# Supplementary material for: Expanding the Coverage of Metabolic Landscape in Cultivated Rice with Integrated Computational Approaches
Source: Genomics Proteomics Bioinformatics. 2021 Feb 23;20(4):702–14. doi: 10.1016/j.gpb.2020.06.018 (PMC9880819; doi:10.1016/j.gpb.2020.06.018)
Supplement: Supplementary Table S1 — SDBRC [file mmc11.xlsx]

## Sheet: Sheet1
Table S1 SDBRC
Note: Information shows the ID of compounds of original databases. CID, kegg, and knapsack indicate PubChem, KEGG and KNApSAcK databases, respectively.
ID	Information	Name	Formula
SDB000001	CID_1	Acetyl-DL-carnitine	C9H17NO4
SDB000002	CID_10	10-Formyltetrahydrofolate	C20H23N7O7
SDB000003	CID_10000451; knapsack_C00004798	CHEMBL470679	C19H18O9
SDB000004	CID_10001150	Graminone B	C21H22O8
SDB000005	CID_10001183	CHEBI:67741	C25H38O4
SDB000006	CID_10001388; knapsack_C00009515	lupalbigenin	C25H26O5
SDB000007	CID_10001495	SCHEMBL140804	C25H28O5
SDB000008	CID_10001590	brasixanthone C	C23H22O7
SDB000009	CID_10001604; knapsack_C00014617	Kanzonol Y	C25H30O5
SDB000010	CID_10001844	TMC-86B	C20H34N2O7
SDB000011	CID_10001991	(25S)-cholestenoic acid	C27H44O3
SDB000012	CID_10002166; knapsack_C00027187; knapsack_C00027272	ancistroealaine A	C26H29NO4
SDB000013	CID_10003218	Neoline	C24H39NO6
SDB000014	CID_10004842	ZHANKUIC ACID A	C29H40O5
SDB000015	CID_100067	Syringaresinol	C22H26O8
SDB000016	CID_10006762	Gemichalcone A	C30H28O8
SDB000017	CID_10007022	gelsemiol-6'-trans-caffeoyl-1-glucoside	C25H32O12
SDB000018	CID_100072	Claussequinone	C16H14O5
SDB000019	CID_10007294	R-Nadifloxacin	C19H21FN2O4
SDB000020	CID_10008440; knapsack_C00045184	BULBINELONESIDE D	C29H26O13
SDB000021	CID_10008443	Calyxin D	C35H34O8
SDB000022	CID_100094	Oglufanide	C16H19N3O5
SDB000023	CID_10009623	strychnogucine B	C42H42N4O4
SDB000024	CID_10010747	desoxy-KRN7000	C50H99NO8
SDB000025	CID_10012374	3,3,4-trimethyl-pentanoic acid ethyl ester	C10H20O2
SDB000026	CID_10014426	CHEMBL355606	C15H11FN2
SDB000027	CID_10015663; knapsack_C00021080	CARPESIOLIN	C15H20O4
SDB000028	CID_100157	Amorphigenol	C23H24O8
SDB000029	CID_10017318	Angelitriol	C15H18O6
SDB000030	CID_10017651	(-)-Tramadol Hydrochloride	C16H26ClNO2
SDB000031	CID_100179	Edulin	C18H12O5
SDB000032	CID_10020353	SKF 83822	C20H22ClNO2
SDB000033	CID_10020367; knapsack_C00003895	5,6-Dihydroxy-7,3',4'-Trimethoxyflavone	C18H16O7
SDB000034	CID_10021239	(+)-rosiglitazone	C18H19N3O3S
SDB000035	CID_100217; knapsack_C00001742	Ibogamine	C19H24N2
SDB000036	CID_10021867	CHEBI:66322	C16H25N5O5
SDB000037	CID_10022050	xanthoangelol E	C21H22O6
SDB000038	CID_10022393	(7R)-7-Hydroxylariciresinol	C20H24O7
SDB000039	CID_10022760; knapsack_C00004957	Quercetin 7-O-sulfate	C15H10O10S
SDB000040	CID_10024043	Woorenogenin	C22H26O7
SDB000041	CID_10025733; knapsack_C00044419	12-Epi-Deoxoscalarin	C27H42O4
SDB000042	CID_10026230	Sp-8-Br-cGMPS	C10H11BrN5O6PS
SDB000043	CID_10026569; knapsack_C00014613	Longicaudatin	C26H22O7
SDB000044	CID_10026949	terpendole F	C28H39NO4
SDB000045	CID_10027278	OSU-03012	C26H19F3N4O
SDB000046	CID_10027372	AA-5-HT	C30H42N2O2
SDB000047	CID_10029455; knapsack_C00014636	littorachalcone	C30H26O8
SDB000048	CID_1003	DIHYDROGEN PHOSPHATE	H2O4P-
SDB000049	CID_10030158	TMC-1C	C30H38N2O7
SDB000050	CID_10030667	DENTICULAFLAVONOL	C35H42O6
SDB000051	CID_10031219; knapsack_C00027191	BIDEBILINE C	C36H28N2O6
SDB000052	CID_100313; knapsack_C00037468	Malabaricone C	C21H26O5
SDB000053	CID_10031682	Pyripyropene K	C33H41NO10
SDB000054	CID_10032103; knapsack_C00032908	Dinochrome A	C42H58O5
SDB000055	CID_10032468; knapsack_C00032697	Actein	C37H56O11
SDB000056	CID_100329	Asterriquinone	C32H30N2O4
SDB000057	CID_10032927; knapsack_C00013776; knapsack_C00049310; knapsack_C00049311	CHEMBL446770	C39H32O15
SDB000058	CID_10033008	Phomoxanthone A	C38H38O16
SDB000059	CID_10033009	Phomoxanthone B	C38H38O16
SDB000060	CID_10033039	AS-186c	C43H46O12
SDB000061	CID_100332; knapsack_C00019144	LOLIOLIDE	C11H16O3
SDB000062	CID_10037021	Leu-Cys	C9H18N2O3S
SDB000063	CID_10037656	loxoprofen active metabolite	C15H20O3
SDB000064	CID_10037813	CHEBI:70402	C15H25NO2
SDB000065	CID_10038050	Paecilopeptin	C13H24N2O3
SDB000066	CID_10038289	Bassiatin	C15H19NO3
SDB000067	CID_100393	n-methyl-l-asparagine	C5H10N2O3
SDB000068	CID_10040121	13-HOTrE(gamma)	C18H30O3
SDB000069	CID_10040501	N-acetyl-beta-D-glucosamine 6-phosphate	C8H16NO9P
SDB000070	CID_10041129	5'-ethylthioadenosine	C12H17N5O3S
SDB000071	CID_100413; knapsack_C00000102	4-Chloroindole-3-acetic acid	C10H8ClNO2
SDB000072	CID_10041593	(+/-)-12-hydroxy-5Z,8Z,10E,14Z,17Z-eicosapentaenoic acid	C20H30O3
SDB000073	CID_100418; knapsack_C00007966	Chamuvaritin	C29H24O5
SDB000074	CID_10043097; knapsack_C00013354	Tanetin	C18H16O7
SDB000075	CID_100437; knapsack_C00018046	Terphenyllin	C20H18O5
SDB000076	CID_10044646	CHEBI:65679	C21H22O6
SDB000077	CID_10044788	(-)-3,4-dimethoxy-3,4-desmethylenedioxycubebin	C21H24O6
SDB000078	CID_10045178; knapsack_C00033464	vaccihein A	C18H18O9
SDB000079	CID_10047025	Garciniaxanthone F	C24H24O6
SDB000080	CID_10047486; knapsack_C00043815	Phomacin C	C25H37NO4
SDB000081	CID_10047854; knapsack_C00004995	macarangin	C25H26O6
SDB000082	CID_10047971; knapsack_C00014446	(+)-Tephropurpurin	C24H24O7
SDB000083	CID_10050190; knapsack_C00016247	Arisugacin B	C27H30O7
SDB000084	CID_10050581; knapsack_C00031997	Mallotophilippen C	C30H34O5
SDB000085	CID_10052850	Kalimantacin C	C29H46N2O7
SDB000086	CID_10053294	obochalcolactone	C34H30O7
SDB000087	CID_10053853	CHEBI:65734	C32H46O9
SDB000088	CID_10054040; knapsack_C00027192	BIDEBILINE D	C36H28N2O6
SDB000089	CID_10054253	sch 54445	C30H29ClN2O9
SDB000090	CID_10054688; knapsack_C00051684	Myrciacitrin IV	C32H32O13
SDB000091	CID_10055578	Dicerandrol B	C36H36O15
SDB000092	CID_10056143; knapsack_C00008121	2'''',2''''',2''''''-Trihydroxy-5'',5'''',5'''''-tribenzyldiuvaretin	C51H46O9
SDB000093	CID_10056458	6-Hydroxytaxol	C47H51NO15
SDB000094	CID_10057320	Bleomycin A5	C57H89N19O21S2
SDB000095	CID_100594; knapsack_C00018157	Saframycin A	C29H30N4O8
SDB000096	CID_10060362; knapsack_C00042024	1,2,5-Trihydroxyxanthone	C13H8O5
SDB000097	CID_10061042; knapsack_C00044665	CRATOXYARBORENONE F	C14H10O5
SDB000098	CID_100615; knapsack_C00032489	violaceol i	C14H14O5
SDB000099	CID_10061680	(-)-cis-clavicipitic acid	C16H18N2O2
SDB000100	CID_10061772	Hydramacrophyllol B	C15H12O5
SDB000101	CID_10062076	Obscuraminol A	C18H31NO
SDB000102	CID_10062287	2'-O-methylinosine	C11H14N4O5
SDB000103	CID_10062561	ent-Kaurenal	C20H30O
SDB000104	CID_100625; knapsack_C00004799	5,4'-Dihydroxy-3,6,7,8,3'-pentamethoxyflavone	C20H20O9
SDB000105	CID_100633; knapsack_C00005089	Karanjin	C18H12O4
SDB000106	CID_10064832	abyssinone II	C20H20O4
SDB000107	CID_10065052	2-(N-Hydroxy-2,6-dichloroanilino)-5-hydroxybenzeneacetic acid	C14H11Cl2NO4
SDB000108	CID_10065066; knapsack_C00013390	6,8-Di-C-methylluteolin 7-methyl ether	C18H16O6
SDB000109	CID_10065329	Isoduartin	C18H20O6
SDB000110	CID_10065951; knapsack_C00014431	3,4-Methylenedioxy-2',4',6'-trimethoxychalcone	C19H18O6
SDB000111	CID_10065952	Garciniaxanthone H	C19H18O6
SDB000112	CID_10068142	Citalopram N-oxide	C20H21FN2O2
SDB000113	CID_10068193	COX-2 Inhibitor I	C18H16ClNO4S
SDB000114	CID_10069091; knapsack_C00011140	Stipulin	C25H28O4
SDB000115	CID_10069709	Sesterstatin 2	C25H38O4
SDB000116	CID_10070028; knapsack_C00014471	3'-geranylchalconaringenin	C25H28O5
SDB000117	CID_10070990	Exiguaflavanone A	C25H28O6
SDB000118	CID_10070991; knapsack_C00035119	Isonymphaeol B	C25H28O6
SDB000119	CID_10071196	Pimavanserin	C25H34FN3O2
SDB000120	CID_10071442; knapsack_C00008043	sulfurein	C21H20O10
SDB000121	CID_10071564; knapsack_C00004867	digicitrin	C21H22O10
SDB000122	CID_10071695; knapsack_C00004035	Cannflavin A	C26H28O6
SDB000123	CID_10072444; knapsack_C00045316	Gaboroquinone A	C24H18O9
SDB000124	CID_10072454	Dihydrocycloartomunin	C26H26O7
SDB000125	CID_10073180	Brasiliquinone A	C26H27NO7
SDB000126	CID_10073244	Agrochelin	C23H34N2O4S2
SDB000127	CID_10073682	Guangsangon L	C27H24O8
SDB000128	CID_10073778	Scroside D	C20H30O13
SDB000129	CID_10073779; knapsack_C00051683	Myrciacitrin III	C23H26O11
SDB000130	CID_10074640	Masitinib	C28H30N6OS
SDB000131	CID_10074840	beta-isomaltotriose	C18H32O16
SDB000132	CID_100751; knapsack_C00009436	Dehydroneotenone	C19H12O6
SDB000133	CID_10075681	CHEBI:66708	C26H26O12
SDB000134	CID_10077008; knapsack_C00015492	curtisian B	C33H28O10
SDB000135	CID_10077129	VORAPAXAR SULFATE	C29H35FN2O8S
SDB000136	CID_10077130	Vorapaxar	C29H33FN2O4
SDB000137	CID_100781	Tuberostemonine	C22H33NO4
SDB000138	CID_10078587	cumingianoside E	C40H64O11
SDB000139	CID_10079874	Candicidin D1	C59H84N2O18
SDB000140	CID_10082491	(-)-12-hydroxy-9,10-dihydrojasmonic acid	C12H20O4
SDB000141	CID_10083434	Aureoquinone	C12H10O6
SDB000142	CID_10085385; knapsack_C00008117	Myrigalone H	C17H18O4
SDB000143	CID_10085389; knapsack_C00039750	methoxyanigorufone	C20H14O2
SDB000144	CID_10085628	CHEBI:69973	C18H26O3
SDB000145	CID_10085645	ent-manoyl oxide	C20H34O
SDB000146	CID_10086155; knapsack_C00007168	Methylliderone	C17H16O5
SDB000147	CID_10086169; knapsack_C00007997	Myrigalon B	C18H20O4
SDB000148	CID_10087098; knapsack_C00019252	Oryzafuran	C16H12O7
SDB000149	CID_10087245	NK372135A	C20H18N2O2
SDB000150	CID_10087345; knapsack_C00008821	CHEMBL465620	C16H16O7
SDB000151	CID_10087472	Angelol J	C17H22O6
SDB000152	CID_10088118; knapsack_C00009316	3'-Deoxydryopteric acid	C17H16O7
SDB000153	CID_10088963; knapsack_C00007200	Taxiresinol	C19H22O6
SDB000154	CID_10089048	CHEMBL522579	C21H21N3O2
SDB000155	CID_10089586; knapsack_C00013402	Ageconyflavone A	C19H16O7
SDB000156	CID_10089772; knapsack_C00026523	FUMIQUINAZOLINE F	C21H18N4O2
SDB000157	CID_1009	AC1L1AJ2	C15H26N5O20P4+
SDB000158	CID_10090306; knapsack_C00007012	praecansone B	C22H22O5
SDB000159	CID_10090416; knapsack_C00010043	Licoarylcoumarin	C21H20O6
SDB000160	CID_10091080	Ardisiphenol A	C23H38O4
SDB000161	CID_10091424; knapsack_C00025164	Corynoxine B	C22H28N2O4
SDB000162	CID_10091530	Secundifloran	C21H22O7
SDB000163	CID_10092071	BE-54238B	C22H21NO6
SDB000164	CID_100923872	YWA1	C14H12O6
SDB000165	CID_10092532	Sesterstatin 3	C25H38O4
SDB000166	CID_10092969	CRATOXYARBORENONE D	C23H22O7
SDB000167	CID_100929735	Triptohairic acid	C21H28O3
SDB000168	CID_10094096	Kampanol A	C25H32O6
SDB000169	CID_10095180; knapsack_C00005149	16290-07-6	C21H20O11
SDB000170	CID_10095293	Dihydroisocycloartomunin	C26H26O7
SDB000171	CID_10096043	NVP-AUY922	C26H31N3O5
SDB000172	CID_10096070; knapsack_C00031563	Acumitin	C29H22O6
SDB000173	CID_10096097	Wilforol A	C29H38O5
SDB000174	CID_10096171	artoindonesianin B	C26H28O8
SDB000175	CID_10096344	Linagliptin	C25H28N8O2
SDB000176	CID_10096911	CHEBI:66712	C26H30O9
SDB000177	CID_10098804	TMC-1D	C30H40N2O7
SDB000178	CID_10099233	Interiotherin C	C30H36O10
SDB000179	CID_10100825	Rifamycin W	C35H45NO11
SDB000180	CID_101010	2-Methyl-4-propyl-1,3-oxathiane	C8H16OS
SDB000181	CID_10101210	Cumingianoside B	C38H64O11
SDB000182	CID_10101397	thonningianin B	C35H30O17
SDB000183	CID_101018697	Wilfordinine A	C36H45NO17
SDB000184	CID_101018698	262599-03-1	C38H47NO19
SDB000185	CID_101018699	262599-04-2	C43H49NO19
SDB000186	CID_10101873; knapsack_C00008122	2'''',2''''',2''''''-Trihydroxy-5''',3'''',5'''''-tribenzylisodiuvaretin	C51H46O9
SDB000187	CID_10102192	16,23-epoxy-5beta-cholestane triglycoside	C45H74O17
SDB000188	CID_101030	Pyrrole-3-carboxylic acid	C5H5NO2
SDB000189	CID_10103141; knapsack_C00036320	CHEBI:87123	C5H6O3
SDB000190	CID_10103419	Methyl 4-hydroxypiperidine-2-carboxylate	C7H13NO3
SDB000191	CID_10104368; knapsack_C00021339	(+)-alpha-Pinguisene	C15H24
SDB000192	CID_10105842	S-methylergothioneine	C10H17N3O2S
SDB000193	CID_101062652; knapsack_C00035884	Triptoquinone H	C20H26O3
SDB000194	CID_101062653	Triptohypol D	C32H54O2
SDB000195	CID_10107266; knapsack_C00006940	2,4,2',4'-Tetrahydroxychalcone	C15H12O5
SDB000196	CID_101080438	3'-valyl-AMP	C15H23N6O8P
SDB000197	CID_101089582; knapsack_C00044483	22-Deacetylyanuthone A	C22H32O4
SDB000198	CID_10111	METHYLGUANIDINE	C2H7N3
SDB000199	CID_101122	2-Aminoheptanedioic acid	C7H13NO4
SDB000200	CID_101124564	2beta-Methyldiplopterol	C31H54O
SDB000201	CID_101124567	2-methyltetrahymanol	C31H54O
SDB000202	CID_10113978	Pazopanib	C21H23N7O2S
SDB000203	CID_101143062	11-oxo-ETE	C20H30O3
SDB000204	CID_101173	DL-Serine hydroxamate	C3H8N2O3
SDB000205	CID_101179	2578-58-7	C8H12N4O3
SDB000206	CID_101180	Histidylalanine	C9H14N4O3
SDB000207	CID_1012	AC1L1AJB	C15H25N5O15P2
SDB000208	CID_10120578	3-HYDROXYECHINENONE	C40H54O2
SDB000209	CID_10121152	Galbeta1-3(glcnacbeta1-6)galnac	C22H38N2O16
SDB000210	CID_10121947	3,7-Diglucosylquercetin	C27H30O17
SDB000211	CID_10122831	CHEBI:68183	C36H45NO13
SDB000212	CID_10123	2-Isopropenyl-4a,8-dimethyl-1,2,3,4,4a,5,6,8a-octahydronaphthalene	C15H24
SDB000213	CID_10125075	2-ethylisonicotinic acid	C8H9NO2
SDB000214	CID_10125123	2-hydroxyoctanedioic Acid	C8H14O5
SDB000215	CID_101257	TIRUCALLOL	C30H50O
SDB000216	CID_10125936	6-O-alpha-D-glucopyranosyl-beta-D-fructofuranose	C12H22O11
SDB000217	CID_10126593	5-nonyloxytryptamine oxalate	C21H32N2O5
SDB000218	CID_101274325	2-methylbacteriohopanetetrol	C36H64O4
SDB000219	CID_10127622	Selumetinib	C17H15BrClFN4O3
SDB000220	CID_101277; knapsack_C00009783	Pachyrrhizin	C19H12O6
SDB000221	CID_10129	Pinane	C10H18
SDB000222	CID_101293621	4alpha, 14alpha-dimethyl ergosta-8,25(27)-dienol	C30H50O
SDB000223	CID_10129879	Potassium-39	K
SDB000224	CID_101301306	Fonsecinone B	C32H28O11
SDB000225	CID_10131032	N-demethylindolmycin	C13H13N3O2
SDB000226	CID_10131317	H-ALA-ALA-PRO-OH	C11H19N3O4
SDB000227	CID_10133081	CHEMBL1807682	C19H25N3O4
SDB000228	CID_10134240; knapsack_C00014272	ANASTATIN A	C21H14O7
SDB000229	CID_10135759	(24R)-24-hydroxycholesterol	C27H46O2
SDB000230	CID_10138988	Smad3 Inhibitor, SIS3	C28H27N3O3
SDB000231	CID_10140464	halfenprox	C24H23BrF2O3
SDB000232	CID_10140674	Glucosilsteviol	C26H40O8
SDB000233	CID_101412	2-Amino-5-fluorobenzoic acid	C7H6FNO2
SDB000234	CID_101416498	Tripfordine C	C36H45NO17
SDB000235	CID_10142586	hesperadin	C29H32N4O3S
SDB000236	CID_10142653	ciceritol	C19H34O16
SDB000237	CID_10143276; knapsack_C00014482; knapsack_C00014483	isogemichalcone C	C30H28O9
SDB000238	CID_10143739	57678-03-2	C10H6F17O4P
SDB000239	CID_101460032	bikisocoumarin	C18H14O7
SDB000240	CID_101460033	Pre-bikaverin	C18H12O6
SDB000241	CID_101491	2'-hydroxypyridoxol	C8H11NO4
SDB000242	CID_10149453; knapsack_C00014943	Gerfelin	C15H14O6
SDB000243	CID_10149650; knapsack_C00033834	L-erythronic acid	C4H8O5
SDB000244	CID_101513	2-Amino-N6-hydroxyadenine	C5H6N6O
SDB000245	CID_101524168	2-Hydroxy-3-(beta-D-xylopyranosyloxy)benzoic acid	C12H14O8
SDB000246	CID_101526	Moxifloxacin hydrochloride	C21H25ClFN3O4
SDB000247	CID_10152; knapsack_C00035307	Erythroglaucin	C16H12O6
SDB000248	CID_10153977	phosphorus-31 atom	H3P
SDB000249	CID_10154314	alpha-L-fructopyranose	C6H12O6
SDB000250	CID_101581108	8-O-methylnectriafurone	C16H14O7
SDB000251	CID_101581109	8-O-methylanhydrofusarubinlactol	C16H14O7
SDB000252	CID_101597	Cycrimine hydrochloride	C19H30ClNO
SDB000253	CID_101611880	CHEBI:108532	C49H94O6
SDB000254	CID_101616678	Cangoronine	C30H44O5
SDB000255	CID_101623311	1-palmitoyl-2-linoleoyl-3-oleoyl-sn-glycerol	C55H100O6
SDB000256	CID_101634633	Homalomenol B	C15H26O2
SDB000257	CID_10167806	quercetin 3-O-beta-D-glucopyranosyl-(1->2)-rhamnopyranoside	C27H30O16
SDB000258	CID_101689465	14(S),15(S)-hepoxilin A3	C20H32O4
SDB000259	CID_10169040	GA1 carbohydrate moiety	C26H45NO21
SDB000260	CID_101691231	CHEBI:132348	C20H28O2
SDB000261	CID_10169367	UNII-8PGL6583N7	C36H36O18
SDB000262	CID_101707	Berbine	C17H17N
SDB000263	CID_101707492	Wilforic acid	C29H42O4
SDB000264	CID_101708206	(5E)-tetradecenoyl-CoA	C35H60N7O17P3S
SDB000265	CID_101712250	Triptobenzene D	C20H26O2
SDB000266	CID_10171321	Acibenzolar	C7H4N2OS2
SDB000267	CID_101731	beta-Patchoulene	C15H24
SDB000268	CID_101744; knapsack_C00002147	CINCHONIDINE	C19H22N2O
SDB000269	CID_10174505	Tofacitinib citrate	C22H28N6O8
SDB000270	CID_101746; knapsack_C00000639	Sesamolin	C20H18O7
SDB000271	CID_10176114	Methaneselenenic acid	CH4OSe
SDB000272	CID_10176229; knapsack_C00035001	Levodione	C9H14O2
SDB000273	CID_10176752	N-Nonanoylglycine	C11H21NO3
SDB000274	CID_10177002	isobutyryl carnitine	C11H21NO4
SDB000275	CID_10177014	beta-dibutyrin	C11H20O5
SDB000276	CID_10177048	4-O-feruloyl-D-quinic acid	C17H20O9
SDB000277	CID_10177989	Galbeta1-3GIcNAcbeta	C14H25NO11
SDB000278	CID_10178463	cis-Piceid	C20H22O8
SDB000279	CID_101796	Oxythiamine chloride hydrochloride	C12H17Cl2N3O2S
SDB000280	CID_101799	Helicin	C13H16O7
SDB000281	CID_10181133	Cerevisterol	C28H46O3
SDB000282	CID_101826531	NA	C76H104N18O19S2
SDB000283	CID_10182969	Apixaban	C25H25N5O4
SDB000284	CID_10184653	Afatinib	C24H25ClFN5O3
SDB000285	CID_10184665	Vilanterol	C24H33Cl2NO5
SDB000286	CID_10185281	Mallotophilippen A	C28H34O8
SDB000287	CID_101855523	Earnesyl-DTBA	C25H36O4
SDB000288	CID_10187270	[6OSO3]Galbeta1-4[6OSO3]GlcNAcbeta	C14H25NO17S2
SDB000289	CID_10191345	3-[(6-deoxy-2-O-{6-O-[(2E)-3-(4-hydroxyphenyl)prop-2-enoyl]-beta-D-glucopyranosyl}-alpha-L-mannopyranosyl)oxy]-2-(3,4-dihydroxyphenyl)-5-hydroxy-4-oxo-4H-chromen-7-yl beta-D-glucopyranoside	C42H46O23
SDB000290	CID_101932808	Formylmethionyl-AMP	C16H23N6O9PS
SDB000291	CID_101936042	Celastolide	C30H46O5
SDB000292	CID_101936043	Triptohypol A	C30H40O6
SDB000293	CID_101936044; knapsack_C00037955	Triptohypol B	C30H40O5
SDB000294	CID_101936045; knapsack_C00037290	Hypodiol	C30H50O2
SDB000295	CID_101936047	triptobenzene K	C20H22O5
SDB000296	CID_101937091; knapsack_C00037952	Triptocallic acid C	C30H48O4
SDB000297	CID_10197601	Oxygen-17	H2O
SDB000298	CID_10198044; knapsack_C00033553	2-keto-L-gluconic acid	C6H10O7
SDB000299	CID_10198228	Pro-boropro	C9H17BN2O3
SDB000300	CID_10198234	(1S,2R)-1,2-dihydrophenanthrene-1,2-diol	C14H12O2
SDB000301	CID_10198387; knapsack_C00017515	(-)-Valeranone	C15H26O
SDB000302	CID_10198594	FD-211	C13H16O4
SDB000303	CID_101989	Androstenol	C19H30O
SDB000304	CID_10200272; knapsack_C00004744	5-Hydroxy-3,7,8,3',4'-pentamethoxyflavone	C20H20O8
SDB000305	CID_10200651	CHEMBL270164	C24H18N4O2
SDB000306	CID_10202829	CHEMBL1738698	C24H24N6O2
SDB000307	CID_10204	Epitestosterone	C19H28O2
SDB000308	CID_10205431	Mallotophilippen B	C26H30O8
SDB000309	CID_10210008	Lutein B/ Calthaxanthin/ 3'-Epilutein	C40H56O2
SDB000310	CID_10210439; knapsack_C00004964	Quercetin 3-acetate 7,3',4'-tri-O-sulfate	C17H12O17S3
SDB000311	CID_10211920	(2R,6R,2'R,6'R)-2,2-bis(4-hydroxy-3-methyl- 2-butenyl)-epsilon,epsilon-carotene	C50H72
SDB000312	CID_102128928	CHEBI:133787	C18H21NO4
SDB000313	CID_10215446	bixin aldehyde	C24H28O2
SDB000314	CID_102158614	Tricin 7-neohesperidoside	C29H34O16
SDB000315	CID_10217	Dihydroberberine	C20H19NO4
SDB000316	CID_102172	Cortisol 21-sulfate	C21H30O8S
SDB000317	CID_102175	N6-Methyladenosine	C11H15N5O4
SDB000318	CID_10218186	3',4'-Didehydro-beta,psi-carotene	C40H54
SDB000319	CID_10218311	L-oleandrosyl-erythronolide B	C28H50O10
SDB000320	CID_10218498	2,3-Dipalmitoyl-sn-glycerol	C35H68O5
SDB000321	CID_10219774	Hydroxycotinine	C10H12N2O2
SDB000322	CID_10220503	Tasimelteon	C15H19NO2
SDB000323	CID_102213	2'-O-Methyladenosine	C11H15N5O4
SDB000324	CID_102242109; knapsack_C00034017	Lactucin 15-oxalate	C17H16O8
SDB000325	CID_102242110; knapsack_C00034018	Lactucopicrin 15-oxalate	C25H22O10
SDB000326	CID_102242111	8-Deoxylactucin 15-oxalate	C17H16O7
SDB000327	CID_10225; knapsack_C00020112	CADALENE	C15H18
SDB000328	CID_102261219	Caffeic acid 3'-sulfate	C9H8O7S
SDB000329	CID_102288	D-(+)-ALLOSE	C6H12O6
SDB000330	CID_10228895; knapsack_C00014481	Demethoxyisogemichalcone C	C29H26O8
SDB000331	CID_10230777	GlcNAcbeta1-3Galbeta1-4Glcbeta	C20H35NO16
SDB000332	CID_102311	Octaethylporphine	C36H46N4
SDB000333	CID_102318052	CHEBI:131694	C38H74O9
SDB000334	CID_10236	NINHYDRIN	C9H6O4
SDB000335	CID_10237010	Glu-Cys-Cys	C11H19N3O6S2
SDB000336	CID_10237737	Glu-Ala-Trp	C19H24N4O6
SDB000337	CID_10240835	(S)-DHMF	C5H8O4
SDB000338	CID_102416	3459-18-5	C14H18N2O8
SDB000339	CID_10241693	CHEBI:77433	C11H15NO2
SDB000340	CID_10242936	Coniochaeton A	C13H10O4
SDB000341	CID_10243103	GTRI-02	C13H14O4
SDB000342	CID_10243131	12-hydroxychiloscyphone	C15H22O2
SDB000343	CID_10243299	Guaianediol	C15H26O2
SDB000344	CID_10243361	Homocarnosine	C10H16N4O3
SDB000345	CID_10244468	S-benzyl phenylmethanesulfinothioate	C14H14OS2
SDB000346	CID_10244787	Methyl (10E,12Z,15Z)-9-hydroxyoctadeca-10,12,15-trienoate	C19H32O3
SDB000347	CID_10245190	Decanoylcarnitine	C17H33NO4
SDB000348	CID_102459	Dihydrophytol	C20H42O
SDB000349	CID_10246280	Trichothecinol B	C19H26O5
SDB000350	CID_10246505; knapsack_C00004090	Licoflavone C	C20H18O5
SDB000351	CID_10246517	CHEBI:70498	C20H22N2O3
SDB000352	CID_10246876; knapsack_C00013514	3,5,3'-Trihydroxy-4'-methoxy-6,7-methylenedioxyflavone	C17H12O8
SDB000353	CID_10247422; knapsack_C00043286	ARTOCHAMIN C	C20H16O6
SDB000354	CID_10247560	(R)-Iclaprim	C19H22N4O3
SDB000355	CID_10247670; knapsack_C00000638	(+)-piperitol	C20H20O6
SDB000356	CID_10247837	Myrsinoic acid C	C22H30O4
SDB000357	CID_10248089	NODOSIN	C20H26O6
SDB000358	CID_10248975	Ardisiphenol B	C23H36O4
SDB000359	CID_10249353	Nonyl Hexadecanoate	C25H50O2
SDB000360	CID_10250145; knapsack_C00043516	FUKANEFUROMARIN C	C24H28O5
SDB000361	CID_10250769	PENAMECILLIN	C19H22N2O6S
SDB000362	CID_10250876	OCHROCARPIN E	C24H24O6
SDB000363	CID_102512473	thymidine dimer	C20H28N4O10
SDB000364	CID_10251290	BTCP maleate	C23H29NO4S
SDB000365	CID_102514898	cyanidin 3-O-beta-D-p-coumaroylglucoside	C30H25O13-
SDB000366	CID_102514910	stipitaldehydate	C9H5O6-
SDB000367	CID_102514913	7,10-diketo-pre-bikaverin	C18H8O7--
SDB000368	CID_102514922	2,4-diacetamido-2,4,6-trideoxy-beta-L-gulopyranose	C10H18N2O5
SDB000369	CID_102514923	(2S,3S,7R)-2-amino-3-amino-7-hydroxy-8-(2-iminoimidazolidin-4-yl)octanoate	C11H24N5O3+
SDB000370	CID_102514927	C32-phosphomycoketide	C32H65O4P--
SDB000371	CID_102514937	cyanidin-3-xyloglucoside	C26H27O15-
SDB000372	CID_102514945	2-chloro-2-(2-chloro-4-methyl-5-oxofuran-2-yl)acetate	C7H5Cl2O4-
SDB000373	CID_102514948	2-hydroxy-4-[(1E)-3-oxoprop-1-en-1-yl]-2H-pyran-6-carboxylate	C9H7O5-
SDB000374	CID_102514954	porifersta-8,25(27)-dienol	C29H48O
SDB000375	CID_102514960	(2E)-3-methyl-4,6-dioxohept-2-enedioate	C8H6O6--
SDB000376	CID_102514962	UDP-2,4-diacetamido-2,4,6-trideoxy-beta-L-idopyranose	C19H28N4O16P2--
SDB000377	CID_102514964	cyanidin 3-O-beta-D-caffeoylglucoside	C30H25O14-
SDB000378	CID_102514966	3,24-dioxo-cholest-4-en-26-oate	C27H39O4-
SDB000379	CID_102514970	thiocoraline dithiol	C48H58N10O12S6
SDB000380	CID_102514978	2-chloro-2-(2,4-dichloro-5-oxofuran-2-yl)acetate	C6H2Cl3O4-
SDB000381	CID_102514981	8-O-methyl-13-carboxynorjavanicin	C16H13O8-
SDB000382	CID_102514985	(5E)-3-imino-4-sulfanyl-5-(sulfanylmethylidene)pyrrolidin-2-one	C5H6N2OS2
SDB000383	CID_102514986	(2E,4Z,6E)-5-formyl-2-hydroxy-8-oxoocta-2,4,6-trienoate	C9H7O5-
SDB000384	CID_102514988	nor-norbikaverin	C18H8O8--
SDB000385	CID_102514991	isovitexin 7-O-galactoside	C27H30O15
SDB000386	CID_102514992	NA	C26H27O14-
SDB000387	CID_102514994	(2S,3R)-2-[(2-aminophenyl)amino]-3-carboxy-3-hydroxypropanoate	C10H10N2O5--
SDB000388	CID_102514995	9-hydroxyrubrofusarin	C15H12O6
SDB000389	CID_102514996	castasterone-23-O-glucoside	C34H58O10
SDB000390	CID_102515002	isovitexin 2''-O-beta-D-glucosyl 7-O-galactoside	C33H40O20
SDB000391	CID_102515009	(2Z,4E)-4-hydroxy-6-oxohexa-2,4-dienoate	C6H5O4-
SDB000392	CID_102515013	(-)-4'-methoxycyclopenin	C18H16N2O4
SDB000393	CID_102515027	Acetyl T-2	C26H36O10
SDB000394	CID_102515033	CDP-1,2-dimyristoylglycerol	C40H73N3O15P2
SDB000395	CID_102515035	3,4,15-Triacetylnivalenol	C21H26O10
SDB000396	CID_102515039	3-hydroxyquinaldate adenylate	C20H18N6O9P-
SDB000397	CID_102515041	2-(2,4-dichloro-5-oxofuran-2-yl)propanoate	C7H5Cl2O4-
SDB000398	CID_102515047	4alpha,14alpha-dimethyl-porifersta-8,25(27)-dienol	C31H52O
SDB000399	CID_102515049	dithioholothin	C5H6N2OS2
SDB000400	CID_102515050	prenylated FMNH2	C22H29N4O9P--
SDB000401	CID_102515059	4-amino-2-(methanethioyl)-5-oxo-3-sulfanylpyrrolidine-2-carboxylate	C6H8N2O3S2
SDB000402	CID_102515090	dimeric 9-hydroxyrubrofusarin	C30H22O12
SDB000403	CID_102515091	iso-arabidopaldehyde	C9H5O5-
SDB000404	CID_102515093	CMP-diacetamido-8-epilegionaminic acid	C22H32N5O15P--
SDB000405	CID_102515095	pelargonidin 3-O-beta-D-caffeoylglucoside	C30H25O13-
SDB000406	CID_102515103	8-O-methyl-5,10-dihydroxy-fusarubinaldehdye	C16H16O7
SDB000407	CID_102515106	stellatic alcohol	C25H40O
SDB000408	CID_102515129	ergosta-8,25(27)-dienol	C28H46O
SDB000409	CID_102515132	C32-mycoketide-CoA	C53H96N7O16P3S----
SDB000410	CID_102515144	iso-arabidopyl alcohol	C9H7O5-
SDB000411	CID_102515150	dTDP-4-acetyl-D-ravidosamine	C20H32N3O15P2-
SDB000412	CID_102515153	6-dehydroguadinomine B	C20H38N8O6
SDB000413	CID_102515157	dimeric rubrofusarin	C30H22O10
SDB000414	CID_102515158	4-methylgentisate	C8H7O4-
SDB000415	CID_102515159	arabidopaldehyde	C9H5O5-
SDB000416	CID_102515173	stipitaldehyde	C9H8O4
SDB000417	CID_102515176	fusarubinaldehyde	C15H14O5
SDB000418	CID_102515178	17-hydroxy-3-oxo-4-pregnane-20-carboxyl-CoA	C43H62N7O19P3S----
SDB000419	CID_102515182	sch210971	C25H33NO6--
SDB000420	CID_102515186	2-chloro-2-(2-chloro-5-oxofuran-2-yl)acetate	C6H3Cl2O4-
SDB000421	CID_102515188	behenoyl adenylate	C32H55N5O8P-
SDB000422	CID_102515190	N-acetyldemethylphosphinothricin adenylate	C16H22N6O11P2--
SDB000423	CID_102515192	N-3-fumaramoyl-(S)-2,3-diaminopropanoyl-adenylate	C17H23N8O10P
SDB000424	CID_102515201	3-[(2-aminophenyl)amino]-2-oxopropanoate	C9H9N2O3-
SDB000425	CID_102515204	4-hydroxy-3-(hydroxymethyl)-benzoic acid	C8H7O4-
SDB000426	CID_102515207	3,15-acetyldeoxynivalenol	C19H24O8
SDB000427	CID_102515209	UDP-4-amino-4,6-dideoxy-N-acetyl-beta-L-idosamine	C17H27N4O15P2-
SDB000428	CID_102515226	3,6-dichloro-3a-methyl-dihydro-3H-furo[3,2-b]furan-2,5-dione	C7H6Cl2O4
SDB000429	CID_102515242	pelargonidin 3-O-beta-D-(p-coumaroyl)-sambubioside	C35H33O16-
SDB000430	CID_102515244	8-O-methylfusarubin alcohol	C16H16O7
SDB000431	CID_102515251	stellatic aldehyde	C25H38O
SDB000432	CID_102515252	3-acetonyl-1,6,8-trihydroxy-2-naphthaldehyde	C14H12O5
SDB000433	CID_102515254	(2E,4Z,5E)-2-hydroxy-7-oxo-(2-oxoethylidene)hepta-2,5-dienoate	C9H7O5-
SDB000434	CID_102515260	dimeric 9-hydroxyrubrofusarin-fuscofusarin	C30H20O12
SDB000435	CID_102515267	(S)-beta-hydroxy-L-tryptophan	C11H12N2O3
SDB000436	CID_102515269	Norbikaverin	C19H11O8-
SDB000437	CID_102515270	(R)-N-formyl-beta-hydroxy-L-kynurenine	C11H12N2O5
SDB000438	CID_102515272	NA	C13H30N6O8++
SDB000439	CID_102515278	1,6,8-trihydroxy-1H,3H-cyclohepta[c]furan-5-one	C9H8O5
SDB000440	CID_102515291	CB-25-I	C12H20N4O6
SDB000441	CID_102515296	cyanidin 3-O-beta-D-(p-coumaroyl)-sambubioside	C35H34O17
SDB000442	CID_102515300	pelargonidin-3-O-beta-D-glucoside	C21H19O10-
SDB000443	CID_102515308	3-hydroxy-4-methylanthranilyl-adenylate	C18H20N6O9P-
SDB000444	CID_102515309	3-hydroxy-4-methylanthraniloyl-AMP	C18H21N6O9P
SDB000445	CID_102515310	brassinolide-23-O-glucoside	C34H58O11
SDB000446	CID_102515313	15-decalonectrin	C17H24O5
SDB000447	CID_102515314	3-oxo-24-ethyl-cholest-4-en-26-oyl-CoA	C50H76N7O18P3S----
SDB000448	CID_102515331	quinoxaline-2-carboxyl adenylate	C19H17N7O8P-
SDB000449	CID_102515333	8-O-methyl-5-hydroxy-fusarubinaldehyde	C16H16O6
SDB000450	CID_102515338	triostin A dithiol	C50H64N12O12S2
SDB000451	CID_102515339	3-hydroxy-4-methyl-anthranilate pentapeptide lactone	C31H46N6O8
SDB000452	CID_102515340	7-hydroxy-pre-bikaverin	C18H12O7
SDB000453	CID_102515341	3-hydroxykynurenic acid	C10H6NO4-
SDB000454	CID_102515343	arabidopate	C9H4O6--
SDB000455	CID_102515350	8-O-methyl-13-hydroxynorjavanicin	C15H13O7-
SDB000456	CID_102515357	dithioholomycin	C7H8N2O2S2
SDB000457	CID_102515376	NA	C16H12NO3-
SDB000458	CID_102515381	pelargonidin 3-O-[2"-O-(xylosyl)] glucoside	C26H27O14-
SDB000459	CID_102515384	(2R,6Z)-2-hydroxy-6-(hydroxymethylidene)-2,5-dimethylcyclohex-4-ene-1,3-dione	C9H10O4
SDB000460	CID_102515387	Isotrichodermol	C15H22O3
SDB000461	CID_102515388	diacetamido-8-epilegionaminate	C13H21N2O8-
SDB000462	CID_102515392	8-O-methyl-fusarubinlactone	C16H14O8
SDB000463	CID_102515403	(5E)-3-amino-4-sulfanyl-5-(sulfanylmethylidene)pyrrolidin-2-one	C5H9N2OS2+
SDB000464	CID_102515407	3,4-dihydroquinoxaline-2-carboxylate	C9H7N2O2-
SDB000465	CID_102515408	4-Acetylnivalenol	C17H22O8
SDB000466	CID_102515409	8-O-methylfusarubinaldehyde	C16H16O5
SDB000467	CID_102515413	isovitexin 2''-O-arabinosyl 7-O-galactoside	C32H38O19
SDB000468	CID_102515421	2,4,6 octatrienedioyl-CoA	C29H37N7O19P3S-----
SDB000469	CID_102515433	2-hydroxy-3-[(1E)-3-oxoprop-1-en-1-yl]-2H-pyran-6-carboxylate	C9H7O5-
SDB000470	CID_102515438	isovitexin 7-O-xylosyl 2''-O-arabinoside	C31H36O18
SDB000471	CID_102515441	pyruvoyl-L-leucyl-L-methionine	C14H23N2O5S-
SDB000472	CID_102515443	L-alanyl-adenylate	C13H19N6O8P
SDB000473	CID_102515445	dimeric rubrofusarin-9-hydroxyrubrofusarin	C30H22O11
SDB000474	CID_102515446	(3R)-4-(2-aminophenyl)-3-hydroxy-2,4-dioxobutanoate	C10H8NO5-
SDB000475	CID_102515449	cyanidin 3-O-beta-D-(caffeoyl)-sambubioside	C35H34O18
SDB000476	CID_102515452	3-[(2R)-3,5-dioxo-4-[(2E.4S,6S,8E,10E,12E)-4,6,12-trimethyltetradeca-2,8,10,12-tetraenoyl]pyrrolidin-2-yl]-2-hydroxy-2-methylpropanoate	C25H34NO6-
SDB000477	CID_102515455	(2S,3R)-2-[(2-aminophenyl)amino]-3-carboxy-3-oxopropanoate	C10H8N2O5--
SDB000478	CID_102515457	N-3-(R,R)-epoxysuccinamoyl-(S)-2,3-diaminopropanoate	C7H11N3O5
SDB000479	CID_102515458	(2E)-2-methyl-4,6-dioxohept-2-enedioate	C8H6O6--
SDB000480	CID_102515464	S-demethyl-thiocoraline dithiol	C46H54N10O12S6
SDB000481	CID_102515465	iso-arabidopate	C9H4O6--
SDB000482	CID_102515467	sch210972	C25H33NO6--
SDB000483	CID_102515469	stellata-2,6,19-triene	C25H40
SDB000484	CID_102515471	UDP-2,4-diacetamido-2,4,6-trideoxy-beta-L-gulopyranose	C19H28N4O16P2--
SDB000485	CID_102515477	NA	C19H24O9
SDB000486	CID_102515481	4'-methoxycyclopeptin	C18H18N2O3
SDB000487	CID_102515485	3,24-dioxocholest-4-en-26-oyl-CoA	C48H70N7O19P3S----
SDB000488	CID_102515487	Guadinomine B	C20H38N8O7
SDB000489	CID_102515493	Stellatic acid	C25H37O2-
SDB000490	CID_102515496	Stipitalide	C9H5O5-
SDB000491	CID_102515505	(2S,3S,7R)-2,3-diamino-8-(1-carbamoyl-2-iminoimidazolidin-4-yl)-7-hydroxyoctanoate	C12H25N6O4+
SDB000492	CID_102515511	pelargonidin 3-O-beta-D-(caffeoyl)-sambubioside	C35H34O17
SDB000493	CID_102515512	arabidopyl alcohol	C9H7O5-
SDB000494	CID_102515514	3-hydroxy-4-methyl-D-kynurenine	C11H14N2O4
SDB000495	CID_10251761; knapsack_C00014183	(2S)-5,7,2',4'-Tetrahydroxy-8-prenyl-5'-(1,1-dimethylallyl)flavanone	C25H28O6
SDB000496	CID_10251764	2'4'-Dihydroxy-5'-(1'',1''-dimethylallyl)-6-C-prenylpinocembrin	C25H28O6
SDB000497	CID_102521012	2-glyceryl-11,12-EET	C23H38O5
SDB000498	CID_10253785; knapsack_C00004274	Luteolin 3'-glucuronide	C21H18O12
SDB000499	CID_102547	DSPE	C41H82NO8P
SDB000500	CID_10255010; knapsack_C00004037	Rubraflavone C	C30H34O6
SDB000501	CID_10255259	Kinamycin C	C24H20N2O10
SDB000502	CID_10255275; knapsack_C00016246	Arisugacin A	C28H32O8
SDB000503	CID_10255824	C14 Dihydroceramide	C32H65NO3
SDB000504	CID_10256066	Ochrocarpinone C	C33H42O5
SDB000505	CID_10256384	Bistratamide G	C25H32N6O5S
SDB000506	CID_102571760	L-erythrulose 4-phosphate	C4H7O7P--
SDB000507	CID_102571761	19-hydroxyprostaglandin H1	C20H33O6-
SDB000508	CID_102571762	19-hydroxyprostaglandin H1	C20H34O6
SDB000509	CID_102571763	CHEBI:90810	C20H31O4-
SDB000510	CID_102571764	CHEBI:90812	C20H31O4-
SDB000511	CID_102571765	CHEBI:90813	C20H31O4-
SDB000512	CID_102571766	13-HDoHE(1-)	C22H31O3-
SDB000513	CID_102571767	CHEBI:90819	C20H29O3-
SDB000514	CID_102571768	CHEBI:90820	C20H29O3-
SDB000515	CID_102571769	CHEBI:90821	C20H31O4-
SDB000516	CID_102571770	5-HPETE(1-)	C20H31O4-
SDB000517	CID_102571771	CHEBI:90823	C18H31O4-
SDB000518	CID_102571772	CHEBI:90824	C22H33O3-
SDB000519	CID_102571773	CHEBI:91274	C22H34O3
SDB000520	CID_102571774	CHEBI:90825	C20H29O3-
SDB000521	CID_102571775	CHEBI:90826	C20H29O5-
SDB000522	CID_102571777	5-hydroperoxy-15-HETE	C20H32O5
SDB000523	CID_102571781	20-hydroxylipoxin A4	C20H32O6
SDB000524	CID_102571784	20-Hydroxy-5-HETE	C20H32O4
SDB000525	CID_102571787	8,20-DiHETE	C20H32O4
SDB000526	CID_102571794	20-hydroxy-6-trans-leukotriene B4	C20H32O5
SDB000527	CID_102571802	prostaglandin H1(1-)	C20H33O5-
SDB000528	CID_102571803	D-erythrulose 4-phosphate(2-)	C4H7O7P--
SDB000529	CID_102571804	CHEBI:90797	C20H31O6-
SDB000530	CID_10258	Indoxyl sulfate	C8H7NO4S
SDB000531	CID_10258498; knapsack_C00043056	tasumatrol F	C33H44O12
SDB000532	CID_10258888	Dicerandrol A	C34H34O14
SDB000533	CID_10259855	EUPHOSALICIN	C42H48N2O15
SDB000534	CID_10260031	Cangrelor tetrasodium	C17H21Cl2F3N5Na4O12P3S2
SDB000535	CID_10260120	LacCer(d18:1/18:0)	C48H91NO13
SDB000536	CID_10260428	alphaFuc(1-2)betaGal(1-3)betaGalNAc(1-3)alphaGal(1-4)betaGal(1-4)betaGlc	C38H65NO30
SDB000537	CID_10261263; knapsack_C00016057	Pulchellalactam	C9H13NO
SDB000538	CID_102614	diarylpropionitrile	C15H13NO2
SDB000539	CID_10262683	HOLOMYCIN	C7H6N2O2S2
SDB000540	CID_10263052	CHEBI:83110	C9H20O4S
SDB000541	CID_10263500	9-Hydroxycanthin-6-one	C14H8N2O2
SDB000542	CID_10265117; knapsack_C00009802	2-(2,4-dihydroxyphenyl)-5,6-methylenedioxybenzofuran	C15H10O5
SDB000543	CID_10265122	Methyl-liquiritigenin	C16H14O4
SDB000544	CID_10265155	clavicipitic acid	C16H18N2O2
SDB000545	CID_10266895; knapsack_C00014600	Dihydroflavokawain C	C17H18O5
SDB000546	CID_10267419	(11Z)-8,18-ethanoretinal	C22H30O
SDB000547	CID_10268	3-FUROIC ACID	C5H4O3
SDB000548	CID_10278846	fagopyritol A2	C18H32O16
SDB000549	CID_1028	Prephenic acid	C10H10O6
SDB000550	CID_10280735	EDOXABAN	C24H30ClN7O4S
SDB000551	CID_10283250	fagopyritol A3	C24H42O21
SDB000552	CID_10285	Lepidine	C10H9N
SDB000553	CID_1029	5-hydroxylysine	C6H14N2O3
SDB000554	CID_10290739	Bromine-79	BrH
SDB000555	CID_10290861; knapsack_C00048968	Conduritol A	C6H10O4
SDB000556	CID_10290867; knapsack_C00049947	3-epi-fagomine	C6H13NO3
SDB000557	CID_10291003	Euchrenone a7	C20H20O5
SDB000558	CID_10291777	CHEMBL457678	C20H20O6
SDB000559	CID_102926	D-manno-Heptulose	C7H14O7
SDB000560	CID_102950	Lanthionine	C6H12N2O4S
SDB000561	CID_102959	mHPHA	C9H10O4
SDB000562	CID_10296	2-Phenylpropionic acid	C9H10O2
SDB000563	CID_102967	2,4,5-Trimethyl-1,3-dioxolane	C6H12O2
SDB000564	CID_10296883	Sotrastaurin	C25H22N6O2
SDB000565	CID_10299455	SCHEMBL345349	C21H20O13
SDB000566	CID_103008	Acetylpseudotropine	C10H17NO2
SDB000567	CID_10303691	4418-72-8	C40H52O3
SDB000568	CID_10303746	Adonixanthin	C40H54O3
SDB000569	CID_10303842	GlcNAcbeta1-3Galbeta1-4GlcNAcbeta	C22H38N2O16
SDB000570	CID_10308439	CHEBI:85575	C19H26O3
SDB000571	CID_10311306	Rolapitant	C25H26F6N2O2
SDB000572	CID_10311902	beta,epsilon-carotene-3-ol	C40H56O
SDB000573	CID_10311918	CTPB	C31H43ClF3NO2
SDB000574	CID_10313037	sodium-23 atom	Na
SDB000575	CID_10313234	60046-50-6	C9H16O2
SDB000576	CID_10314080	12S-HETrE	C20H34O3
SDB000577	CID_10314423	(-)-demethoxylpinoresinol	C19H20O5
SDB000578	CID_10314441	isoguaiacin	C20H24O4
SDB000579	CID_10314548	Odoricarpan	C18H18O6
SDB000580	CID_10315101	Ballodiolic acid	C20H34O4
SDB000581	CID_10315720	NK372135B	C21H20N2O3
SDB000582	CID_10315987	Cyclocommunol	C20H16O6
SDB000583	CID_10316213	CHEMBL465798	C19H16O7
SDB000584	CID_10316468	CHEMBL514546	C20H24O6
SDB000585	CID_10316935	Artoindonesianin P	C20H16O7
SDB000586	CID_10317069	Xanthohumol D	C21H22O6
SDB000587	CID_10318361; knapsack_C00007123	4'-Geranyloxy-4,2'-dihydroxychalcone	C25H28O4
SDB000588	CID_10318950	(6E)-neomanoalide	C25H38O4
SDB000589	CID_10319100; knapsack_C00027186	Ancistrotanzanine A	C25H27NO4
SDB000590	CID_10319282	SCHEMBL1171210	C25H28O5
SDB000591	CID_10320815	Broussonol B	C25H24O7
SDB000592	CID_10321056	7-Oxo-10alpha-cucurbitadienol	C30H48O2
SDB000593	CID_10321333	griseusin B	C22H22O10
SDB000594	CID_10321583	Dysidine	C23H33NO6S
SDB000595	CID_10322911; knapsack_C00030109	Demethylzeylasteral	C29H36O6
SDB000596	CID_10322912	Jolkinol A	C29H36O6
SDB000597	CID_10323393; knapsack_C00039891	nymphaeol C	C30H36O6
SDB000598	CID_10323855	Yanuthone E	C28H40O8
SDB000599	CID_10324367	Boceprevir	C27H45N5O5
SDB000600	CID_10325582	2,3-dipalmitoleoyl-sn-glycerol	C35H64O5
SDB000601	CID_10325661	taiwanhomoflavone-B	C32H24O10
SDB000602	CID_10325700; knapsack_C00034519	FONSECINONE A	C32H26O10
SDB000603	CID_10325809	beta-Ergocryptine	C32H41N5O5
SDB000604	CID_10326614; knapsack_C00016527	Pyripyropene I	C34H43NO10
SDB000605	CID_10327541	cumingianoside D	C40H64O11
SDB000606	CID_10327583	C18-Cerebroside	C42H81NO8
SDB000607	CID_10328286	thonningianin A	C42H34O21
SDB000608	CID_10328411	Cephalostatin 1	C54H74N2O10
SDB000609	CID_10329123	lipid IVA(4-)	C68H126N2O23P2----
SDB000610	CID_10329; knapsack_C00039027	2,3-DIHYDROBENZOFURAN	C8H8O
SDB000611	CID_10333337; knapsack_C00008783; knapsack_C00050615	7-Hydroxy-5-methoxy-6-methylflavan	C17H18O3
SDB000612	CID_10334054	Karalicin	C14H20O6
SDB000613	CID_10334284	Funalenone	C15H12O6
SDB000614	CID_10334821	(R)-duloxetine	C18H19NOS
SDB000615	CID_10335676	CHEBI:65795	C18H16O5
SDB000616	CID_10336603; knapsack_C00010205	3'-Hydroxy-5,7,4'-trimethoxy-4-phenylcoumarin	C18H16O6
SDB000617	CID_10336604; knapsack_C00014128	(2S)-5,7-Dimethoxy-3',4'-methylenedioxyflavanone	C18H16O6
SDB000618	CID_10336729; knapsack_C00008829	(2R,3R)-2-(Benzo[d][1,3]dioxol-5-yl)-5,7-dimethoxychroman-3-ol	C18H18O6
SDB000619	CID_10337542; knapsack_C00014430	2'-HYDROXY-2,3,4',6'-TETRAMETHOXYCHALCONE	C19H20O6
SDB000620	CID_10337896; knapsack_C00016232	demethoxyfumitremorgin C	C21H23N3O2
SDB000621	CID_10338075; knapsack_C00014476	xanthohumol C	C21H20O5
SDB000622	CID_10340706; knapsack_C00043515	FUKANEFUROMARIN B	C24H28O5
SDB000623	CID_10341722; knapsack_C00016738	Vermixocin B	C23H26O7
SDB000624	CID_10342292	Kuwanon E	C25H28O6
SDB000625	CID_10342293; knapsack_C00044662	CRATOXYARBORENONE C	C25H28O6
SDB000626	CID_10342859	cycloartobiloxanthone	C25H22O7
SDB000627	CID_10342967; knapsack_C00043059	Taxifolin 3-arabinoside	C20H20O11
SDB000628	CID_10342975; knapsack_C00013538	Broussonol A	C25H24O7
SDB000629	CID_10343070; knapsack_C00013522	Broussonol E	C25H26O7
SDB000630	CID_10343169	Tetrahydroswertianolin	C20H24O11
SDB000631	CID_10343437	12-epi-scalarin	C27H40O5
SDB000632	CID_10343524	OCHROCARPIN F	C24H30O8
SDB000633	CID_10343836	9,10-Dihydro-10-(3,4-dihydroxyphenyl)-pyrano[2,3-h]catechin-8-one	C24H20O9
SDB000634	CID_10343868	lucialdehyde B	C30H44O3
SDB000635	CID_10344650	Bacilysocin	C21H43O9P
SDB000636	CID_10347061	OCHROCARPINONE A	C33H42O6
SDB000637	CID_10347376	Bistratamide H	C25H32N6O4S2
SDB000638	CID_10348956; knapsack_C00004965	Quercetin 3,7,3',4'-tetra-O-sulfate	C15H10O19S4
SDB000639	CID_10349856	curtisian C	C36H38O15
SDB000640	CID_10350206	Asprellic acid C	C48H60O8
SDB000641	CID_10350317	1,2-Dioleoyl-sn-Glycero-3-Phosphocholine	C44H84NO8P
SDB000642	CID_10350826	cassiaside C2	C39H52O25
SDB000643	CID_10351	3-Furaldehyde	C5H4O2
SDB000644	CID_10352414	(2e,6r)-2,6-dimethyl-8-hydroxy-2-octenoic acid	C10H18O3
SDB000645	CID_10353049	5-aminosalicyluric acid	C9H10N2O4
SDB000646	CID_10353878	Leu-Thr	C10H20N2O4
SDB000647	CID_10354007	CHEBI:83082	C10H18O4S
SDB000648	CID_10355545	CHEMBL2147420	C17H14O3
SDB000649	CID_10358251; knapsack_C00010243	7,3'-Dihydroxy-5,4'-dimethoxy-4-phenylcoumarin	C17H14O6
SDB000650	CID_10358252; knapsack_C00013389	5,3',4'-Trihydroxy-7-methoxy-6-methylflavone	C17H14O6
SDB000651	CID_10358486	F390C	C16H14O7
SDB000652	CID_10358776; knapsack_C00043214	5-O-Ethylembelin	C19H30O4
SDB000653	CID_10359254; knapsack_C00003892	5,6,4'-Trihydroxy-7,3'-dimethoxyflavone	C17H14O7
SDB000654	CID_10359384; knapsack_C00004762	mearnsetin	C16H12O8
SDB000655	CID_10360033	Myrsinoic acid A	C22H30O3
SDB000656	CID_10360155	7-deacetoxyyanuthone	C22H32O3
SDB000657	CID_10362269; knapsack_C00044573	cudraxanthone Q	C23H22O5
SDB000658	CID_10362270; knapsack_C00014641	2',6'-Dihydroxy-4'-methoxy-3'-(2-hydroxybenzyl)dihydrochalcone	C23H22O5
SDB000659	CID_10362969; knapsack_C00010027	Erycristagallin	C25H26O4
SDB000660	CID_10364102	Cedrediprenone	C25H28O5
SDB000661	CID_10364206	Gericudranins C	C22H18O8
SDB000662	CID_10364451	futalosine	C19H18N4O7
SDB000663	CID_10364574; knapsack_C00005062	Melicophyllin	C21H20O9
SDB000664	CID_10365850; knapsack_C00013523	Broussonol D	C25H26O7
SDB000665	CID_10366500; knapsack_C00033319	Plectranthol A	C27H30O6
SDB000666	CID_10366522	Wilforol B	C29H38O4
SDB000667	CID_10366595	Aiphanol	C25H24O8
SDB000668	CID_10366713	lucidal	C30H46O3
SDB000669	CID_10367	2,6-Pyridinedicarboxylic acid	C7H5NO4
SDB000670	CID_10367180; knapsack_C00044660	CRATOXYARBORENONE A	C28H32O6
SDB000671	CID_10368709; knapsack_C00024065	CHEBI:68357	C31H48O5
SDB000672	CID_10368763; knapsack_C00010072	Euchretin A	C30H30O7
SDB000673	CID_10368916; knapsack_C00005034	Broussoflavonol G	C30H34O7
SDB000674	CID_10368940	2-hydroxy-dATP	C10H16N5O13P3
SDB000675	CID_10368986	eupatolitin 3-O-glucoside	C23H24O13
SDB000676	CID_10370467; knapsack_C00015491	curtisian A	C31H24O10
SDB000677	CID_10370774; knapsack_C00015353	Lactonamycin	C28H27NO12
SDB000678	CID_10371340; knapsack_C00051685	Myrciacitrin V	C30H30O13
SDB000679	CID_10371537	CHEBI:66215	C27H30O16
SDB000680	CID_10372073	strychnogucine A	C42H42N4O3
SDB000681	CID_10372074; knapsack_C00046341	quadranoside IV	C36H58O10
SDB000682	CID_10372299	20:5 Cholesteryl ester	C47H74O2
SDB000683	CID_10373012	PC(17:0/18:3(9Z,12Z,15Z))	C43H80NO8P
SDB000684	CID_10373084	Glucosylceramide (d18:1/22:0)	C46H89NO8
SDB000685	CID_10373294	alpha-GalCer (C24)	C48H95NO9
SDB000686	CID_10373325	H. pylori MO19 LPS O-antigen	C32H55NO24
SDB000687	CID_10376935; knapsack_C00021384	CHEBI:65546	C15H26O2
SDB000688	CID_10377	OLIVETOL	C11H16O2
SDB000689	CID_10378172; knapsack_C00015084	Nigerloxin	C13H15NO5
SDB000690	CID_10379136; knapsack_C00007040	Aurentiacin A	C17H16O4
SDB000691	CID_10379917; knapsack_C00003827	Tithonine	C17H14O5
SDB000692	CID_10379922	INFECTOCARYONE	C18H18O4
SDB000693	CID_10381321; knapsack_C00009431	Erythrinin A	C20H16O4
SDB000694	CID_10381709; knapsack_C00005045	Demethoxykanugin	C18H14O6
SDB000695	CID_10381863	Dihydrofurospongin-2	C21H28O3
SDB000696	CID_10382483	15-Acetyl Deoxynivalenol	C17H22O7
SDB000697	CID_10382485; knapsack_C00004089	6-Prenylapigenin	C20H18O5
SDB000698	CID_10383	3,5-Dimethoxyphenol	C8H10O3
SDB000699	CID_10383273; knapsack_C00016172	Benzastatin C	C19H27ClN2O2
SDB000700	CID_10383349; knapsack_C00009874	Sophoraisoflavone A	C20H16O6
SDB000701	CID_10383449	7'-(4'-hydroxy,3'-methoxyphenyl)-N-[(4-butylphenyl)ethyl]propenamide	C22H27NO3
SDB000702	CID_10383781	Myrsinoic acid B	C22H30O4
SDB000703	CID_10384155; knapsack_C00009504	Alpinumisoflavone dimethyl ether	C22H20O5
SDB000704	CID_10385446	(+)-DCA-CC	C20H18O8
SDB000705	CID_10385447	5-8'-Dehydrodiferulic acid	C20H18O8
SDB000706	CID_10386481; knapsack_C00013347	5,4'-Dihydroxy-6,7,8,3',5'-pentamethoxyflavone	C20H20O9
SDB000707	CID_10387413; knapsack_C00046216	OCHROCARPIN B	C25H24O6
SDB000708	CID_10387631; knapsack_C00042798	nymphaeol B	C25H28O6
SDB000709	CID_10388861	OCHROCARPIN G	C24H30O8
SDB000710	CID_10389717	Isogarciniaxanthone E	C28H32O6
SDB000711	CID_10389806	Silyhermin	C25H22O9
SDB000712	CID_10390162	MeOSuc-Ala-Ala-Pro-Ala-Chloromethylketone	C20H31ClN4O7
SDB000713	CID_10390219; knapsack_C00004970	Isorhamnetin 3,7-di-O-sulfate	C16H12O13S2
SDB000714	CID_10391691	TMC-1A	C28H36N2O7
SDB000715	CID_10391774	Rubiarbonone A	C32H50O5
SDB000716	CID_10392009	Exiguaflavanone D	C31H38O7
SDB000717	CID_10393120; knapsack_C00041660	manzamine Y	C36H44N4O2
SDB000718	CID_10393333	Papulacandin D	C31H42O10
SDB000719	CID_10398072	Etrogol	C13H18O2
SDB000720	CID_10400369	Fructose 1-phosphate	C6H13O9P
SDB000721	CID_10400473; knapsack_C00021117	8-Epihelenalin	C15H18O4
SDB000722	CID_10401497; knapsack_C00013384	Matteuorien	C17H14O4
SDB000723	CID_10401988; knapsack_C00022760	(+)-copalol	C20H34O
SDB000724	CID_10402297; knapsack_C00032893	demethoxyegonol	C18H16O4
SDB000725	CID_10403199	Fenamidone	C17H17N3OS
SDB000726	CID_10403282	Cuscuta propenamide 1	C18H19NO4
SDB000727	CID_10403843; knapsack_C00007058	Munsericin	C20H18O4
SDB000728	CID_10404001	(11Z)-8,18-propano-retinal	C23H32O
SDB000729	CID_10404353; knapsack_C00004618	prudomestin	C17H14O7
SDB000730	CID_10404741	Dulciol D	C20H16O5
SDB000731	CID_10405210	F390B	C18H16O7
SDB000732	CID_10405331	Amorphaquinone	C18H18O7
SDB000733	CID_10405602	Ehretianone	C22H22O4
SDB000734	CID_10405960	Dihydrolicisoflavone	C20H20O6
SDB000735	CID_10407286; knapsack_C00014273	ANASTATIN B	C21H14O7
SDB000736	CID_10408186; knapsack_C00013468	Pseudosemiglabrin	C23H20O6
SDB000737	CID_10409177; knapsack_C00031795	fukanefuromarin G	C25H28O5
SDB000738	CID_10409180	xanthoangelol B	C25H28O5
SDB000739	CID_10409277	Cleistanone(rac)	C22H18O8
SDB000740	CID_10409977	Amburoside A	C20H22O10
SDB000741	CID_10410732	Melemeleone B	C23H33NO5S
SDB000742	CID_10411004	betulone	C30H48O2
SDB000743	CID_10411554; knapsack_C00031894	Isochamuvaritin	C29H24O5
SDB000744	CID_10411574	dihydrocelastrol	C29H40O4
SDB000745	CID_10412012; knapsack_C00025534	ARANOTIN	C20H18N2O7S2
SDB000746	CID_10412035	Sacrotride A	C25H50O7
SDB000747	CID_10412099; knapsack_C00014335	(2S)-eriodictoyl-7-O-beta-D-glucopyranosiduronic acid	C21H20O12
SDB000748	CID_10413126	GEMICHALCONE B	C29H26O7
SDB000749	CID_10413638	2-methylchromone glycoside 2	C22H28O13
SDB000750	CID_10415411	Oleoyl danshenxinkun A	C36H48O5
SDB000751	CID_10415542	1-docosahexaenoyl-glycero-3-phosphocholine	C30H50NO7P
SDB000752	CID_10416460	Trilobacin	C37H66O7
SDB000753	CID_10417280	N-hexacosanoylphytosphingosine	C44H89NO4
SDB000754	CID_10419733; knapsack_C00050239	(S)-sulforaphane	C6H11NOS2
SDB000755	CID_10423909	Juvenile hormone III bisepoxide	C16H26O4
SDB000756	CID_10424032	Sinulobatin B	C20H28O
SDB000757	CID_10424762; knapsack_C00007044; knapsack_C00043202	CHEBI:70658	C18H18O4
SDB000758	CID_10424988; knapsack_C00014604	4,4'-Dihydroxy-2,6-dimethoxydihydrochalcone	C17H18O5
SDB000759	CID_10425993	cylindol A	C16H14O7
SDB000760	CID_104272	Isoeicosanol	C20H42O
SDB000761	CID_10427384	Myrsinoic acid F	C22H28O3
SDB000762	CID_10427503	Sinulobatin A	C22H30O3
SDB000763	CID_10427569	O-lauroylcarnitine	C19H37NO4
SDB000764	CID_10428459; knapsack_C00004076	CHEBI:66040	C19H18O7
SDB000765	CID_10429033; knapsack_C00015573	CHEBI:66323	C16H25N5O5
SDB000766	CID_10429214; knapsack_C00031758	DIOXINODEHYDROECKOL	C18H10O9
SDB000767	CID_10429220	3,3''-Dihydroxyterphenyllin	C20H18O7
SDB000768	CID_10429233	dihydrocurcumin	C21H22O6
SDB000769	CID_10429470; knapsack_C00004670	Calycopterin	C19H18O8
SDB000770	CID_10429974; knapsack_C00013547	5,7,8-Trihydroxy-3-methoxyflavone 8-((E)-2-methylbut-2-enoate)	C21H18O7
SDB000771	CID_104321	4-Ethylphenyl 2-thienyl ketone	C13H12OS
SDB000772	CID_10432364	Ochrindole D	C27H22N2O3
SDB000773	CID_10433042; knapsack_C00000673	Sinaticin	C24H18O8
SDB000774	CID_10434009	Derriflavanone	C26H28O7
SDB000775	CID_10434409	Menatetrenone Epoxide	C31H40O3
SDB000776	CID_10435235	209984-57-6	C26H23F2N3O4
SDB000777	CID_10436112	yanuthone D	C28H38O8
SDB000778	CID_10436583	Gericudranins A	C29H24O9
SDB000779	CID_10437950	1beta,2beta-diacetoxy-9alpha-benzoyloxy-6alpha-(3-furoyloxy)-dihydro-beta-agarofuran	C31H36O10
SDB000780	CID_10438012	lissoclibadin 3	C26H38N2O4S4
SDB000781	CID_10439250	CHEBI:66102	C36H28O12
SDB000782	CID_10439386; knapsack_C00031745	Dichotomoside D	C34H48O13
SDB000783	CID_10439828	Manassantin B	C41H48O11
SDB000784	CID_10439859	TMC-135A	C39H49N3O8S
SDB000785	CID_10439877	Pradaxa	C35H45N7O8S
SDB000786	CID_10439987	Cumingianoside A	C40H66O12
SDB000787	CID_10440404	Gitaloxin	C42H64O15
SDB000788	CID_10442928; knapsack_C00021795	Hirsutene	C15H24
SDB000789	CID_10443535	2-Hydroxyibuprofen	C13H18O3
SDB000790	CID_10444113	Carboxyibuprofen	C13H16O4
SDB000791	CID_10445608	Phe-Thr	C13H18N2O4
SDB000792	CID_10445922; knapsack_C00014594	3'-Methyl-2',4',6'-trihydroxydihydrochalcone	C16H16O4
SDB000793	CID_10446489	6-O-Methylinosine	C11H14N4O5
SDB000794	CID_10447050	CHEBI:65502	C19H16O3
SDB000795	CID_10447175	9-HOTrE	C18H30O3
SDB000796	CID_10447462	CHEBI:70095	C18H21NO3
SDB000797	CID_10448173	prodeoxyviolacein	C20H13N3O
SDB000798	CID_10448571	Paeonilide	C17H18O6
SDB000799	CID_10448; knapsack_C00050419	3-methylthiopropanol	C4H10OS
SDB000800	CID_10449415; knapsack_C00007945	Dihydropedicin	C18H20O6
SDB000801	CID_10449654; knapsack_C00013432	Carpachromene	C20H16O5
SDB000802	CID_10450920; knapsack_C00014615	dihydroxanthohumol	C21H24O5
SDB000803	CID_10452362; knapsack_C00014493	7-Methoxypraecansone B	C23H24O5
SDB000804	CID_10452519	GlcNAc-Ins	C14H25NO11
SDB000805	CID_10453605	Harzianum A	C23H28O6
SDB000806	CID_10453852; knapsack_C00004801	3,5-dihydroxy-6,7,8,3',4'-pentamethoxyflavone	C20H20O9
SDB000807	CID_10455036	Kushenol F	C25H28O6
SDB000808	CID_10455800	Exiguaflavanone B	C26H30O6
SDB000809	CID_10456312	Cycloartomunin	C26H24O7
SDB000810	CID_10456782	2,3-Dilauroyl-sn-glycerol	C27H52O5
SDB000811	CID_10458	TRIDECANEDIOIC ACID	C13H24O4
SDB000812	CID_10458296	Mallotophilippen E	C30H34O6
SDB000813	CID_10459206	triptogelin C-1	C28H36O9
SDB000814	CID_10459280	Ochrocarpinone B	C33H42O5
SDB000815	CID_10459657; knapsack_C00014262	Eriosemaone C	C31H30O8
SDB000816	CID_10460859	Taiwanhomoflavone A	C33H24O10
SDB000817	CID_10460896	Calyxin C	C35H34O8
SDB000818	CID_10461005	terpendole L	C37H49NO5
SDB000819	CID_10461751	CHEMBL412737	C35H40O11
SDB000820	CID_10461815	PHA-665752	C32H34Cl2N4O4S
SDB000821	CID_10462091	N-tetracosanoylphytosphingosine	C42H85NO4
SDB000822	CID_104625	gamma-Carboxyglutamic acid	C6H9NO6
SDB000823	CID_10465; knapsack_C00007426	HEPTADECANOIC ACID	C17H34O2
SDB000824	CID_10467187	3,4-dihydroxy-5-prenylcinnamic acid	C14H16O4
SDB000825	CID_10467594	obtusaquinol	C16H16O3
SDB000826	CID_10467801	CHEBI:67997	C17H24O2
SDB000827	CID_10468127	Nardoperoxide	C15H22O4
SDB000828	CID_10468817	Phe-Asn	C13H17N3O4
SDB000829	CID_10469262	SCHEMBL13039025	C20H30O
SDB000830	CID_10469492	syn-copalol	C20H34O
SDB000831	CID_10469728	13-HOTE	C18H30O3
SDB000832	CID_10469; knapsack_C00035114	HEXACOSANOIC ACID	C26H52O2
SDB000833	CID_10470862	onogenin	C17H14O6
SDB000834	CID_10470863; knapsack_C00004568	Kaempferol 3,5-dimethyl ether	C17H14O6
SDB000835	CID_10470; knapsack_C00051638	OCTACOSANOIC ACID	C28H56O2
SDB000836	CID_10471036; knapsack_C00043808	periconicin A	C20H28O3
SDB000837	CID_10471697; knapsack_C00010203	Exostemin	C18H16O6
SDB000838	CID_10471807; knapsack_C00013334	4',6,7-trihydroxy-3',5'-dimethoxyflavone	C17H14O7
SDB000839	CID_10472189; knapsack_C00007063	4-methoxylonchocarpin	C21H20O4
SDB000840	CID_10472401	Ochracenomicin A	C19H16O6
SDB000841	CID_10472651; knapsack_C00004609	5,2'-Dihydroxy-3,7,8-trimethoxyflavone	C18H16O7
SDB000842	CID_10472; knapsack_C00034311	1-Tetracosanol	C24H50O
SDB000843	CID_10473054	Brasiliquinone C	C21H18O5
SDB000844	CID_10473311; knapsack_C00007089	Licochalcone D	C21H22O5
SDB000845	CID_10473454; knapsack_C00016133	Phosphatoquinone A	C21H24O5
SDB000846	CID_104735	4091-50-3	C10H15NO
SDB000847	CID_10473569; knapsack_C00032061	Negundin B	C20H22O6
SDB000848	CID_104741	Fulvestrant	C32H47F5O3S
SDB000849	CID_104745	propionate	C3H5O2-
SDB000850	CID_10475115; knapsack_C00025163	Corynoxine	C22H28N2O4
SDB000851	CID_104752	Tritiated water	OT2
SDB000852	CID_10475482; knapsack_C00004797	3,5,4'-Trihydroxy-6,7,8,3'-tetramethoxyflavone	C19H18O9
SDB000853	CID_104755	SILVER ION	Ag+
SDB000854	CID_10475714	Samaderine E	C20H26O8
SDB000855	CID_104758	Raltitrexed	C21H22N4O6S
SDB000856	CID_10475842; knapsack_C00044661	CRATOXYARBORENONE B	C23H24O6
SDB000857	CID_10475874	NA	C19H24O5S2
SDB000858	CID_10476244	Hyrtios sesterterpene 1	C25H38O4
SDB000859	CID_10476563; knapsack_C00031794	fukanefuromarin E	C25H28O5
SDB000860	CID_104767	8-Bromocyclic GMP	C10H11BrN5O7P
SDB000861	CID_10477206; knapsack_C00004108	Oppositin	C24H20O7
SDB000862	CID_104775	butyrate	C4H7O2-
SDB000863	CID_10478165	Petalopurpurenol	C25H24O7
SDB000864	CID_10478289; knapsack_C00014184	(2S)-5,7,4'-Trihydroxy-2'-methoxy-8-prenyl-5'-(1,1-dimethylallyl)flavanone	C26H30O6
SDB000865	CID_10478290	Isosophoranone	C26H30O6
SDB000866	CID_104786	Chromium-51	Cr
SDB000867	CID_10478755	23-hydroxy-24-oxocalcitriol	C27H42O5
SDB000868	CID_104794	112648-68-7	C29H40N2O3
SDB000869	CID_10480725	PIPERADUNCIN A	C29H30O7
SDB000870	CID_10480940; knapsack_C00043141	7-Phloroethol	C24H16O12
SDB000871	CID_104811	Oxyphenbutazone hydrate	C19H22N2O4
SDB000872	CID_104815	cuprous ion	Cu+
SDB000873	CID_10481513	TMC-1B	C28H36N2O7
SDB000874	CID_104818	carbamoylsulfamoylurea	C2H6N4O4S
SDB000875	CID_10482623	Kalimantacin A	C30H48N2O7
SDB000876	CID_10483308	Oleoyl neocryptotanshinone	C37H54O5
SDB000877	CID_10483388; knapsack_C00036313	pteleifoside G	C28H38O13
SDB000878	CID_104838	imipenem	C12H17N3O4S
SDB000879	CID_10483873	CHEBI:65771	C36H54N2O6
SDB000880	CID_10484681	Cumingianoside F	C38H62O10
SDB000881	CID_10485148	CHEMBL1929027	C33H40O19
SDB000882	CID_10485310	PC(O-16:0/20:5(5Z,8Z,11Z,14Z,17Z))	C44H80NO7P
SDB000883	CID_104858	S-nitrosoglutathione	C10H16N4O7S
SDB000884	CID_104865	Bosentan	C27H29N5O6S
SDB000885	CID_104880	Androsta-1,4,6-triene-3,17-dione	C19H22O2
SDB000886	CID_104904	Ecgonine methyl ester	C10H17NO3
SDB000887	CID_104920	67469-78-7	C28H34Cl2F2N2O
SDB000888	CID_10492375	5-Carboxy-2'-deoxyuridine	C10H12N2O7
SDB000889	CID_10493930	CHEBI:43892	C12H23NO7
SDB000890	CID_104946	Lilly 117018	C27H25NO4S
SDB000891	CID_10495449	Leridol	C18H18O5
SDB000892	CID_10495608; knapsack_C00013559	(2S)-4'-Hydroxy-5,7,3'-trimethoxyflavan	C18H20O5
SDB000893	CID_104975	9,10-Epoxy-9,10-dihydrophenanthrene	C14H10O
SDB000894	CID_10498274	Methyl tumonoate A	C20H35NO4
SDB000895	CID_10498462; knapsack_C00014181	(2S)-5,7,3',4'-Tetrahydroxy-6-(1,1-dimethylallyl)flavanone	C20H20O6
SDB000896	CID_10498463; knapsack_C00014165	Monotesone A	C20H20O6
SDB000897	CID_104994	1,N6-ETHENOADENINE	C7H5N5
SDB000898	CID_105000	(-)-Indolactam V	C17H23N3O2
SDB000899	CID_10500456; knapsack_C00013808; knapsack_C00050140	Kaempferol 8-C-sulfate	C15H10O9S
SDB000900	CID_10501120	YM-47522	C24H33NO4
SDB000901	CID_105020	Benzo(a)pyrene-7,8-dione	C20H10O2
SDB000902	CID_10502865	CHEBI:66075	C24H32O7
SDB000903	CID_105034	cyanate	CNO-
SDB000904	CID_10503812; knapsack_C00015475	Arisugacin C	C27H32O6
SDB000905	CID_105044	9-De-arg-bradykinin	C44H61N11O10
SDB000906	CID_10505484	Deacetylnimbin	C28H34O8
SDB000907	CID_10506988	N-(palmitoyl)-phytoceramide	C34H69NO4
SDB000908	CID_10507011	2806-24-8	C10H4F17NO4S
SDB000909	CID_10507805; knapsack_C00046367	Salmoxanthin/ Trollixanthin	C40H56O4
SDB000910	CID_10508510; knapsack_C00016702	[(3S,9S,12R,13R,14R,15R)-13-hydroxy-6-(1-hydroxyethyl)-12,14-dimethyl-2,5,8,11-tetraoxo-9-(propan-2-yl)-15-tridecyl-1-oxa-4,7,10-triazacyclopentadecan-3-yl]methyl acetate	C34H61N3O9
SDB000911	CID_10509108	jaspamide C	C36H45BrN4O7
SDB000912	CID_10509987; knapsack_C00037330	Nepalensinol F	C56H42O12
SDB000913	CID_105104	U-69593	C22H32N2O2
SDB000914	CID_10513752	N-[2-(5-methoxy-1H-indol-2-yl)ethyl]acetamide	C13H16N2O2
SDB000915	CID_105142	Water-18O	H2O
SDB000916	CID_105146	Cobalt, ion (Co3+)	Co+++
SDB000917	CID_105162	Fluorine-18	FH
SDB000918	CID_105168	Sulfur-32	H2S
SDB000919	CID_10519161	Pancixanthone B	C18H16O5
SDB000920	CID_10524567	Dorsmanin B	C25H28O4
SDB000921	CID_10526707; knapsack_C00006061	Kaempferol 3-p-coumarate	C24H16O8
SDB000922	CID_10530497	CHEBI:72301	C32H44O7
SDB000923	CID_10531760	Cmp-kdn	C18H28N3O16P
SDB000924	CID_10532551	TMC-95B	C33H38N6O10
SDB000925	CID_10532552	TMC-95D	C33H38N6O10
SDB000926	CID_10533915	CHEBI:66277	C45H55NO22
SDB000927	CID_10534	Bicyclo[2.2.1]heptane, 2-methyl-3-methylene-2-(4-methyl-3-pentenyl)-, (1S-exo)-	C15H24
SDB000928	CID_10535477	2-diazoniobenzenesulfonate	C6H4N2O3S
SDB000929	CID_10536208	Asterisc-3(15)-6-diene	C15H24
SDB000930	CID_10537025	Himachalane-2-en-6-ol	C15H26O
SDB000931	CID_10537120	Corchoionol C	C13H20O3
SDB000932	CID_10541	TRIMETHYL PHOSPHATE	C3H9O4P
SDB000933	CID_10544575	sphaeropsidin C	C20H28O4
SDB000934	CID_10545366; knapsack_C00013510	2-(3,4-Dihydroxyphenyl)-5-hydroxy-3,7-dimethoxy-6-methyl-4H-1-benzopyran-4-one	C18H16O7
SDB000935	CID_10546036; knapsack_C00049960	6'-desmethylcandidusin B	C19H14O7
SDB000936	CID_10547	ECOTHIOPATE IODIDE	C9H23INO3PS
SDB000937	CID_10548300	2'-Hydroxy-3,4',5',7,8-pentamethoxyflavone	C20H20O8
SDB000938	CID_10549853	CHEBI:86146	C27H44O3
SDB000939	CID_10551087	5,7-Dihydroxy-(5''-hydroxy-6'',6''-dimethylpyrano[2'',3'':7,6])-6''',6'''-dimethyldihydropyrano[2''',3''':4',3']flavanone	C25H28O7
SDB000940	CID_105516	Phenethyl pivalate	C13H18O2
SDB000941	CID_10552637; knapsack_C00030605	Kelampayoside A	C20H30O13
SDB000942	CID_10553647	FR901464	C27H41NO8
SDB000943	CID_10554104	Tumonoic Acid B	C28H47NO8
SDB000944	CID_10558744	SCHEMBL3995713	C9H20O
SDB000945	CID_10559369	Acetyltropine	C10H17NO2
SDB000946	CID_10563682	Microperfuranone	C17H14O3
SDB000947	CID_10569483	sn-2,3-dicaprilin	C19H36O5
SDB000948	CID_10569574; knapsack_C00013374	Inucrithmin	C17H14O8
SDB000949	CID_10569999; knapsack_C00014440	(+)-Tephrosone	C21H20O5
SDB000950	CID_10572194; knapsack_C00014169	KUSHENOL V	C21H22O7
SDB000951	CID_10573935	3,7-Dihydroxy-2-[4-hydroxy-3-(4-hydroxy-3-methylbutyl)phenyl]-5,6-dimethoxy-4H-1-benzopyran-4-one	C22H24O8
SDB000952	CID_10575150	(2aR,3S,10cR)-3-hydroxy-8-methyl-7,9-dioxo-1-[(1E,3E)-penta-1,3-dien-1-yl]-2a,4,5,8,9,10c-hexahydro-3H,7H-2-oxa-5a-azaaceanthrylen-8-yl 3-hydroxybutanoate	C24H27NO7
SDB000953	CID_10575445	Artonol E	C26H24O7
SDB000954	CID_10575883	Celasdin B	C30H50O3
SDB000955	CID_10577669	Tumonoic acid C	C27H45NO8
SDB000956	CID_10581718	CHEBI:66276	C45H55NO21
SDB000957	CID_10583	Cyclohexane, 1-ethenyl-1-methyl-2,4-bis(1-methylethenyl)-, (1R,2R,4S)-rel-	C15H24
SDB000958	CID_10588810	Flakinin A	C15H20O5
SDB000959	CID_10593524; knapsack_C00013362	4',5'-Dihydroxy-3,7,3'-trimethoxyflavone	C18H16O7
SDB000960	CID_10594373	CHEBI:70099	C22H29NO3
SDB000961	CID_10598514	kushenol T	C25H30O6
SDB000962	CID_10599726; knapsack_C00013525	Dorsmanin D	C26H28O7
SDB000963	CID_106	dl-O-Phosphoserine	C3H8NO6P
SDB000964	CID_10600152	KAZINOL Q	C30H38O4
SDB000965	CID_10601131	CHEBI:84107	C26H34O9
SDB000966	CID_10601538	Geranioloxyalatum flavone	C27H34O9
SDB000967	CID_10603	HEMATOXYLIN	C16H14O6
SDB000968	CID_10603133	artoindonesianin A	C35H38O7
SDB000969	CID_10603973	gaudichaudiic acid G	C38H40O8
SDB000970	CID_10604975	CHEBI:75660	C37H30O16
SDB000971	CID_1061	phosphate	O4P---
SDB000972	CID_10613719	CHEBI:70702	C19H18O3
SDB000973	CID_10614	TRIPHENYLMETHANE	C19H16
SDB000974	CID_10614977; knapsack_C00028978	Seco-pseudopteroxazole	C21H29NO
SDB000975	CID_10618	Noramidopyrine	C12H15N3O
SDB000976	CID_10622584	Phomacin B	C25H37NO5
SDB000977	CID_10623770	candelalide C	C28H42O5
SDB000978	CID_10624721; knapsack_C00014302	(+)-Tephrorin B	C30H28O6
SDB000979	CID_10626094	Gemichalcone C	C30H28O9
SDB000980	CID_10627032; knapsack_C00046246	ORBICULIN A	C33H38O9
SDB000981	CID_10628686	CHEBI:83005	C41H70O10
SDB000982	CID_10628815	Timosaponin A3	C39H64O13
SDB000983	CID_10629256	Vinflunine	C45H54F2N4O8
SDB000984	CID_10630591	(+)-ethosuximide	C7H11NO2
SDB000985	CID_10632596	CHEBI:87273	C11H10N2O3
SDB000986	CID_10638035	CHEBI:70094	C18H23NO3
SDB000987	CID_10642123; knapsack_C00013511	2-(3,4-Dihydroxyphenyl)-5-hydroxy-3,7-dimethoxy-6,8-dimethyl-4H-1-benzopyran-4-one	C19H18O7
SDB000988	CID_10642125; knapsack_C00013364	4'-Hydroxy-3,7,3',5'-tetramethoxyflavone	C19H18O7
SDB000989	CID_10643491; knapsack_C00029359	CHEMBL1782240	C23H24O5
SDB000990	CID_10643; knapsack_C00004657	Auranetin	C20H20O7
SDB000991	CID_10649183	Poinsettifolin A	C30H32O7
SDB000992	CID_10652058	CHEBI:69730	C36H46O12
SDB000993	CID_10652060	gaudichaudiic acid I	C40H46O9
SDB000994	CID_10659145	2'-Deoxymeranzin hydrate	C15H18O4
SDB000995	CID_10663	MALONYL COENZYME A	C24H38N7O19P3S
SDB000996	CID_10664	PYRIDOXAMINE DIHYDROCHLORIDE	C8H14Cl2N2O2
SDB000997	CID_10664275; knapsack_C00015671	Piptamine(antibiotic)	C23H41N
SDB000998	CID_10664858	5,4,-Dihydroxy-4'',4''-Dimethyl-5''-[2'',3'':7,6]methyldihydrofuranoflavanone	C20H20O5
SDB000999	CID_10665235; knapsack_C00013368	Zanthoxyl flavone	C17H14O8
SDB001000	CID_10667107; knapsack_C00013365	3,5-Dihydroxy-6,7,8,4'-tetramethoxyflavone	C19H18O8
SDB001001	CID_10668	Dimethylthiambutene	C14H17NS2
SDB001002	CID_10669800	Australone A	C25H24O6
SDB001003	CID_10672941	Artonol D	C30H26O7
SDB001004	CID_10673616	FR901465	C27H41NO9
SDB001005	CID_10675618	orbiculin G	C38H40O9
SDB001006	CID_10676014	PC(16:0/12:0)	C36H72NO8P
SDB001007	CID_10676233	Diinsinin	C36H32O15
SDB001008	CID_10677768	CHEBI:84674	C57H104N2O21
SDB001009	CID_10678694	Paeonilactinone	C10H16O2
SDB001010	CID_10686879	2-(3,5-Dimethoxyphenyl)-3,4-dihydro-7-methoxy-2H-1-benzopyran-5-ol	C18H20O5
SDB001011	CID_10687702; knapsack_C00009471	Iso-5-methoxyafrormosin	C18H16O6
SDB001012	CID_10688914; knapsack_C00014434	Hamilcone	C18H18O7
SDB001013	CID_10689999; knapsack_C00013380	5,8,3',4',5'-Pentahydroxy-3,7-dimethoxyflavone	C17H14O9
SDB001014	CID_10691049	CHEBI:69671	C20H26O7
SDB001015	CID_10694005	Phomacin A	C25H37NO5
SDB001016	CID_10696525; knapsack_C00016276	EI-1511-3	C27H30N2O7
SDB001017	CID_10699688	gaudichaudiic acid F	C40H50O9
SDB001018	CID_1070	11-cis Retinal	C20H28O
SDB001019	CID_10700053	CHEBI:83004	C41H68O10
SDB001020	CID_10701737	Onjisaponin F	C75H112O36
SDB001021	CID_10704063	4(15),7(11)-Oppositadien-12-al	C15H22O
SDB001022	CID_10707741	(3S,9R,10R)-Panaxytriol	C17H26O3
SDB001023	CID_1071	9-cis retinol	C20H30O
SDB001024	CID_10710515	Geranyl beta-D-glucopyranoside	C16H28O6
SDB001025	CID_10712965; knapsack_C00007094	Pongachalcone II	C21H20O5
SDB001026	CID_10713651	5,7,3'-Trihydroxy-6,4',5'-trimethoxyflavanone	C18H18O8
SDB001027	CID_10721542	globostellatic acid C	C33H48O7
SDB001028	CID_10722982	gaudichaudiic acid H	C39H44O9
SDB001029	CID_10725382	(2R,3R)-3-hydroxypyrrolidine-2-carboxylic acid	C5H9NO3
SDB001030	CID_10732214; knapsack_C00014609	3,4,2',4',alpha-Pentahydroxydihydrochalcone	C15H14O6
SDB001031	CID_10735304; knapsack_C00004682	Quercetagetin 3'-methyl ether	C16H12O8
SDB001032	CID_10736338	Di-O-Methylcrenatin	C15H22O9
SDB001033	CID_10739274; knapsack_C00007128; knapsack_C00014441	3'-Geranyl-2',4',6'-trihydroxychalcone	C25H28O4
SDB001034	CID_10741001; knapsack_C00014194	remangiflavanone B	C25H28O6
SDB001035	CID_107412	Beyerene	C20H32
SDB001036	CID_10741413	1alpha,2beta,25-trihydroxycholecalciferol	C27H44O4
SDB001037	CID_10741771; knapsack_C00014257	Abyssinoflavanone V	C25H28O7
SDB001038	CID_10742453	KUSHENOL P	C26H32O7
SDB001039	CID_10743150	candelalide B	C28H42O6
SDB001040	CID_10743861	EI-1625-2	C27H32N2O7
SDB001041	CID_10744170	8-O-Cinnamoylmussaenosidic Acid	C25H30O11
SDB001042	CID_107461	N4-Acetylcytidine	C11H15N3O6
SDB001043	CID_10746736	TSUGARIOSIDE C	C38H58O8
SDB001044	CID_10747466; knapsack_C00026973	Jasplakinolide B	C36H43BrN4O7
SDB001045	CID_107475	L-Valyl-L-valine	C10H20N2O3
SDB001046	CID_10747577	3-PP-IP5	C6H19O27P7
SDB001047	CID_10747814	PAPC	C44H80NO8P
SDB001048	CID_10748147	Mammoside I	C40H72O19
SDB001049	CID_10748327	Ossamycin	C49H85NO14
SDB001050	CID_10750	Proflavine dihydrochloride	C13H13Cl2N3
SDB001051	CID_107526; knapsack_C00042470	(2R,3S,4R,5R)-2,3,4,5,6-pentahydroxyhexanal	C6H12O6
SDB001052	CID_107561; knapsack_C00010941	(-)-piperitone	C10H16O
SDB001053	CID_107564	3,3'-Diiodo-L-thyronine	C15H13I2NO4
SDB001054	CID_10759582; knapsack_C00014179	6-(1,1-dimethylallyl)naringenin	C20H20O5
SDB001055	CID_10760681	CHEBI:70100	C22H29NO3
SDB001056	CID_10760977; knapsack_C00014433	4,3'-Hydroxy-2',4',5',6'-methoxychalcone	C19H20O7
SDB001057	CID_10761522; knapsack_C00014240	abyssinin I	C21H20O6
SDB001058	CID_10761665; knapsack_C00014182	(2S)-5,7,4'-Trihydroxy-3'-methoxy-6-(1,1-dimethylallyl)flavanone	C21H22O6
SDB001059	CID_10763962; knapsack_C00014190	remangiflavanone A	C25H28O5
SDB001060	CID_10764037; knapsack_C00008896	Epicatechin 3-O-p-hydroxybenzoate	C22H18O8
SDB001061	CID_107646	Thiamethoxam	C8H10ClN5O3S
SDB001062	CID_10765720	CHEBI:65366	C27H40O5
SDB001063	CID_10766158	CHEBI:69224	C30H46O3
SDB001064	CID_10766159	CHEBI:69223	C30H46O3
SDB001065	CID_107669	4-Hydroxydebrisoquine	C10H13N3O
SDB001066	CID_107674	selenide	Se--
SDB001067	CID_10767792	CHEBI:69121	C29H42O7
SDB001068	CID_10770229	thiomarinol G	C30H44N2O8S2
SDB001069	CID_10771393	NA	C42H78NO8P
SDB001070	CID_107715	Dihydroergocristine	C35H41N5O5
SDB001071	CID_10771862	Guanosine tetraphosphate adenosine	C20H28N10O20P4
SDB001072	CID_107735	pyruvate	C3H3O3-
SDB001073	CID_107737	inositol 1-phosphate	C6H13O9P
SDB001074	CID_107740	Atrazine-desethyl-2-hydroxy	C6H11N5O
SDB001075	CID_107758	inositol 1,3,4,5-tetrakisphosphate	C6H16O18P4
SDB001076	CID_107781	Aceanthrylene	C16H10
SDB001077	CID_107782	Betamethasone phosphate	C22H30FO8P
SDB001078	CID_10778748	4'-Chloro-2-hydroxyaurone	C15H11ClO3
SDB001079	CID_10782482; knapsack_C00009470	5-Methoxyafrormosin	C18H16O6
SDB001080	CID_107828	Bensulfuron	C15H16N4O7S
SDB001081	CID_10783637; knapsack_C00013509	2-(3,4-Dihydroxyphenyl)-5,7-dihydroxy-3-methoxy-6,8-dimethyl-4H-1-benzopyran-4-one	C18H16O7
SDB001082	CID_10785428; knapsack_C00028183	Didemnimide D	C16H11BrN4O2
SDB001083	CID_107864	HC Toxin	C21H32N4O6
SDB001084	CID_107873	155976-51-5	C20H40
SDB001085	CID_10789345	5alpha,8alpha-epidioxysterol	C29H46O3
SDB001086	CID_107905; knapsack_C00008866	(-)-Epicatechin gallate	C22H18O10
SDB001087	CID_10792075	EI-1511-5	C29H32N2O7
SDB001088	CID_10793085; knapsack_C00014575	Calyxin H	C35H34O7
SDB001089	CID_10793199	CHEBI:85132	C28H28O13
SDB001090	CID_10793430	Lucidumoside C	C27H36O14
SDB001091	CID_10793441	Deepoxysalmoxanthin	C40H56O3
SDB001092	CID_10794638	TMC-95C	C33H38N6O10
SDB001093	CID_107948; knapsack_C00022264	1,9-DIDEOXYFORSKOLIN	C22H34O5
SDB001094	CID_10794970	Diinsininol	C36H32O16
SDB001095	CID_10795385	CHEBI:67798	C43H69NO12
SDB001096	CID_107963	Hydroxycotinine	C10H12N2O2
SDB001097	CID_107966	NAN-190 hydrobromide	C23H28BrN3O3
SDB001098	CID_107968	S-Methyl-L-thiocitrulline	C7H15N3O2S
SDB001099	CID_107969	Fingolimod hydrochloride	C19H34ClNO2
SDB001100	CID_107970	Fingolimod	C19H33NO2
SDB001101	CID_10797292	1alpha,3alpha,4beta-p-menthane-3,8-diol	C10H20O2
SDB001102	CID_10798996	Se-butyl pentaneselenoate	C9H18OSe
SDB001103	CID_107991	Versiconal hemiacetal acetate	C20H16O9
SDB001104	CID_108	3-pyridineacetic acid	C7H7NO2
SDB001105	CID_10800632	CHEBI:70401	C15H23NO2
SDB001106	CID_10801179; knapsack_C00014596	2,4,4'-trihydroxydihydrochalcone	C15H14O4
SDB001107	CID_108012	Nopaline	C11H20N4O6
SDB001108	CID_108058	Nimbin	C30H36O9
SDB001109	CID_108068	parthenolide	C15H20O3
SDB001110	CID_10807373; knapsack_C00013363	3,4'-Dihydroxy-7,3',5'-trimethoxyflavone	C18H16O7
SDB001111	CID_108094	2-Methoxyidazoxan	C12H14N2O3
SDB001112	CID_108108	2-Deoxyglucose-6-phosphate	C6H13O8P
SDB001113	CID_10810899	candelalide A	C25H34O4
SDB001114	CID_10811599; knapsack_C00013544	(2E)-5,7-Dihydroxy-3,6-dimethoxy-4-oxo-2-phenyl-4H-1-benzopyran-8-yl ester 2-methyl-2-butenoic acid	C22H20O8
SDB001115	CID_10811757; knapsack_C00027992	Buxaminol C	C27H46N2O
SDB001116	CID_10812337; knapsack_C00014301	CHEBI:66199	C24H26O7
SDB001117	CID_10814211; knapsack_C00013531	2-(1,3-Benzodioxol-5-yl)-3,5,6,8-tetramethoxy-7-[(3-methyl-2-butenyl)oxy]-4H-1-benzopyran-4-one	C25H26O9
SDB001118	CID_10814237	Nigranoic acid	C30H46O4
SDB001119	CID_10814871	Nipponogenin E	C30H48O5
SDB001120	CID_108150; knapsack_C00044733	Trabectedin	C39H43N3O11S
SDB001121	CID_108152	kt 5823	C29H25N3O5
SDB001122	CID_108156	Platelet activating factor	C26H54NO7P
SDB001123	CID_10816628	globostellatic acid B	C33H48O7
SDB001124	CID_10817087	calyxin A	C35H34O8
SDB001125	CID_108172	Octopine	C9H18N4O4
SDB001126	CID_108185	Losartan carboxylic acid	C22H21ClN6O2
SDB001127	CID_10818979	kaempferide triglycoside	C34H42O20
SDB001128	CID_10819	Perilla alcohol	C10H16O
SDB001129	CID_108194	5,10-Methylenetetrahydrofolic acid	C20H23N7O6
SDB001130	CID_108201	Terbuthylazin-desethyl	C7H12ClN5
SDB001131	CID_10820359	tolybyssidin A	C71H116N16O17
SDB001132	CID_108207	Thc-11-oic acid	C21H28O4
SDB001133	CID_10825647	isonordoperoxide	C15H22O4
SDB001134	CID_10825777	CHEBI:84344	C11H12N2O4S
SDB001135	CID_10830108; knapsack_C00009469	5-Hydroxy-6,7,4'-trimethoxyisoflavone	C18H16O6
SDB001136	CID_10833336	5,3'-Dihydroxy-6,7,4',5'-tetramethoxyflavanone	C19H20O8
SDB001137	CID_10834862	(R)-1,2-didecanoylglycerol	C23H44O5
SDB001138	CID_10839101	Artonol C	C30H28O7
SDB001139	CID_10839555	globostellatic acid D	C31H46O6
SDB001140	CID_1084	thiosulfate	O3S2--
SDB001141	CID_10840160	Methyl tumonoate B	C29H49NO8
SDB001142	CID_10841022	lupulin A	C30H46O11
SDB001143	CID_10841200; knapsack_C00029700	Apigenin 7-gentiobioside	C27H30O15
SDB001144	CID_10846395; knapsack_C00020255	Mutisianthol	C15H20O
SDB001145	CID_10847307	Alcyopterosins O	C15H22O2
SDB001146	CID_10851	TRILAURIN	C39H74O6
SDB001147	CID_108537	1-Ethyl-2,4-dimethylcyclohexane	C10H20
SDB001148	CID_10854587; knapsack_C00040582	Tumonoic acid A	C19H33NO4
SDB001149	CID_10854625; knapsack_C00014156	KUSHENOL S	C20H20O5
SDB001150	CID_10855	4,4'-Azodianiline	C12H12N4
SDB001151	CID_10855559	(+)-Dihydropinidine	C9H19N
SDB001152	CID_10855600	15926-18-8	C6H11NO3
SDB001153	CID_10856614; knapsack_C00029672	ALPHA-SELINENE	C15H24
SDB001154	CID_10859738	Brachystemidine B	C15H18N2O5
SDB001155	CID_10860539	CHEBI:69896	C19H24O5
SDB001156	CID_10862032; knapsack_C00014436	2,3,4,2',4',6'-Hexamethoxychalcone	C21H24O7
SDB001157	CID_10862711	ULEXIN D	C25H24O6
SDB001158	CID_10864091	CerP(d18:1/8:0)	C26H52NO6P
SDB001159	CID_10865704	24:1 beta-GalCer	C48H91NO8
SDB001160	CID_10865866	rotundifolioside I	C47H76O16
SDB001161	CID_10866400	SCHEMBL9698637	C8H10O2
SDB001162	CID_10868	DICYCLOHEXYLCARBODIIMIDE	C13H22N2
SDB001163	CID_10869261	3-Deoxy-D-Glycero-Beta-D-Galacto-Non-2-Ulopyranosonic Acid	C9H16O9
SDB001164	CID_10869933	CHEBI:67427	C17H20O4
SDB001165	CID_10870296; knapsack_C00009868	7,8,4'-Trihydroxy-6-methoxyisoflavone	C16H12O6
SDB001166	CID_10871462	17878-69-2	C19H14O6
SDB001167	CID_10871979	Brosimacutin F	C20H20O6
SDB001168	CID_10872313	aurodrosopterin	C15H15N9O3
SDB001169	CID_10875440	SCHEMBL13766187	C40H52O2
SDB001170	CID_10876384	Calabricoside A	C32H38O20
SDB001171	CID_10876675	CHEBI:76098	C46H89NO11S
SDB001172	CID_10878533	12-methyltridecan-1-ol	C14H30O
SDB001173	CID_10878859	(?)-12-Hydroxy-jasmonic acid	C12H18O4
SDB001174	CID_10881804; knapsack_C00007059	Kanzonol B	C20H18O4
SDB001175	CID_10883375; knapsack_C00000013	Gibberellin A13	C20H26O7
SDB001176	CID_10883523	cholecalciferol	C27H44O
SDB001177	CID_10883829	phytosphingosine 1-phosphate	C18H40NO6P
SDB001178	CID_10884902; knapsack_C00044486	7'-O-Demethylisocephaeline	C27H36N2O4
SDB001179	CID_10885	Isobutyl butyrate	C8H16O2
SDB001180	CID_10885141	Botryococcene	C34H58
SDB001181	CID_10885780	Meliastatin 3	C31H48O6
SDB001182	CID_10886231	CHEBI:59944	C21H36O17
SDB001183	CID_10887454	clathsterol	C39H64Na2O15S2
SDB001184	CID_10887455	clathsterol disulfonic acid	C39H66O15S2
SDB001185	CID_10887728	ESCULEOSIDE A	C58H95NO29
SDB001186	CID_10889657; knapsack_C00032567	(1R,4S)-1-hydroperoxy-p-menth-2-en-8-ol acetate	C12H20O4
SDB001187	CID_10890	PENTYL BUTYRATE	C9H18O2
SDB001188	CID_10890323	PREREMIROL	C14H18O4
SDB001189	CID_10891313; knapsack_C00046427	Stemofuran K	C18H18O3
SDB001190	CID_10891602; knapsack_C00022762	Manool	C20H34O
SDB001191	CID_10891603	Arachidonyl alcohol	C20H34O
SDB001192	CID_10892118	Brachystemidine A	C15H18N2O5
SDB001193	CID_10893739	Brosimacutin H	C20H24O6
SDB001194	CID_10895033; knapsack_C00042789	norcaesalpinin B	C23H30O7
SDB001195	CID_10897265	CHEBI:75546	C37H70O5
SDB001196	CID_108976	Threo-4-hydroxy-L-lysine	C6H14N2O3
SDB001197	CID_10899010	L-Glutamic acid, 3-hydroxy-, (3R)-	C5H9NO5
SDB001198	CID_10904774; knapsack_C00009905	2,3-Dehydrokievitone hydrate	C20H20O7
SDB001199	CID_10905721	CHEBI:65796	C23H24O7
SDB001200	CID_10906239	Azadirone	C28H36O4
SDB001201	CID_10906370	Preaustinoid A	C26H36O6
SDB001202	CID_10907	2,2,4-Trimethylpentane	C8H18
SDB001203	CID_10909015	1,2-dioctanoyl-sn-glycero-3-phospho-(1D-myo-inositol-3,4,5-trisphosphate)	C25H50O22P4
SDB001204	CID_10909430	Bacitracin A	C66H103N17O16S
SDB001205	CID_1091	SELENIOUS ACID	H2O3Se
SDB001206	CID_10913533; knapsack_C00013294	5-Hydroxy-7,2'-dimethoxyflavone	C17H14O5
SDB001207	CID_10914240	GalNAc(alpha1->O)Thr	C12H22N2O8
SDB001208	CID_10914422; knapsack_C00013306	5-Hydroxy-7,2',5'-trimethoxyflavone	C18H16O6
SDB001209	CID_10914766	Brosimacutin D	C20H20O5
SDB001210	CID_10915521; knapsack_C00013438	5-Hydroxy-8-(4-hydroxy-3-methoxyphenyl)-2,2-dimethyl-2H,6H-benzo[1,2-b:5,4-b']dipyran-6-one	C21H18O6
SDB001211	CID_10915750	130561-48-7	C18H15ClN2O5
SDB001212	CID_10917111	CHEBI:66343	C29H44N2O
SDB001213	CID_10917802	Lysoplasmenylcholine	C24H50NO6P
SDB001214	CID_10918	(R)-carnitinium	C7H16NO3+
SDB001215	CID_10918099; knapsack_C00043842	poricoic acid H	C31H48O5
SDB001216	CID_10918995	GDP-beta-L-fucose	C16H25N5O15P2
SDB001217	CID_10919182	Euphorbia diterpenoid 2	C32H39NO11
SDB001218	CID_10922432	Hypusine	C10H23N3O3
SDB001219	CID_10923878; knapsack_C00007020	Ovalitenin A	C18H14O3
SDB001220	CID_10924232	6-bromo-N-methyltryptamine	C11H13BrN2
SDB001221	CID_10925744; knapsack_C00035749	Sphaeropsidin F	C20H32O4
SDB001222	CID_10930068	CHEBI:85145	C28H26O15
SDB001223	CID_10930352	Cimiracemoside K	C37H56O10
SDB001224	CID_10930540	bisanhydrobacterioruberin	C50H72O2
SDB001225	CID_10931377	Hexane, 2,3-epoxy-, cis-	C6H12O
SDB001226	CID_10931830	2R3R-epoxyneral	C10H16O2
SDB001227	CID_10931962	153310-48-6	C10H12N2O
SDB001228	CID_10931; knapsack_C00010280	3,3-Dimethylacrylic acid	C5H8O2
SDB001229	CID_10932	3-Aminobutanoic acid	C4H9NO2
SDB001230	CID_10932172	N-Heptanoylglycine	C9H17NO3
SDB001231	CID_10936292	Dimoxystrobin	C19H22N2O3
SDB001232	CID_10936790	Brosimacutin C	C20H22O5
SDB001233	CID_109374149	Terretonin	C26H32O9
SDB001234	CID_10937632; knapsack_C00014137; knapsack_C00032569	(2S)-5,6,7,3',4'-Pentamethoxyflavanone	C20H22O7
SDB001235	CID_10937817	Neorautanin	C22H22O6
SDB001236	CID_10943609; knapsack_C00021476	(+)-2-Sterpurene	C15H24
SDB001237	CID_10946502; knapsack_C00013309	5,2',6'-Trihydroxy-7-methoxyflavone	C16H12O6
SDB001238	CID_10946654	CHEBI:81185	C18H24O4
SDB001239	CID_109467	Citronellyl anthranilate	C17H25NO2
SDB001240	CID_10947171; knapsack_C00035748	CHEBI:69497	C20H32O3
SDB001241	CID_10948318; knapsack_C00013320	5-hydroxy-7,8,2',5'tetramethoxyflavone	C19H18O7
SDB001242	CID_10948388	Brosimacutin I	C20H24O6
SDB001243	CID_10951899	Bistratamide J	C25H36N6O5S2
SDB001244	CID_10953023	Neu5Acalpha2-8Neu5Acalpha2-8Neu5Acbeta	C33H53N3O25
SDB001245	CID_10953398	hexathymidylate	C60H79N12O40P5
SDB001246	CID_10953819	(2S,2'S)-2,2'-azanediyldipropanoic acid	C6H11NO4
SDB001247	CID_10954115; knapsack_C00050441	L-Glucose	C6H12O6
SDB001248	CID_10955018	beta-Elemenone	C15H22O
SDB001249	CID_10957631	1-myristoyl-glycerol	C17H34O4
SDB001250	CID_10958572; knapsack_C00004047	Isopongaflavone	C21H18O4
SDB001251	CID_10959555; knapsack_C00007100	4'-O-methylxanthohumol	C22H24O5
SDB001252	CID_10960780; knapsack_C00011152	7-O-Methylisolupalbigenin	C26H28O5
SDB001253	CID_10963554	omega,E,octa-Z-decaprenol	C50H82O
SDB001254	CID_10964471	4-Deoxythreonic acid	C4H8O4
SDB001255	CID_10966	Ethyl isothiocyanate	C3H5NS
SDB001256	CID_10970376; knapsack_C00003917	Corymbosin	C19H18O7
SDB001257	CID_10970379	Brosimacutin A	C20H22O6
SDB001258	CID_10970624; knapsack_C00014242	(2S)-4',5-Dihydroxy-8-hydroxymethyl-6'',6''-dimethylpyrano[2'',3'':7,6]flavanone	C21H20O6
SDB001259	CID_10970974	2-trans,6-cis-farnesyl diphosphate	C15H28O7P2
SDB001260	CID_10971; knapsack_C00018677	2-Butynediamide	C4H4N2O2
SDB001261	CID_10972	N-ACETYLGLYCINE	C4H7NO3
SDB001262	CID_10974362; knapsack_C00032623	26-Deoxyactein	C37H56O10
SDB001263	CID_10975	Myrcenol	C10H18O
SDB001264	CID_10975022	3-[(6-deoxy-2-O-{6-O-[(2E)-3-(4-hydroxyphenyl)prop-2-enoyl]-beta-D-glucopyranosyl}-alpha-L-mannopyranosyl)oxy]-5-hydroxy-2-(4-hydroxyphenyl)-4-oxo-4H-chromen-7-yl beta-D-glucopyranoside	C42H46O22
SDB001265	CID_10976971	CHEBI:69693	C12H12O4
SDB001266	CID_10977329	N-[2-(1,3-thiazole-2-carbonyl)phenyl]formamide	C11H8N2O2S
SDB001267	CID_10979523	N-acetyl-beta-D-glucosamine 1-phosphate	C8H16NO9P
SDB001268	CID_10980660; knapsack_C00019218	CHEBI:66031	C20H18O5
SDB001269	CID_10981007	Ovalichromene B	C21H18O5
SDB001270	CID_10981555; knapsack_C00004623	3,5,7,8,4'-Pentamethoxyflavone	C20H20O7
SDB001271	CID_10983804; knapsack_C00013413	Artocommunol CD	C30H34O6
SDB001272	CID_10985033	red chlorophyll catabolite	C35H38N4O7
SDB001273	CID_10985331	Iejimalide B	C41H60N2O7
SDB001274	CID_10985438	monoanhydrobacterioruberin	C50H74O3
SDB001275	CID_10986305	5-formylcytosine	C5H5N3O2
SDB001276	CID_10986649	(-)-1,2-campholide	C10H16O2
SDB001277	CID_10988200	1-deoxypentalenic acid	C15H22O2
SDB001278	CID_10988713; knapsack_C00021800	Pentalenic acid	C15H22O3
SDB001279	CID_10989404	(S)-beta-hydroxypalmitic acid	C16H32O3
SDB001280	CID_10991489	maltose	C12H22O11
SDB001281	CID_10991656; knapsack_C00004042	6'',6''-Dimethyl-3',4'-methylenedioxypyrano[2'',3'':7,8]flavone	C21H16O5
SDB001282	CID_10992374; knapsack_C00014136	(2S)-5,6,7,8,4'-Pentamethoxyflavanone	C20H22O7
SDB001283	CID_10992375; knapsack_C00014435; knapsack_C00032628	2'-Hydroxy-3',4',6',3,4-pentamethoxychalcone	C20H22O7
SDB001284	CID_10992937	CHEBI:65929	C24H28O5
SDB001285	CID_10995389; knapsack_C00044552	asperpyrone C	C32H26O10
SDB001286	CID_10997283; knapsack_C00000447	S-HNE	C9H16O2
SDB001287	CID_10998327	(+)-dihydrocanadensolide	C11H16O4
SDB001288	CID_10999431; knapsack_C00031479	CHEBI:70093	C16H27NO
SDB001289	CID_1099; knapsack_C00019662	sulfite	O3S--
SDB001290	CID_11000892	Hederacine A	C16H26N2O3
SDB001291	CID_11002245	Alstolucine B	C20H22N2O3
SDB001292	CID_11002308	Brosimacutin E	C20H20O5
SDB001293	CID_11002377; knapsack_C00003992	5,7-Dihydroxy-3',4'-dimethoxy-6,8-dimethylflavone	C19H18O6
SDB001294	CID_11003984	Calomelanol C	C24H20O6
SDB001295	CID_11005253	CHEBI:68039	C28H42O6
SDB001296	CID_11005824	LPC(18:2/0:0)	C26H50NO7P
SDB001297	CID_11006; knapsack_C00035639	HEXADECANE	C16H34
SDB001298	CID_11007064	CHEBI:71980	C42H58NO+
SDB001299	CID_11008518	L-sorbofuranose	C6H12O6
SDB001300	CID_1101	Sorbose, L-	C6H12O6
SDB001301	CID_11010621	PYR-GLN-OH	C10H15N3O5
SDB001302	CID_11013898	Tephcalostan	C21H14O6
SDB001303	CID_11015016	VITETRIFOLIN D	C24H38O5
SDB001304	CID_11015267; knapsack_C00042788	norcaesalpinin A	C23H30O7
SDB001305	CID_11016431	Migrastatin	C27H39NO7
SDB001306	CID_11017668	34a-Deoxy-rifamycin W	C35H45NO10
SDB001307	CID_11018161	isorhamnetin 3-O-alpha-L-[6''''-p-coumaroyl-beta-D-glucopyranosyl-(1->2)-rhamnopyranoside]	C37H38O18
SDB001308	CID_11018417	rotundifolioside J	C48H78O16
SDB001309	CID_11019091; knapsack_C00007779	Tashiromine	C9H17NO
SDB001310	CID_11019200	D-rhamnopyranose	C6H12O5
SDB001311	CID_11019447	L-talopyranose	C6H12O6
SDB001312	CID_11019448	beta-D-galactofuranose	C6H12O6
SDB001313	CID_110202	Lauryl palmitate	C28H56O2
SDB001314	CID_11022479; knapsack_C00006953	Neosakuranetin	C16H14O5
SDB001315	CID_11022683; knapsack_C00013449	2-(4-Methoxyphenyl)-4H-furo[2,3-h]-1-benzopyran-4-one	C18H12O4
SDB001316	CID_11022691; knapsack_C00007022	Purpuritenin A	C19H16O3
SDB001317	CID_11022960; knapsack_C00006956	4,4'-Dihydroxy-2',6'-dimethoxychalcone	C17H16O5
SDB001318	CID_11023697	Brachystemidine C	C15H18N2O6
SDB001319	CID_11025495	Cholest-5-en-3-ol	C27H46O
SDB001320	CID_11027	3-Thujanone	C10H16O
SDB001321	CID_11027649	2,3-Dimyristoyl-sn-glycerol	C31H60O5
SDB001322	CID_11029347	rotundifolioside H	C47H76O17
SDB001323	CID_11029734	CHEBI:87516	C78H138N4O34
SDB001324	CID_11030688	(-)-dihydroedulan II	C13H22O
SDB001325	CID_11030948; knapsack_C00021828	Isocomene	C15H24
SDB001326	CID_11031463; knapsack_C00021341	PINGUISENOL	C15H26O
SDB001327	CID_110328	Isohexacosanol	C26H54O
SDB001328	CID_11033582; knapsack_C00008827	Mesquitol	C15H14O6
SDB001329	CID_11033908; knapsack_C00007996	3'-formyl-2',4',6'-trihydroxy-5'-methyldihydrochalcone	C17H16O5
SDB001330	CID_11035494; knapsack_C00013465	Semiglabrinol	C21H18O5
SDB001331	CID_11035822	Samaderine B	C19H22O7
SDB001332	CID_11036041	Exiguaflavanone K	C21H22O6
SDB001333	CID_11036190; knapsack_C00007054	Spinochalcone A	C25H28O3
SDB001334	CID_11038264; knapsack_C00014279	Epilumaflavanone A	C30H32O6
SDB001335	CID_11038270	CHEBI:69125	C28H40O7
SDB001336	CID_11039	METHYL ISOBUTYRATE	C5H10O2
SDB001337	CID_11039295; knapsack_C00023035	Capsanthin 5,6-epoxide	C40H56O4
SDB001338	CID_110394	2-{[(7-methyloctyl)oxy]carbonyl}benzoic acid	C17H24O4
SDB001339	CID_11040	METHYL LACTATE	C4H8O3
SDB001340	CID_11043090; knapsack_C00012947	GRAVEOLIDE	C15H20O3
SDB001341	CID_11044279; knapsack_C00031244	Rubianthraquinone	C16H12O5
SDB001342	CID_11044282	2-phenylethyl beta-D-glucopyranoside	C14H20O6
SDB001343	CID_11045	2508-19-2	C6H3N3O9S
SDB001344	CID_11045499; knapsack_C00013453	Millettocalyxin C	C19H14O5
SDB001345	CID_11046252	8-hydroxy-dAMP	C10H14N5O7P
SDB001346	CID_11047747	CHEBI:132990	C16H24N2O10
SDB001347	CID_11047986; knapsack_C00010215	Apetalolide	C26H24O5
SDB001348	CID_11048450	2'',3''-Dihydroxylupinifolin	C25H28O7
SDB001349	CID_11048796	Fluoxastrobin	C21H16ClFN4O5
SDB001350	CID_110493	2-Nitrobenzenediazonium	C6H4N3O2+
SDB001351	CID_11050293	CHEBI:84880	C16H25N5O16P2
SDB001352	CID_11051891	(-)-tashiromine	C9H17NO
SDB001353	CID_11056805; knapsack_C00007084	Pongachalcone I	C21H20O4
SDB001354	CID_11057	Crystal violet	C25H30ClN3
SDB001355	CID_11057755	Flumorph	C21H22FNO4
SDB001356	CID_11057771	Proquinazid	C14H17IN2O2
SDB001357	CID_11060176	SCHEMBL425646	C18H35N3O13
SDB001358	CID_11060368	tryptoquialanine	C27H26N4O7
SDB001359	CID_11060498	Bistratamide F	C25H36N6O5S
SDB001360	CID_11061531	AMP-morpholine	C14H21N6O7P
SDB001361	CID_11061975	rotundifolioside A	C47H76O17
SDB001362	CID_110634	Vardenafil	C23H32N6O4S
SDB001363	CID_110635	Tadalafil	C22H19N3O4
SDB001364	CID_11065049; knapsack_C00027644	Lyngbic acid	C15H28O3
SDB001365	CID_11065379; knapsack_C00050764	CHEBI:67431	C15H22O4
SDB001366	CID_11065598	(R)-2OH PA	C16H32O3
SDB001367	CID_11066670	CHEBI:65537	C18H24O4
SDB001368	CID_11067365; knapsack_C00013248	(+)-Acutifolin A	C20H22O4
SDB001369	CID_11067541; knapsack_C00008814	Catechin 5,7,3'-trimethyl ether	C18H20O6
SDB001370	CID_11069398	Acetoprole	C13H10Cl2F3N3O2S
SDB001371	CID_11070235	Kenusanone B	C25H28O7
SDB001372	CID_11070497	Meliastatin 5	C30H48O3
SDB001373	CID_11072436	(Gal)1 (GalNAc)1 (Neu5Ac)1	C25H42N2O19
SDB001374	CID_11072889	Phosphatidylinositol(34:2)	C43H79O13P
SDB001375	CID_11072999	Calabricoside B	C41H44O23
SDB001376	CID_11073376	AKOS006337466	C5H7NO2
SDB001377	CID_11074431	Acesulfame potassium	C4H4KNO4S
SDB001378	CID_11077369; knapsack_C00046426	STEMOFURAN J	C18H18O4
SDB001379	CID_11078843	(-)-Dehydrodiconiferyl Alcohol	C20H22O6
SDB001380	CID_11079623; knapsack_C00004673	5-Hydroxyauranetin	C20H20O8
SDB001381	CID_11080226	CHEMBL1821993	C23H28O7
SDB001382	CID_11080904; knapsack_C00013429	(9R,10S)-rel-(-)-9,10-bis(Acetyloxy)-9,10-dihydro-5-methoxy-8,8-dimethyl-2-phenyl-4H,8H-benzo[1,2-b:3,4-b']dipyran-4-one	C25H24O8
SDB001383	CID_11086	2'-Aminoacetophenone	C8H9NO
SDB001384	CID_11088179; knapsack_C00009766	Flemichapparin C	C17H10O6
SDB001385	CID_11089	TRIMELLITIC ANHYDRIDE	C9H4O5
SDB001386	CID_11090531	24(28)-Dehydroergosterol	C28H42O
SDB001387	CID_11090783; knapsack_C00016926	hispidospermidin	C25H47N3O
SDB001388	CID_11092841	Bistratamide I	C25H36N6O6S
SDB001389	CID_11093875	Dicerandrol C	C38H38O16
SDB001390	CID_11094624	octahydropyrrolo[1,2-a]pyrimidine	C7H14N2
SDB001391	CID_11096158	N-Acetyl-beta-D-mannosamine	C8H15NO6
SDB001392	CID_11098071	CHEBI:68226	C16H12O5
SDB001393	CID_11098743	Solanapyrone B	C18H24O4
SDB001394	CID_110992	3-Chloro-L-tyrosine	C9H10ClNO3
SDB001395	CID_11099375; knapsack_C00014456	licoagrochalcone A	C20H20O4
SDB001396	CID_11100628; knapsack_C00004063	Desmodol	C21H18O6
SDB001397	CID_11100652; knapsack_C00022186	(3R)-3-hydroxy-12'-apo-beta-carotenal	C25H34O2
SDB001398	CID_11100822	Maximaflavanone A	C25H26O3
SDB001399	CID_11102119	157568-17-7	C16H22N2O12
SDB001400	CID_111026	n-methylbutan-2-amine	C5H13N
SDB001401	CID_11103	HEMATOPORPHYRIN	C34H38N4O6
SDB001402	CID_11103504	Chondrochloren B	C28H42ClNO7
SDB001403	CID_11104208	dApdAp	C20H26N10O11P2
SDB001404	CID_11104835	tunicamycin A	C38H62N4O16
SDB001405	CID_11105152	Basifungin	C60H92N8O11
SDB001406	CID_11105942	alpha-D-fructofuranose	C6H12O6
SDB001407	CID_111064	Ribonolactone	C5H8O5
SDB001408	CID_111087	5574-80-1	C14H19NO6
SDB001409	CID_11109831; knapsack_C00032515	WrightiamineA	C21H34N2
SDB001410	CID_11110063	CHEBI:67433	C17H22O6
SDB001411	CID_11110066; knapsack_C00007077	Flemichapparin A	C20H18O4
SDB001412	CID_11111381	Edulane	C22H24O5
SDB001413	CID_11111496	Licoleafol	C20H20O7
SDB001414	CID_11111594	Ovaliflavanone A	C25H28O3
SDB001415	CID_11111982; knapsack_C00014425	3'-Bromo-6'-hydroxy-2',4,4'-trimethoxychalcone	C18H17BrO5
SDB001416	CID_11112691	Sophoraflavanone C	C25H28O6
SDB001417	CID_11112704	9(11)-Dehydroaxinysterol	C28H40O3
SDB001418	CID_11113726	tanariflavanone B	C30H34O6
SDB001419	CID_111141	6044-30-0	C16H18O6
SDB001420	CID_11114482	Asperpyrone B	C32H26O10
SDB001421	CID_11114901	Quercetin 3-(6''-ferulylglucoside)	C31H28O15
SDB001422	CID_11115357; knapsack_C00034687	Somocystinamide A	C42H70N4O4S2
SDB001423	CID_11115550	21-Deoxyconcanamycin A	C46H75NO13
SDB001424	CID_11116895	methyl fusarate	C11H15NO2
SDB001425	CID_11123535	FR177391	C23H31ClO8
SDB001426	CID_11123782; knapsack_C00014278	Epilumaflavanone B	C30H32O6
SDB001427	CID_11124994; knapsack_C00038662	Bullatacin	C37H66O7
SDB001428	CID_11125520	PC(P-18:0/16:0)	C42H84NO7P
SDB001429	CID_111257	Glycyl-L-threonine	C6H12N2O4
SDB001430	CID_11126032	1-octadecanoyl-2-(5Z,8Z,11Z,14Z-eicosatetraenoyl)-sn-glycero-3-phospho-(1D-myo-inositol 3,4,5-triphosphate)	C47H86O22P4
SDB001431	CID_11127215	ecgonone methyl ester	C10H15NO3
SDB001432	CID_11128786	9-Hydroxy-helminthosporol	C15H24O3
SDB001433	CID_111299	gamma-Glutamylphenylalanine	C14H18N2O5
SDB001434	CID_11130289	STEMOFURAN F	C18H18O4
SDB001435	CID_11131193; knapsack_C00009771	Sophoracoumestan B	C17H10O7
SDB001436	CID_111317	L-Allose	C6H12O6
SDB001437	CID_11131804; knapsack_C00045079	stemocurtisine	C19H25NO5
SDB001438	CID_11132080	Brosimacutin B	C20H22O6
SDB001439	CID_11133505	NA	C28H48O2
SDB001440	CID_11134679	CHEBI:67946	C30H46O5
SDB001441	CID_11136668	Streptogramin B	C45H54N8O10
SDB001442	CID_11137200	(2R,3S)-3-hydroxypyrrolidine-2-carboxylic acid	C5H9NO3
SDB001443	CID_11137315	2-diazoniobenzoate	C7H4N2O2
SDB001444	CID_11141754	18(R)-Hydroxyeicosatetraenoic acid	C20H32O3
SDB001445	CID_11143397; knapsack_C00013425	Millettocalyxin B	C22H20O6
SDB001446	CID_11143677	5,7-Dihydroxy-6,8-di-C-prenylflavanone	C25H28O4
SDB001447	CID_11143678	5,7-Dihydroxy-8-C-geranylflavanone	C25H28O4
SDB001448	CID_11144200	CHEBI:87476	C27H44O3
SDB001449	CID_11145493	Ertapenem sodium	C22H24N3NaO7S
SDB001450	CID_11145602	Lumaflavanone C	C30H34O7
SDB001451	CID_11146	TRISTEARIN	C57H110O6
SDB001452	CID_11146770	CHEBI:64296	C24H42O21
SDB001453	CID_11146813; knapsack_C00045956	FR207944	C38H62O10
SDB001454	CID_11147	TRIPALMITIN	C51H98O6
SDB001455	CID_11148	TRIMYRISTIN	C45H86O6
SDB001456	CID_11148893	CHEBI:66778	C15H16O2
SDB001457	CID_11151159	2,3,9-trimethoxypterocarpan	C18H18O5
SDB001458	CID_11151593; knapsack_C00043598	hyperxanthone E	C18H16O6
SDB001459	CID_11151622; knapsack_C00035344	CHEBI:67373	C18H19NO5
SDB001460	CID_11153672; knapsack_C00038875	cudratricusxanthone A	C23H24O6
SDB001461	CID_11154555	Cariprazine	C21H32Cl2N4O
SDB001462	CID_11154764	Glucodichotomine B	C20H22N2O9
SDB001463	CID_11155940	UNII-W1STF5J4J8	C28H25N3O5
SDB001464	CID_11157019	CHEBI:66196	C29H36O10
SDB001465	CID_11157778	Guangsangon M	C35H30O10
SDB001466	CID_11158025	FOMITOSIDE E	C37H58O9
SDB001467	CID_11158353	Fluopyram	C16H11ClF6N2O
SDB001468	CID_11159192	tetramyristoylcardiolipin	C65H126O17P2
SDB001469	CID_11159443	2-Propanone, 1-[(2R,6R)-6-methyl-2-piperidinyl]-	C9H17NO
SDB001470	CID_11165955; knapsack_C00029870	caesalpinin C	C24H32O6
SDB001471	CID_11167602	Regorafenib	C21H15ClF4N4O3
SDB001472	CID_11168	METHYL THIOCYANATE	C2H3NS
SDB001473	CID_1117	sulfate	O4S--
SDB001474	CID_11172711	8,5'-Cda	C10H11N5O3
SDB001475	CID_11173518; knapsack_C00040191	salinosporamide B	C15H21NO4
SDB001476	CID_11174076; knapsack_C00003836	Scutellarein 4'-methyl ether	C16H12O6
SDB001477	CID_11174470; knapsack_C00014426	4'-Hydroxy-2',4,6'-trimethoxychalcone	C18H18O5
SDB001478	CID_11175137	AT7867	C20H20ClN3
SDB001479	CID_11176468	Dendronesterone C	C27H40O
SDB001480	CID_11176827; knapsack_C00007073	4,2',4'-Trihydroxy-3',5'-diprenylchalcone	C25H28O4
SDB001481	CID_11176927; knapsack_C00031916	Ixerochinolide	C23H24O6
SDB001482	CID_11177	MAGNESIUM STEARATE	C36H70MgO4
SDB001483	CID_11177299	CHEBI:68082	C28H40O2
SDB001484	CID_11178127	Amoradicin	C26H30O6
SDB001485	CID_11178395	Leucosesterterpenone	C25H36O7
SDB001486	CID_11181459	Cgamp	C20H24N10O13P2
SDB001487	CID_11182040; knapsack_C00031114	Pyrolaside B	C39H50O21
SDB001488	CID_11182062	Procyanidin C2	C45H38O18
SDB001489	CID_11183027	2,3-dimethoxy-5-methylhydroquinone	C9H12O4
SDB001490	CID_11183777	CHEBI:66779	C15H16O2
SDB001491	CID_11185225	11Z-3,4-didehydro-retinol	C20H28O
SDB001492	CID_11186717; knapsack_C00035169	Erylatissin B	C20H16O5
SDB001493	CID_11186921; knapsack_C00014657	CHEBI:67495	C19H18O6
SDB001494	CID_11192029	chaetoglobosin R	C32H38N2O6
SDB001495	CID_11193251	flubendiamide	C23H22F7IN2O4S
SDB001496	CID_11199009	Suaveolindole	C23H31NO2
SDB001497	CID_11199650; knapsack_C00006612	Tricetinidin	C15H11O6+
SDB001498	CID_11199982	previtamin D3	C27H44O
SDB001499	CID_11200016; knapsack_C00035980	8'-Epicleomiscosin A	C20H18O8
SDB001500	CID_11201309	Leucosesterlactone	C25H36O6
SDB001501	CID_11201358	Bielschowskysin	C22H26O9
SDB001502	CID_11203195	CHEBI:66198	C29H44O8
SDB001503	CID_11204185	Siphonaxanthin	C40H56O4
SDB001504	CID_11205102	PEIPC	C44H77NO10P+
SDB001505	CID_11208370	CHEBI:66229	C18H20O3
SDB001506	CID_112084	10139-01-2	C14H18N2O8
SDB001507	CID_11208407	MolPort-039-052-432	C16H14O5
SDB001508	CID_11208535	CHEBI:66362	C19H30O2
SDB001509	CID_112106	10329-98-3	C18H21NO6
SDB001510	CID_11212172	Gamendazole	C18H11Cl2F3N2O2
SDB001511	CID_11215632	Guangsangon N	C35H30O10
SDB001512	CID_11218563; knapsack_C00050727	5-hydroxyzerumbone	C15H22O2
SDB001513	CID_11218768	CHEBI:73508	C10H16N2O5
SDB001514	CID_11220228	sphingadiene	C18H35NO2
SDB001515	CID_112230	3'-Hydroxydiclofenac	C14H11Cl2NO3
SDB001516	CID_11223421	Lauroside B	C19H32O9
SDB001517	CID_11224574	DEL-22379	C26H28N4O3
SDB001518	CID_11225555; knapsack_C00040633	venturamide A	C21H24N6O4S2
SDB001519	CID_11226716	SB 224289 hydrochloride	C32H33ClN4O3
SDB001520	CID_11229837	(6R,9R)-vomifoliol	C13H20O3
SDB001521	CID_11230021	NA	C15H20O2
SDB001522	CID_11230158; knapsack_C00022006	cyperusol C	C15H26O2
SDB001523	CID_11234049	Tedizolid	C17H15FN6O3
SDB001524	CID_11234718	Leu-Pro-Tyr	C20H29N3O5
SDB001525	CID_11235450	caesalpinin F	C23H30O7
SDB001526	CID_11236373	UNII-I1M49P0R0Y	C28H22O6
SDB001527	CID_11237762	LENVATINIB MESYLATE	C22H23ClN4O7S
SDB001528	CID_11237860	Lurasidone hydrochloride	C28H37ClN4O2S
SDB001529	CID_11238532	CASEARGREWIIN C	C31H44O10
SDB001530	CID_11238823	AZILSARTAN MEDOXOMIL	C30H24N4O8
SDB001531	CID_11240651	phosphoroselenoic O,O,Se-acid	H2O3PSe
SDB001532	CID_11241634; knapsack_C00026895	Clausine O	C13H9NO3
SDB001533	CID_11243969	Saxagliptin	C18H25N3O2
SDB001534	CID_11244126	19(R)-HETE	C20H32O3
SDB001535	CID_11244593; knapsack_C00009871	Puerarone	C20H16O5
SDB001536	CID_11245227	(S)-Sulindac	C20H17FO3S
SDB001537	CID_11245399; knapsack_C00044894	ludongnin I	C21H30O5
SDB001538	CID_11245970	Hypericum xanthone	C23H24O5
SDB001539	CID_11246488	183322-45-4	C16H15BrClN3O2
SDB001540	CID_11247	THALLIUM ACETATE	C2H3O2Tl
SDB001541	CID_11247668	tanariflavanone D	C25H28O7
SDB001542	CID_11247802; knapsack_C00028284	FUMIQUINAZOLINE A	C24H23N5O4
SDB001543	CID_11248550; knapsack_C00042791	Norcaesalpinin D	C25H32O9
SDB001544	CID_11248709	rostratin C	C20H24N2O8S2
SDB001545	CID_1125	tetrahydrobiopterin	C9H15N5O3
SDB001546	CID_11250009; knapsack_C00022983	3'-dehydrolutein	C40H54O2
SDB001547	CID_11250029	Eluxadoline	C32H35N5O5
SDB001548	CID_11250034; knapsack_C00031675	Chamaejasmenin D	C32H26O10
SDB001549	CID_11250133	Procyanidin B1	C30H26O12
SDB001550	CID_11253859	Lucidone	C15H12O4
SDB001551	CID_11254	Diepoxybutane	C4H6O2
SDB001552	CID_11256023	Lonchocarpan	C18H20O6
SDB001553	CID_11256664	FG-4592	C19H16N2O5
SDB001554	CID_1125790	Pyrabactin	C16H13BrN2O2S
SDB001555	CID_11258152	CHEBI:66333	C22H26O7
SDB001556	CID_11261	3-METHYL-2-PENTANOL	C6H14O
SDB001557	CID_11261310	Chaetoglobosin Q	C32H38N2O6
SDB001558	CID_11266	2-Hydroxybutyric acid	C4H8O3
SDB001559	CID_11267860	vieillardixanthone	C19H18O6
SDB001560	CID_11268457; knapsack_C00044891	ludongnin F	C21H30O5
SDB001561	CID_11268458	ludongnin H	C21H30O5
SDB001562	CID_1127	tetrahydrothiophene	C4H8S
SDB001563	CID_11271	2,4-DIMETHYL-3-PENTANONE	C7H14O
SDB001564	CID_11271635	prochaetoglobosin I	C32H38N2O2
SDB001565	CID_11272874	antimycin A9	C29H34N2O9
SDB001566	CID_11272944; knapsack_C00045108	Theograndin II	C21H18O16S
SDB001567	CID_11273	formestane	C19H26O3
SDB001568	CID_11273547; knapsack_C00023240	Fucoxanthinol	C40H56O5
SDB001569	CID_11273753; knapsack_C00043055	Tasumatrol E	C33H44O13
SDB001570	CID_11274280	quercetin 3-O-alpha-(6'''-caffeoylglucosyl-beta-1,2-rhamnoside)	C36H36O19
SDB001571	CID_11274333	Lomitapide mesylate	C40H41F6N3O5S
SDB001572	CID_11277770	CHEBI:65503	C19H16O3
SDB001573	CID_1128	Tetramethylene sulfoxide	C4H8OS
SDB001574	CID_11280999	deoxycylindrospermopsin	C15H21N5O6S
SDB001575	CID_11281264	Spiculoic acid A	C27H36O3
SDB001576	CID_11282394; knapsack_C00006096	Aspalathin	C21H24O11
SDB001577	CID_11284033	caseamemebrol B	C29H42O9
SDB001578	CID_11285052	(R)-1,2-Distearin	C39H76O5
SDB001579	CID_11285653	Picoxystrobin	C18H16F3NO4
SDB001580	CID_11288698; knapsack_C00008751	Tephrowatsin E	C17H18O3
SDB001581	CID_11288708	5R,9R,13-trimethyl-tetradecanoic acid	C17H34O2
SDB001582	CID_11289	chlorotrianisene	C23H21ClO3
SDB001583	CID_11289118; knapsack_C00046998	7-Dehydroabietanone	C20H28O
SDB001584	CID_11292169	epoxytwinol A	C20H20O8
SDB001585	CID_11292790	(+)-Makassaric acid	C27H38O3
SDB001586	CID_11293291; knapsack_C00043876	rostratin A	C18H24N2O6S2
SDB001587	CID_11295	Malachite green cation	C23H25N2+
SDB001588	CID_11297086	C16:0-alphaGalCer	C40H79NO9
SDB001589	CID_11298145	homomethionine	C6H13NO2S
SDB001590	CID_11301963	7-Hydroxycannabidiol	C21H30O3
SDB001591	CID_11302345	hyperxanthone C	C18H16O7
SDB001592	CID_11302670	xanthoangelol D	C21H22O5
SDB001593	CID_11302979	Topramezone	C16H17N3O5S
SDB001594	CID_11303135; knapsack_C00009872	Kwakhurin	C21H20O6
SDB001595	CID_11304743	Riociguat	C20H19FN8O2
SDB001596	CID_11306390	Compound E	C27H24F2N4O3
SDB001597	CID_11308672	(+)-lyoniresinol 4,4'-bis-O-beta-D-glucopyranoside	C34H48O18
SDB001598	CID_11308763	phakellistatin 14	C36H53N7O10S
SDB001599	CID_11308890	oleoyl dipalmitin	C53H100O6
SDB001600	CID_11312486; knapsack_C00003997	Milleyanaflavone	C17H12O5
SDB001601	CID_11317825	Terrequinone A	C32H30N2O3
SDB001602	CID_11317883	ryanodine	C25H35NO9
SDB001603	CID_11319474	Longicalycinin A	C34H37N5O6
SDB001604	CID_11320392	didehydroxymycobactin 838	C47H75N5O8
SDB001605	CID_11320601	Mycothione	C34H58N4O24S2
SDB001606	CID_11320774	Brasilinolide a	C57H98O24
SDB001607	CID_11321969	L-threonyl-L-threonine	C8H16N2O5
SDB001608	CID_11324555	ent-15-deoxy-J2-IsoP	C20H28O3
SDB001609	CID_11324809	4-O-|A-D-Glucopyranosylmoranoline	C12H23NO9
SDB001610	CID_11325222; knapsack_C00014614	Crotaramin	C21H22O4
SDB001611	CID_11325738; knapsack_C00011118	Brosimacutin G	C20H20O6
SDB001612	CID_11325800	ardeemin FQ	C21H18N4O2
SDB001613	CID_11325858	EUPAHELIANGOLIDE A	C20H24O6
SDB001614	CID_11329481	Sodium methotrexate	C20H20N8Na2O5
SDB001615	CID_11330035	CASEARGREWIIN A	C30H44O8
SDB001616	CID_11331595	CHEBI:75656	C37H30O16
SDB001617	CID_11331683	ginsenoside Mx	C41H70O12
SDB001618	CID_11332415	selenium-77	Se
SDB001619	CID_11332792	1-MeO-I3CH2NH2	C10H12N2O
SDB001620	CID_11334308; knapsack_C00032092	Onosmin B	C16H17NO2
SDB001621	CID_11335389; knapsack_C00025095	10-Deoxysarpagine	C19H22N2O
SDB001622	CID_11335647	Mopanan-4alpha-ol	C16H14O6
SDB001623	CID_11338509	Valifenalate	C19H27ClN2O5
SDB001624	CID_11339719	Fumiquinazoline C	C24H21N5O4
SDB001625	CID_1134	1-(2-deoxypentofuranosyl)-5-methylpyrimidine-2,4(1H,3H)-dione	C10H14N2O5
SDB001626	CID_11341466	CHEBI:66197	C29H34O9
SDB001627	CID_113417	(GlcA)1 (GlcNAc)1	C14H23NO12
SDB001628	CID_11342	Anthrarobin	C14H10O3
SDB001629	CID_11343137	Mertansine	C35H48ClN3O10S
SDB001630	CID_11344809	3-Hydroxy-alpha-ionone	C13H20O2
SDB001631	CID_11346628	salinosporamide C	C14H18ClNO3
SDB001632	CID_11346860; knapsack_C00004050	Glabone	C18H12O4
SDB001633	CID_11347535; knapsack_C00040190	MARIZOMIB	C15H20ClNO4
SDB001634	CID_11347622	OPHIOGLONOL	C16H12O7
SDB001635	CID_11347895	SSR128129E (free acid)	C18H16N2O4
SDB001636	CID_11349622; knapsack_C00051180	Kweichowenol B	C21H20O7
SDB001637	CID_11349817; knapsack_C00004088	Licoflavone B	C25H26O4
SDB001638	CID_11350254; knapsack_C00034692	CHEBI:69389	C22H31NO6
SDB001639	CID_11350718; knapsack_C00016308	PM-94128	C22H34N2O6
SDB001640	CID_11353668; knapsack_C00051510	Mauritine A	C32H41N5O5
SDB001641	CID_11354606	Eribulin	C40H59NO11
SDB001642	CID_11355692; knapsack_C00032047	Myrothenone A	C8H9NO3
SDB001643	CID_11355843	L-fructopyranose	C6H12O6
SDB001644	CID_11358607; knapsack_C00013434	8,8-Dimethyl-2-phenyl-4H,8H-benzo[1,2-b:3,4-b']dipyran-4-one	C20H16O3
SDB001645	CID_11359451	3-Palmitoyl-sn-glycerol	C19H38O4
SDB001646	CID_11360765	1-[(pentanoyl)-phloroglucinyl]-beta-D-glucopyranoside	C17H24O9
SDB001647	CID_11361	7-Methylguanine	C6H7N5O
SDB001648	CID_11361284; knapsack_C00004813	5,6,5'-Trihydroxy-3,7,2',4'-tetramethoxyflavone	C19H18O9
SDB001649	CID_11361458	CHEBI:65928	C24H28O5
SDB001650	CID_11361892; knapsack_C00043137	(+)-subersic acid	C27H38O3
SDB001651	CID_11362101; knapsack_C00042345	CASEARGREWIIN D	C24H34O6
SDB001652	CID_113638	5,7,3'-Trihydroxyflavanone	C15H12O5
SDB001653	CID_11363812	FOMITOPINIC ACID A	C30H48O5
SDB001654	CID_11365423; knapsack_C00023023	Mytiloxanthin	C40H54O4
SDB001655	CID_11365616	Guangsangon K	C35H30O11
SDB001656	CID_11367721; knapsack_C00021309	(1R,6R)-alpha-himachalene	C15H24
SDB001657	CID_11370	2-METHOXYBENZOIC ACID	C8H8O3
SDB001658	CID_11370316; knapsack_C00043788	obolactone	C19H18O4
SDB001659	CID_11372525	Clionastatin A	C19H17Cl3O2
SDB001660	CID_11374181	circumtrindene	C36H12
SDB001661	CID_11377137	fomitoside F	C37H58O8
SDB001662	CID_11379426	(+)-14,15-Epoxy-thapsan-14-ol	C15H26O2
SDB001663	CID_11380214	CHEBI:66168	C15H26O4
SDB001664	CID_11382659	Erylatissin C	C21H22O5
SDB001665	CID_11383767; knapsack_C00004858	5,7,3',4',5'-Pentahydroxy-3,6,8-trimethoxyflavone	C18H16O10
SDB001666	CID_11388683	ACGal C16	C49H86O7
SDB001667	CID_11388892	Scytalidamide B	C51H69N7O7
SDB001668	CID_11389353	Thionitrous acid	HNOS
SDB001669	CID_11389922	(-)-gamma-ionone	C13H20O
SDB001670	CID_11390308; knapsack_C00042434	iso-Debromo-laurinterol	C15H20O
SDB001671	CID_11391975	CHEBI:83116	C12H22O4S
SDB001672	CID_11393842	CHEMBL1668115	C19H22O6
SDB001673	CID_11393902; knapsack_C00009317	Dryopteric acid	C17H16O8
SDB001674	CID_11394232; knapsack_C00044950	myrocin A	C20H22O6
SDB001675	CID_11398079	tanariflavanone C	C30H36O7
SDB001676	CID_11399041	PROCYANIDINB2	C30H26O12
SDB001677	CID_11401949	5-O-phosphono-D-arabinofuranose	C5H11O8P
SDB001678	CID_11406596	4'-Demethyltraxillagenin	C21H24O7
SDB001679	CID_11408160	Hesseltin A	C25H32O7
SDB001680	CID_11409097	gamma-Aminoorcein	C28H24N2O6
SDB001681	CID_11410656	Citrafungin A	C28H40O13
SDB001682	CID_11412570	alpha-L-rhamnofuranose	C6H12O5
SDB001683	CID_11413522	3-acetamino-6-isobutyl-2,5-dioxopiperazine	C10H17N3O3
SDB001684	CID_11415719; knapsack_C00030970	Petasiformin A	C14H16O6S
SDB001685	CID_11415826	Microclavatin	C20H28O3
SDB001686	CID_11416971	justiflorinol	C19H16O7
SDB001687	CID_11417148; knapsack_C00044892; knapsack_C00044893	ludongnin G	C21H30O5
SDB001688	CID_11417464; knapsack_C00004776	5,7-Dihydroxy-3,3',4',5'-tetramethoxyflavone	C19H18O8
SDB001689	CID_11418365	8-geranylnaringenin	C25H28O5
SDB001690	CID_11419457; knapsack_C00029871	caesalpinin D	C24H30O8
SDB001691	CID_11419598	Foramsulfuron	C17H20N6O7S
SDB001692	CID_11420157; knapsack_C00042965	schizolaenone A	C30H36O5
SDB001693	CID_11420256; knapsack_C00008809	Symplocosidin	C16H16O6
SDB001694	CID_11422414	Stevastelin B3	C34H61N3O9
SDB001695	CID_11422985	CHEBI:59942	C31H52O25
SDB001696	CID_11425005; knapsack_C00032091	Onosmin A	C15H15NO2
SDB001697	CID_11428	3-PENTANOL	C5H12O
SDB001698	CID_11428306	CHEBI:70490	C20H22O6
SDB001699	CID_11428457	SCHEMBL5971594	C21H17NO5
SDB001700	CID_11429	1,2-BUTANEDIOL	C4H10O2
SDB001701	CID_11429981	EnP(5,8)	C27H44O3
SDB001702	CID_1143	D-(+)-Trehalose	C12H22O11
SDB001703	CID_11431307; knapsack_C00031787	fomefficinic acid A	C31H48O3
SDB001704	CID_11431811	Tiotropium bromide hydrate	C19H24BrNO5S2
SDB001705	CID_11433862	C14 Sphingomyelin	C37H75N2O6P
SDB001706	CID_11434242	3-O-beta-D-Galp-1,2-di-O-Ole-sn-GRO	C45H82O10
SDB001707	CID_11434448	Bixafen	C18H12Cl2F3N3O
SDB001708	CID_11434515	Aclidinium	C26H30NO4S2+
SDB001709	CID_11436623; knapsack_C00042560	globosumone A	C13H14O5
SDB001710	CID_11436816; knapsack_C00042016	CHEBI:70156	C15H14O4
SDB001711	CID_11437493	scalusamide A	C16H27NO3
SDB001712	CID_11438149	Solanapyrone E	C18H24O4
SDB001713	CID_11439282	6-O-Methyl-2-deprenylrheediaxanthone B	C19H18O6
SDB001714	CID_11443	Tolylene-2,4-diisocyanate	C9H6N2O2
SDB001715	CID_11444732	Phelligridin G	C32H18O12
SDB001716	CID_11449431; knapsack_C00014424	2',4'-Dihydroxy-4,6'-dimethoxychalcone	C17H16O5
SDB001717	CID_114505	Luteoforol	C15H14O6
SDB001718	CID_11450633	Alogliptin	C18H21N5O2
SDB001719	CID_11451	m-Phenolsulfonic acid	C6H6O4S
SDB001720	CID_11451146	3-oleoyl-sn-glycerol	C21H40O4
SDB001721	CID_114523	1-(1-Ethoxyethoxy)pentane	C9H20O2
SDB001722	CID_11454351; knapsack_C00042807	Ophioglonin 7-O-beta-D-glucopyranoside	C22H20O12
SDB001723	CID_11458	melibiose	C12H22O11
SDB001724	CID_11459958	(2R,3S)-2,4',7-trihydroxyisoflavanone	C15H12O5
SDB001725	CID_11461162; knapsack_C00042806	ophioglonin	C16H10O7
SDB001726	CID_11462191	Vitex norditerpenoid 2	C21H32O4
SDB001727	CID_11462296	CHEBI:68205	C20H20N2O4
SDB001728	CID_11466031; knapsack_C00042966	schizolaenone B	C30H36O6
SDB001729	CID_11466145	CHEBI:68738	C32H38N2O3
SDB001730	CID_11467934	Episilvestrol	C34H38O13
SDB001731	CID_114680	Trichodermol	C15H22O3
SDB001732	CID_11470243; knapsack_C00015515	Nocardione A	C13H10O4
SDB001733	CID_11470456	CHEBI:69846	C15H26O2
SDB001734	CID_114705	(R)-Styrene oxide	C8H8O
SDB001735	CID_11471380	daumone	C13H24O6
SDB001736	CID_11471809	2,5-Dimethyl-4-(beta-D-glucopyranosyloxy)furan-3(2H)-one	C12H18O8
SDB001737	CID_11472044; knapsack_C00007043	Aurentiacin	C18H18O4
SDB001738	CID_114725	(10s,11s)-10,11-dihydroxy-10,11-dihydro-5h-dibenzo[b,f]azepine-5-carboxamide	C15H14N2O3
SDB001739	CID_11473265; knapsack_C00014616	Crotin (chalcone)	C20H20O5
SDB001740	CID_11476460	Tedizolid phosphate	C17H16FN6O6P
SDB001741	CID_11477	3-CHLOROBENZALDEHYDE	C7H5ClO
SDB001742	CID_11477275	SCHEMBL5971552	C28H23NO7
SDB001743	CID_114781	Pentanoate	C5H9O2-
SDB001744	CID_11479347; knapsack_C00031589	Albibrissinoside A	C29H38O17
SDB001745	CID_114800	Methylarsonate	CH3AsO3--
SDB001746	CID_11480010	Scytalidamide A	C50H67N7O7
SDB001747	CID_11480314	lissoclibadin 1	C39H57N3O6S7
SDB001748	CID_114805	AC1L3FZB	C20H32O5
SDB001749	CID_114810	Bromobimane	C10H11BrN2O2
SDB001750	CID_114811	Florfenicol	C12H14Cl2FNO4S
SDB001751	CID_11481776	CHEBI:66473	C15H24O2
SDB001752	CID_114821	Sulfamethoxazole hydroxylamine	C10H11N3O4S
SDB001753	CID_11482553	globosumone B	C13H16O6
SDB001754	CID_11483087	5,7,3',5'-Tetrahydroxyflavanone	C15H12O6
SDB001755	CID_11483440	CHEBI:69014	C20H28O2
SDB001756	CID_114835	Selenium methyl cysteine	C4H9NO2Se
SDB001757	CID_11484538	CHEBI:66713	C20H34O4
SDB001758	CID_114850	Oxymatrine	C15H24N2O2
SDB001759	CID_11485574; knapsack_C00051372	CHEMBL484029	C17H24O9
SDB001760	CID_11485656	Linifanib	C21H18FN5O
SDB001761	CID_114862	3,4-Estrone quinone	C18H20O3
SDB001762	CID_114864	(R)-(-)-Ibuprofen	C13H18O2
SDB001763	CID_11487079	rostratin B	C18H20N2O6S2
SDB001764	CID_114881	queuine	C12H15N5O3
SDB001765	CID_11488320	Sapitinib	C23H25ClFN5O3
SDB001766	CID_11488689	rostratin D	C18H20N2O6S4
SDB001767	CID_114911	Aporphine	C17H17N
SDB001768	CID_11491431	Dihydrowogonin	C16H14O5
SDB001769	CID_11491905	Hederacoside C	C59H96O26
SDB001770	CID_11492597; knapsack_C00009533	s-dihydrodaidzein	C15H12O4
SDB001771	CID_114935	Coproporphyrin III	C36H38N4O8
SDB001772	CID_11493665	Fenpyrazamine	C17H21N3O2S
SDB001773	CID_11494158	19-(2-furyl)nonadeca-5,7-diynoic acid	C23H32O3
SDB001774	CID_114948	Dihydroergocryptine	C32H43N5O5
SDB001775	CID_11497466	GR 127935 hydrochloride	C29H32ClN5O3
SDB001776	CID_114977	sapintoxin d	C30H37NO8
SDB001777	CID_11499245	Tavaborole	C7H6BFO2
SDB001778	CID_115005	Cylindrospermopsin	C15H21N5O7S
SDB001779	CID_11501570; knapsack_C00041685	CHEBI:70501	C21H26N2O4
SDB001780	CID_115019; knapsack_C00010255	3,4-Dimethoxydalbergione	C17H16O4
SDB001781	CID_11502310; knapsack_C00007103	Laxichalcone	C25H24O5
SDB001782	CID_115029	N(6)-Monobutyryl cyclic AMP	C14H18N5O7P
SDB001783	CID_11504083	Isoarjunolic acid	C30H48O5
SDB001784	CID_11504295	OLODATEROL	C21H26N2O5
SDB001785	CID_1150508	(S)-gatifloxacin	C19H22FN3O4
SDB001786	CID_1150567	(R)-donepezil	C24H29NO3
SDB001787	CID_115062	trans-1,2-Dihydro-1,2-phenanthrenediol	C14H12O2
SDB001788	CID_115072; knapsack_C00018191	Merulidial	C15H20O3
SDB001789	CID_11507326; knapsack_C00031010	Phoyunbene C	C16H16O4
SDB001790	CID_11508	3-METHYL-1-PENTANOL	C6H14O
SDB001791	CID_11509	3-HEXANONE	C6H12O
SDB001792	CID_11511120	Dacomitinib	C24H25ClFN5O2
SDB001793	CID_11512	4-METHYLHEPTANE	C8H18
SDB001794	CID_115159	CHEMBL196431	C20H23N
SDB001795	CID_115163	Pivmecillinam	C21H33N3O5S
SDB001796	CID_115171	Chlorphthalim	C14H12ClNO2
SDB001797	CID_115175	TOFA	C19H32O4
SDB001798	CID_11517895	N-Octanoyl-Phytosphingosine	C26H53NO4
SDB001799	CID_11517; knapsack_C00035548	BUTYL OCTANOATE	C12H24O2
SDB001800	CID_11519069	Umeclidinium bromide	C29H34BrNO2
SDB001801	CID_11519070	UMECLIDINIUM	C29H34NO2+
SDB001802	CID_11519741	Aclidinium bromide	C26H30BrNO4S2
SDB001803	CID_11521082	3-amino-4-hydroxybenzaldehyde	C7H7NO2
SDB001804	CID_11521085	5-(hydroxymethyl)-2-methylphenol	C8H10O2
SDB001805	CID_1152206; knapsack_C00007604	D-Kynurenine	C10H12N2O3
SDB001806	CID_11522311; knapsack_C00031008	Phoyunbene A	C17H18O5
SDB001807	CID_1152279	Scoulerine	C19H21NO4
SDB001808	CID_11523156	CHEBI:65876	C20H30O5
SDB001809	CID_115236	Alachlor ESA	C14H21NO5S
SDB001810	CID_11524144	dorsomorphin	C24H25N5O
SDB001811	CID_115250	Taraxasterol	C30H50O
SDB001812	CID_11525740	Pazopanib hydrochloride	C21H24ClN7O2S
SDB001813	CID_11526601	curcumin monoglucoside	C27H30O11
SDB001814	CID_11526671	Ro 4927350	C27H28N4O6S
SDB001815	CID_11527067	Scutebarbatine C	C33H35NO8
SDB001816	CID_11527214; knapsack_C00009111; knapsack_C00009112	CHEBI:75666	C30H26O13
SDB001817	CID_11527348	LITSEAEFOLOSIDE C	C30H30O14
SDB001818	CID_11528360	CHEBI:83008	C9H20O
SDB001819	CID_11528367	2-Deoxyribonic acid	C5H10O5
SDB001820	CID_11528922	Eunicea sesquiterpenoid 2	C15H22O3
SDB001821	CID_115291	Nickel, ion (Ni3+)	Ni+++
SDB001822	CID_11532074	laurebiphenyl	C30H38O2
SDB001823	CID_11533209	Lometrexol sodium	C21H23N5Na2O6
SDB001824	CID_11534420	Retaspimycin	C31H45N3O8
SDB001825	CID_115355	Nitisinone	C14H10F3NO5
SDB001826	CID_11536318; knapsack_C00003985	Strobochrysin	C16H12O4
SDB001827	CID_11536537	4-Hydroxymedicarpin	C16H14O5
SDB001828	CID_11537494	(+/-)-10-HDoHE	C22H32O3
SDB001829	CID_11537710; knapsack_C00029569	5-O-methylcelebixanthone	C20H20O6
SDB001830	CID_11538992	CHEMBL233360	C18H19F6N5
SDB001831	CID_11540687	Dasatinib monohydrate	C22H28ClN7O3S
SDB001832	CID_11542064	CHEBI:82622	C36H54N2O10
SDB001833	CID_11542139	34324-89-5	C40H77NO8
SDB001834	CID_11542476	cordyheptapeptide A	C49H65N7O8
SDB001835	CID_11546269; knapsack_C00041559	GLYCYRRHIZOL A	C26H28O5
SDB001836	CID_11549937	Emamectin	C49H75NO13
SDB001837	CID_11550001; knapsack_C00033875	Ginsenoside Rg5	C42H70O12
SDB001838	CID_11554659	PDGF RTK inhibitor	C26H23N3O4S
SDB001839	CID_11556022	Scutebarbatine D	C33H35NO8
SDB001840	CID_11556911	Tembotrione	C17H16ClF3O6S
SDB001841	CID_11557800	Pandangolide 1	C12H20O5
SDB001842	CID_11558520; knapsack_C00031009	Phoyunbene B	C17H18O5
SDB001843	CID_11559259	13-HDoHE	C22H32O3
SDB001844	CID_11560992	Halosterol A	C29H48O2
SDB001845	CID_11561674	Apremilast	C22H24N2O7S
SDB001846	CID_11561907; knapsack_C00048667	cortistatin A	C30H36N2O3
SDB001847	CID_11562436	cortistatin D	C30H34N2O5
SDB001848	CID_11566378	(+/-)-14-HDoHE	C22H32O3
SDB001849	CID_11567473	Finafloxacin	C20H19FN4O4
SDB001850	CID_11569021; knapsack_C00051487	Marianine	C31H50O3
SDB001851	CID_1157	AC1L1AUT	C49H74O4
SDB001852	CID_11570022; knapsack_C00041429	Chaetoglobosin U	C32H36N2O5
SDB001853	CID_11570897; knapsack_C00042162	6-hydroxyluteolin 7-O-laminaribioside	C27H30O17
SDB001854	CID_11574015; knapsack_C00013318	Ageconyflavone B	C19H18O7
SDB001855	CID_11574253	CHEBI:66791	C20H26N4O3
SDB001856	CID_11574449; knapsack_C00048575	(-)-rotiorin	C23H24O5
SDB001857	CID_11577870	Pyribencarb	C18H20ClN3O3
SDB001858	CID_11578610	Cyantraniliprole	C19H14BrClN6O2
SDB001859	CID_11579160	Streptokordin	C8H9NO2
SDB001860	CID_11579; knapsack_C00051252	LEVULINIC ACID	C5H8O3
SDB001861	CID_1158	UDP - Na	C9H14N2O12P2
SDB001862	CID_11581580	Spinochalcone B	C25H26O3
SDB001863	CID_11581938	(6aR,11aR)-3,9-Dihydroxy-4,8-diprenylpterocarpan	C25H28O4
SDB001864	CID_11583939	cortistatin C	C30H34N2O4
SDB001865	CID_11584214; knapsack_C00041301	abacopterin B	C26H30O10
SDB001866	CID_11586486; knapsack_C00038086	(+)-Trans-4(11),8-aucadiene	C15H24
SDB001867	CID_11586487; knapsack_C00021308	(R)-beta-himachalene	C15H24
SDB001868	CID_11592643	abacopterin D	C30H38O15
SDB001869	CID_11593018	Gonyautoxin 2	C10H17N7O8S
SDB001870	CID_11594149	Scleropyric acid	C17H28O2
SDB001871	CID_11595378	(+/-)-16-HDoHE	C22H32O3
SDB001872	CID_11597321	Millewanin H	C25H26O7
SDB001873	CID_11597571	877400-66-3	C21H22Cl2FN5O
SDB001874	CID_11598012	GANODERONE C	C30H46O4
SDB001875	CID_11601663; knapsack_C00031011	Phoyunbene D	C17H18O4
SDB001876	CID_11602007; knapsack_C00030893	Oriciacridone C	C18H15NO4
SDB001877	CID_11603860	Pterocidin	C23H34O6
SDB001878	CID_11604108; knapsack_C00000627	(-)-syringaresinol	C22H26O8
SDB001879	CID_11607102	CHEBI:70456	C34H38O13
SDB001880	CID_11607311	CHEBI:66133	C39H32O14
SDB001881	CID_11608497	CHEBI:65874	C15H22O3
SDB001882	CID_11608981	Perforamone B	C16H18O5
SDB001883	CID_11609345; knapsack_C00013300	3162-45-6	C17H14O6
SDB001884	CID_11609510	Isobavachin	C20H20O4
SDB001885	CID_11609971; knapsack_C00041560	GLYCYRRHIZOL B	C21H18O5
SDB001886	CID_11610052	5,7,3',4'-tetrahydroxy-2'-(3,3-dimethylallyl)isoflavone	C20H18O6
SDB001887	CID_11614663	procyanidin B4 3-O-gallate	C37H30O16
SDB001888	CID_11615187	(2S,3S)-3,4-dihydroxy-L-proline	C5H9NO4
SDB001889	CID_11616885	icosasphinganine	C20H43NO2
SDB001890	CID_11617875; knapsack_C00048846	ROTIORINOL A	C23H26O5
SDB001891	CID_11619631	Allanxanthone C	C28H32O6
SDB001892	CID_11619632; knapsack_C00034819	COCHINCHINONE B	C28H32O6
SDB001893	CID_11620190	CHEBI:66478	C24H34N2O9
SDB001894	CID_11621620	C6Ph	C36H63NO9
SDB001895	CID_11622593	Pro-Pro	C10H16N2O3
SDB001896	CID_11622; knapsack_C00036263	2-TRIDECANONE	C13H26O
SDB001897	CID_11625818	Idelalisib	C22H18FN7O
SDB001898	CID_11626560	Crizotinib	C21H22Cl2FN5O
SDB001899	CID_11627276	cortistatin B	C30H36N2O4
SDB001900	CID_11628804	3-O-vanillyceanothic acid	C38H52O8
SDB001901	CID_11629002	tebufloquin	C17H20FNO2
SDB001902	CID_1163034	IWR-1-exo	C25H19N3O3
SDB001903	CID_11631564	11-HDOHE	C22H32O3
SDB001904	CID_11631565	19(20)-EpDPE	C22H32O3
SDB001905	CID_11633321	Halosterol B	C29H48O2
SDB001906	CID_11633740; knapsack_C00029995	Cochinchinone A	C28H32O5
SDB001907	CID_11634607	Kadlongilactone B	C30H36O6
SDB001908	CID_11635141	CHEBI:66591	C31H32O8
SDB001909	CID_11635; knapsack_C00030879	OCTADECANE	C18H38
SDB001910	CID_11636030	CHEBI:85023	C36H73N2O6P
SDB001911	CID_11636; knapsack_C00030471	HEPTACOSANE	C27H56
SDB001912	CID_11638999	Liphagal	C22H28O4
SDB001913	CID_11640304	CHEBI:77794	C21H18F3N3O3
SDB001914	CID_11644754	3beta,12-Dihydroxy-13-methyl-6,8,11,13-podocarpatetraene	C18H24O2
SDB001915	CID_11645581	9-nitro-9E-octadecenoic acid	C18H33NO4
SDB001916	CID_11645621	(+)-8-Hydroxy-5,5-dimethylpeltogynan	C18H18O6
SDB001917	CID_11647372	ZSTK474	C19H21F2N7O2
SDB001918	CID_11647397	CHEMBL1946325	C23H23FN6O
SDB001919	CID_11647495	1-O-Oleyl LPA	C21H43O6P
SDB001920	CID_11647660	Plastoquinone 1	C27H42O4
SDB001921	CID_11648913	kadlongilactone A	C30H38O6
SDB001922	CID_11648928	lycoperine A	C31H49N3O2
SDB001923	CID_11650425	15-O-deacetylnimbolidin B	C36H48O11
SDB001924	CID_11650502	C8Ph	C38H67NO9
SDB001925	CID_11650910	Pulsatilla saponin D	C47H76O17
SDB001926	CID_11651921	Beta-L-(-)-Allose	C6H12O6
SDB001927	CID_11652265	DIVERSONOL	C15H18O6
SDB001928	CID_11652416	oleocanthal	C17H20O5
SDB001929	CID_11653434	3-epi-heliangin	C20H26O6
SDB001930	CID_116545	4'-Hydroxydiclofenac	C14H11Cl2NO3
SDB001931	CID_11655056	Furowanin B	C25H26O7
SDB001932	CID_11655698	C32-mycoketide	C32H66O
SDB001933	CID_11657756	CHEBI:65878	C39H50O13
SDB001934	CID_11657899	Tritosulfuron	C13H9F6N5O4S
SDB001935	CID_11657934	lissoclibadin 2	C26H38N2O4S5
SDB001936	CID_11658230	SARASINOSIDE J	C62H102N2O27
SDB001937	CID_11658860	Lorcaserin	C11H14ClN
SDB001938	CID_11660820	2-eicosapentaenoyl-glycerol	C23H36O4
SDB001939	CID_11661102	epi-isochromophilone II	C22H27ClO4
SDB001940	CID_11662094	Millewanin G	C25H26O7
SDB001941	CID_11664040; knapsack_C00031329	Scutebarbatine F	C30H37NO9
SDB001942	CID_11664897	UNII-7NMJ4SI4P6	C36H36O17
SDB001943	CID_11667940; knapsack_C00028678	neotuberostemonine	C22H33NO4
SDB001944	CID_11669392	7-O-Galloyltricetiflavan	C22H18O10
SDB001945	CID_11671202	Alpinnanin B	C35H34O6
SDB001946	CID_11671494	CHEBI:69821	C36H56O6
SDB001947	CID_11671631	Marianoside B	C37H62O6
SDB001948	CID_11671819	Marianoside A	C37H62O8
SDB001949	CID_11671902; knapsack_C00039048	dragonamide A	C37H59N5O5
SDB001950	CID_11672296	ACGal C18:1	C51H88O7
SDB001951	CID_11672491	Pimavanserin tartrate	C54H74F2N6O10
SDB001952	CID_11673085	Lorcaserin hydrochloride	C11H15Cl2N
SDB001953	CID_11673949; knapsack_C00038517	ascidiathiazone A	C12H8N2O6S
SDB001954	CID_11678667	CHEBI:66134	C30H26O12
SDB001955	CID_11679084	CHEMBL1651030	C34H38O13
SDB001956	CID_11679714	SCHEMBL8239340	C56H79N9O14
SDB001957	CID_11680274	4-Methylaeruginoic acid	C11H11NO3S
SDB001958	CID_11681403; knapsack_C00013398	4H-1-Benzopyran-4-one, 2-(1,3-benzodioxol-5-yl)-5,7-dimethoxy-	C18H14O6
SDB001959	CID_11681588	PF-670462 free base	C19H20FN5
SDB001960	CID_11681825	CHEBI:65875	C20H30O5
SDB001961	CID_11684	2,2-DIMETHYLBUTYRIC ACID	C6H12O2
SDB001962	CID_11685925	Oriciacridone F	C36H32N2O8
SDB001963	CID_11685945	Retaspimycin (Hydrochloride)	C31H46ClN3O8
SDB001964	CID_11686	DIMETHYLMALONIC ACID	C5H8O4
SDB001965	CID_11686333; knapsack_C00009210	CHEBI:75662	C37H30O16
SDB001966	CID_11687387; knapsack_C00042824	Pandangolide 1a	C12H20O5
SDB001967	CID_11687449; knapsack_C00043472	4-methoxycanthin-6-one	C15H10N2O2
SDB001968	CID_11687648; knapsack_C00010264	(R)-5-Hydroxy-2,4-dimethoxydalbergiquinol	C17H18O3
SDB001969	CID_11690217	CHEBI:77795	C21H18F3N3O3
SDB001970	CID_11691140; knapsack_C00041302	ABACOPTERIN C	C24H28O9
SDB001971	CID_11694146	146277-47-6	C12H17NO2
SDB001972	CID_11694869; knapsack_C00036109	Dehydroabietal	C20H28O
SDB001973	CID_11694896	3beta,12-Dihydroxy-13-methyl-5,8,11,13-podocarpatetraene-7-one	C18H22O3
SDB001974	CID_11699609	Retinol oleate	C38H62O2
SDB001975	CID_11699925; knapsack_C00009082	CHEBI:75667	C30H26O13
SDB001976	CID_117	5-amino-1H-imidazole-4-carboxylic acid	C4H5N3O2
SDB001977	CID_11702937	Tianshic acid methylester	C19H36O5
SDB001978	CID_11703004	Eunicea sesquiterpenoid 7	C20H28O5
SDB001979	CID_11703574; knapsack_C00035841	inoxanthone	C23H22O5
SDB001980	CID_11703984; knapsack_C00048847	ROTIORINOL C	C23H26O6
SDB001981	CID_11705034	Pipamperone dihydrochloride	C21H32Cl2FN3O2
SDB001982	CID_11705156	GANODERONE A	C30H46O3
SDB001983	CID_117064919	Oleoyl-L-carnitine hydrochloride	C25H48ClNO4
SDB001984	CID_11706915	myo-Inositol 1,2,3,5,6-pentakisphosphate	C6H17O21P5
SDB001985	CID_11707110	Trametinib	C26H23FIN5O4
SDB001986	CID_11707590	alpha-GalCer (C20:2)	C44H83NO9
SDB001987	CID_11710066; knapsack_C00009499	Parvisoflavone A	C20H16O6
SDB001988	CID_11711114	Rilpivirine hydrochloride	C22H19ClN6
SDB001989	CID_11711453	(+)-lyoniresinol	C22H28O8
SDB001990	CID_11711522	OLODATEROL HYDROCHLORIDE	C21H27ClN2O5
SDB001991	CID_11712351	Rubriflordilactone B	C28H30O6
SDB001992	CID_11713085; knapsack_C00041300	abacopterin A	C26H30O10
SDB001993	CID_11715	BROMOACETONE	C3H5BrO
SDB001994	CID_11715738	CHEBI:83109	C9H20O4S
SDB001995	CID_11717001	GDC-0879	C19H18N4O2
SDB001996	CID_11717831	BAY 60-6583	C19H17N5O2S
SDB001997	CID_11718531	Pizotifen maleate	C23H25NO4S
[truncated: 83,345 more rows]
