# Supplementary material for: Expanding the Coverage of Metabolic Landscape in Cultivated Rice with Integrated Computational Approaches
Source: Genomics Proteomics Bioinformatics. 2021 Feb 23;20(4):702–14. doi: 10.1016/j.gpb.2020.06.018 (PMC9880819; doi:10.1016/j.gpb.2020.06.018)
Supplement: Supplementary Table S2 — The information of test sets [file mmc12.xlsx]

## Sheet: table 1
Table S2 The information of test sets
Table 1 The test set of MassBank used for searching against all of MassBank database
ID	Name	Formula	DB link	Instrument type	Ion mode	Collision energe
KO000001	GABA;gamma-Aminobutyric acid;4-Aminobutanoate;4-Aminobutanoic acid;4-Aminobutylate;4-Aminobutyric acid;4-Aminobutyrate;	C4H9NO2	CAS 56-12-2;CHEBI 30566;KEGG C00334;NIKKAJI J1.375G;PUBCHEM SID:3628;	LC-ESI-QQ	NEGATIVE	10 V
KO000002	GABA;gamma-Aminobutyric acid;4-Aminobutanoate;4-Aminobutanoic acid;4-Aminobutylate;4-Aminobutyric acid;4-Aminobutyrate;	C4H9NO2	CAS 56-12-2;CHEBI 30566;KEGG C00334;NIKKAJI J1.375G;PUBCHEM SID:3628;	LC-ESI-QQ	NEGATIVE	20 V
KO000009	Adenosine;	C10H13N5O4	CAS 58-61-7;CHEBI 16335;CHEMPDB ADN;KEGG C00212;NIKKAJI J4.501B;PUBCHEM SID:3512;	LC-ESI-QQ	NEGATIVE	10 V
KO000010	Adenosine;	C10H13N5O4	CAS 58-61-7;CHEBI 16335;CHEMPDB ADN;KEGG C00212;NIKKAJI J4.501B;PUBCHEM SID:3512;	LC-ESI-QQ	NEGATIVE	20 V
KO000011	Adenosine;	C10H13N5O4	CAS 58-61-7;CHEBI 16335;CHEMPDB ADN;KEGG C00212;NIKKAJI J4.501B;PUBCHEM SID:3512;	LC-ESI-QQ	NEGATIVE	30 V
KO000012	Adenosine;	C10H13N5O4	CAS 58-61-7;CHEBI 16335;CHEMPDB ADN;KEGG C00212;NIKKAJI J4.501B;PUBCHEM SID:3512;	LC-ESI-QQ	NEGATIVE	40 V
KO000013	Adenosine;	C10H13N5O4	CAS 58-61-7;CHEBI 16335;CHEMPDB ADN;KEGG C00212;NIKKAJI J4.501B;PUBCHEM SID:3512;	LC-ESI-QQ	NEGATIVE	50 V
KO000017	Anthranilate;Anthranilic acid;2-Aminobenzoate;Vitamin L1;o-Aminobenzoic acid;	C7H7NO2	CAS 118-92-3;CHEBI 30754;CHEMPDB BE2;KEGG C00108;NIKKAJI J2.912B;PUBCHEM SID:3408;	LC-ESI-QQ	NEGATIVE	40 V
KO000018	Anthranilate;Anthranilic acid;2-Aminobenzoate;Vitamin L1;o-Aminobenzoic acid;	C7H7NO2	CAS 118-92-3;CHEBI 30754;CHEMPDB BE2;KEGG C00108;NIKKAJI J2.912B;PUBCHEM SID:3408;	LC-ESI-QQ	NEGATIVE	50 V
KO000024	Asn;L-Asparagine;2-Aminosuccinamic acid;	C4H8N2O3	CAS 70-47-3;CHEBI 17196;CHEMPDB ASN;KEGG C00152;NIKKAJI J9.178B;PUBCHEM SID:3452;	LC-ESI-QQ	NEGATIVE	10 V
KO000025	Asn;L-Asparagine;2-Aminosuccinamic acid;	C4H8N2O3	CAS 70-47-3;CHEBI 17196;CHEMPDB ASN;KEGG C00152;NIKKAJI J9.178B;PUBCHEM SID:3452;	LC-ESI-QQ	NEGATIVE	20 V
KO000026	Asn;L-Asparagine;2-Aminosuccinamic acid;	C4H8N2O3	CAS 70-47-3;CHEBI 17196;CHEMPDB ASN;KEGG C00152;NIKKAJI J9.178B;PUBCHEM SID:3452;	LC-ESI-QQ	NEGATIVE	30 V
KO000027	Asn;L-Asparagine;2-Aminosuccinamic acid;	C4H8N2O3	CAS 70-47-3;CHEBI 17196;CHEMPDB ASN;KEGG C00152;NIKKAJI J9.178B;PUBCHEM SID:3452;	LC-ESI-QQ	NEGATIVE	40 V
KO000030	Asp;L-Aspartic acid;L-Aspartate;2-Aminosuccinic acid;	C4H7NO4	CAS 56-84-8;CHEBI 17053;CHEMPDB ASP;KEGG C00049;NIKKAJI J9.169C;PUBCHEM SID:3351;	LC-ESI-QQ	NEGATIVE	20 V
KO000031	Asp;L-Aspartic acid;L-Aspartate;2-Aminosuccinic acid;	C4H7NO4	CAS 56-84-8;CHEBI 17053;CHEMPDB ASP;KEGG C00049;NIKKAJI J9.169C;PUBCHEM SID:3351;	LC-ESI-QQ	NEGATIVE	30 V
KO000032	Asp;L-Aspartic acid;L-Aspartate;2-Aminosuccinic acid;	C4H7NO4	CAS 56-84-8;CHEBI 17053;CHEMPDB ASP;KEGG C00049;NIKKAJI J9.169C;PUBCHEM SID:3351;	LC-ESI-QQ	NEGATIVE	40 V
KO000034	N-Acetylneuraminate;5-Acetamido-3,5-dideoxy-D-glycero-D-galacto-2-nonulosonic acid;N-Acetylneuraminic acid;Neu5Ac;	C11H19NO9	CAS 131-48-6;CHEBI 17012;KEGG C00270;NIKKAJI J10.009I;PUBCHEM SID:3568;	LC-ESI-QQ	NEGATIVE	10 V
KO000035	N-Acetylneuraminate;5-Acetamido-3,5-dideoxy-D-glycero-D-galacto-2-nonulosonic acid;N-Acetylneuraminic acid;Neu5Ac;	C11H19NO9	CAS 131-48-6;CHEBI 17012;KEGG C00270;NIKKAJI J10.009I;PUBCHEM SID:3568;	LC-ESI-QQ	NEGATIVE	20 V
KO000036	N-Acetylneuraminate;5-Acetamido-3,5-dideoxy-D-glycero-D-galacto-2-nonulosonic acid;N-Acetylneuraminic acid;Neu5Ac;	C11H19NO9	CAS 131-48-6;CHEBI 17012;KEGG C00270;NIKKAJI J10.009I;PUBCHEM SID:3568;	LC-ESI-QQ	NEGATIVE	30 V
KO000037	N-Acetylneuraminate;5-Acetamido-3,5-dideoxy-D-glycero-D-galacto-2-nonulosonic acid;N-Acetylneuraminic acid;Neu5Ac;	C11H19NO9	CAS 131-48-6;CHEBI 17012;KEGG C00270;NIKKAJI J10.009I;PUBCHEM SID:3568;	LC-ESI-QQ	NEGATIVE	40 V
KO000038	N-Acetylneuraminate;5-Acetamido-3,5-dideoxy-D-glycero-D-galacto-2-nonulosonic acid;N-Acetylneuraminic acid;Neu5Ac;	C11H19NO9	CAS 131-48-6;CHEBI 17012;KEGG C00270;NIKKAJI J10.009I;PUBCHEM SID:3568;	LC-ESI-QQ	NEGATIVE	50 V
KO000044	Acetate;Glacial acetic acid;Ethanoic acid;Acetic acid;	C2H4O2	CAS 64-19-7;CHEBI 30089;CHEMPDB ACT;KEGG C00033;NIKKAJI J2.355H;PUBCHEM SID:3335;	LC-ESI-QQ	NEGATIVE	30 V
KO000045	Acetate;Glacial acetic acid;Ethanoic acid;Acetic acid;	C2H4O2	CAS 64-19-7;CHEBI 30089;CHEMPDB ACT;KEGG C00033;NIKKAJI J2.355H;PUBCHEM SID:3335;	LC-ESI-QQ	NEGATIVE	40 V
KO000046	Acetate;Glacial acetic acid;Ethanoic acid;Acetic acid;	C2H4O2	CAS 64-19-7;CHEBI 30089;CHEMPDB ACT;KEGG C00033;NIKKAJI J2.355H;PUBCHEM SID:3335;	LC-ESI-QQ	NEGATIVE	50 V
KO000047	cis-Aconitate;cis-Aconitic acid;	C6H6O6	CAS 585-84-2;CHEBI 32805;KEGG C00417;NIKKAJI J37.488A;PUBCHEM SID:3707;	LC-ESI-QQ	NEGATIVE	10 V
KO000048	cis-Aconitate;cis-Aconitic acid;	C6H6O6	CAS 585-84-2;CHEBI 32805;KEGG C00417;NIKKAJI J37.488A;PUBCHEM SID:3707;	LC-ESI-QQ	NEGATIVE	20 V
KO000051	cis-Aconitate;cis-Aconitic acid;	C6H6O6	CAS 585-84-2;CHEBI 32805;KEGG C00417;NIKKAJI J37.488A;PUBCHEM SID:3707;	LC-ESI-QQ	NEGATIVE	50 V
KO000052	N-Acetylglutamate;N-Acetyl-L-glutamate;N-Acetyl-L-glutamic acid;	C7H11NO5	CAS 1188-37-0;CHEBI 17533;CHEMPDB NLG;KEGG C00624;NIKKAJI J37.497K;PUBCHEM SID:3897;	LC-ESI-QQ	NEGATIVE	10 V
KO000053	N-Acetylglutamate;N-Acetyl-L-glutamate;N-Acetyl-L-glutamic acid;	C7H11NO5	CAS 1188-37-0;CHEBI 17533;CHEMPDB NLG;KEGG C00624;NIKKAJI J37.497K;PUBCHEM SID:3897;	LC-ESI-QQ	NEGATIVE	20 V
KO000054	N-Acetylglutamate;N-Acetyl-L-glutamate;N-Acetyl-L-glutamic acid;	C7H11NO5	CAS 1188-37-0;CHEBI 17533;CHEMPDB NLG;KEGG C00624;NIKKAJI J37.497K;PUBCHEM SID:3897;	LC-ESI-QQ	NEGATIVE	30 V
KO000055	N-Acetylglutamate;N-Acetyl-L-glutamate;N-Acetyl-L-glutamic acid;	C7H11NO5	CAS 1188-37-0;CHEBI 17533;CHEMPDB NLG;KEGG C00624;NIKKAJI J37.497K;PUBCHEM SID:3897;	LC-ESI-QQ	NEGATIVE	40 V
KO000056	N-Acetylglutamate;N-Acetyl-L-glutamate;N-Acetyl-L-glutamic acid;	C7H11NO5	CAS 1188-37-0;CHEBI 17533;CHEMPDB NLG;KEGG C00624;NIKKAJI J37.497K;PUBCHEM SID:3897;	LC-ESI-QQ	NEGATIVE	50 V
KO000057	N-Acetylornithine;N2-Acetyl-L-ornithine;N-alpha-Acetyl-L-ornithine;	C7H14N2O3	CHEBI 16543;KEGG C00437;PUBCHEM SID:3726;	LC-ESI-QQ	NEGATIVE	10 V
KO000058	N-Acetylornithine;N2-Acetyl-L-ornithine;N-alpha-Acetyl-L-ornithine;	C7H14N2O3	CHEBI 16543;KEGG C00437;PUBCHEM SID:3726;	LC-ESI-QQ	NEGATIVE	20 V
KO000059	N-Acetylornithine;N2-Acetyl-L-ornithine;N-alpha-Acetyl-L-ornithine;	C7H14N2O3	CHEBI 16543;KEGG C00437;PUBCHEM SID:3726;	LC-ESI-QQ	NEGATIVE	30 V
KO000060	N-Acetylornithine;N2-Acetyl-L-ornithine;N-alpha-Acetyl-L-ornithine;	C7H14N2O3	CHEBI 16543;KEGG C00437;PUBCHEM SID:3726;	LC-ESI-QQ	NEGATIVE	40 V
KO000061	N-Acetylornithine;N2-Acetyl-L-ornithine;N-alpha-Acetyl-L-ornithine;	C7H14N2O3	CHEBI 16543;KEGG C00437;PUBCHEM SID:3726;	LC-ESI-QQ	NEGATIVE	50 V
KO000064	Adenylosuccinate;Adenylosuccinic acid;N6-(1,2-Dicarboxyethyl)-AMP;	C14H18N5O11P	CAS 19046-78-7;CHEBI 15919;KEGG C03794;NIKKAJI J37.503I;PUBCHEM SID:6543;	LC-ESI-QQ	NEGATIVE	30 V
KO000065	Adenylosuccinate;Adenylosuccinic acid;N6-(1,2-Dicarboxyethyl)-AMP;	C14H18N5O11P	CAS 19046-78-7;CHEBI 15919;KEGG C03794;NIKKAJI J37.503I;PUBCHEM SID:6543;	LC-ESI-QQ	NEGATIVE	40 V
KO000066	Adenylosuccinate;Adenylosuccinic acid;N6-(1,2-Dicarboxyethyl)-AMP;	C14H18N5O11P	CAS 19046-78-7;CHEBI 15919;KEGG C03794;NIKKAJI J37.503I;PUBCHEM SID:6543;	LC-ESI-QQ	NEGATIVE	50 V
KO000073	Argininosuccinate;L-Arginosuccinic acid;N-(L-Arginino)succinate;L-Argininosuccinic acid;L-Argininosuccinate;N(omega)-(L-Arginino)succinate;Argininosuccinic acid;	C10H18N4O6	CHEBI 15682;KEGG C03406;PUBCHEM SID:6235;	LC-ESI-QQ	NEGATIVE	20 V
KO000074	Argininosuccinate;L-Arginosuccinic acid;N-(L-Arginino)succinate;L-Argininosuccinic acid;L-Argininosuccinate;N(omega)-(L-Arginino)succinate;Argininosuccinic acid;	C10H18N4O6	CHEBI 15682;KEGG C03406;PUBCHEM SID:6235;	LC-ESI-QQ	NEGATIVE	30 V
KO000075	Argininosuccinate;L-Arginosuccinic acid;N-(L-Arginino)succinate;L-Argininosuccinic acid;L-Argininosuccinate;N(omega)-(L-Arginino)succinate;Argininosuccinic acid;	C10H18N4O6	CHEBI 15682;KEGG C03406;PUBCHEM SID:6235;	LC-ESI-QQ	NEGATIVE	40 V
KO000076	Argininosuccinate;L-Arginosuccinic acid;N-(L-Arginino)succinate;L-Argininosuccinic acid;L-Argininosuccinate;N(omega)-(L-Arginino)succinate;Argininosuccinic acid;	C10H18N4O6	CHEBI 15682;KEGG C03406;PUBCHEM SID:6235;	LC-ESI-QQ	NEGATIVE	50 V
KO000108	2-Aminoethylphosphonate;Ciliatine;(2-Aminoethyl)phosphonate;	C2H8NO3P	CHEBI 15573;KEGG C03557;PUBCHEM SID:6353;	LC-ESI-QQ	NEGATIVE	10 V
KO000109	2-Aminoethylphosphonate;Ciliatine;(2-Aminoethyl)phosphonate;	C2H8NO3P	CHEBI 15573;KEGG C03557;PUBCHEM SID:6353;	LC-ESI-QQ	NEGATIVE	20 V
KO000110	2-Aminoethylphosphonate;Ciliatine;(2-Aminoethyl)phosphonate;	C2H8NO3P	CHEBI 15573;KEGG C03557;PUBCHEM SID:6353;	LC-ESI-QQ	NEGATIVE	30 V
KO000112	2-Aminoethylphosphonate;Ciliatine;(2-Aminoethyl)phosphonate;	C2H8NO3P	CHEBI 15573;KEGG C03557;PUBCHEM SID:6353;	LC-ESI-QQ	NEGATIVE	50 V
KO000114	1-Aminoethylphosphonate;D-(1-Aminoethyl)phosphonic acid;D-(1-Aminoethyl)phosphonate;1-Aminoethylphosphonic acid;	C2H8NO3P	CAS 6323-97-3;KEGG C03782;NIKKAJI J81.190D;PUBCHEM SID:6533;	LC-ESI-QQ	NEGATIVE	20 V
KO000115	1-Aminoethylphosphonate;D-(1-Aminoethyl)phosphonic acid;D-(1-Aminoethyl)phosphonate;1-Aminoethylphosphonic acid;	C2H8NO3P	CAS 6323-97-3;KEGG C03782;NIKKAJI J81.190D;PUBCHEM SID:6533;	LC-ESI-QQ	NEGATIVE	30 V
KO000117	1-Aminoethylphosphonate;D-(1-Aminoethyl)phosphonic acid;D-(1-Aminoethyl)phosphonate;1-Aminoethylphosphonic acid;	C2H8NO3P	CAS 6323-97-3;KEGG C03782;NIKKAJI J81.190D;PUBCHEM SID:6533;	LC-ESI-QQ	NEGATIVE	50 V
KO000126	Azelaate;Azelaic acid;1,7-Heptanedicarboxylic acid;Nonanedioic acid;	C9H16O4	CAS 123-99-9;KEGG C08261;NIKKAJI J10.058G;PUBCHEM SID:10460;	LC-ESI-QQ	NEGATIVE	40 V
KO000127	Azelaate;Azelaic acid;1,7-Heptanedicarboxylic acid;Nonanedioic acid;	C9H16O4	CAS 123-99-9;KEGG C08261;NIKKAJI J10.058G;PUBCHEM SID:10460;	LC-ESI-QQ	NEGATIVE	50 V
KO000129	N-Acetylmethionine;	C7H13NO3S	CAS 65-82-7;KEGG C02712;NIKKAJI J4.840B;PUBCHEM SID:5675;	LC-ESI-QQ	NEGATIVE	20 V
KO000130	N-Acetylmethionine;	C7H13NO3S	CAS 65-82-7;KEGG C02712;NIKKAJI J4.840B;PUBCHEM SID:5675;	LC-ESI-QQ	NEGATIVE	30 V
KO000131	N-Acetylmethionine;	C7H13NO3S	CAS 65-82-7;KEGG C02712;NIKKAJI J4.840B;PUBCHEM SID:5675;	LC-ESI-QQ	NEGATIVE	40 V
KO000133	N-Acetylphenylalanine;N-Acetyl-L-phenylalanine;	C11H13NO3	CAS 2018-61-3;CHEBI 16259;KEGG C03519;NIKKAJI J27.562J;PUBCHEM SID:6328;	LC-ESI-QQ	NEGATIVE	10 V
KO000134	N-Acetylphenylalanine;N-Acetyl-L-phenylalanine;	C11H13NO3	CAS 2018-61-3;CHEBI 16259;KEGG C03519;NIKKAJI J27.562J;PUBCHEM SID:6328;	LC-ESI-QQ	NEGATIVE	20 V
KO000135	N-Acetylphenylalanine;N-Acetyl-L-phenylalanine;	C11H13NO3	CAS 2018-61-3;CHEBI 16259;KEGG C03519;NIKKAJI J27.562J;PUBCHEM SID:6328;	LC-ESI-QQ	NEGATIVE	30 V
KO000136	N-Acetylphenylalanine;N-Acetyl-L-phenylalanine;	C11H13NO3	CAS 2018-61-3;CHEBI 16259;KEGG C03519;NIKKAJI J27.562J;PUBCHEM SID:6328;	LC-ESI-QQ	NEGATIVE	40 V
KO000137	N-Acetylphenylalanine;N-Acetyl-L-phenylalanine;	C11H13NO3	CAS 2018-61-3;CHEBI 16259;KEGG C03519;NIKKAJI J27.562J;PUBCHEM SID:6328;	LC-ESI-QQ	NEGATIVE	50 V
KO000139	Acyclovir;Aciclovir;	C8H11N5O3	CAS 59277-89-3;KEGG C06810;NIKKAJI J11.247J;PUBCHEM SID:9029;	LC-ESI-QQ	NEGATIVE	20 V
KO000140	Acyclovir;Aciclovir;	C8H11N5O3	CAS 59277-89-3;KEGG C06810;NIKKAJI J11.247J;PUBCHEM SID:9029;	LC-ESI-QQ	NEGATIVE	30 V
KO000141	Acyclovir;Aciclovir;	C8H11N5O3	CAS 59277-89-3;KEGG C06810;NIKKAJI J11.247J;PUBCHEM SID:9029;	LC-ESI-QQ	NEGATIVE	40 V
KO000142	Acyclovir;Aciclovir;	C8H11N5O3	CAS 59277-89-3;KEGG C06810;NIKKAJI J11.247J;PUBCHEM SID:9029;	LC-ESI-QQ	NEGATIVE	50 V
KO000144	N-Acetylhistidine;N-Acetyl-L-histidine;	C8H11N3O3	CAS 2497-02-1;CHEBI 16437;KEGG C02997;NIKKAJI J125.811G;PUBCHEM SID:5906;	LC-ESI-QQ	NEGATIVE	20 V
KO000145	N-Acetylhistidine;N-Acetyl-L-histidine;	C8H11N3O3	CAS 2497-02-1;CHEBI 16437;KEGG C02997;NIKKAJI J125.811G;PUBCHEM SID:5906;	LC-ESI-QQ	NEGATIVE	30 V
KO000146	N-Acetylhistidine;N-Acetyl-L-histidine;	C8H11N3O3	CAS 2497-02-1;CHEBI 16437;KEGG C02997;NIKKAJI J125.811G;PUBCHEM SID:5906;	LC-ESI-QQ	NEGATIVE	40 V
KO000147	N-Acetylhistidine;N-Acetyl-L-histidine;	C8H11N3O3	CAS 2497-02-1;CHEBI 16437;KEGG C02997;NIKKAJI J125.811G;PUBCHEM SID:5906;	LC-ESI-QQ	NEGATIVE	50 V
KO000148	Adipate;Hexanedioate;Hexan-1,6-dicarboxylate;Adipic acid;	C6H10O4	CAS 124-04-9;CHEBI 30832;KEGG C06104;NIKKAJI J10.057I;PUBCHEM SID:8368;	LC-ESI-QQ	NEGATIVE	10 V
KO000149	Adipate;Hexanedioate;Hexan-1,6-dicarboxylate;Adipic acid;	C6H10O4	CAS 124-04-9;CHEBI 30832;KEGG C06104;NIKKAJI J10.057I;PUBCHEM SID:8368;	LC-ESI-QQ	NEGATIVE	20 V
KO000151	Adipate;Hexanedioate;Hexan-1,6-dicarboxylate;Adipic acid;	C6H10O4	CAS 124-04-9;CHEBI 30832;KEGG C06104;NIKKAJI J10.057I;PUBCHEM SID:8368;	LC-ESI-QQ	NEGATIVE	40 V
KO000152	Adipate;Hexanedioate;Hexan-1,6-dicarboxylate;Adipic acid;	C6H10O4	CAS 124-04-9;CHEBI 30832;KEGG C06104;NIKKAJI J10.057I;PUBCHEM SID:8368;	LC-ESI-QQ	NEGATIVE	50 V
KO000156	4-Acetylbutyrate;5-Oxohexanoic acid;4-Acetylbutyric acid;5-Oxohexanoate;	C6H10O3	CAS 3128-06-1;CHEBI 15888;KEGG C02129;NIKKAJI J56.059F;PUBCHEM SID:5208;	LC-ESI-QQ	NEGATIVE	10 V
KO000157	4-Acetylbutyrate;5-Oxohexanoic acid;4-Acetylbutyric acid;5-Oxohexanoate;	C6H10O3	CAS 3128-06-1;CHEBI 15888;KEGG C02129;NIKKAJI J56.059F;PUBCHEM SID:5208;	LC-ESI-QQ	NEGATIVE	20 V
KO000159	4-Acetylbutyrate;5-Oxohexanoic acid;4-Acetylbutyric acid;5-Oxohexanoate;	C6H10O3	CAS 3128-06-1;CHEBI 15888;KEGG C02129;NIKKAJI J56.059F;PUBCHEM SID:5208;	LC-ESI-QQ	NEGATIVE	40 V
KO000160	4-Acetylbutyrate;5-Oxohexanoic acid;4-Acetylbutyric acid;5-Oxohexanoate;	C6H10O3	CAS 3128-06-1;CHEBI 15888;KEGG C02129;NIKKAJI J56.059F;PUBCHEM SID:5208;	LC-ESI-QQ	NEGATIVE	50 V
KO000162	Nw-Acetylhistamine;4-(beta-Acetylaminoethyl)imidazole;	C7H11N3O	KEGG C05135;PUBCHEM SID:7555;	LC-ESI-QQ	NEGATIVE	20 V
KO000163	Nw-Acetylhistamine;4-(beta-Acetylaminoethyl)imidazole;	C7H11N3O	KEGG C05135;PUBCHEM SID:7555;	LC-ESI-QQ	NEGATIVE	30 V
KO000164	Nw-Acetylhistamine;4-(beta-Acetylaminoethyl)imidazole;	C7H11N3O	KEGG C05135;PUBCHEM SID:7555;	LC-ESI-QQ	NEGATIVE	40 V
KO000165	Nw-Acetylhistamine;4-(beta-Acetylaminoethyl)imidazole;	C7H11N3O	KEGG C05135;PUBCHEM SID:7555;	LC-ESI-QQ	NEGATIVE	50 V
KO000166	a-Aminoadipate;L-alpha-Aminoadipic acid;L-2-Aminoadipate;L-2-Aminohexanedioate;L-alpha-Aminoadipate;L-2-Aminoadipic acid;2-Aminoadipic acid;	C6H11NO4	CAS 542-32-5;CHEBI 17082;KEGG C00956;NIKKAJI J38.125J;PUBCHEM SID:4207;	LC-ESI-QQ	NEGATIVE	10 V
KO000167	a-Aminoadipate;L-alpha-Aminoadipic acid;L-2-Aminoadipate;L-2-Aminohexanedioate;L-alpha-Aminoadipate;L-2-Aminoadipic acid;2-Aminoadipic acid;	C6H11NO4	CAS 542-32-5;CHEBI 17082;KEGG C00956;NIKKAJI J38.125J;PUBCHEM SID:4207;	LC-ESI-QQ	NEGATIVE	20 V
KO000168	a-Aminoadipate;L-alpha-Aminoadipic acid;L-2-Aminoadipate;L-2-Aminohexanedioate;L-alpha-Aminoadipate;L-2-Aminoadipic acid;2-Aminoadipic acid;	C6H11NO4	CAS 542-32-5;CHEBI 17082;KEGG C00956;NIKKAJI J38.125J;PUBCHEM SID:4207;	LC-ESI-QQ	NEGATIVE	30 V
KO000173	trans-Aconitate;trans-Aconitic acid;	C6H6O6	CAS 4023-65-8;CHEBI 32806;KEGG C02341;NIKKAJI J79.903C;PUBCHEM SID:5390;	LC-ESI-QQ	NEGATIVE	30 V
KO000175	trans-Aconitate;trans-Aconitic acid;	C6H6O6	CAS 4023-65-8;CHEBI 32806;KEGG C02341;NIKKAJI J79.903C;PUBCHEM SID:5390;	LC-ESI-QQ	NEGATIVE	50 V
KO000183	b-Ala-Lys;beta-Alanyl-L-lysine;beta-Ala-Lys;	C9H19N3O3	KEGG C05341;PUBCHEM SID:7719;	LC-ESI-QQ	NEGATIVE	30 V
KO000184	b-Ala-Lys;beta-Alanyl-L-lysine;beta-Ala-Lys;	C9H19N3O3	KEGG C05341;PUBCHEM SID:7719;	LC-ESI-QQ	NEGATIVE	40 V
KO000185	b-Ala-Lys;beta-Alanyl-L-lysine;beta-Ala-Lys;	C9H19N3O3	KEGG C05341;PUBCHEM SID:7719;	LC-ESI-QQ	NEGATIVE	50 V
KO000195	Acetanilide;N-Phenylacetamide;	C8H9NO	CAS 103-84-4;CHEBI 28884;KEGG C07565;NIKKAJI J4.023A;PUBCHEM SID:9768;	LC-ESI-QQ	NEGATIVE	10 V
KO000196	Acetanilide;N-Phenylacetamide;	C8H9NO	CAS 103-84-4;CHEBI 28884;KEGG C07565;NIKKAJI J4.023A;PUBCHEM SID:9768;	LC-ESI-QQ	NEGATIVE	20 V
KO000201	2-Amino-3-phosphonopropionate;2-Amino-3-phosphonopropanoate;Phosphonoalanine;	C3H8NO5P	KEGG C05672;PUBCHEM SID:7979;	LC-ESI-QQ	NEGATIVE	20 V
KO000202	2-Amino-3-phosphonopropionate;2-Amino-3-phosphonopropanoate;Phosphonoalanine;	C3H8NO5P	KEGG C05672;PUBCHEM SID:7979;	LC-ESI-QQ	NEGATIVE	30 V
KO000205	5-Aminoimidazole-4-carboxamide-1-ribofuranosyl 5'-monophosphate;5-Aminoimidazole-4-carboxamide ribotide;5'-Phosphoribosyl-5-amino-4-imidazolecarboxamide;1-(5'-Phosphoribosyl)-5-amino-4-imidazolecarboxamide;5'-Phospho-ribosyl-5-amino-4-imidazole carboxamide;5-Amino-1-(5-phospho-D-ribosyl)imidazole-4-carboxamide;5-Phosphoribosyl-4-carbamoyl-5-aminoimidazole;AICAR;5-Aminoimidazole-4-carboxamide-1-be…	C9H15N4O8P	CAS 3031-94-5;CHEBI 18406;KEGG C04677;NIKKAJI J7.665A;PUBCHEM SID:7258;	LC-ESI-QQ	NEGATIVE	10 V
KO000206	5-Aminoimidazole-4-carboxamide-1-ribofuranosyl 5'-monophosphate;5-Aminoimidazole-4-carboxamide ribotide;5'-Phosphoribosyl-5-amino-4-imidazolecarboxamide;1-(5'-Phosphoribosyl)-5-amino-4-imidazolecarboxamide;5'-Phospho-ribosyl-5-amino-4-imidazole carboxamide;5-Amino-1-(5-phospho-D-ribosyl)imidazole-4-carboxamide;5-Phosphoribosyl-4-carbamoyl-5-aminoimidazole;AICAR;5-Aminoimidazole-4-carboxamide-1-be…	C9H15N4O8P	CAS 3031-94-5;CHEBI 18406;KEGG C04677;NIKKAJI J7.665A;PUBCHEM SID:7258;	LC-ESI-QQ	NEGATIVE	20 V
KO000207	5-Aminoimidazole-4-carboxamide-1-ribofuranosyl 5'-monophosphate;5-Aminoimidazole-4-carboxamide ribotide;5'-Phosphoribosyl-5-amino-4-imidazolecarboxamide;1-(5'-Phosphoribosyl)-5-amino-4-imidazolecarboxamide;5'-Phospho-ribosyl-5-amino-4-imidazole carboxamide;5-Amino-1-(5-phospho-D-ribosyl)imidazole-4-carboxamide;5-Phosphoribosyl-4-carbamoyl-5-aminoimidazole;AICAR;5-Aminoimidazole-4-carboxamide-1-be…	C9H15N4O8P	CAS 3031-94-5;CHEBI 18406;KEGG C04677;NIKKAJI J7.665A;PUBCHEM SID:7258;	LC-ESI-QQ	NEGATIVE	30 V
KO000208	5-Aminoimidazole-4-carboxamide-1-ribofuranosyl 5'-monophosphate;5-Aminoimidazole-4-carboxamide ribotide;5'-Phosphoribosyl-5-amino-4-imidazolecarboxamide;1-(5'-Phosphoribosyl)-5-amino-4-imidazolecarboxamide;5'-Phospho-ribosyl-5-amino-4-imidazole carboxamide;5-Amino-1-(5-phospho-D-ribosyl)imidazole-4-carboxamide;5-Phosphoribosyl-4-carbamoyl-5-aminoimidazole;AICAR;5-Aminoimidazole-4-carboxamide-1-be…	C9H15N4O8P	CAS 3031-94-5;CHEBI 18406;KEGG C04677;NIKKAJI J7.665A;PUBCHEM SID:7258;	LC-ESI-QQ	NEGATIVE	40 V
KO000215	5-Amino-4-imidazolecarboxamide;5-Amino-4-imidazolecarboxyamide;	C4H6N4O	KEGG C04051;PUBCHEM SID:6752;	LC-ESI-QQ	NEGATIVE	30 V
KO000216	5-Amino-4-imidazolecarboxamide;5-Amino-4-imidazolecarboxyamide;	C4H6N4O	KEGG C04051;PUBCHEM SID:6752;	LC-ESI-QQ	NEGATIVE	40 V
KO000224	Allantoate;Allantoic acid;	C4H8N4O4	CAS 99-16-1;CHEBI 30837;KEGG C00499;NIKKAJI J11.619J;PUBCHEM SID:3782;	LC-ESI-QQ	NEGATIVE	20 V
KO000225	Allantoate;Allantoic acid;	C4H8N4O4	CAS 99-16-1;CHEBI 30837;KEGG C00499;NIKKAJI J11.619J;PUBCHEM SID:3782;	LC-ESI-QQ	NEGATIVE	30 V
KO000228	Anserine;beta-Alanyl-N(pi)-methyl-L-histidine;L-Anserine;	C10H16N4O3	CAS 584-85-0;CHEBI 18323;KEGG C01262;NIKKAJI J28.566H;PUBCHEM SID:4481;	LC-ESI-QQ	NEGATIVE	10 V
KO000229	Anserine;beta-Alanyl-N(pi)-methyl-L-histidine;L-Anserine;	C10H16N4O3	CAS 584-85-0;CHEBI 18323;KEGG C01262;NIKKAJI J28.566H;PUBCHEM SID:4481;	LC-ESI-QQ	NEGATIVE	20 V
KO000230	Anserine;beta-Alanyl-N(pi)-methyl-L-histidine;L-Anserine;	C10H16N4O3	CAS 584-85-0;CHEBI 18323;KEGG C01262;NIKKAJI J28.566H;PUBCHEM SID:4481;	LC-ESI-QQ	NEGATIVE	30 V
KO000231	Anserine;beta-Alanyl-N(pi)-methyl-L-histidine;L-Anserine;	C10H16N4O3	CAS 584-85-0;CHEBI 18323;KEGG C01262;NIKKAJI J28.566H;PUBCHEM SID:4481;	LC-ESI-QQ	NEGATIVE	40 V
KO000232	Anserine;beta-Alanyl-N(pi)-methyl-L-histidine;L-Anserine;	C10H16N4O3	CAS 584-85-0;CHEBI 18323;KEGG C01262;NIKKAJI J28.566H;PUBCHEM SID:4481;	LC-ESI-QQ	NEGATIVE	50 V
KO000233	N-Acetylaspartate;N-Acetyl-L-aspartate;N-Acetyl-L-aspartic acid;	C6H9NO5	CAS 997-55-7;CHEBI 16953;KEGG C01042;NIKKAJI J62.824G;PUBCHEM SID:4284;	LC-ESI-QQ	NEGATIVE	10 V
KO000234	N-Acetylaspartate;N-Acetyl-L-aspartate;N-Acetyl-L-aspartic acid;	C6H9NO5	CAS 997-55-7;CHEBI 16953;KEGG C01042;NIKKAJI J62.824G;PUBCHEM SID:4284;	LC-ESI-QQ	NEGATIVE	20 V
KO000235	N-Acetylaspartate;N-Acetyl-L-aspartate;N-Acetyl-L-aspartic acid;	C6H9NO5	CAS 997-55-7;CHEBI 16953;KEGG C01042;NIKKAJI J62.824G;PUBCHEM SID:4284;	LC-ESI-QQ	NEGATIVE	30 V
KO000236	N-Acetylaspartate;N-Acetyl-L-aspartate;N-Acetyl-L-aspartic acid;	C6H9NO5	CAS 997-55-7;CHEBI 16953;KEGG C01042;NIKKAJI J62.824G;PUBCHEM SID:4284;	LC-ESI-QQ	NEGATIVE	40 V
KO000246	N-Acetylleucine;N-Acetyl-L-Leucine;	C8H15NO3	CAS 1188-21-2;CHEBI 17786;KEGG C02710;NIKKAJI J23.189D;PUBCHEM SID:5673;	LC-ESI-QQ	NEGATIVE	40 V
KO000247	N-Acetylleucine;N-Acetyl-L-Leucine;	C8H15NO3	CAS 1188-21-2;CHEBI 17786;KEGG C02710;NIKKAJI J23.189D;PUBCHEM SID:5673;	LC-ESI-QQ	NEGATIVE	50 V
KO000249	Arabinose 5-phosphate;D-Arabinose 5-phosphate;	C5H11O8P	CAS 13137-52-5;CHEBI 16241;KEGG C01112;PUBCHEM SID:4344;	LC-ESI-QQ	NEGATIVE	20 V
KO000250	Arabinose 5-phosphate;D-Arabinose 5-phosphate;	C5H11O8P	CAS 13137-52-5;CHEBI 16241;KEGG C01112;PUBCHEM SID:4344;	LC-ESI-QQ	NEGATIVE	30 V
KO000251	Arabinose 5-phosphate;D-Arabinose 5-phosphate;	C5H11O8P	CAS 13137-52-5;CHEBI 16241;KEGG C01112;PUBCHEM SID:4344;	LC-ESI-QQ	NEGATIVE	40 V
KO000252	Arabinose 5-phosphate;D-Arabinose 5-phosphate;	C5H11O8P	CAS 13137-52-5;CHEBI 16241;KEGG C01112;PUBCHEM SID:4344;	LC-ESI-QQ	NEGATIVE	50 V
KO000253	p-Anisate;4-Methoxybenzoate;4-Anisic acid;4-Methoxybenzoic acid;p-Anisic acid;	C8H8O3	CAS 100-09-4;CHEBI 1889;CHEMPDB ANN;KEGG C02519;NIKKAJI J3.229H;PUBCHEM SID:5529;	LC-ESI-QQ	NEGATIVE	10 V
KO000254	p-Anisate;4-Methoxybenzoate;4-Anisic acid;4-Methoxybenzoic acid;p-Anisic acid;	C8H8O3	CAS 100-09-4;CHEBI 1889;CHEMPDB ANN;KEGG C02519;NIKKAJI J3.229H;PUBCHEM SID:5529;	LC-ESI-QQ	NEGATIVE	20 V
KO000260	Acetoacetamide;AAA;	C4H7NO2	CAS 5977-14-0;CHEBI 28515;KEGG C11106;NIKKAJI J26.750C;PUBCHEM SID:13288;	LC-ESI-QQ	NEGATIVE	30 V
KO000261	Acetoacetamide;AAA;	C4H7NO2	CAS 5977-14-0;CHEBI 28515;KEGG C11106;NIKKAJI J26.750C;PUBCHEM SID:13288;	LC-ESI-QQ	NEGATIVE	40 V
KO000264	Ne-Acetyllysine;N6-Acetyl-L-lysine;	C8H16N2O3	CAS 692-04-6;CHEBI 17752;CHEMPDB ALY;KEGG C02727;NIKKAJI J206.006J;PUBCHEM SID:5689;	LC-ESI-QQ	NEGATIVE	20 V
KO000265	Ne-Acetyllysine;N6-Acetyl-L-lysine;	C8H16N2O3	CAS 692-04-6;CHEBI 17752;CHEMPDB ALY;KEGG C02727;NIKKAJI J206.006J;PUBCHEM SID:5689;	LC-ESI-QQ	NEGATIVE	30 V
KO000267	Ne-Acetyllysine;N6-Acetyl-L-lysine;	C8H16N2O3	CAS 692-04-6;CHEBI 17752;CHEMPDB ALY;KEGG C02727;NIKKAJI J206.006J;PUBCHEM SID:5689;	LC-ESI-QQ	NEGATIVE	50 V
KO000269	3-Amino-3-(4-hydroxyphenyl)propionate;3-Amino-3-(4-hydroxyphenyl)propanoate;beta-Tyrosine;3-Amino-3-(4-hydroxyphenyl)propionic acid;	C9H11NO3	CHEBI 16939;KEGG C04368;PUBCHEM SID:7012;	LC-ESI-QQ	NEGATIVE	20 V
KO000270	3-Amino-3-(4-hydroxyphenyl)propionate;3-Amino-3-(4-hydroxyphenyl)propanoate;beta-Tyrosine;3-Amino-3-(4-hydroxyphenyl)propionic acid;	C9H11NO3	CHEBI 16939;KEGG C04368;PUBCHEM SID:7012;	LC-ESI-QQ	NEGATIVE	30 V
KO000271	3-Amino-3-(4-hydroxyphenyl)propionate;3-Amino-3-(4-hydroxyphenyl)propanoate;beta-Tyrosine;3-Amino-3-(4-hydroxyphenyl)propionic acid;	C9H11NO3	CHEBI 16939;KEGG C04368;PUBCHEM SID:7012;	LC-ESI-QQ	NEGATIVE	40 V
KO000272	3-Amino-3-(4-hydroxyphenyl)propionate;3-Amino-3-(4-hydroxyphenyl)propanoate;beta-Tyrosine;3-Amino-3-(4-hydroxyphenyl)propionic acid;	C9H11NO3	CHEBI 16939;KEGG C04368;PUBCHEM SID:7012;	LC-ESI-QQ	NEGATIVE	50 V
KO000278	N-Acetylgalactosamine 6-sulfate;N-Acetyl-D-galactosamine 6-sulfate;	C8H15NO9S	CAS 157296-99-6;KEGG C04255;PUBCHEM SID:6920;	LC-ESI-QQ	NEGATIVE	10 V
KO000279	N-Acetylgalactosamine 6-sulfate;N-Acetyl-D-galactosamine 6-sulfate;	C8H15NO9S	CAS 157296-99-6;KEGG C04255;PUBCHEM SID:6920;	LC-ESI-QQ	NEGATIVE	20 V
KO000283	2-Amino-2-methylbutanoate;2-Amino-2-methylbutanoic acid;	C5H11NO2	KEGG C03571;PUBCHEM SID:6363;	LC-ESI-QQ	NEGATIVE	10 V
KO000284	2-Amino-2-methylbutanoate;2-Amino-2-methylbutanoic acid;	C5H11NO2	KEGG C03571;PUBCHEM SID:6363;	LC-ESI-QQ	NEGATIVE	20 V
KO000289	N-Acetylmuramate;N-Acetylmuramic acid;	C11H19NO8	CAS 61633-75-8;KEGG C02713;PUBCHEM SID:5676;	LC-ESI-QQ	NEGATIVE	30 V
KO000290	N-Acetylmuramate;N-Acetylmuramic acid;	C11H19NO8	CAS 61633-75-8;KEGG C02713;PUBCHEM SID:5676;	LC-ESI-QQ	NEGATIVE	40 V
KO000291	N-Acetylmuramate;N-Acetylmuramic acid;	C11H19NO8	CAS 61633-75-8;KEGG C02713;PUBCHEM SID:5676;	LC-ESI-QQ	NEGATIVE	50 V
KO000293	Hydroxyatrazine;4-(Ethylamino)-2-hydroxy-6-(isopropylamino)-1,3,5-triazine;	C8H15N5O	CAS 2163-68-0;CHEBI 18316;KEGG C06552;NIKKAJI J9.489G;PUBCHEM SID:8781;	LC-ESI-QQ	NEGATIVE	20 V
KO000294	Hydroxyatrazine;4-(Ethylamino)-2-hydroxy-6-(isopropylamino)-1,3,5-triazine;	C8H15N5O	CAS 2163-68-0;CHEBI 18316;KEGG C06552;NIKKAJI J9.489G;PUBCHEM SID:8781;	LC-ESI-QQ	NEGATIVE	30 V
KO000301	4-Aminophenylsulfone;4,4'-Sulfonylbisbenzenamine;Dapsone;Diaphenylsulfone;	C12H12N2O2S	CAS 80-08-0;KEGG C07666;NIKKAJI J4.247A;PUBCHEM SID:9868;	LC-ESI-QQ	NEGATIVE	20 V
KO000302	4-Aminophenylsulfone;4,4'-Sulfonylbisbenzenamine;Dapsone;Diaphenylsulfone;	C12H12N2O2S	CAS 80-08-0;KEGG C07666;NIKKAJI J4.247A;PUBCHEM SID:9868;	LC-ESI-QQ	NEGATIVE	30 V
KO000303	4-Aminophenylsulfone;4,4'-Sulfonylbisbenzenamine;Dapsone;Diaphenylsulfone;	C12H12N2O2S	CAS 80-08-0;KEGG C07666;NIKKAJI J4.247A;PUBCHEM SID:9868;	LC-ESI-QQ	NEGATIVE	40 V
KO000304	4-Aminophenylsulfone;4,4'-Sulfonylbisbenzenamine;Dapsone;Diaphenylsulfone;	C12H12N2O2S	CAS 80-08-0;KEGG C07666;NIKKAJI J4.247A;PUBCHEM SID:9868;	LC-ESI-QQ	NEGATIVE	50 V
KO000305	(Aminomethyl)phosphonate;1-Aminomethylphosphonic acid;AMPA;(Aminomethyl)phosphonic acid;	CH6NO3P	CAS 1066-51-9;KEGG C11033;NIKKAJI J138.614J;PUBCHEM SID:13216;	LC-ESI-QQ	NEGATIVE	10 V
KO000306	(Aminomethyl)phosphonate;1-Aminomethylphosphonic acid;AMPA;(Aminomethyl)phosphonic acid;	CH6NO3P	CAS 1066-51-9;KEGG C11033;NIKKAJI J138.614J;PUBCHEM SID:13216;	LC-ESI-QQ	NEGATIVE	20 V
KO000307	(Aminomethyl)phosphonate;1-Aminomethylphosphonic acid;AMPA;(Aminomethyl)phosphonic acid;	CH6NO3P	CAS 1066-51-9;KEGG C11033;NIKKAJI J138.614J;PUBCHEM SID:13216;	LC-ESI-QQ	NEGATIVE	30 V
KO000311	Aminophylline;	C7H8N4O2	KEGG C06822;PUBCHEM SID:9040;	LC-ESI-QQ	NEGATIVE	20 V
KO000312	Aminophylline;	C7H8N4O2	KEGG C06822;PUBCHEM SID:9040;	LC-ESI-QQ	NEGATIVE	30 V
KO000313	Aminophylline;	C7H8N4O2	KEGG C06822;PUBCHEM SID:9040;	LC-ESI-QQ	NEGATIVE	40 V
KO000314	Aminophylline;	C7H8N4O2	KEGG C06822;PUBCHEM SID:9040;	LC-ESI-QQ	NEGATIVE	50 V
KO000319	Benzoate;Benzoic acid;Dracylic acid;Phenylformic acid;Benzenecarboxylic acid;	C7H6O2	CAS 65-85-0;CHEBI 30746;CHEMPDB BEZ;KEGG C00180;NIKKAJI J2.358B;PUBCHEM SID:3480;	LC-ESI-QQ	NEGATIVE	10 V
KO000321	Benzoate;Benzoic acid;Dracylic acid;Phenylformic acid;Benzenecarboxylic acid;	C7H6O2	CAS 65-85-0;CHEBI 30746;CHEMPDB BEZ;KEGG C00180;NIKKAJI J2.358B;PUBCHEM SID:3480;	LC-ESI-QQ	NEGATIVE	30 V
KO000323	Benzyl succinate;(R)-2-Benzylsuccinate;Benzylsuccinate;Benzyl succinic acid;	C11H12O4	CAS 884-33-3;CHEBI 16054;KEGG C09816;NIKKAJI J80.002C;PUBCHEM SID:12004;	LC-ESI-QQ	NEGATIVE	10 V
KO000324	Benzyl succinate;(R)-2-Benzylsuccinate;Benzylsuccinate;Benzyl succinic acid;	C11H12O4	CAS 884-33-3;CHEBI 16054;KEGG C09816;NIKKAJI J80.002C;PUBCHEM SID:12004;	LC-ESI-QQ	NEGATIVE	20 V
KO000325	Benzyl succinate;(R)-2-Benzylsuccinate;Benzylsuccinate;Benzyl succinic acid;	C11H12O4	CAS 884-33-3;CHEBI 16054;KEGG C09816;NIKKAJI J80.002C;PUBCHEM SID:12004;	LC-ESI-QQ	NEGATIVE	30 V
KO000326	Benzyl succinate;(R)-2-Benzylsuccinate;Benzylsuccinate;Benzyl succinic acid;	C11H12O4	CAS 884-33-3;CHEBI 16054;KEGG C09816;NIKKAJI J80.002C;PUBCHEM SID:12004;	LC-ESI-QQ	NEGATIVE	40 V
KO000327	Benzyl succinate;(R)-2-Benzylsuccinate;Benzylsuccinate;Benzyl succinic acid;	C11H12O4	CAS 884-33-3;CHEBI 16054;KEGG C09816;NIKKAJI J80.002C;PUBCHEM SID:12004;	LC-ESI-QQ	NEGATIVE	50 V
KO000331	Benzimidazole;	C7H6N2	CAS 51-17-2;CHEBI 3028;CHEMPDB BZI;KEGG C02009;NIKKAJI J2.303E;PUBCHEM SID:5105;	LC-ESI-QQ	NEGATIVE	10 V
KO000332	Benzimidazole;	C7H6N2	CAS 51-17-2;CHEBI 3028;CHEMPDB BZI;KEGG C02009;NIKKAJI J2.303E;PUBCHEM SID:5105;	LC-ESI-QQ	NEGATIVE	20 V
KO000333	Benzimidazole;	C7H6N2	CAS 51-17-2;CHEBI 3028;CHEMPDB BZI;KEGG C02009;NIKKAJI J2.303E;PUBCHEM SID:5105;	LC-ESI-QQ	NEGATIVE	30 V
KO000339	6-Benzylaminopurine;N-Benzyladenine;N6-Benzyladenine;	C12H11N5	CAS 1214-39-7;KEGG C11263;NIKKAJI J1.764G;PUBCHEM SID:13440;	LC-ESI-QQ	NEGATIVE	40 V
KO000340	6-Benzylaminopurine;N-Benzyladenine;N6-Benzyladenine;	C12H11N5	CAS 1214-39-7;KEGG C11263;NIKKAJI J1.764G;PUBCHEM SID:13440;	LC-ESI-QQ	NEGATIVE	50 V
KO000342	Bestatin;Ubenimex;	C16H24N2O4	CAS 58970-76-6;KEGG C00732;NIKKAJI J12.831G;PUBCHEM SID:3996;	LC-ESI-QQ	NEGATIVE	20 V
KO000343	Bestatin;Ubenimex;	C16H24N2O4	CAS 58970-76-6;KEGG C00732;NIKKAJI J12.831G;PUBCHEM SID:3996;	LC-ESI-QQ	NEGATIVE	30 V
KO000344	Bestatin;Ubenimex;	C16H24N2O4	CAS 58970-76-6;KEGG C00732;NIKKAJI J12.831G;PUBCHEM SID:3996;	LC-ESI-QQ	NEGATIVE	40 V
KO000345	Bestatin;Ubenimex;	C16H24N2O4	CAS 58970-76-6;KEGG C00732;NIKKAJI J12.831G;PUBCHEM SID:3996;	LC-ESI-QQ	NEGATIVE	50 V
KO000347	Blasticidin S;	C17H26N8O5	CAS 2079-00-7;CHEBI 15353;KEGG C02010;NIKKAJI J9.250I;PUBCHEM SID:5106;	LC-ESI-QQ	NEGATIVE	20 V
KO000348	Blasticidin S;	C17H26N8O5	CAS 2079-00-7;CHEBI 15353;KEGG C02010;NIKKAJI J9.250I;PUBCHEM SID:5106;	LC-ESI-QQ	NEGATIVE	30 V
KO000349	Blasticidin S;	C17H26N8O5	CAS 2079-00-7;CHEBI 15353;KEGG C02010;NIKKAJI J9.250I;PUBCHEM SID:5106;	LC-ESI-QQ	NEGATIVE	40 V
KO000350	Blasticidin S;	C17H26N8O5	CAS 2079-00-7;CHEBI 15353;KEGG C02010;NIKKAJI J9.250I;PUBCHEM SID:5106;	LC-ESI-QQ	NEGATIVE	50 V
KO000352	Biotin;Vitamin H;Coenzyme R;D-Biotin;	C10H16N2O3S	CAS 58-85-5;CHEBI 15956;CHEMPDB BTN;KEGG C00120;NIKKAJI J94.599D;PUBCHEM SID:3420;	LC-ESI-QQ	NEGATIVE	20 V
KO000353	Biotin;Vitamin H;Coenzyme R;D-Biotin;	C10H16N2O3S	CAS 58-85-5;CHEBI 15956;CHEMPDB BTN;KEGG C00120;NIKKAJI J94.599D;PUBCHEM SID:3420;	LC-ESI-QQ	NEGATIVE	30 V
KO000354	Biotin;Vitamin H;Coenzyme R;D-Biotin;	C10H16N2O3S	CAS 58-85-5;CHEBI 15956;CHEMPDB BTN;KEGG C00120;NIKKAJI J94.599D;PUBCHEM SID:3420;	LC-ESI-QQ	NEGATIVE	40 V
KO000355	Biotin;Vitamin H;Coenzyme R;D-Biotin;	C10H16N2O3S	CAS 58-85-5;CHEBI 15956;CHEMPDB BTN;KEGG C00120;NIKKAJI J94.599D;PUBCHEM SID:3420;	LC-ESI-QQ	NEGATIVE	50 V
KO000357	N-a-t-Boc-asparagine;N-alpha-Boc-L-asparagine;Boc-Asn;N-alpha-t-Boc-asparagine;	C9H16N2O5	CAS 7536-55-2;KEGG C01410;NIKKAJI J307.866C;PUBCHEM SID:4598;	LC-ESI-QQ	NEGATIVE	20 V
KO000359	N-a-t-Boc-asparagine;N-alpha-Boc-L-asparagine;Boc-Asn;N-alpha-t-Boc-asparagine;	C9H16N2O5	CAS 7536-55-2;KEGG C01410;NIKKAJI J307.866C;PUBCHEM SID:4598;	LC-ESI-QQ	NEGATIVE	40 V
KO000360	N-a-t-Boc-asparagine;N-alpha-Boc-L-asparagine;Boc-Asn;N-alpha-t-Boc-asparagine;	C9H16N2O5	CAS 7536-55-2;KEGG C01410;NIKKAJI J307.866C;PUBCHEM SID:4598;	LC-ESI-QQ	NEGATIVE	50 V
KO000372	Bentazon;Bentazone;	C10H12N2O3S	CAS 25057-89-0;KEGG C10965;NIKKAJI J1.875I;PUBCHEM SID:13148;	LC-ESI-QQ	NEGATIVE	20 V
KO000373	Bentazon;Bentazone;	C10H12N2O3S	CAS 25057-89-0;KEGG C10965;NIKKAJI J1.875I;PUBCHEM SID:13148;	LC-ESI-QQ	NEGATIVE	30 V
KO000374	Bentazon;Bentazone;	C10H12N2O3S	CAS 25057-89-0;KEGG C10965;NIKKAJI J1.875I;PUBCHEM SID:13148;	LC-ESI-QQ	NEGATIVE	40 V
KO000375	Bentazon;Bentazone;	C10H12N2O3S	CAS 25057-89-0;KEGG C10965;NIKKAJI J1.875I;PUBCHEM SID:13148;	LC-ESI-QQ	NEGATIVE	50 V
KO000377	Bumetanide;	C17H20N2O5S	KEGG C06859;PUBCHEM SID:9077;	LC-ESI-QQ	NEGATIVE	20 V
KO000378	Bumetanide;	C17H20N2O5S	KEGG C06859;PUBCHEM SID:9077;	LC-ESI-QQ	NEGATIVE	30 V
KO000379	Bumetanide;	C17H20N2O5S	KEGG C06859;PUBCHEM SID:9077;	LC-ESI-QQ	NEGATIVE	40 V
KO000380	Bumetanide;	C17H20N2O5S	KEGG C06859;PUBCHEM SID:9077;	LC-ESI-QQ	NEGATIVE	50 V
KO000382	Citrate;2-Hydroxytricarballylic acid;2-Hydroxy-1,2,3-propanetricarboxylic acid;Citric acid;	C6H8O7	CAS 77-92-9;CHEBI 30769;CHEMPDB CIT;KEGG C00158;NIKKAJI J2.824J;PUBCHEM SID:3458;	LC-ESI-QQ	NEGATIVE	20 V
KO000383	Citrate;2-Hydroxytricarballylic acid;2-Hydroxy-1,2,3-propanetricarboxylic acid;Citric acid;	C6H8O7	CAS 77-92-9;CHEBI 30769;CHEMPDB CIT;KEGG C00158;NIKKAJI J2.824J;PUBCHEM SID:3458;	LC-ESI-QQ	NEGATIVE	30 V
KO000384	Citrate;2-Hydroxytricarballylic acid;2-Hydroxy-1,2,3-propanetricarboxylic acid;Citric acid;	C6H8O7	CAS 77-92-9;CHEBI 30769;CHEMPDB CIT;KEGG C00158;NIKKAJI J2.824J;PUBCHEM SID:3458;	LC-ESI-QQ	NEGATIVE	40 V
KO000385	Citrate;2-Hydroxytricarballylic acid;2-Hydroxy-1,2,3-propanetricarboxylic acid;Citric acid;	C6H8O7	CAS 77-92-9;CHEBI 30769;CHEMPDB CIT;KEGG C00158;NIKKAJI J2.824J;PUBCHEM SID:3458;	LC-ESI-QQ	NEGATIVE	50 V
KO000387	Carnosine;Nalpha-(beta-alanyl)-L-histidine;L-Carnosine;	C9H14N4O3	CAS 305-84-0;CHEBI 15727;KEGG C00386;NIKKAJI J5.496H;PUBCHEM SID:3676;	LC-ESI-QQ	NEGATIVE	20 V
KO000388	Carnosine;Nalpha-(beta-alanyl)-L-histidine;L-Carnosine;	C9H14N4O3	CAS 305-84-0;CHEBI 15727;KEGG C00386;NIKKAJI J5.496H;PUBCHEM SID:3676;	LC-ESI-QQ	NEGATIVE	30 V
KO000389	Carnosine;Nalpha-(beta-alanyl)-L-histidine;L-Carnosine;	C9H14N4O3	CAS 305-84-0;CHEBI 15727;KEGG C00386;NIKKAJI J5.496H;PUBCHEM SID:3676;	LC-ESI-QQ	NEGATIVE	40 V
KO000390	Carnosine;Nalpha-(beta-alanyl)-L-histidine;L-Carnosine;	C9H14N4O3	CAS 305-84-0;CHEBI 15727;KEGG C00386;NIKKAJI J5.496H;PUBCHEM SID:3676;	LC-ESI-QQ	NEGATIVE	50 V
KO000393	Citrulline;2-Amino-5-ureidovaleric acid;L-Citrulline;	C6H13N3O3	CAS 372-75-8;CHEBI 16349;KEGG C00327;NIKKAJI J5.711H;PUBCHEM SID:3621;	LC-ESI-QQ	NEGATIVE	30 V
KO000394	Citrulline;2-Amino-5-ureidovaleric acid;L-Citrulline;	C6H13N3O3	CAS 372-75-8;CHEBI 16349;KEGG C00327;NIKKAJI J5.711H;PUBCHEM SID:3621;	LC-ESI-QQ	NEGATIVE	40 V
KO000396	Cysteine sulfinate;L-Cysteinesulfinic acid;3-Sulfinoalanine;3-Sulfino-L-alanine;3-Sulphino-L-alanine;L-Cysteine Sulfinic acid;	C3H7NO4S	CAS 1115-65-7;CHEBI 16345;KEGG C00606;NIKKAJI J36.785K;PUBCHEM SID:3881;	LC-ESI-QQ	NEGATIVE	10 V
KO000398	Cysteine sulfinate;L-Cysteinesulfinic acid;3-Sulfinoalanine;3-Sulfino-L-alanine;3-Sulphino-L-alanine;L-Cysteine Sulfinic acid;	C3H7NO4S	CAS 1115-65-7;CHEBI 16345;KEGG C00606;NIKKAJI J36.785K;PUBCHEM SID:3881;	LC-ESI-QQ	NEGATIVE	30 V
KO000402	trans-Cinnamate;trans-Cinnamic acid;	C9H8O2	CAS 140-10-3;CHEBI 15669;KEGG C00423;NIKKAJI J2.024I;PUBCHEM SID:3713;	LC-ESI-QQ	NEGATIVE	20 V
KO000403	trans-Cinnamate;trans-Cinnamic acid;	C9H8O2	CAS 140-10-3;CHEBI 15669;KEGG C00423;NIKKAJI J2.024I;PUBCHEM SID:3713;	LC-ESI-QQ	NEGATIVE	30 V
KO000407	p-Coumarate;4-Hydroxycinnamic acid;trans-4-Hydroxycinnamate;p-Coumaric acid;4-Hydroxycinnamate;4-Coumarate;4-Coumaric acid;	C9H8O3	CAS 7400-08-0 501-98-4;CHEBI 32374;KEGG C00811;PUBCHEM SID:4069;	LC-ESI-QQ	NEGATIVE	20 V
KO000408	p-Coumarate;4-Hydroxycinnamic acid;trans-4-Hydroxycinnamate;p-Coumaric acid;4-Hydroxycinnamate;4-Coumarate;4-Coumaric acid;	C9H8O3	CAS 7400-08-0 501-98-4;CHEBI 32374;KEGG C00811;PUBCHEM SID:4069;	LC-ESI-QQ	NEGATIVE	30 V
KO000409	p-Coumarate;4-Hydroxycinnamic acid;trans-4-Hydroxycinnamate;p-Coumaric acid;4-Hydroxycinnamate;4-Coumarate;4-Coumaric acid;	C9H8O3	CAS 7400-08-0 501-98-4;CHEBI 32374;KEGG C00811;PUBCHEM SID:4069;	LC-ESI-QQ	NEGATIVE	40 V
KO000410	p-Coumarate;4-Hydroxycinnamic acid;trans-4-Hydroxycinnamate;p-Coumaric acid;4-Hydroxycinnamate;4-Coumarate;4-Coumaric acid;	C9H8O3	CAS 7400-08-0 501-98-4;CHEBI 32374;KEGG C00811;PUBCHEM SID:4069;	LC-ESI-QQ	NEGATIVE	50 V
KO000412	Carbamoylaspartate;N-Carbamoyl-L-aspartate;Carbamoylaspartic acid;	C5H8N2O5	CAS 13184-27-5;CHEBI 15859;CHEMPDB NCD;KEGG C00438;NIKKAJI J39.568D;PUBCHEM SID:3727;	LC-ESI-QQ	NEGATIVE	20 V
KO000413	Carbamoylaspartate;N-Carbamoyl-L-aspartate;Carbamoylaspartic acid;	C5H8N2O5	CAS 13184-27-5;CHEBI 15859;CHEMPDB NCD;KEGG C00438;NIKKAJI J39.568D;PUBCHEM SID:3727;	LC-ESI-QQ	NEGATIVE	30 V
KO000416	Cytosine;	C4H5N3O	CAS 71-30-7;CHEBI 16040;KEGG C00380;NIKKAJI J9.343B;PUBCHEM SID:3670;	LC-ESI-QQ	NEGATIVE	10 V
KO000417	Cytosine;	C4H5N3O	CAS 71-30-7;CHEBI 16040;KEGG C00380;NIKKAJI J9.343B;PUBCHEM SID:3670;	LC-ESI-QQ	NEGATIVE	20 V
KO000419	Cytosine;	C4H5N3O	CAS 71-30-7;CHEBI 16040;KEGG C00380;NIKKAJI J9.343B;PUBCHEM SID:3670;	LC-ESI-QQ	NEGATIVE	40 V
KO000420	Cytosine;	C4H5N3O	CAS 71-30-7;CHEBI 16040;KEGG C00380;NIKKAJI J9.343B;PUBCHEM SID:3670;	LC-ESI-QQ	NEGATIVE	50 V
KO000438	2-Carboxybenzaldehyde;o-Formylbenzoic acid;Phthalaldehydic acid;	C8H6O3	CAS 119-67-5;CHEBI 17605;KEGG C03057;NIKKAJI J95.028I;PUBCHEM SID:5957;	LC-ESI-QQ	NEGATIVE	20 V
KO000439	2-Carboxybenzaldehyde;o-Formylbenzoic acid;Phthalaldehydic acid;	C8H6O3	CAS 119-67-5;CHEBI 17605;KEGG C03057;NIKKAJI J95.028I;PUBCHEM SID:5957;	LC-ESI-QQ	NEGATIVE	30 V
KO000442	o-Coumarate;trans-2-Hydroxycinnamate;trans-2-Hydroxycinnamic acid;2-Coumaric acid;	C9H8O3	CAS 614-60-8;CHEBI 18125;KEGG C01772;NIKKAJI J55.415D;PUBCHEM SID:4905;	LC-ESI-QQ	NEGATIVE	20 V
KO000443	o-Coumarate;trans-2-Hydroxycinnamate;trans-2-Hydroxycinnamic acid;2-Coumaric acid;	C9H8O3	CAS 614-60-8;CHEBI 18125;KEGG C01772;NIKKAJI J55.415D;PUBCHEM SID:4905;	LC-ESI-QQ	NEGATIVE	30 V
KO000444	o-Coumarate;trans-2-Hydroxycinnamate;trans-2-Hydroxycinnamic acid;2-Coumaric acid;	C9H8O3	CAS 614-60-8;CHEBI 18125;KEGG C01772;NIKKAJI J55.415D;PUBCHEM SID:4905;	LC-ESI-QQ	NEGATIVE	40 V
KO000445	o-Coumarate;trans-2-Hydroxycinnamate;trans-2-Hydroxycinnamic acid;2-Coumaric acid;	C9H8O3	CAS 614-60-8;CHEBI 18125;KEGG C01772;NIKKAJI J55.415D;PUBCHEM SID:4905;	LC-ESI-QQ	NEGATIVE	50 V
KO000452	Chlorzoxazone;	C7H4ClNO2	CAS 95-25-0;KEGG C07931;NIKKAJI J3.950K;PUBCHEM SID:10133;	LC-ESI-QQ	NEGATIVE	20 V
KO000453	Chlorzoxazone;	C7H4ClNO2	CAS 95-25-0;KEGG C07931;NIKKAJI J3.950K;PUBCHEM SID:10133;	LC-ESI-QQ	NEGATIVE	30 V
KO000454	Chlorzoxazone;	C7H4ClNO2	CAS 95-25-0;KEGG C07931;NIKKAJI J3.950K;PUBCHEM SID:10133;	LC-ESI-QQ	NEGATIVE	40 V
KO000455	Chlorzoxazone;	C7H4ClNO2	CAS 95-25-0;KEGG C07931;NIKKAJI J3.950K;PUBCHEM SID:10133;	LC-ESI-QQ	NEGATIVE	50 V
KO000456	Chloramphenicol;	C11H12Cl2N2O5	CAS 56-75-7;CHEBI 17698;KEGG C00918;NIKKAJI J2.802I;PUBCHEM SID:4172;	LC-ESI-QQ	NEGATIVE	10 V
KO000457	Chloramphenicol;	C11H12Cl2N2O5	CAS 56-75-7;CHEBI 17698;KEGG C00918;NIKKAJI J2.802I;PUBCHEM SID:4172;	LC-ESI-QQ	NEGATIVE	20 V
KO000458	Chloramphenicol;	C11H12Cl2N2O5	CAS 56-75-7;CHEBI 17698;KEGG C00918;NIKKAJI J2.802I;PUBCHEM SID:4172;	LC-ESI-QQ	NEGATIVE	30 V
KO000459	Chloramphenicol;	C11H12Cl2N2O5	CAS 56-75-7;CHEBI 17698;KEGG C00918;NIKKAJI J2.802I;PUBCHEM SID:4172;	LC-ESI-QQ	NEGATIVE	40 V
KO000460	Chloramphenicol;	C11H12Cl2N2O5	CAS 56-75-7;CHEBI 17698;KEGG C00918;NIKKAJI J2.802I;PUBCHEM SID:4172;	LC-ESI-QQ	NEGATIVE	50 V
KO000467	Chlorogenate;Chlorogenic acid;	C16H18O9	CAS 327-97-9;CHEBI 16112;KEGG C00852;NIKKAJI J108.009A;PUBCHEM SID:4109;	LC-ESI-QQ	NEGATIVE	20 V
KO000468	Chlorogenate;Chlorogenic acid;	C16H18O9	CAS 327-97-9;CHEBI 16112;KEGG C00852;NIKKAJI J108.009A;PUBCHEM SID:4109;	LC-ESI-QQ	NEGATIVE	30 V
KO000469	Chlorogenate;Chlorogenic acid;	C16H18O9	CAS 327-97-9;CHEBI 16112;KEGG C00852;NIKKAJI J108.009A;PUBCHEM SID:4109;	LC-ESI-QQ	NEGATIVE	40 V
KO000470	Chlorogenate;Chlorogenic acid;	C16H18O9	CAS 327-97-9;CHEBI 16112;KEGG C00852;NIKKAJI J108.009A;PUBCHEM SID:4109;	LC-ESI-QQ	NEGATIVE	50 V
KO000476	N-Carbamylglutamate;N-Carbamyl-L-glutamate;N-Carbamylglutamic acid;	C6H10N2O5	KEGG C05829;PUBCHEM SID:8123;	LC-ESI-QQ	NEGATIVE	10 V
KO000477	N-Carbamylglutamate;N-Carbamyl-L-glutamate;N-Carbamylglutamic acid;	C6H10N2O5	KEGG C05829;PUBCHEM SID:8123;	LC-ESI-QQ	NEGATIVE	20 V
KO000479	N-Carbamylglutamate;N-Carbamyl-L-glutamate;N-Carbamylglutamic acid;	C6H10N2O5	KEGG C05829;PUBCHEM SID:8123;	LC-ESI-QQ	NEGATIVE	40 V
KO000481	2-Chlorobenzoate;o-Chlorobenzoic acid;2-Chlorobenzoic acid;	C7H5ClO2	CAS 118-91-2;CHEBI 30793;KEGG C02357;NIKKAJI J26.900J;PUBCHEM SID:5404;	LC-ESI-QQ	NEGATIVE	10 V
KO000482	2-Chlorobenzoate;o-Chlorobenzoic acid;2-Chlorobenzoic acid;	C7H5ClO2	CAS 118-91-2;CHEBI 30793;KEGG C02357;NIKKAJI J26.900J;PUBCHEM SID:5404;	LC-ESI-QQ	NEGATIVE	20 V
KO000483	2-Chlorobenzoate;o-Chlorobenzoic acid;2-Chlorobenzoic acid;	C7H5ClO2	CAS 118-91-2;CHEBI 30793;KEGG C02357;NIKKAJI J26.900J;PUBCHEM SID:5404;	LC-ESI-QQ	NEGATIVE	30 V
KO000484	2-Chlorobenzoate;o-Chlorobenzoic acid;2-Chlorobenzoic acid;	C7H5ClO2	CAS 118-91-2;CHEBI 30793;KEGG C02357;NIKKAJI J26.900J;PUBCHEM SID:5404;	LC-ESI-QQ	NEGATIVE	40 V
KO000491	Canavanine;L-Canavanine;2-Amino-4-(guanidinooxy)butyric acid;	C5H12N4O3	CAS 543-38-4;KEGG C00308;NIKKAJI J9.236C;PUBCHEM SID:3602;	LC-ESI-QQ	NEGATIVE	20 V
KO000492	Canavanine;L-Canavanine;2-Amino-4-(guanidinooxy)butyric acid;	C5H12N4O3	CAS 543-38-4;KEGG C00308;NIKKAJI J9.236C;PUBCHEM SID:3602;	LC-ESI-QQ	NEGATIVE	30 V
KO000493	Canavanine;L-Canavanine;2-Amino-4-(guanidinooxy)butyric acid;	C5H12N4O3	CAS 543-38-4;KEGG C00308;NIKKAJI J9.236C;PUBCHEM SID:3602;	LC-ESI-QQ	NEGATIVE	40 V
KO000494	Canavanine;L-Canavanine;2-Amino-4-(guanidinooxy)butyric acid;	C5H12N4O3	CAS 543-38-4;KEGG C00308;NIKKAJI J9.236C;PUBCHEM SID:3602;	LC-ESI-QQ	NEGATIVE	50 V
KO000495	Cholate(2);3alpha,7alpha,12alpha-Trihydroxy-5beta-cholanate;3alpha,7alpha,12alpha-Trihydroxy-5beta-cholanic acid;Cholic acid;	C24H40O5	CAS 81-25-4;CHEBI 16359;CHEMPDB CHD;KEGG C00695;NIKKAJI J8.604E;PUBCHEM SID:3963;	LC-ESI-QQ	NEGATIVE	10 V
KO000496	Cholate(2);3alpha,7alpha,12alpha-Trihydroxy-5beta-cholanate;3alpha,7alpha,12alpha-Trihydroxy-5beta-cholanic acid;Cholic acid;	C24H40O5	CAS 81-25-4;CHEBI 16359;CHEMPDB CHD;KEGG C00695;NIKKAJI J8.604E;PUBCHEM SID:3963;	LC-ESI-QQ	NEGATIVE	20 V
KO000498	Cholate(2);3alpha,7alpha,12alpha-Trihydroxy-5beta-cholanate;3alpha,7alpha,12alpha-Trihydroxy-5beta-cholanic acid;Cholic acid;	C24H40O5	CAS 81-25-4;CHEBI 16359;CHEMPDB CHD;KEGG C00695;NIKKAJI J8.604E;PUBCHEM SID:3963;	LC-ESI-QQ	NEGATIVE	40 V
KO000501	Citramalate;(3S)-alpha-Hydroxypyrotartaric acid;L-Citramalate;S-Citramalate;(2S)-2-Hydroxy-2-methylbutanedioate;S-alpha-Hydroxypyrotartaric acid;(S)-2-Methylmalate;L-alpha-Hydroxypyrotartaric acid;S-Citramalic acid;L-Citramalic acid;(3S)-Citramalate;(S)-2-Methylmalic acid;(3S)-Citramalic acid;Citramalic acid;	C5H8O5	CHEBI 29003;KEGG C02614;PUBCHEM SID:5599;	LC-ESI-QQ	NEGATIVE	20 V
KO000502	Citramalate;(3S)-alpha-Hydroxypyrotartaric acid;L-Citramalate;S-Citramalate;(2S)-2-Hydroxy-2-methylbutanedioate;S-alpha-Hydroxypyrotartaric acid;(S)-2-Methylmalate;L-alpha-Hydroxypyrotartaric acid;S-Citramalic acid;L-Citramalic acid;(3S)-Citramalate;(S)-2-Methylmalic acid;(3S)-Citramalic acid;Citramalic acid;	C5H8O5	CHEBI 29003;KEGG C02614;PUBCHEM SID:5599;	LC-ESI-QQ	NEGATIVE	30 V
KO000503	Citramalate;(3S)-alpha-Hydroxypyrotartaric acid;L-Citramalate;S-Citramalate;(2S)-2-Hydroxy-2-methylbutanedioate;S-alpha-Hydroxypyrotartaric acid;(S)-2-Methylmalate;L-alpha-Hydroxypyrotartaric acid;S-Citramalic acid;L-Citramalic acid;(3S)-Citramalate;(S)-2-Methylmalic acid;(3S)-Citramalic acid;Citramalic acid;	C5H8O5	CHEBI 29003;KEGG C02614;PUBCHEM SID:5599;	LC-ESI-QQ	NEGATIVE	40 V
KO000504	Citramalate;(3S)-alpha-Hydroxypyrotartaric acid;L-Citramalate;S-Citramalate;(2S)-2-Hydroxy-2-methylbutanedioate;S-alpha-Hydroxypyrotartaric acid;(S)-2-Methylmalate;L-alpha-Hydroxypyrotartaric acid;S-Citramalic acid;L-Citramalic acid;(3S)-Citramalate;(S)-2-Methylmalic acid;(3S)-Citramalic acid;Citramalic acid;	C5H8O5	CHEBI 29003;KEGG C02614;PUBCHEM SID:5599;	LC-ESI-QQ	NEGATIVE	50 V
KO000507	4-Chlorobenzoate;4-Chlorobenzoic acid;	C7H5ClO2	CAS 74-11-3;CHEBI 30747;CHEMPDB 174;KEGG C02370;NIKKAJI J5.259K;PUBCHEM SID:5412;	LC-ESI-QQ	NEGATIVE	30 V
KO000508	4-Chlorobenzoate;4-Chlorobenzoic acid;	C7H5ClO2	CAS 74-11-3;CHEBI 30747;CHEMPDB 174;KEGG C02370;NIKKAJI J5.259K;PUBCHEM SID:5412;	LC-ESI-QQ	NEGATIVE	40 V
KO000510	Caffeate;3,4-Dihydroxycinnamic acid;Caffeic acid;cis-Caffeic acid;	C9H8O4	CAS 331-39-5;CHEBI 17395;KEGG C01481;NIKKAJI J1.524E;PUBCHEM SID:4652;	LC-ESI-QQ	NEGATIVE	10 V
KO000511	Caffeate;3,4-Dihydroxycinnamic acid;Caffeic acid;cis-Caffeic acid;	C9H8O4	CAS 331-39-5;CHEBI 17395;KEGG C01481;NIKKAJI J1.524E;PUBCHEM SID:4652;	LC-ESI-QQ	NEGATIVE	20 V
KO000512	Caffeate;3,4-Dihydroxycinnamic acid;Caffeic acid;cis-Caffeic acid;	C9H8O4	CAS 331-39-5;CHEBI 17395;KEGG C01481;NIKKAJI J1.524E;PUBCHEM SID:4652;	LC-ESI-QQ	NEGATIVE	30 V
KO000513	Caffeate;3,4-Dihydroxycinnamic acid;Caffeic acid;cis-Caffeic acid;	C9H8O4	CAS 331-39-5;CHEBI 17395;KEGG C01481;NIKKAJI J1.524E;PUBCHEM SID:4652;	LC-ESI-QQ	NEGATIVE	40 V
KO000514	Caffeate;3,4-Dihydroxycinnamic acid;Caffeic acid;cis-Caffeic acid;	C9H8O4	CAS 331-39-5;CHEBI 17395;KEGG C01481;NIKKAJI J1.524E;PUBCHEM SID:4652;	LC-ESI-QQ	NEGATIVE	50 V
KO000516	Citramalate(2);(3S)-alpha-Hydroxypyrotartaric acid;L-Citramalate;S-Citramalate;(2S)-2-Hydroxy-2-methylbutanedioate;S-alpha-Hydroxypyrotartaric acid;(S)-2-Methylmalate;L-alpha-Hydroxypyrotartaric acid;S-Citramalic acid;L-Citramalic acid;(3S)-Citramalate;(S)-2-Methylmalic acid;(3S)-Citramalic acid;Citramalic acid;	C5H8O5	CHEBI 29003;KEGG C02614;PUBCHEM SID:5599;	LC-ESI-QQ	NEGATIVE	20 V
KO000517	Citramalate(2);(3S)-alpha-Hydroxypyrotartaric acid;L-Citramalate;S-Citramalate;(2S)-2-Hydroxy-2-methylbutanedioate;S-alpha-Hydroxypyrotartaric acid;(S)-2-Methylmalate;L-alpha-Hydroxypyrotartaric acid;S-Citramalic acid;L-Citramalic acid;(3S)-Citramalate;(S)-2-Methylmalic acid;(3S)-Citramalic acid;Citramalic acid;	C5H8O5	CHEBI 29003;KEGG C02614;PUBCHEM SID:5599;	LC-ESI-QQ	NEGATIVE	30 V
KO000518	Citramalate(2);(3S)-alpha-Hydroxypyrotartaric acid;L-Citramalate;S-Citramalate;(2S)-2-Hydroxy-2-methylbutanedioate;S-alpha-Hydroxypyrotartaric acid;(S)-2-Methylmalate;L-alpha-Hydroxypyrotartaric acid;S-Citramalic acid;L-Citramalic acid;(3S)-Citramalate;(S)-2-Methylmalic acid;(3S)-Citramalic acid;Citramalic acid;	C5H8O5	CHEBI 29003;KEGG C02614;PUBCHEM SID:5599;	LC-ESI-QQ	NEGATIVE	40 V
KO000519	Citramalate(2);(3S)-alpha-Hydroxypyrotartaric acid;L-Citramalate;S-Citramalate;(2S)-2-Hydroxy-2-methylbutanedioate;S-alpha-Hydroxypyrotartaric acid;(S)-2-Methylmalate;L-alpha-Hydroxypyrotartaric acid;S-Citramalic acid;L-Citramalic acid;(3S)-Citramalate;(S)-2-Methylmalic acid;(3S)-Citramalic acid;Citramalic acid;	C5H8O5	CHEBI 29003;KEGG C02614;PUBCHEM SID:5599;	LC-ESI-QQ	NEGATIVE	50 V
KO000520	Cytosine arabinoside;Cytarabine;Cytosine-1-beta-D-arabinofuranoside;	C9H13N3O5	CAS 147-94-4;KEGG C02961;NIKKAJI J2.958K;PUBCHEM SID:5877;	LC-ESI-QQ	NEGATIVE	10 V
KO000521	Cytosine arabinoside;Cytarabine;Cytosine-1-beta-D-arabinofuranoside;	C9H13N3O5	CAS 147-94-4;KEGG C02961;NIKKAJI J2.958K;PUBCHEM SID:5877;	LC-ESI-QQ	NEGATIVE	20 V
KO000522	Cytosine arabinoside;Cytarabine;Cytosine-1-beta-D-arabinofuranoside;	C9H13N3O5	CAS 147-94-4;KEGG C02961;NIKKAJI J2.958K;PUBCHEM SID:5877;	LC-ESI-QQ	NEGATIVE	30 V
KO000523	Cytosine arabinoside;Cytarabine;Cytosine-1-beta-D-arabinofuranoside;	C9H13N3O5	CAS 147-94-4;KEGG C02961;NIKKAJI J2.958K;PUBCHEM SID:5877;	LC-ESI-QQ	NEGATIVE	40 V
KO000524	Cytosine arabinoside;Cytarabine;Cytosine-1-beta-D-arabinofuranoside;	C9H13N3O5	CAS 147-94-4;KEGG C02961;NIKKAJI J2.958K;PUBCHEM SID:5877;	LC-ESI-QQ	NEGATIVE	50 V
KO000526	Cysteine S-sulfate;S-Sulfo-L-cysteine;	C3H7NO5S2	CAS 1637-71-4;KEGG C05824;PUBCHEM SID:8119;	LC-ESI-QQ	NEGATIVE	20 V
KO000527	Cysteine S-sulfate;S-Sulfo-L-cysteine;	C3H7NO5S2	CAS 1637-71-4;KEGG C05824;PUBCHEM SID:8119;	LC-ESI-QQ	NEGATIVE	30 V
KO000528	Cysteine S-sulfate;S-Sulfo-L-cysteine;	C3H7NO5S2	CAS 1637-71-4;KEGG C05824;PUBCHEM SID:8119;	LC-ESI-QQ	NEGATIVE	40 V
KO000529	Cysteine S-sulfate;S-Sulfo-L-cysteine;	C3H7NO5S2	CAS 1637-71-4;KEGG C05824;PUBCHEM SID:8119;	LC-ESI-QQ	NEGATIVE	50 V
KO000531	p-Chlorophenoxyacetate;4-CPA;4-Chlorophenoxyacetate;	C8H7ClO3	CAS 122-88-3;KEGG C07088;NIKKAJI J2.495C;PUBCHEM SID:9299;	LC-ESI-QQ	NEGATIVE	20 V
KO000532	p-Chlorophenoxyacetate;4-CPA;4-Chlorophenoxyacetate;	C8H7ClO3	CAS 122-88-3;KEGG C07088;NIKKAJI J2.495C;PUBCHEM SID:9299;	LC-ESI-QQ	NEGATIVE	30 V
KO000533	p-Chlorophenoxyacetate;4-CPA;4-Chlorophenoxyacetate;	C8H7ClO3	CAS 122-88-3;KEGG C07088;NIKKAJI J2.495C;PUBCHEM SID:9299;	LC-ESI-QQ	NEGATIVE	40 V
KO000534	p-Chlorophenoxyacetate;4-CPA;4-Chlorophenoxyacetate;	C8H7ClO3	CAS 122-88-3;KEGG C07088;NIKKAJI J2.495C;PUBCHEM SID:9299;	LC-ESI-QQ	NEGATIVE	50 V
KO000545	Cimetidine;	C10H16N6S	CHEBI 3699;KEGG C06952;	LC-ESI-QQ	NEGATIVE	20 V
KO000546	Cimetidine;	C10H16N6S	CHEBI 3699;KEGG C06952;	LC-ESI-QQ	NEGATIVE	30 V
KO000548	Cimetidine;	C10H16N6S	CHEBI 3699;KEGG C06952;	LC-ESI-QQ	NEGATIVE	50 V
KO000550	2-Deoxyribose 1-phosphate;2-Deoxy-alpha-D-ribose 1-phosphate;2-Deoxy-D-ribose 1-phosphate;	C5H11O7P	CHEBI 28542;KEGG C00672;PUBCHEM SID:3941;	LC-ESI-QQ	NEGATIVE	20 V
KO000551	2-Deoxyribose 1-phosphate;2-Deoxy-alpha-D-ribose 1-phosphate;2-Deoxy-D-ribose 1-phosphate;	C5H11O7P	CHEBI 28542;KEGG C00672;PUBCHEM SID:3941;	LC-ESI-QQ	NEGATIVE	30 V
KO000552	2-Deoxyribose 1-phosphate;2-Deoxy-alpha-D-ribose 1-phosphate;2-Deoxy-D-ribose 1-phosphate;	C5H11O7P	CHEBI 28542;KEGG C00672;PUBCHEM SID:3941;	LC-ESI-QQ	NEGATIVE	40 V
KO000553	2-Deoxyribose 1-phosphate;2-Deoxy-alpha-D-ribose 1-phosphate;2-Deoxy-D-ribose 1-phosphate;	C5H11O7P	CHEBI 28542;KEGG C00672;PUBCHEM SID:3941;	LC-ESI-QQ	NEGATIVE	50 V
KO000555	Dihydroxyacetone phosphate;Glycerone phosphate;	C3H7O6P	CHEBI 16108;KEGG C00111;PUBCHEM SID:3411;	LC-ESI-QQ	NEGATIVE	20 V
KO000556	Dihydroxyacetone phosphate;Glycerone phosphate;	C3H7O6P	CHEBI 16108;KEGG C00111;PUBCHEM SID:3411;	LC-ESI-QQ	NEGATIVE	30 V
KO000557	Dihydroxyacetone phosphate;Glycerone phosphate;	C3H7O6P	CHEBI 16108;KEGG C00111;PUBCHEM SID:3411;	LC-ESI-QQ	NEGATIVE	40 V
KO000559	2,3-Diphosphoglycerate;D-Greenwald ester;2,3-Bisphospho-D-glycerate;2,3-Disphospho-D-glycerate;DPG;	C3H8O10P2	CHEBI 17720;KEGG C01159;PUBCHEM SID:4387;	LC-ESI-QQ	NEGATIVE	10 V
KO000560	2,3-Diphosphoglycerate;D-Greenwald ester;2,3-Bisphospho-D-glycerate;2,3-Disphospho-D-glycerate;DPG;	C3H8O10P2	CHEBI 17720;KEGG C01159;PUBCHEM SID:4387;	LC-ESI-QQ	NEGATIVE	20 V
KO000561	2,3-Diphosphoglycerate;D-Greenwald ester;2,3-Bisphospho-D-glycerate;2,3-Disphospho-D-glycerate;DPG;	C3H8O10P2	CHEBI 17720;KEGG C01159;PUBCHEM SID:4387;	LC-ESI-QQ	NEGATIVE	30 V
KO000562	2,3-Diphosphoglycerate;D-Greenwald ester;2,3-Bisphospho-D-glycerate;2,3-Disphospho-D-glycerate;DPG;	C3H8O10P2	CHEBI 17720;KEGG C01159;PUBCHEM SID:4387;	LC-ESI-QQ	NEGATIVE	40 V
KO000563	2,3-Diphosphoglycerate;D-Greenwald ester;2,3-Bisphospho-D-glycerate;2,3-Disphospho-D-glycerate;DPG;	C3H8O10P2	CHEBI 17720;KEGG C01159;PUBCHEM SID:4387;	LC-ESI-QQ	NEGATIVE	50 V
KO000564	2-Deoxyribose 5'-phosphate;2-Deoxy-D-ribose 5-phosphate;2-Deoxyribose 5-phosphate;	C5H11O7P	CHEBI 16132;KEGG C00673;PUBCHEM SID:3942;	LC-ESI-QQ	NEGATIVE	10 V
KO000565	2-Deoxyribose 5'-phosphate;2-Deoxy-D-ribose 5-phosphate;2-Deoxyribose 5-phosphate;	C5H11O7P	CHEBI 16132;KEGG C00673;PUBCHEM SID:3942;	LC-ESI-QQ	NEGATIVE	20 V
KO000570	Dichloroacetate;Dichloroacetic acid;	C2H2Cl2O2	CAS 79-43-6;KEGG C11149;NIKKAJI J2.834G;PUBCHEM SID:13331;	LC-ESI-QQ	NEGATIVE	20 V
KO000571	Dichloroacetate;Dichloroacetic acid;	C2H2Cl2O2	CAS 79-43-6;KEGG C11149;NIKKAJI J2.834G;PUBCHEM SID:13331;	LC-ESI-QQ	NEGATIVE	30 V
KO000584	Dihydrocafeate;Dihydrocaffeic acid;3,4-Dihydroxyphenylpropionic acid;Dihydrocaffeic acid;	C9H10O4	CAS 1078-61-1;KEGG C10447;NIKKAJI J12.480J;PUBCHEM SID:12630;	LC-ESI-QQ	NEGATIVE	10 V
KO000585	Dihydrocaffeate;Dihydrocaffeic acid;3,4-Dihydroxyphenylpropionic acid;Dihydrocaffeic acid;	C9H10O4	CAS 1078-61-1;KEGG C10447;NIKKAJI J12.480J;PUBCHEM SID:12630;	LC-ESI-QQ	NEGATIVE	20 V
KO000586	Dihydrocaffeate;Dihydrocaffeic acid;3,4-Dihydroxyphenylpropionic acid;Dihydrocaffeic acid;	C9H10O4	CAS 1078-61-1;KEGG C10447;NIKKAJI J12.480J;PUBCHEM SID:12630;	LC-ESI-QQ	NEGATIVE	30 V
KO000587	Dihydrocaffeate;Dihydrocaffeic acid;3,4-Dihydroxyphenylpropionic acid;Dihydrocaffeic acid;	C9H10O4	CAS 1078-61-1;KEGG C10447;NIKKAJI J12.480J;PUBCHEM SID:12630;	LC-ESI-QQ	NEGATIVE	40 V
KO000588	Dihydrocaffeate;Dihydrocaffeic acid;3,4-Dihydroxyphenylpropionic acid;Dihydrocaffeic acid;	C9H10O4	CAS 1078-61-1;KEGG C10447;NIKKAJI J12.480J;PUBCHEM SID:12630;	LC-ESI-QQ	NEGATIVE	50 V
KO000591	2,6-Dichloro-4-nitroaniline;DCNA;Dichloran;	C6H4Cl2N2O2	CAS 99-30-9;KEGG C11000;NIKKAJI J5.236A;PUBCHEM SID:13183;	LC-ESI-QQ	NEGATIVE	30 V
KO000592	2,6-Dichloro-4-nitroaniline;DCNA;Dichloran;	C6H4Cl2N2O2	CAS 99-30-9;KEGG C11000;NIKKAJI J5.236A;PUBCHEM SID:13183;	LC-ESI-QQ	NEGATIVE	40 V
KO000593	2,6-Dichloro-4-nitroaniline;DCNA;Dichloran;	C6H4Cl2N2O2	CAS 99-30-9;KEGG C11000;NIKKAJI J5.236A;PUBCHEM SID:13183;	LC-ESI-QQ	NEGATIVE	50 V
KO000599	3,5-Dinitrosalicylate;3,5-Dinitrosalicylic acid;	C7H4N2O7	CAS 609-99-4;KEGG C11319;NIKKAJI J208.324H;PUBCHEM SID:13494;	LC-ESI-QQ	NEGATIVE	10 V
KO000600	3,5-Dinitrosalicylate;3,5-Dinitrosalicylic acid;	C7H4N2O7	CAS 609-99-4;KEGG C11319;NIKKAJI J208.324H;PUBCHEM SID:13494;	LC-ESI-QQ	NEGATIVE	20 V
KO000601	3,5-Dinitrosalicylate;3,5-Dinitrosalicylic acid;	C7H4N2O7	CAS 609-99-4;KEGG C11319;NIKKAJI J208.324H;PUBCHEM SID:13494;	LC-ESI-QQ	NEGATIVE	30 V
KO000602	3,5-Dinitrosalicylate;3,5-Dinitrosalicylic acid;	C7H4N2O7	CAS 609-99-4;KEGG C11319;NIKKAJI J208.324H;PUBCHEM SID:13494;	LC-ESI-QQ	NEGATIVE	40 V
KO000603	3,5-Dinitrosalicylate;3,5-Dinitrosalicylic acid;	C7H4N2O7	CAS 609-99-4;KEGG C11319;NIKKAJI J208.324H;PUBCHEM SID:13494;	LC-ESI-QQ	NEGATIVE	50 V
KO000606	Diazoxide;	C8H7ClN2O2S	CAS 364-98-7;KEGG C06949;NIKKAJI J5.703G;PUBCHEM SID:9164;	LC-ESI-QQ	NEGATIVE	30 V
KO000607	Diazoxide;	C8H7ClN2O2S	CAS 364-98-7;KEGG C06949;NIKKAJI J5.703G;PUBCHEM SID:9164;	LC-ESI-QQ	NEGATIVE	40 V
KO000608	Diazoxide;	C8H7ClN2O2S	CAS 364-98-7;KEGG C06949;NIKKAJI J5.703G;PUBCHEM SID:9164;	LC-ESI-QQ	NEGATIVE	50 V
KO000610	2'-Deoxycytidine;Deoxycytidine;	C9H13N3O4	CAS 951-77-9;CHEBI 15698;CHEMPDB DCZ;KEGG C00881;NIKKAJI J14.406A;PUBCHEM SID:4137;	LC-ESI-QQ	NEGATIVE	20 V
KO000611	2'-Deoxycytidine;Deoxycytidine;	C9H13N3O4	CAS 951-77-9;CHEBI 15698;CHEMPDB DCZ;KEGG C00881;NIKKAJI J14.406A;PUBCHEM SID:4137;	LC-ESI-QQ	NEGATIVE	30 V
KO000612	2'-Deoxycytidine;Deoxycytidine;	C9H13N3O4	CAS 951-77-9;CHEBI 15698;CHEMPDB DCZ;KEGG C00881;NIKKAJI J14.406A;PUBCHEM SID:4137;	LC-ESI-QQ	NEGATIVE	40 V
KO000613	2'-Deoxycytidine;Deoxycytidine;	C9H13N3O4	CAS 951-77-9;CHEBI 15698;CHEMPDB DCZ;KEGG C00881;NIKKAJI J14.406A;PUBCHEM SID:4137;	LC-ESI-QQ	NEGATIVE	50 V
KO000620	2'-Deoxyguanosine;Deoxyguanosine;	C10H13N5O4	CAS 961-07-9;CHEBI 17172;KEGG C00330;NIKKAJI J13.863K;PUBCHEM SID:3624;	LC-ESI-QQ	NEGATIVE	20 V
KO000621	2'-Deoxyguanosine;Deoxyguanosine;	C10H13N5O4	CAS 961-07-9;CHEBI 17172;KEGG C00330;NIKKAJI J13.863K;PUBCHEM SID:3624;	LC-ESI-QQ	NEGATIVE	30 V
KO000622	2'-Deoxyguanosine;Deoxyguanosine;	C10H13N5O4	CAS 961-07-9;CHEBI 17172;KEGG C00330;NIKKAJI J13.863K;PUBCHEM SID:3624;	LC-ESI-QQ	NEGATIVE	40 V
KO000623	2'-Deoxyguanosine;Deoxyguanosine;	C10H13N5O4	CAS 961-07-9;CHEBI 17172;KEGG C00330;NIKKAJI J13.863K;PUBCHEM SID:3624;	LC-ESI-QQ	NEGATIVE	50 V
KO000624	Diflunisal;	C13H8F2O3	CAS 22494-42-4;KEGG C01691;NIKKAJI J3.155K;PUBCHEM SID:4832;	LC-ESI-QQ	NEGATIVE	10 V
KO000625	Diflunisal;	C13H8F2O3	CAS 22494-42-4;KEGG C01691;NIKKAJI J3.155K;PUBCHEM SID:4832;	LC-ESI-QQ	NEGATIVE	20 V
KO000626	Diflunisal;	C13H8F2O3	CAS 22494-42-4;KEGG C01691;NIKKAJI J3.155K;PUBCHEM SID:4832;	LC-ESI-QQ	NEGATIVE	30 V
KO000627	Diflunisal;	C13H8F2O3	CAS 22494-42-4;KEGG C01691;NIKKAJI J3.155K;PUBCHEM SID:4832;	LC-ESI-QQ	NEGATIVE	40 V
KO000632	Decanoate;Decylic acid;Decanoic acid;n-Capric acid;	C10H20O2	CAS 334-48-5;CHEBI 30813;CHEMPDB DKA;KEGG C01571;NIKKAJI J2.575E;PUBCHEM SID:4728;	LC-ESI-QQ	NEGATIVE	40 V
KO000633	Decanoate;Decylic acid;Decanoic acid;n-Capric acid;	C10H20O2	CAS 334-48-5;CHEBI 30813;CHEMPDB DKA;KEGG C01571;NIKKAJI J2.575E;PUBCHEM SID:4728;	LC-ESI-QQ	NEGATIVE	50 V
KO000639	3,4-Dihydroxymandelate;3,4-Dihydroxymandelic acid;Dihydroxymandelic acid;DL-3,4-Dihydroxymandelic acid;	C8H8O5	CAS 775-01-9;KEGG C05580;NIKKAJI J128.158E;PUBCHEM SID:9673;	LC-ESI-QQ	NEGATIVE	10 V
KO000640	3,4-Dihydroxymandelate;3,4-Dihydroxymandelic acid;Dihydroxymandelic acid;DL-3,4-Dihydroxymandelic acid;	C8H8O5	CAS 775-01-9;KEGG C05580;NIKKAJI J128.158E;PUBCHEM SID:9673;	LC-ESI-QQ	NEGATIVE	20 V
KO000641	3,4-Dihydroxymandelate;3,4-Dihydroxymandelic acid;Dihydroxymandelic acid;DL-3,4-Dihydroxymandelic acid;	C8H8O5	CAS 775-01-9;KEGG C05580;NIKKAJI J128.158E;PUBCHEM SID:9673;	LC-ESI-QQ	NEGATIVE	30 V
KO000642	3,4-Dihydroxymandelate;3,4-Dihydroxymandelic acid;Dihydroxymandelic acid;DL-3,4-Dihydroxymandelic acid;	C8H8O5	CAS 775-01-9;KEGG C05580;NIKKAJI J128.158E;PUBCHEM SID:9673;	LC-ESI-QQ	NEGATIVE	40 V
KO000643	3,4-Dihydroxymandelate;3,4-Dihydroxymandelic acid;Dihydroxymandelic acid;DL-3,4-Dihydroxymandelic acid;	C8H8O5	CAS 775-01-9;KEGG C05580;NIKKAJI J128.158E;PUBCHEM SID:9673;	LC-ESI-QQ	NEGATIVE	50 V
KO000645	2,4-Dinitrophenol;	C6H4N2O5	CAS 51-28-5;KEGG C02496;NIKKAJI J1.909G;PUBCHEM SID:5508;	LC-ESI-QQ	NEGATIVE	20 V
KO000646	2,4-Dinitrophenol;	C6H4N2O5	CAS 51-28-5;KEGG C02496;NIKKAJI J1.909G;PUBCHEM SID:5508;	LC-ESI-QQ	NEGATIVE	30 V
KO000647	2,4-Dinitrophenol;	C6H4N2O5	CAS 51-28-5;KEGG C02496;NIKKAJI J1.909G;PUBCHEM SID:5508;	LC-ESI-QQ	NEGATIVE	40 V
KO000648	2,4-Dinitrophenol;	C6H4N2O5	CAS 51-28-5;KEGG C02496;NIKKAJI J1.909G;PUBCHEM SID:5508;	LC-ESI-QQ	NEGATIVE	50 V
KO000649	Digalacturonate;Digalacturonic acid;	C12H18O13	CAS 5894-59-7;KEGG C02273;PUBCHEM SID:5333;	LC-ESI-QQ	NEGATIVE	10 V
KO000650	Digalacturonate;Digalacturonic acid;	C12H18O13	CAS 5894-59-7;KEGG C02273;PUBCHEM SID:5333;	LC-ESI-QQ	NEGATIVE	20 V
KO000651	Digalacturonate;Digalacturonic acid;	C12H18O13	CAS 5894-59-7;KEGG C02273;PUBCHEM SID:5333;	LC-ESI-QQ	NEGATIVE	30 V
KO000652	Digalacturonate;Digalacturonic acid;	C12H18O13	CAS 5894-59-7;KEGG C02273;PUBCHEM SID:5333;	LC-ESI-QQ	NEGATIVE	40 V
KO000653	Digalacturonate;Digalacturonic acid;	C12H18O13	CAS 5894-59-7;KEGG C02273;PUBCHEM SID:5333;	LC-ESI-QQ	NEGATIVE	50 V
KO000654	2-Deoxyglucose 6-phosphate;2-Deoxy-D-glucose 6-phosphate;	C6H13O8P	CHEBI 16043;KEGG C06369;PUBCHEM SID:8605;	LC-ESI-QQ	NEGATIVE	10 V
KO000655	2-Deoxyglucose 6-phosphate;2-Deoxy-D-glucose 6-phosphate;	C6H13O8P	CHEBI 16043;KEGG C06369;PUBCHEM SID:8605;	LC-ESI-QQ	NEGATIVE	20 V
KO000656	2-Deoxyglucose 6-phosphate;2-Deoxy-D-glucose 6-phosphate;	C6H13O8P	CHEBI 16043;KEGG C06369;PUBCHEM SID:8605;	LC-ESI-QQ	NEGATIVE	30 V
KO000659	O, O-Diethyl thiophosphate;DETP;Diethylthiophosphoric acid;O,O-Diethyl thiophosphate;	C4H11O3PS	CAS 5871-17-0;KEGG C06607;NIKKAJI J81.110F;PUBCHEM SID:8833;	LC-ESI-QQ	NEGATIVE	10 V
KO000660	O, O-Diethyl thiophosphate;DETP;Diethylthiophosphoric acid;O,O-Diethyl thiophosphate;	C4H11O3PS	CAS 5871-17-0;KEGG C06607;NIKKAJI J81.110F;PUBCHEM SID:8833;	LC-ESI-QQ	NEGATIVE	20 V
KO000661	O, O-Diethyl thiophosphate;DETP;Diethylthiophosphoric acid;O,O-Diethyl thiophosphate;	C4H11O3PS	CAS 5871-17-0;KEGG C06607;NIKKAJI J81.110F;PUBCHEM SID:8833;	LC-ESI-QQ	NEGATIVE	30 V
KO000662	O, O-Diethyl thiophosphate;DETP;Diethylthiophosphoric acid;O,O-Diethyl thiophosphate;	C4H11O3PS	CAS 5871-17-0;KEGG C06607;NIKKAJI J81.110F;PUBCHEM SID:8833;	LC-ESI-QQ	NEGATIVE	40 V
KO000663	O, O-Diethyl thiophosphate;DETP;Diethylthiophosphoric acid;O,O-Diethyl thiophosphate;	C4H11O3PS	CAS 5871-17-0;KEGG C06607;NIKKAJI J81.110F;PUBCHEM SID:8833;	LC-ESI-QQ	NEGATIVE	50 V
KO000671	Na,Na-Dimethylhistidine;Nalpha,Nalpha-Dimethyl-L-histidine;	C8H13N3O2	CHEBI 16029;KEGG C04259;PUBCHEM SID:6924;	LC-ESI-QQ	NEGATIVE	30 V
KO000672	Na,Na-Dimethylhistidine;Nalpha,Nalpha-Dimethyl-L-histidine;	C8H13N3O2	CHEBI 16029;KEGG C04259;PUBCHEM SID:6924;	LC-ESI-QQ	NEGATIVE	40 V
KO000675	2,4-Dichlorobenzoate;2,4-Dichlorobenzoic acid;	C7H4Cl2O2	CAS 50-84-0;CHEBI 30748;KEGG C06670;NIKKAJI J55.459F;PUBCHEM SID:8895;	LC-ESI-QQ	NEGATIVE	20 V
KO000677	2,4-Dichlorobenzoate;2,4-Dichlorobenzoic acid;	C7H4Cl2O2	CAS 50-84-0;CHEBI 30748;KEGG C06670;NIKKAJI J55.459F;PUBCHEM SID:8895;	LC-ESI-QQ	NEGATIVE	40 V
KO000678	2,4-Dichlorobenzoate;2,4-Dichlorobenzoic acid;	C7H4Cl2O2	CAS 50-84-0;CHEBI 30748;KEGG C06670;NIKKAJI J55.459F;PUBCHEM SID:8895;	LC-ESI-QQ	NEGATIVE	50 V
KO000679	Diethyl phosphate;O,O-Diethylphosphoric acid;Diethylphosphoric acid;	C4H11O4P	CAS 598-02-7;KEGG C06608;NIKKAJI J1.649G;PUBCHEM SID:8834;	LC-ESI-QQ	NEGATIVE	10 V
KO000680	Diethyl phosphate;O,O-Diethylphosphoric acid;Diethylphosphoric acid;	C4H11O4P	CAS 598-02-7;KEGG C06608;NIKKAJI J1.649G;PUBCHEM SID:8834;	LC-ESI-QQ	NEGATIVE	20 V
KO000681	Diethyl phosphate;O,O-Diethylphosphoric acid;Diethylphosphoric acid;	C4H11O4P	CAS 598-02-7;KEGG C06608;NIKKAJI J1.649G;PUBCHEM SID:8834;	LC-ESI-QQ	NEGATIVE	30 V
KO000682	Diethyl phosphate;O,O-Diethylphosphoric acid;Diethylphosphoric acid;	C4H11O4P	CAS 598-02-7;KEGG C06608;NIKKAJI J1.649G;PUBCHEM SID:8834;	LC-ESI-QQ	NEGATIVE	40 V
KO000684	Dichloroacetate(2);Dichloroacetic acid;	C2H2Cl2O2	CAS 79-43-6;KEGG C11149;NIKKAJI J2.834G;PUBCHEM SID:13331;	LC-ESI-QQ	NEGATIVE	10 V
KO000685	Dichloroacetate(2);Dichloroacetic acid;	C2H2Cl2O2	CAS 79-43-6;KEGG C11149;NIKKAJI J2.834G;PUBCHEM SID:13331;	LC-ESI-QQ	NEGATIVE	20 V
KO000686	Dichloroacetate(2);Dichloroacetic acid;	C2H2Cl2O2	CAS 79-43-6;KEGG C11149;NIKKAJI J2.834G;PUBCHEM SID:13331;	LC-ESI-QQ	NEGATIVE	30 V
KO000687	Dichloroacetate(2);Dichloroacetic acid;	C2H2Cl2O2	CAS 79-43-6;KEGG C11149;NIKKAJI J2.834G;PUBCHEM SID:13331;	LC-ESI-QQ	NEGATIVE	40 V
KO000688	Dichloroacetate(2);Dichloroacetic acid;	C2H2Cl2O2	CAS 79-43-6;KEGG C11149;NIKKAJI J2.834G;PUBCHEM SID:13331;	LC-ESI-QQ	NEGATIVE	50 V
KO000690	1,5-Diphenylcarbohydrazide;Diphenylcarbazide;	C13H14N4O	CAS 140-22-7;KEGG C11232;NIKKAJI J5.651K;PUBCHEM SID:13411;	LC-ESI-QQ	NEGATIVE	20 V
KO000691	1,5-Diphenylcarbohydrazide;Diphenylcarbazide;	C13H14N4O	CAS 140-22-7;KEGG C11232;NIKKAJI J5.651K;PUBCHEM SID:13411;	LC-ESI-QQ	NEGATIVE	30 V
KO000692	1,5-Diphenylcarbohydrazide;Diphenylcarbazide;	C13H14N4O	CAS 140-22-7;KEGG C11232;NIKKAJI J5.651K;PUBCHEM SID:13411;	LC-ESI-QQ	NEGATIVE	40 V
KO000693	1,5-Diphenylcarbohydrazide;Diphenylcarbazide;	C13H14N4O	CAS 140-22-7;KEGG C11232;NIKKAJI J5.651K;PUBCHEM SID:13411;	LC-ESI-QQ	NEGATIVE	50 V
KO000694	Daminozide;	C6H12N2O3	CAS 1596-84-5;KEGG C10996;NIKKAJI J1.772H;PUBCHEM SID:13179;	LC-ESI-QQ	NEGATIVE	10 V
KO000696	Daminozide;	C6H12N2O3	CAS 1596-84-5;KEGG C10996;NIKKAJI J1.772H;PUBCHEM SID:13179;	LC-ESI-QQ	NEGATIVE	30 V
KO000698	Daminozide;	C6H12N2O3	CAS 1596-84-5;KEGG C10996;NIKKAJI J1.772H;PUBCHEM SID:13179;	LC-ESI-QQ	NEGATIVE	50 V
KO000700	N-Ethylglutamine;N5-Ethyl-L-glutamine;	C7H14N2O3	CHEBI 17394;KEGG C01047;PUBCHEM SID:4289;	LC-ESI-QQ	NEGATIVE	20 V
KO000701	N-Ethylglutamine;N5-Ethyl-L-glutamine;	C7H14N2O3	CHEBI 17394;KEGG C01047;PUBCHEM SID:4289;	LC-ESI-QQ	NEGATIVE	30 V
KO000702	N-Ethylglutamine;N5-Ethyl-L-glutamine;	C7H14N2O3	CHEBI 17394;KEGG C01047;PUBCHEM SID:4289;	LC-ESI-QQ	NEGATIVE	40 V
KO000703	N-Ethylglutamine;N5-Ethyl-L-glutamine;	C7H14N2O3	CHEBI 17394;KEGG C01047;PUBCHEM SID:4289;	LC-ESI-QQ	NEGATIVE	50 V
KO000710	Etidronate;1-Hydroxyethylidene-1,1-diphosphonic acid;Ethane-1-hydroxy-1,1-bisphosphonate;Etidronic acid;	C2H8O7P2	CAS 2809-21-4;KEGG C07736;NIKKAJI J7.915D;PUBCHEM SID:9938;	LC-ESI-QQ	NEGATIVE	20 V
KO000711	Etidronate;1-Hydroxyethylidene-1,1-diphosphonic acid;Ethane-1-hydroxy-1,1-bisphosphonate;Etidronic acid;	C2H8O7P2	CAS 2809-21-4;KEGG C07736;NIKKAJI J7.915D;PUBCHEM SID:9938;	LC-ESI-QQ	NEGATIVE	30 V
KO000712	Etidronate;1-Hydroxyethylidene-1,1-diphosphonic acid;Ethane-1-hydroxy-1,1-bisphosphonate;Etidronic acid;	C2H8O7P2	CAS 2809-21-4;KEGG C07736;NIKKAJI J7.915D;PUBCHEM SID:9938;	LC-ESI-QQ	NEGATIVE	40 V
KO000713	Etidronate;1-Hydroxyethylidene-1,1-diphosphonic acid;Ethane-1-hydroxy-1,1-bisphosphonate;Etidronic acid;	C2H8O7P2	CAS 2809-21-4;KEGG C07736;NIKKAJI J7.915D;PUBCHEM SID:9938;	LC-ESI-QQ	NEGATIVE	50 V
KO000721	Ethionamide;	C8H10N2S	CAS 536-33-4;KEGG C07665;NIKKAJI J2.066D;PUBCHEM SID:9867;	LC-ESI-QQ	NEGATIVE	30 V
KO000722	Ethionamide;	C8H10N2S	CAS 536-33-4;KEGG C07665;NIKKAJI J2.066D;PUBCHEM SID:9867;	LC-ESI-QQ	NEGATIVE	40 V
KO000724	E-64;	C15H27N5O5	CAS 66701-25-5;CHEBI 30270;CHEMPDB E64;KEGG C01341;NIKKAJI J22.188K;PUBCHEM SID:4546;	LC-ESI-QQ	NEGATIVE	10 V
KO000725	E-64;	C15H27N5O5	CAS 66701-25-5;CHEBI 30270;CHEMPDB E64;KEGG C01341;NIKKAJI J22.188K;PUBCHEM SID:4546;	LC-ESI-QQ	NEGATIVE	20 V
KO000726	E-64;	C15H27N5O5	CAS 66701-25-5;CHEBI 30270;CHEMPDB E64;KEGG C01341;NIKKAJI J22.188K;PUBCHEM SID:4546;	LC-ESI-QQ	NEGATIVE	30 V
KO000727	E-64;	C15H27N5O5	CAS 66701-25-5;CHEBI 30270;CHEMPDB E64;KEGG C01341;NIKKAJI J22.188K;PUBCHEM SID:4546;	LC-ESI-QQ	NEGATIVE	40 V
KO000728	E-64;	C15H27N5O5	CAS 66701-25-5;CHEBI 30270;CHEMPDB E64;KEGG C01341;NIKKAJI J22.188K;PUBCHEM SID:4546;	LC-ESI-QQ	NEGATIVE	50 V
KO000739	Etodolac;	C17H21NO3	KEGG C06991;	LC-ESI-QQ	NEGATIVE	10 V
KO000740	Etodolac;	C17H21NO3	KEGG C06991;	LC-ESI-QQ	NEGATIVE	20 V
KO000741	Etodolac;	C17H21NO3	KEGG C06991;	LC-ESI-QQ	NEGATIVE	30 V
KO000742	Etodolac;	C17H21NO3	KEGG C06991;	LC-ESI-QQ	NEGATIVE	40 V
KO000743	Etodolac;	C17H21NO3	KEGG C06991;	LC-ESI-QQ	NEGATIVE	50 V
KO000744	Fructose 6-phosphate;Neuberg ester;D-Fructose 6-phosphoric acid;D-Fructose 6-phosphate;	C6H13O9P	CAS 643-13-0;CHEBI 15946;KEGG C00085;NIKKAJI J92.807K;PUBCHEM SID:3385;	LC-ESI-QQ	NEGATIVE	10 V
KO000745	Fructose 6-phosphate;Neuberg ester;D-Fructose 6-phosphoric acid;D-Fructose 6-phosphate;	C6H13O9P	CAS 643-13-0;CHEBI 15946;KEGG C00085;NIKKAJI J92.807K;PUBCHEM SID:3385;	LC-ESI-QQ	NEGATIVE	20 V
KO000746	Fructose 6-phosphate;Neuberg ester;D-Fructose 6-phosphoric acid;D-Fructose 6-phosphate;	C6H13O9P	CAS 643-13-0;CHEBI 15946;KEGG C00085;NIKKAJI J92.807K;PUBCHEM SID:3385;	LC-ESI-QQ	NEGATIVE	30 V
KO000747	Fructose 6-phosphate;Neuberg ester;D-Fructose 6-phosphoric acid;D-Fructose 6-phosphate;	C6H13O9P	CAS 643-13-0;CHEBI 15946;KEGG C00085;NIKKAJI J92.807K;PUBCHEM SID:3385;	LC-ESI-QQ	NEGATIVE	40 V
KO000748	Fructose 6-phosphate;Neuberg ester;D-Fructose 6-phosphoric acid;D-Fructose 6-phosphate;	C6H13O9P	CAS 643-13-0;CHEBI 15946;KEGG C00085;NIKKAJI J92.807K;PUBCHEM SID:3385;	LC-ESI-QQ	NEGATIVE	50 V
KO000750	Fructose 1,6-diphosphate;D-Fructose 1,6-bisphosphate;	C6H14O12P2	CAS 488-69-7;CHEBI 16905;KEGG C00354;NIKKAJI J15.941G;PUBCHEM SID:3647;	LC-ESI-QQ	NEGATIVE	20 V
KO000751	Fructose 1,6-diphosphate;D-Fructose 1,6-bisphosphate;	C6H14O12P2	CAS 488-69-7;CHEBI 16905;KEGG C00354;NIKKAJI J15.941G;PUBCHEM SID:3647;	LC-ESI-QQ	NEGATIVE	30 V
KO000752	Fructose 1,6-diphosphate;D-Fructose 1,6-bisphosphate;	C6H14O12P2	CAS 488-69-7;CHEBI 16905;KEGG C00354;NIKKAJI J15.941G;PUBCHEM SID:3647;	LC-ESI-QQ	NEGATIVE	40 V
KO000753	Fructose 1,6-diphosphate;D-Fructose 1,6-bisphosphate;	C6H14O12P2	CAS 488-69-7;CHEBI 16905;KEGG C00354;NIKKAJI J15.941G;PUBCHEM SID:3647;	LC-ESI-QQ	NEGATIVE	50 V
KO000754	Fructose 1-phosphate;D-Fructose 1-phosphate;	C6H13O9P	CAS 15978-08-2;CHEBI 18105;KEGG C01094;NIKKAJI J219.923H;PUBCHEM SID:4329;	LC-ESI-QQ	NEGATIVE	10 V
KO000755	Fructose 1-phosphate;D-Fructose 1-phosphate;	C6H13O9P	CAS 15978-08-2;CHEBI 18105;KEGG C01094;NIKKAJI J219.923H;PUBCHEM SID:4329;	LC-ESI-QQ	NEGATIVE	20 V
KO000756	Fructose 1-phosphate;D-Fructose 1-phosphate;	C6H13O9P	CAS 15978-08-2;CHEBI 18105;KEGG C01094;NIKKAJI J219.923H;PUBCHEM SID:4329;	LC-ESI-QQ	NEGATIVE	30 V
KO000759	Fructose 2,6-diphosphate;D-Fructose 2,6-bisphosphate;beta-D-Fructose 2,6-bisphosphate;	C6H14O12P2	CHEBI 28602;KEGG C00665;PUBCHEM SID:3934;	LC-ESI-QQ	NEGATIVE	10 V
KO000760	Fructose 2,6-diphosphate;D-Fructose 2,6-bisphosphate;beta-D-Fructose 2,6-bisphosphate;	C6H14O12P2	CHEBI 28602;KEGG C00665;PUBCHEM SID:3934;	LC-ESI-QQ	NEGATIVE	20 V
KO000761	Fructose 2,6-diphosphate;D-Fructose 2,6-bisphosphate;beta-D-Fructose 2,6-bisphosphate;	C6H14O12P2	CHEBI 28602;KEGG C00665;PUBCHEM SID:3934;	LC-ESI-QQ	NEGATIVE	30 V
KO000762	Fructose 2,6-diphosphate;D-Fructose 2,6-bisphosphate;beta-D-Fructose 2,6-bisphosphate;	C6H14O12P2	CHEBI 28602;KEGG C00665;PUBCHEM SID:3934;	LC-ESI-QQ	NEGATIVE	40 V
KO000765	6-Furfurylaminopurine;6-Furfuryladenine;Kinetin;	C10H9N5O	CAS 525-79-1;KEGG C08272;NIKKAJI J6.656G;PUBCHEM SID:10471;	LC-ESI-QQ	NEGATIVE	20 V
KO000766	6-Furfurylaminopurine;6-Furfuryladenine;Kinetin;	C10H9N5O	CAS 525-79-1;KEGG C08272;NIKKAJI J6.656G;PUBCHEM SID:10471;	LC-ESI-QQ	NEGATIVE	30 V
KO000767	6-Furfurylaminopurine;6-Furfuryladenine;Kinetin;	C10H9N5O	CAS 525-79-1;KEGG C08272;NIKKAJI J6.656G;PUBCHEM SID:10471;	LC-ESI-QQ	NEGATIVE	40 V
KO000768	6-Furfurylaminopurine;6-Furfuryladenine;Kinetin;	C10H9N5O	CAS 525-79-1;KEGG C08272;NIKKAJI J6.656G;PUBCHEM SID:10471;	LC-ESI-QQ	NEGATIVE	50 V
KO000775	N-Formylaspartate;N-Formyl-L-aspartate;N-Formylaspartic acid;	C5H7NO5	CAS 19427-28-2;CHEBI 16923;KEGG C01044;NIKKAJI J242.809A;PUBCHEM SID:4286;	LC-ESI-QQ	NEGATIVE	20 V
KO000776	N-Formylaspartate;N-Formyl-L-aspartate;N-Formylaspartic acid;	C5H7NO5	CAS 19427-28-2;CHEBI 16923;KEGG C01044;NIKKAJI J242.809A;PUBCHEM SID:4286;	LC-ESI-QQ	NEGATIVE	30 V
KO000777	N-Formylaspartate;N-Formyl-L-aspartate;N-Formylaspartic acid;	C5H7NO5	CAS 19427-28-2;CHEBI 16923;KEGG C01044;NIKKAJI J242.809A;PUBCHEM SID:4286;	LC-ESI-QQ	NEGATIVE	40 V
KO000778	N-Formylaspartate;N-Formyl-L-aspartate;N-Formylaspartic acid;	C5H7NO5	CAS 19427-28-2;CHEBI 16923;KEGG C01044;NIKKAJI J242.809A;PUBCHEM SID:4286;	LC-ESI-QQ	NEGATIVE	50 V
KO000784	o-Fluorobenzoate;2-Fluorobenzoic acid;2-Fluorobenzoate;o-Fluorobenzoic acid;	C7H5FO2	CAS 445-29-4;KEGG C02359;NIKKAJI J26.901H;PUBCHEM SID:5405;	LC-ESI-QQ	NEGATIVE	10 V
KO000785	o-Fluorobenzoate;2-Fluorobenzoic acid;2-Fluorobenzoate;o-Fluorobenzoic acid;	C7H5FO2	CAS 445-29-4;KEGG C02359;NIKKAJI J26.901H;PUBCHEM SID:5405;	LC-ESI-QQ	NEGATIVE	20 V
KO000786	o-Fluorobenzoate;2-Fluorobenzoic acid;2-Fluorobenzoate;o-Fluorobenzoic acid;	C7H5FO2	CAS 445-29-4;KEGG C02359;NIKKAJI J26.901H;PUBCHEM SID:5405;	LC-ESI-QQ	NEGATIVE	30 V
KO000788	o-Fluorobenzoate;2-Fluorobenzoic acid;2-Fluorobenzoate;o-Fluorobenzoic acid;	C7H5FO2	CAS 445-29-4;KEGG C02359;NIKKAJI J26.901H;PUBCHEM SID:5405;	LC-ESI-QQ	NEGATIVE	50 V
KO000789	Formiminoaspartate;N-Formimidoyl-L-aspartate;N-Formimino-L-aspartate;Formiminoaspartic acid;	C5H8N2O4	CHEBI 18387;KEGG C03409;PUBCHEM SID:6238;	LC-ESI-QQ	NEGATIVE	10 V
KO000790	Formiminoaspartate;N-Formimidoyl-L-aspartate;N-Formimino-L-aspartate;Formiminoaspartic acid;	C5H8N2O4	CHEBI 18387;KEGG C03409;PUBCHEM SID:6238;	LC-ESI-QQ	NEGATIVE	20 V
KO000791	Formiminoaspartate;N-Formimidoyl-L-aspartate;N-Formimino-L-aspartate;Formiminoaspartic acid;	C5H8N2O4	CHEBI 18387;KEGG C03409;PUBCHEM SID:6238;	LC-ESI-QQ	NEGATIVE	30 V
KO000792	Formiminoaspartate;N-Formimidoyl-L-aspartate;N-Formimino-L-aspartate;Formiminoaspartic acid;	C5H8N2O4	CHEBI 18387;KEGG C03409;PUBCHEM SID:6238;	LC-ESI-QQ	NEGATIVE	40 V
KO000793	Formiminoaspartate;N-Formimidoyl-L-aspartate;N-Formimino-L-aspartate;Formiminoaspartic acid;	C5H8N2O4	CHEBI 18387;KEGG C03409;PUBCHEM SID:6238;	LC-ESI-QQ	NEGATIVE	50 V
KO000799	N-Formylmethionine;N-Formyl-L-Methionine;	C6H11NO3S	KEGG C03145;	LC-ESI-QQ	NEGATIVE	10 V
KO000800	N-Formylmethionine;N-Formyl-L-Methionine;	C6H11NO3S	KEGG C03145;	LC-ESI-QQ	NEGATIVE	20 V
KO000801	N-Formylmethionine;N-Formyl-L-Methionine;	C6H11NO3S	KEGG C03145;	LC-ESI-QQ	NEGATIVE	30 V
KO000802	N-Formylmethionine;N-Formyl-L-Methionine;	C6H11NO3S	KEGG C03145;	LC-ESI-QQ	NEGATIVE	40 V
KO000803	N-Formylmethionine;N-Formyl-L-Methionine;	C6H11NO3S	KEGG C03145;	LC-ESI-QQ	NEGATIVE	50 V
KO000809	Glucose 6-phosphate;D-Glucose 6-phosphate;Robison ester;	C6H13O9P	CAS 56-73-5;CHEBI 15954;KEGG C00092;NIKKAJI J40.066A J166.116G;PUBCHEM SID:3392;	LC-ESI-QQ	NEGATIVE	10 V
KO000810	Glucose 6-phosphate;D-Glucose 6-phosphate;Robison ester;	C6H13O9P	CAS 56-73-5;CHEBI 15954;KEGG C00092;NIKKAJI J40.066A J166.116G;PUBCHEM SID:3392;	LC-ESI-QQ	NEGATIVE	20 V
KO000814	Glucuronate;D-Glucuronate;Glucuronic acid;	C6H10O7	CAS 6556-12-3;CHEBI 4178;KEGG C00191;NIKKAJI J82.112H;PUBCHEM SID:3491;	LC-ESI-QQ	NEGATIVE	10 V
KO000815	Glucuronate;D-Glucuronate;Glucuronic acid;	C6H10O7	CAS 6556-12-3;CHEBI 4178;KEGG C00191;NIKKAJI J82.112H;PUBCHEM SID:3491;	LC-ESI-QQ	NEGATIVE	20 V
KO000816	Glucuronate;D-Glucuronate;Glucuronic acid;	C6H10O7	CAS 6556-12-3;CHEBI 4178;KEGG C00191;NIKKAJI J82.112H;PUBCHEM SID:3491;	LC-ESI-QQ	NEGATIVE	30 V
KO000817	Glucuronate;D-Glucuronate;Glucuronic acid;	C6H10O7	CAS 6556-12-3;CHEBI 4178;KEGG C00191;NIKKAJI J82.112H;PUBCHEM SID:3491;	LC-ESI-QQ	NEGATIVE	40 V
KO000818	Glucuronate;D-Glucuronate;Glucuronic acid;	C6H10O7	CAS 6556-12-3;CHEBI 4178;KEGG C00191;NIKKAJI J82.112H;PUBCHEM SID:3491;	LC-ESI-QQ	NEGATIVE	50 V
KO000821	D-Glu;D-Glutaminic acid;D-Glutamic acid;D-2-Aminoglutaric acid;D-Glutamate;	C5H9NO4	CAS 6893-26-1;CHEBI 15966;CHEMPDB DGL;KEGG C00217;NIKKAJI J9.214B;PUBCHEM SID:3517;	LC-ESI-QQ	NEGATIVE	30 V
KO000822	D-Glu;D-Glutaminic acid;D-Glutamic acid;D-2-Aminoglutaric acid;D-Glutamate;	C5H9NO4	CAS 6893-26-1;CHEBI 15966;CHEMPDB DGL;KEGG C00217;NIKKAJI J9.214B;PUBCHEM SID:3517;	LC-ESI-QQ	NEGATIVE	40 V
KO000826	Glutathione;Reduced glutathione;gamma-L-Glutamyl-L-cysteinyl-glycine;GSH;N-(N-gamma-L-Glutamyl-L-cysteinyl)glycine;5-L-Glutamyl-L-cysteinylglycine;L-Glutathione (reduced form);	C10H17N3O6S	CAS 70-18-8;CHEBI 16856;CHEMPDB GSH;KEGG C00051;NIKKAJI J10.686K;PUBCHEM SID:3353;	LC-ESI-QQ	NEGATIVE	30 V
KO000828	Glutathione;Reduced glutathione;gamma-L-Glutamyl-L-cysteinyl-glycine;GSH;N-(N-gamma-L-Glutamyl-L-cysteinyl)glycine;5-L-Glutamyl-L-cysteinylglycine;L-Glutathione (reduced form);	C10H17N3O6S	CAS 70-18-8;CHEBI 16856;CHEMPDB GSH;KEGG C00051;NIKKAJI J10.686K;PUBCHEM SID:3353;	LC-ESI-QQ	NEGATIVE	50 V
KO000840	Guanosine;	C10H13N5O5	CAS 118-00-3;CHEBI 16750;KEGG C00387;NIKKAJI J10.076E;PUBCHEM SID:3677;	LC-ESI-QQ	NEGATIVE	30 V
KO000841	Guanosine;	C10H13N5O5	CAS 118-00-3;CHEBI 16750;KEGG C00387;NIKKAJI J10.076E;PUBCHEM SID:3677;	LC-ESI-QQ	NEGATIVE	40 V
KO000842	Guanosine;	C10H13N5O5	CAS 118-00-3;CHEBI 16750;KEGG C00387;NIKKAJI J10.076E;PUBCHEM SID:3677;	LC-ESI-QQ	NEGATIVE	50 V
KO000843	L-Gln;L-2-Aminoglutaramic acid;L-Glutamine;	C5H10N2O3	CAS 56-85-9;CHEBI 18050;CHEMPDB GLN;KEGG C00064;NIKKAJI J9.170G;PUBCHEM SID:3364;	LC-ESI-QQ	NEGATIVE	10 V
KO000844	L-Gln;L-2-Aminoglutaramic acid;L-Glutamine;	C5H10N2O3	CAS 56-85-9;CHEBI 18050;CHEMPDB GLN;KEGG C00064;NIKKAJI J9.170G;PUBCHEM SID:3364;	LC-ESI-QQ	NEGATIVE	20 V
KO000845	L-Gln;L-2-Aminoglutaramic acid;L-Glutamine;	C5H10N2O3	CAS 56-85-9;CHEBI 18050;CHEMPDB GLN;KEGG C00064;NIKKAJI J9.170G;PUBCHEM SID:3364;	LC-ESI-QQ	NEGATIVE	30 V
KO000846	L-Gln;L-2-Aminoglutaramic acid;L-Glutamine;	C5H10N2O3	CAS 56-85-9;CHEBI 18050;CHEMPDB GLN;KEGG C00064;NIKKAJI J9.170G;PUBCHEM SID:3364;	LC-ESI-QQ	NEGATIVE	40 V
KO000853	Glucose 1-phosphate;D-Glucose alpha-1-phosphate;D-Glucose 1-phosphate;alpha-D-Glucose 1-phosphate;Cori ester;	C6H13O9P	CAS 59-56-3;CHEBI 16077;KEGG C00103;NIKKAJI J40.065C;PUBCHEM SID:3403;	LC-ESI-QQ	NEGATIVE	10 V
KO000854	Glucose 1-phosphate;D-Glucose alpha-1-phosphate;D-Glucose 1-phosphate;alpha-D-Glucose 1-phosphate;Cori ester;	C6H13O9P	CAS 59-56-3;CHEBI 16077;KEGG C00103;NIKKAJI J40.065C;PUBCHEM SID:3403;	LC-ESI-QQ	NEGATIVE	20 V
KO000855	Glucose 1-phosphate;D-Glucose alpha-1-phosphate;D-Glucose 1-phosphate;alpha-D-Glucose 1-phosphate;Cori ester;	C6H13O9P	CAS 59-56-3;CHEBI 16077;KEGG C00103;NIKKAJI J40.065C;PUBCHEM SID:3403;	LC-ESI-QQ	NEGATIVE	30 V
KO000856	Glucose 1-phosphate;D-Glucose alpha-1-phosphate;D-Glucose 1-phosphate;alpha-D-Glucose 1-phosphate;Cori ester;	C6H13O9P	CAS 59-56-3;CHEBI 16077;KEGG C00103;NIKKAJI J40.065C;PUBCHEM SID:3403;	LC-ESI-QQ	NEGATIVE	40 V
KO000857	Glucose 1-phosphate;D-Glucose alpha-1-phosphate;D-Glucose 1-phosphate;alpha-D-Glucose 1-phosphate;Cori ester;	C6H13O9P	CAS 59-56-3;CHEBI 16077;KEGG C00103;NIKKAJI J40.065C;PUBCHEM SID:3403;	LC-ESI-QQ	NEGATIVE	50 V
KO000859	Glycerate;Glyceric acid;D-Glycerate;(R)-Glycerate;	C3H6O4	CAS 473-81-4;CHEBI 32398;KEGG C00258;NIKKAJI J5.966H;PUBCHEM SID:3557;	LC-ESI-QQ	NEGATIVE	20 V
KO000860	Glycerate;Glyceric acid;D-Glycerate;(R)-Glycerate;	C3H6O4	CAS 473-81-4;CHEBI 32398;KEGG C00258;NIKKAJI J5.966H;PUBCHEM SID:3557;	LC-ESI-QQ	NEGATIVE	30 V
KO000861	Glycerate;Glyceric acid;D-Glycerate;(R)-Glycerate;	C3H6O4	CAS 473-81-4;CHEBI 32398;KEGG C00258;NIKKAJI J5.966H;PUBCHEM SID:3557;	LC-ESI-QQ	NEGATIVE	40 V
KO000864	Gluconate;D-gluco-Hexonic acid;D-Gluconic acid;D-Gluconate;Gluconic acid;	C6H12O7	CAS 526-95-4;CHEBI 4157;KEGG C00257;NIKKAJI J3.286G;PUBCHEM SID:3556;	LC-ESI-QQ	NEGATIVE	20 V
KO000865	Gluconate;D-gluco-Hexonic acid;D-Gluconic acid;D-Gluconate;Gluconic acid;	C6H12O7	CAS 526-95-4;CHEBI 4157;KEGG C00257;NIKKAJI J3.286G;PUBCHEM SID:3556;	LC-ESI-QQ	NEGATIVE	30 V
KO000866	Gluconate;D-gluco-Hexonic acid;D-Gluconic acid;D-Gluconate;Gluconic acid;	C6H12O7	CAS 526-95-4;CHEBI 4157;KEGG C00257;NIKKAJI J3.286G;PUBCHEM SID:3556;	LC-ESI-QQ	NEGATIVE	40 V
KO000867	Gluconate;D-gluco-Hexonic acid;D-Gluconic acid;D-Gluconate;Gluconic acid;	C6H12O7	CAS 526-95-4;CHEBI 4157;KEGG C00257;NIKKAJI J3.286G;PUBCHEM SID:3556;	LC-ESI-QQ	NEGATIVE	50 V
KO000873	Glutarate;Pentanedioic acid;1,3-Propanedicarboxylic acid;Glutaric acid;	C5H8O4	CAS 110-94-1;CHEBI 17859;CHEMPDB GUA;KEGG C00489;NIKKAJI J40.077G;PUBCHEM SID:3772;	LC-ESI-QQ	NEGATIVE	10 V
KO000874	Glutarate;Pentanedioic acid;1,3-Propanedicarboxylic acid;Glutaric acid;	C5H8O4	CAS 110-94-1;CHEBI 17859;CHEMPDB GUA;KEGG C00489;NIKKAJI J40.077G;PUBCHEM SID:3772;	LC-ESI-QQ	NEGATIVE	20 V
KO000875	Glutarate;Pentanedioic acid;1,3-Propanedicarboxylic acid;Glutaric acid;	C5H8O4	CAS 110-94-1;CHEBI 17859;CHEMPDB GUA;KEGG C00489;NIKKAJI J40.077G;PUBCHEM SID:3772;	LC-ESI-QQ	NEGATIVE	30 V
KO000876	Glutarate;Pentanedioic acid;1,3-Propanedicarboxylic acid;Glutaric acid;	C5H8O4	CAS 110-94-1;CHEBI 17859;CHEMPDB GUA;KEGG C00489;NIKKAJI J40.077G;PUBCHEM SID:3772;	LC-ESI-QQ	NEGATIVE	40 V
KO000877	Glutarate;Pentanedioic acid;1,3-Propanedicarboxylic acid;Glutaric acid;	C5H8O4	CAS 110-94-1;CHEBI 17859;CHEMPDB GUA;KEGG C00489;NIKKAJI J40.077G;PUBCHEM SID:3772;	LC-ESI-QQ	NEGATIVE	50 V
KO000879	Gly-Gly;Glycylglycine;	C4H8N2O3	CAS 556-50-3;CHEBI 17201;KEGG C02037;NIKKAJI J2.659J;PUBCHEM SID:5129;	LC-ESI-QQ	NEGATIVE	20 V
KO000880	Gly-Gly;Glycylglycine;	C4H8N2O3	CAS 556-50-3;CHEBI 17201;KEGG C02037;NIKKAJI J2.659J;PUBCHEM SID:5129;	LC-ESI-QQ	NEGATIVE	30 V
KO000883	Glu-Glu;	C10H16N2O7	CAS 3929-61-1;KEGG C01425;NIKKAJI J364.668H;PUBCHEM SID:4610;	LC-ESI-QQ	NEGATIVE	10 V
KO000884	Glu-Glu;	C10H16N2O7	CAS 3929-61-1;KEGG C01425;NIKKAJI J364.668H;PUBCHEM SID:4610;	LC-ESI-QQ	NEGATIVE	20 V
KO000885	Glu-Glu;	C10H16N2O7	CAS 3929-61-1;KEGG C01425;NIKKAJI J364.668H;PUBCHEM SID:4610;	LC-ESI-QQ	NEGATIVE	30 V
KO000886	Glu-Glu;	C10H16N2O7	CAS 3929-61-1;KEGG C01425;NIKKAJI J364.668H;PUBCHEM SID:4610;	LC-ESI-QQ	NEGATIVE	40 V
KO000887	Glu-Glu;	C10H16N2O7	CAS 3929-61-1;KEGG C01425;NIKKAJI J364.668H;PUBCHEM SID:4610;	LC-ESI-QQ	NEGATIVE	50 V
KO000888	Gallate;Pyrogallol-5-carboxylic acid;3,4,5-Trihydroxybenzoate;3,4,5-Trihydroxybenzoic acid;Gallic acid;	C7H6O5	CAS 149-91-7;CHEBI 30778;KEGG C01424;NIKKAJI J7.408J;PUBCHEM SID:4609;	LC-ESI-QQ	NEGATIVE	10 V
KO000889	Gallate;Pyrogallol-5-carboxylic acid;3,4,5-Trihydroxybenzoate;3,4,5-Trihydroxybenzoic acid;Gallic acid;	C7H6O5	CAS 149-91-7;CHEBI 30778;KEGG C01424;NIKKAJI J7.408J;PUBCHEM SID:4609;	LC-ESI-QQ	NEGATIVE	20 V
KO000890	Gallate;Pyrogallol-5-carboxylic acid;3,4,5-Trihydroxybenzoate;3,4,5-Trihydroxybenzoic acid;Gallic acid;	C7H6O5	CAS 149-91-7;CHEBI 30778;KEGG C01424;NIKKAJI J7.408J;PUBCHEM SID:4609;	LC-ESI-QQ	NEGATIVE	30 V
KO000891	Gallate;Pyrogallol-5-carboxylic acid;3,4,5-Trihydroxybenzoate;3,4,5-Trihydroxybenzoic acid;Gallic acid;	C7H6O5	CAS 149-91-7;CHEBI 30778;KEGG C01424;NIKKAJI J7.408J;PUBCHEM SID:4609;	LC-ESI-QQ	NEGATIVE	40 V
KO000892	Gallate;Pyrogallol-5-carboxylic acid;3,4,5-Trihydroxybenzoate;3,4,5-Trihydroxybenzoic acid;Gallic acid;	C7H6O5	CAS 149-91-7;CHEBI 30778;KEGG C01424;NIKKAJI J7.408J;PUBCHEM SID:4609;	LC-ESI-QQ	NEGATIVE	50 V
KO000901	Glycyrrhizate;Glycyrrhizin;Glycyrrhizic acid;Glycyrrhizinate;	C42H62O16	CAS 1405-86-3;CHEBI 29807;KEGG C02284;NIKKAJI J1.238F;PUBCHEM SID:5341;	LC-ESI-QQ	NEGATIVE	40 V
KO000902	Glycyrrhizate;Glycyrrhizin;Glycyrrhizic acid;Glycyrrhizinate;	C42H62O16	CAS 1405-86-3;CHEBI 29807;KEGG C02284;NIKKAJI J1.238F;PUBCHEM SID:5341;	LC-ESI-QQ	NEGATIVE	50 V
KO000908	N-Glycolylneuraminate;N-Glycoloyl-neuraminate;NeuNGc;N-Glycolylneuraminic acid;	C11H19NO10	KEGG C03410;PUBCHEM SID:6239;	LC-ESI-QQ	NEGATIVE	10 V
KO000909	N-Glycolylneuraminate;N-Glycoloyl-neuraminate;NeuNGc;N-Glycolylneuraminic acid;	C11H19NO10	KEGG C03410;PUBCHEM SID:6239;	LC-ESI-QQ	NEGATIVE	20 V
KO000910	N-Glycolylneuraminate;N-Glycoloyl-neuraminate;NeuNGc;N-Glycolylneuraminic acid;	C11H19NO10	KEGG C03410;PUBCHEM SID:6239;	LC-ESI-QQ	NEGATIVE	30 V
KO000911	N-Glycolylneuraminate;N-Glycoloyl-neuraminate;NeuNGc;N-Glycolylneuraminic acid;	C11H19NO10	KEGG C03410;PUBCHEM SID:6239;	LC-ESI-QQ	NEGATIVE	40 V
KO000912	N-Glycolylneuraminate;N-Glycoloyl-neuraminate;NeuNGc;N-Glycolylneuraminic acid;	C11H19NO10	KEGG C03410;PUBCHEM SID:6239;	LC-ESI-QQ	NEGATIVE	50 V
KO000915	Galactosamine 1-phosphate;D-Galactosamine 1-phosphate;	C6H14NO8P	KEGG C03783;PUBCHEM SID:6534;	LC-ESI-QQ	NEGATIVE	30 V
KO000916	Galactosamine 1-phosphate;D-Galactosamine 1-phosphate;	C6H14NO8P	KEGG C03783;PUBCHEM SID:6534;	LC-ESI-QQ	NEGATIVE	40 V
KO000917	Galactosamine 1-phosphate;D-Galactosamine 1-phosphate;	C6H14NO8P	KEGG C03783;PUBCHEM SID:6534;	LC-ESI-QQ	NEGATIVE	50 V
KO000920	Galacturonate 1-phosphate;1-Phospho-alpha-D-galacturonate;D-Galacturonate 1-phosphate;Galacturonic acid 1-phosphate;	C6H11O10P	CHEBI 17543;KEGG C04037;PUBCHEM SID:6740;	LC-ESI-QQ	NEGATIVE	30 V
KO000921	Galacturonate 1-phosphate;1-Phospho-alpha-D-galacturonate;D-Galacturonate 1-phosphate;Galacturonic acid 1-phosphate;	C6H11O10P	CHEBI 17543;KEGG C04037;PUBCHEM SID:6740;	LC-ESI-QQ	NEGATIVE	40 V
KO000922	Galacturonate 1-phosphate;1-Phospho-alpha-D-galacturonate;D-Galacturonate 1-phosphate;Galacturonic acid 1-phosphate;	C6H11O10P	CHEBI 17543;KEGG C04037;PUBCHEM SID:6740;	LC-ESI-QQ	NEGATIVE	50 V
KO000928	Gibberellate;Gibberellic acid;Gibberellin A3;Gibberellin;	C19H22O6	CAS 77-06-5;CHEBI 28833;KEGG C01699;NIKKAJI J8.602I;PUBCHEM SID:4839;	LC-ESI-QQ	NEGATIVE	10 V
KO000929	Gibberellate;Gibberellic acid;Gibberellin A3;Gibberellin;	C19H22O6	CAS 77-06-5;CHEBI 28833;KEGG C01699;NIKKAJI J8.602I;PUBCHEM SID:4839;	LC-ESI-QQ	NEGATIVE	20 V
KO000930	Gibberellate;Gibberellic acid;Gibberellin A3;Gibberellin;	C19H22O6	CAS 77-06-5;CHEBI 28833;KEGG C01699;NIKKAJI J8.602I;PUBCHEM SID:4839;	LC-ESI-QQ	NEGATIVE	30 V
KO000931	Gibberellate;Gibberellic acid;Gibberellin A3;Gibberellin;	C19H22O6	CAS 77-06-5;CHEBI 28833;KEGG C01699;NIKKAJI J8.602I;PUBCHEM SID:4839;	LC-ESI-QQ	NEGATIVE	40 V
KO000932	Gibberellate;Gibberellic acid;Gibberellin A3;Gibberellin;	C19H22O6	CAS 77-06-5;CHEBI 28833;KEGG C01699;NIKKAJI J8.602I;PUBCHEM SID:4839;	LC-ESI-QQ	NEGATIVE	50 V
KO000935	Glycyrrhetinate;Glycyrrhetinic acid;Enoxolone;	C30H46O4	CAS 1449-05-4 471-53-4;CHEBI 30853;KEGG C02283;PUBCHEM SID:5340;	LC-ESI-QQ	NEGATIVE	30 V
KO000936	Glycyrrhetinate;Glycyrrhetinic acid;Enoxolone;	C30H46O4	CAS 1449-05-4 471-53-4;CHEBI 30853;KEGG C02283;PUBCHEM SID:5340;	LC-ESI-QQ	NEGATIVE	40 V
KO000938	Ganciclovir;	C9H13N5O4	KEGG C07019;	LC-ESI-QQ	NEGATIVE	10 V
KO000939	Ganciclovir;	C9H13N5O4	KEGG C07019;	LC-ESI-QQ	NEGATIVE	20 V
KO000940	Ganciclovir;	C9H13N5O4	KEGG C07019;	LC-ESI-QQ	NEGATIVE	30 V
KO000941	Ganciclovir;	C9H13N5O4	KEGG C07019;	LC-ESI-QQ	NEGATIVE	40 V
KO000942	Ganciclovir;	C9H13N5O4	KEGG C07019;	LC-ESI-QQ	NEGATIVE	50 V
KO000948	Glucose 1-phosphate(2);D-Glucose alpha-1-phosphate;D-Glucose 1-phosphate;alpha-D-Glucose 1-phosphate;Cori ester;Glucose 1-phosphate;	C6H13O9P	CAS 59-56-3;CHEBI 16077;KEGG C00103;NIKKAJI J40.065C;PUBCHEM SID:3403;	LC-ESI-QQ	NEGATIVE	10 V
KO000949	Glucose 1-phosphate(2);D-Glucose alpha-1-phosphate;D-Glucose 1-phosphate;alpha-D-Glucose 1-phosphate;Cori ester;Glucose 1-phosphate;	C6H13O9P	CAS 59-56-3;CHEBI 16077;KEGG C00103;NIKKAJI J40.065C;PUBCHEM SID:3403;	LC-ESI-QQ	NEGATIVE	20 V
KO000950	Glucose 1-phosphate(2);D-Glucose alpha-1-phosphate;D-Glucose 1-phosphate;alpha-D-Glucose 1-phosphate;Cori ester;Glucose 1-phosphate;	C6H13O9P	CAS 59-56-3;CHEBI 16077;KEGG C00103;NIKKAJI J40.065C;PUBCHEM SID:3403;	LC-ESI-QQ	NEGATIVE	30 V
KO000952	Glucose 1-phosphate(2);D-Glucose alpha-1-phosphate;D-Glucose 1-phosphate;alpha-D-Glucose 1-phosphate;Cori ester;Glucose 1-phosphate;	C6H13O9P	CAS 59-56-3;CHEBI 16077;KEGG C00103;NIKKAJI J40.065C;PUBCHEM SID:3403;	LC-ESI-QQ	NEGATIVE	50 V
KO000955	TRH;Protirelin;Thyrotropin releasing hormone;	C16H22N6O4	CAS 24305-27-9;KEGG C03958;NIKKAJI J3.473H;PUBCHEM SID:6679;	LC-ESI-QQ	NEGATIVE	30 V
KO000956	TRH;Protirelin;Thyrotropin releasing hormone;	C16H22N6O4	CAS 24305-27-9;KEGG C03958;NIKKAJI J3.473H;PUBCHEM SID:6679;	LC-ESI-QQ	NEGATIVE	40 V
KO000957	TRH;Protirelin;Thyrotropin releasing hormone;	C16H22N6O4	CAS 24305-27-9;KEGG C03958;NIKKAJI J3.473H;PUBCHEM SID:6679;	LC-ESI-QQ	NEGATIVE	50 V
KO000958	His;(S)-alpha-Amino-1H-imidazole-4-propionic acid;L-Histidine;	C6H9N3O2	CAS 71-00-1;CHEBI 15971;CHEMPDB HIS;KEGG C00135;NIKKAJI J4.881J;PUBCHEM SID:3435;	LC-ESI-QQ	NEGATIVE	10 V
KO000959	His;(S)-alpha-Amino-1H-imidazole-4-propionic acid;L-Histidine;	C6H9N3O2	CAS 71-00-1;CHEBI 15971;CHEMPDB HIS;KEGG C00135;NIKKAJI J4.881J;PUBCHEM SID:3435;	LC-ESI-QQ	NEGATIVE	20 V
KO000960	His;(S)-alpha-Amino-1H-imidazole-4-propionic acid;L-Histidine;	C6H9N3O2	CAS 71-00-1;CHEBI 15971;CHEMPDB HIS;KEGG C00135;NIKKAJI J4.881J;PUBCHEM SID:3435;	LC-ESI-QQ	NEGATIVE	30 V
KO000961	His;(S)-alpha-Amino-1H-imidazole-4-propionic acid;L-Histidine;	C6H9N3O2	CAS 71-00-1;CHEBI 15971;CHEMPDB HIS;KEGG C00135;NIKKAJI J4.881J;PUBCHEM SID:3435;	LC-ESI-QQ	NEGATIVE	40 V
KO000963	p-Hydroxybenzoate;Hydroxybenzenecarboxylic acid;4-Hydroxybenzoic acid;Hydroxybenzoic acid;4-Hydroxybenzoate;	C7H6O3	CAS 99-96-7;CHEBI 30763;CHEMPDB PHB;KEGG C00156;NIKKAJI J43.201F;PUBCHEM SID:3456;	LC-ESI-QQ	NEGATIVE	10 V
KO000964	p-Hydroxybenzoate;Hydroxybenzenecarboxylic acid;4-Hydroxybenzoic acid;Hydroxybenzoic acid;4-Hydroxybenzoate;	C7H6O3	CAS 99-96-7;CHEBI 30763;CHEMPDB PHB;KEGG C00156;NIKKAJI J43.201F;PUBCHEM SID:3456;	LC-ESI-QQ	NEGATIVE	20 V
KO000965	p-Hydroxybenzoate;Hydroxybenzenecarboxylic acid;4-Hydroxybenzoic acid;Hydroxybenzoic acid;4-Hydroxybenzoate;	C7H6O3	CAS 99-96-7;CHEBI 30763;CHEMPDB PHB;KEGG C00156;NIKKAJI J43.201F;PUBCHEM SID:3456;	LC-ESI-QQ	NEGATIVE	30 V
KO000966	p-Hydroxybenzoate;Hydroxybenzenecarboxylic acid;4-Hydroxybenzoic acid;Hydroxybenzoic acid;4-Hydroxybenzoate;	C7H6O3	CAS 99-96-7;CHEBI 30763;CHEMPDB PHB;KEGG C00156;NIKKAJI J43.201F;PUBCHEM SID:3456;	LC-ESI-QQ	NEGATIVE	40 V
KO000967	p-Hydroxybenzoate;Hydroxybenzenecarboxylic acid;4-Hydroxybenzoic acid;Hydroxybenzoic acid;4-Hydroxybenzoate;	C7H6O3	CAS 99-96-7;CHEBI 30763;CHEMPDB PHB;KEGG C00156;NIKKAJI J43.201F;PUBCHEM SID:3456;	LC-ESI-QQ	NEGATIVE	50 V
KO000974	p-Hydroxyphenylpyruvate;3-(4-Hydroxyphenyl)pyruvate;p-Hydroxyphenylpyruvic acid;4-Hydroxyphenylpyruvate;4-Hydroxyphenylpyruvic acid;	C9H8O4	CHEBI 15999;KEGG C01179;PUBCHEM SID:4406;	LC-ESI-QQ	NEGATIVE	20 V
KO000975	p-Hydroxyphenylpyruvate;3-(4-Hydroxyphenyl)pyruvate;p-Hydroxyphenylpyruvic acid;4-Hydroxyphenylpyruvate;4-Hydroxyphenylpyruvic acid;	C9H8O4	CHEBI 15999;KEGG C01179;PUBCHEM SID:4406;	LC-ESI-QQ	NEGATIVE	30 V
KO000976	p-Hydroxyphenylpyruvate;3-(4-Hydroxyphenyl)pyruvate;p-Hydroxyphenylpyruvic acid;4-Hydroxyphenylpyruvate;4-Hydroxyphenylpyruvic acid;	C9H8O4	CHEBI 15999;KEGG C01179;PUBCHEM SID:4406;	LC-ESI-QQ	NEGATIVE	40 V
KO000977	p-Hydroxyphenylpyruvate;3-(4-Hydroxyphenyl)pyruvate;p-Hydroxyphenylpyruvic acid;4-Hydroxyphenylpyruvate;4-Hydroxyphenylpyruvic acid;	C9H8O4	CHEBI 15999;KEGG C01179;PUBCHEM SID:4406;	LC-ESI-QQ	NEGATIVE	50 V
KO000980	Homocarnosine;L-Homocarnosine;gamma-Aminobutyryl histidine;N-(4-Amino-1-oxobutyryl)histidine;	C10H16N4O3	CAS 3650-73-5;KEGG C00884;NIKKAJI J14.557B;PUBCHEM SID:4140;	LC-ESI-QQ	NEGATIVE	30 V
KO000981	Homocarnosine;L-Homocarnosine;gamma-Aminobutyryl histidine;N-(4-Amino-1-oxobutyryl)histidine;	C10H16N4O3	CAS 3650-73-5;KEGG C00884;NIKKAJI J14.557B;PUBCHEM SID:4140;	LC-ESI-QQ	NEGATIVE	40 V
KO000982	Homocarnosine;L-Homocarnosine;gamma-Aminobutyryl histidine;N-(4-Amino-1-oxobutyryl)histidine;	C10H16N4O3	CAS 3650-73-5;KEGG C00884;NIKKAJI J14.557B;PUBCHEM SID:4140;	LC-ESI-QQ	NEGATIVE	50 V
KO000983	Hypoxanthine;Purine-6-ol;	C5H4N4O	CAS 68-94-0;CHEBI 17368;CHEMPDB HPA;KEGG C00262;NIKKAJI J1.934H;PUBCHEM SID:3560;	LC-ESI-QQ	NEGATIVE	10 V
KO000984	Hypoxanthine;Purine-6-ol;	C5H4N4O	CAS 68-94-0;CHEBI 17368;CHEMPDB HPA;KEGG C00262;NIKKAJI J1.934H;PUBCHEM SID:3560;	LC-ESI-QQ	NEGATIVE	20 V
KO000985	Hypoxanthine;Purine-6-ol;	C5H4N4O	CAS 68-94-0;CHEBI 17368;CHEMPDB HPA;KEGG C00262;NIKKAJI J1.934H;PUBCHEM SID:3560;	LC-ESI-QQ	NEGATIVE	30 V
KO000986	Hypoxanthine;Purine-6-ol;	C5H4N4O	CAS 68-94-0;CHEBI 17368;CHEMPDB HPA;KEGG C00262;NIKKAJI J1.934H;PUBCHEM SID:3560;	LC-ESI-QQ	NEGATIVE	40 V
KO000987	Hypoxanthine;Purine-6-ol;	C5H4N4O	CAS 68-94-0;CHEBI 17368;CHEMPDB HPA;KEGG C00262;NIKKAJI J1.934H;PUBCHEM SID:3560;	LC-ESI-QQ	NEGATIVE	50 V
KO000998	m-Hydroxybenzoate;3-Hydroxybenzoate;m-Hydroxybenzoic acid;	C7H6O3	CAS 99-06-9;CHEBI 30764;CHEMPDB 3HB;KEGG C00587;NIKKAJI J43.202D;PUBCHEM SID:3866;	LC-ESI-QQ	NEGATIVE	10 V
KO000999	m-Hydroxybenzoate;3-Hydroxybenzoate;m-Hydroxybenzoic acid;	C7H6O3	CAS 99-06-9;CHEBI 30764;CHEMPDB 3HB;KEGG C00587;NIKKAJI J43.202D;PUBCHEM SID:3866;	LC-ESI-QQ	NEGATIVE	20 V
KO001005	o-Hydroxybenzoate;Salicylate;o-Hydroxybenzoic acid;Salicylic acid;	C7H6O3	CAS 69-72-7;CHEBI 16914;CHEMPDB SAL;KEGG C00805;NIKKAJI J2.370A;PUBCHEM SID:4063;	LC-ESI-QQ	NEGATIVE	30 V
KO001006	o-Hydroxybenzoate;Salicylate;o-Hydroxybenzoic acid;Salicylic acid;	C7H6O3	CAS 69-72-7;CHEBI 16914;CHEMPDB SAL;KEGG C00805;NIKKAJI J2.370A;PUBCHEM SID:4063;	LC-ESI-QQ	NEGATIVE	40 V
KO001009	b-Hydroxybutyrate;(R)-3-Hydroxybutyric acid;(R)-3-Hydroxybutanoic acid;(R)-3-Hydroxybutanoate;beta-Hydroxybutyric acid;	C4H8O3	CHEBI 17066;KEGG C01089;PUBCHEM SID:4324;	LC-ESI-QQ	NEGATIVE	20 V
KO001010	b-Hydroxybutyrate;(R)-3-Hydroxybutyric acid;(R)-3-Hydroxybutanoic acid;(R)-3-Hydroxybutanoate;beta-Hydroxybutyric acid;	C4H8O3	CHEBI 17066;KEGG C01089;PUBCHEM SID:4324;	LC-ESI-QQ	NEGATIVE	30 V
KO001019	Harmaline;	C13H14N2O	CAS 304-21-2;KEGG C06536;NIKKAJI J11.607F;PUBCHEM SID:8766;	LC-ESI-QQ	NEGATIVE	20 V
KO001021	Harmaline;	C13H14N2O	CAS 304-21-2;KEGG C06536;NIKKAJI J11.607F;PUBCHEM SID:8766;	LC-ESI-QQ	NEGATIVE	40 V
KO001022	Harmaline;	C13H14N2O	CAS 304-21-2;KEGG C06536;NIKKAJI J11.607F;PUBCHEM SID:8766;	LC-ESI-QQ	NEGATIVE	50 V
KO001028	Harman;	C12H10N2	CAS 486-84-0;KEGG C09209;NIKKAJI J1.550D;PUBCHEM SID:11400;	LC-ESI-QQ	NEGATIVE	10 V
KO001031	Harman;	C12H10N2	CAS 486-84-0;KEGG C09209;NIKKAJI J1.550D;PUBCHEM SID:11400;	LC-ESI-QQ	NEGATIVE	40 V
KO001052	Homocystine;4,4'-Dithiobis(2-aminobutyric acid);DL-Homocystine;	C8H16N2O4S2	CAS 462-10-2;CHEBI 17485;KEGG C01817;NIKKAJI J5.770C;PUBCHEM SID:4941;	LC-ESI-QQ	NEGATIVE	10 V
KO001053	Homocystine;4,4'-Dithiobis(2-aminobutyric acid);DL-Homocystine;	C8H16N2O4S2	CAS 462-10-2;CHEBI 17485;KEGG C01817;NIKKAJI J5.770C;PUBCHEM SID:4941;	LC-ESI-QQ	NEGATIVE	20 V
KO001054	Homocystine;4,4'-Dithiobis(2-aminobutyric acid);DL-Homocystine;	C8H16N2O4S2	CAS 462-10-2;CHEBI 17485;KEGG C01817;NIKKAJI J5.770C;PUBCHEM SID:4941;	LC-ESI-QQ	NEGATIVE	30 V
KO001055	Homocystine;4,4'-Dithiobis(2-aminobutyric acid);DL-Homocystine;	C8H16N2O4S2	CAS 462-10-2;CHEBI 17485;KEGG C01817;NIKKAJI J5.770C;PUBCHEM SID:4941;	LC-ESI-QQ	NEGATIVE	40 V
KO001056	Homocystine;4,4'-Dithiobis(2-aminobutyric acid);DL-Homocystine;	C8H16N2O4S2	CAS 462-10-2;CHEBI 17485;KEGG C01817;NIKKAJI J5.770C;PUBCHEM SID:4941;	LC-ESI-QQ	NEGATIVE	50 V
KO001058	cis-4-Hydroxyproline;cis-4-Hydroxy-D-proline;	C5H9NO3	CAS 2584-71-6;CHEBI 16231;KEGG C03440;NIKKAJI J192.095B;PUBCHEM SID:6264;	LC-ESI-QQ	NEGATIVE	20 V
KO001059	cis-4-Hydroxyproline;cis-4-Hydroxy-D-proline;	C5H9NO3	CAS 2584-71-6;CHEBI 16231;KEGG C03440;NIKKAJI J192.095B;PUBCHEM SID:6264;	LC-ESI-QQ	NEGATIVE	30 V
KO001061	4-Hydroxy-3-methoxymandelate;3-Methoxy-4-hydroxymandelate;Vanillylmandelic acid;DL-4-Hydroxy-3-methoxymandelic acid;	C9H10O5	KEGG C05584;PUBCHEM SID:7910;	LC-ESI-QQ	NEGATIVE	10 V
KO001062	4-Hydroxy-3-methoxymandelate;3-Methoxy-4-hydroxymandelate;Vanillylmandelic acid;DL-4-Hydroxy-3-methoxymandelic acid;	C9H10O5	KEGG C05584;PUBCHEM SID:7910;	LC-ESI-QQ	NEGATIVE	20 V
KO001064	4-Hydroxy-3-methoxymandelate;3-Methoxy-4-hydroxymandelate;Vanillylmandelic acid;DL-4-Hydroxy-3-methoxymandelic acid;	C9H10O5	KEGG C05584;PUBCHEM SID:7910;	LC-ESI-QQ	NEGATIVE	40 V
KO001065	4-Hydroxy-3-methoxymandelate;3-Methoxy-4-hydroxymandelate;Vanillylmandelic acid;DL-4-Hydroxy-3-methoxymandelic acid;	C9H10O5	KEGG C05584;PUBCHEM SID:7910;	LC-ESI-QQ	NEGATIVE	50 V
KO001068	5-Hydroxy-3-indoleaceacetate;5-Hydroxyindoleacetate;5-Hydroxyindoleacetic acid;	C10H9NO3	KEGG C05635;PUBCHEM SID:7946;	LC-ESI-QQ	NEGATIVE	30 V
KO001069	5-Hydroxy-3-indoleaceacetate;5-Hydroxyindoleacetate;5-Hydroxyindoleacetic acid;	C10H9NO3	KEGG C05635;PUBCHEM SID:7946;	LC-ESI-QQ	NEGATIVE	40 V
KO001071	Homovanillate;Homovanillic acid;	C9H10O4	CAS 306-08-1;KEGG C05582;NIKKAJI J61.262F;PUBCHEM SID:7908;	LC-ESI-QQ	NEGATIVE	10 V
KO001072	Homovanillate;Homovanillic acid;	C9H10O4	CAS 306-08-1;KEGG C05582;NIKKAJI J61.262F;PUBCHEM SID:7908;	LC-ESI-QQ	NEGATIVE	20 V
KO001073	Homovanillate;Homovanillic acid;	C9H10O4	CAS 306-08-1;KEGG C05582;NIKKAJI J61.262F;PUBCHEM SID:7908;	LC-ESI-QQ	NEGATIVE	30 V
KO001074	Homovanillate;Homovanillic acid;	C9H10O4	CAS 306-08-1;KEGG C05582;NIKKAJI J61.262F;PUBCHEM SID:7908;	LC-ESI-QQ	NEGATIVE	40 V
KO001081	6-Hydroxyhexanoate;6-Hydroxyhexanoic acid;	C6H12O3	CAS 1191-25-9;CHEBI 32383;KEGG C06103;NIKKAJI J262.001D;PUBCHEM SID:8367;	LC-ESI-QQ	NEGATIVE	10 V
KO001082	6-Hydroxyhexanoate;6-Hydroxyhexanoic acid;	C6H12O3	CAS 1191-25-9;CHEBI 32383;KEGG C06103;NIKKAJI J262.001D;PUBCHEM SID:8367;	LC-ESI-QQ	NEGATIVE	20 V
KO001083	6-Hydroxyhexanoate;6-Hydroxyhexanoic acid;	C6H12O3	CAS 1191-25-9;CHEBI 32383;KEGG C06103;NIKKAJI J262.001D;PUBCHEM SID:8367;	LC-ESI-QQ	NEGATIVE	30 V
KO001084	6-Hydroxyhexanoate;6-Hydroxyhexanoic acid;	C6H12O3	CAS 1191-25-9;CHEBI 32383;KEGG C06103;NIKKAJI J262.001D;PUBCHEM SID:8367;	LC-ESI-QQ	NEGATIVE	40 V
KO001087	5-Hydroxylysine;Procollagen 5-hydroxy-L-lysine;5-Hydroxy-L-lysine;Procollagen L-erythro-5-hydroxy-L-lysine;	C6H14N2O3	CAS 1190-94-9;CHEBI 18040;KEGG C01211;NIKKAJI J38.540I;PUBCHEM SID:4433;	LC-ESI-QQ	NEGATIVE	20 V
KO001088	5-Hydroxylysine;Procollagen 5-hydroxy-L-lysine;5-Hydroxy-L-lysine;Procollagen L-erythro-5-hydroxy-L-lysine;	C6H14N2O3	CAS 1190-94-9;CHEBI 18040;KEGG C01211;NIKKAJI J38.540I;PUBCHEM SID:4433;	LC-ESI-QQ	NEGATIVE	30 V
KO001092	Hippurate;N-Benzoylglycine;Benzoylaminoacetic acid;Hippuric acid;	C9H9NO3	CAS 495-69-2;CHEBI 18089;KEGG C01586;NIKKAJI J1.562H;PUBCHEM SID:4741;	LC-ESI-QQ	NEGATIVE	20 V
KO001093	Hippurate;N-Benzoylglycine;Benzoylaminoacetic acid;Hippuric acid;	C9H9NO3	CAS 495-69-2;CHEBI 18089;KEGG C01586;NIKKAJI J1.562H;PUBCHEM SID:4741;	LC-ESI-QQ	NEGATIVE	30 V
KO001094	Hippurate;N-Benzoylglycine;Benzoylaminoacetic acid;Hippuric acid;	C9H9NO3	CAS 495-69-2;CHEBI 18089;KEGG C01586;NIKKAJI J1.562H;PUBCHEM SID:4741;	LC-ESI-QQ	NEGATIVE	40 V
KO001095	Hippurate;N-Benzoylglycine;Benzoylaminoacetic acid;Hippuric acid;	C9H9NO3	CAS 495-69-2;CHEBI 18089;KEGG C01586;NIKKAJI J1.562H;PUBCHEM SID:4741;	LC-ESI-QQ	NEGATIVE	50 V
KO001097	3-(4-Hydroxyphenyl)propionate;Phloretic acid;Phloretate;3-(4-Hydroxyphenyl)propionic acid;	C9H10O3	CAS 501-97-3;CHEBI 32980;CHEMPDB HPP;KEGG C01744;NIKKAJI J1.565B;PUBCHEM SID:4878;	LC-ESI-QQ	NEGATIVE	20 V
KO001099	3-(4-Hydroxyphenyl)propionate;Phloretic acid;Phloretate;3-(4-Hydroxyphenyl)propionic acid;	C9H10O3	CAS 501-97-3;CHEBI 32980;CHEMPDB HPP;KEGG C01744;NIKKAJI J1.565B;PUBCHEM SID:4878;	LC-ESI-QQ	NEGATIVE	40 V
KO001101	Homoarginine;	C7H16N4O2	CAS 156-86-5;KEGG C01924;NIKKAJI J24H;PUBCHEM SID:5030;	LC-ESI-QQ	NEGATIVE	10 V
KO001102	Homoarginine;	C7H16N4O2	CAS 156-86-5;KEGG C01924;NIKKAJI J24H;PUBCHEM SID:5030;	LC-ESI-QQ	NEGATIVE	20 V
KO001103	Homoarginine;	C7H16N4O2	CAS 156-86-5;KEGG C01924;NIKKAJI J24H;PUBCHEM SID:5030;	LC-ESI-QQ	NEGATIVE	30 V
KO001106	trans-4-Hydroxy-3-methoxycinnamate;Ferulate;3-Methoxy-4-hydroxy-trans-cinnamate;4-Hydroxy-3-methoxycinnamic acid;Ferulic acid;	C10H10O4	CAS 1135-24-6;CHEBI 17620;KEGG C01494;NIKKAJI J7.273G;PUBCHEM SID:4664;	LC-ESI-QQ	NEGATIVE	10 V
KO001107	trans-4-Hydroxy-3-methoxycinnamate;Ferulate;3-Methoxy-4-hydroxy-trans-cinnamate;4-Hydroxy-3-methoxycinnamic acid;Ferulic acid;	C10H10O4	CAS 1135-24-6;CHEBI 17620;KEGG C01494;NIKKAJI J7.273G;PUBCHEM SID:4664;	LC-ESI-QQ	NEGATIVE	20 V
KO001108	trans-4-Hydroxy-3-methoxycinnamate;Ferulate;3-Methoxy-4-hydroxy-trans-cinnamate;4-Hydroxy-3-methoxycinnamic acid;Ferulic acid;	C10H10O4	CAS 1135-24-6;CHEBI 17620;KEGG C01494;NIKKAJI J7.273G;PUBCHEM SID:4664;	LC-ESI-QQ	NEGATIVE	30 V
KO001109	trans-4-Hydroxy-3-methoxycinnamate;Ferulate;3-Methoxy-4-hydroxy-trans-cinnamate;4-Hydroxy-3-methoxycinnamic acid;Ferulic acid;	C10H10O4	CAS 1135-24-6;CHEBI 17620;KEGG C01494;NIKKAJI J7.273G;PUBCHEM SID:4664;	LC-ESI-QQ	NEGATIVE	40 V
KO001110	trans-4-Hydroxy-3-methoxycinnamate;Ferulate;3-Methoxy-4-hydroxy-trans-cinnamate;4-Hydroxy-3-methoxycinnamic acid;Ferulic acid;	C10H10O4	CAS 1135-24-6;CHEBI 17620;KEGG C01494;NIKKAJI J7.273G;PUBCHEM SID:4664;	LC-ESI-QQ	NEGATIVE	50 V
KO001121	3-Hydroxy-3-methylglutarate;Dicrotalic acid;3-Hydorxy-3-methylglutaric acid;3-Hydroxy-3-methylpentanedioic acid;Meglutol;beta-Hydroxy-beta-methylglutaric acid;3-Hydroxy-3-methylglutaric acid;	C6H10O5	CAS 503-49-1;CHEBI 30919;KEGG C03761;NIKKAJI J6.212J;PUBCHEM SID:6518;	LC-ESI-QQ	NEGATIVE	20 V
KO001122	3-Hydroxy-3-methylglutarate;Dicrotalic acid;3-Hydorxy-3-methylglutaric acid;3-Hydroxy-3-methylpentanedioic acid;Meglutol;beta-Hydroxy-beta-methylglutaric acid;3-Hydroxy-3-methylglutaric acid;	C6H10O5	CAS 503-49-1;CHEBI 30919;KEGG C03761;NIKKAJI J6.212J;PUBCHEM SID:6518;	LC-ESI-QQ	NEGATIVE	30 V
KO001123	3-Hydroxy-3-methylglutarate;Dicrotalic acid;3-Hydorxy-3-methylglutaric acid;3-Hydroxy-3-methylpentanedioic acid;Meglutol;beta-Hydroxy-beta-methylglutaric acid;3-Hydroxy-3-methylglutaric acid;	C6H10O5	CAS 503-49-1;CHEBI 30919;KEGG C03761;NIKKAJI J6.212J;PUBCHEM SID:6518;	LC-ESI-QQ	NEGATIVE	40 V
KO001130	2-Hydroxy-4-methylpentanoate;D-2-Hydroxyisocaproate;2-Hydroxy-4-methylpentanoic acid;	C6H12O3	CAS 20312-37-2;KEGG C03264;NIKKAJI J84.593K;PUBCHEM SID:6128;	LC-ESI-QQ	NEGATIVE	10 V
KO001131	2-Hydroxy-4-methylpentanoate;D-2-Hydroxyisocaproate;2-Hydroxy-4-methylpentanoic acid;	C6H12O3	CAS 20312-37-2;KEGG C03264;NIKKAJI J84.593K;PUBCHEM SID:6128;	LC-ESI-QQ	NEGATIVE	20 V
KO001132	2-Hydroxy-4-methylpentanoate;D-2-Hydroxyisocaproate;2-Hydroxy-4-methylpentanoic acid;	C6H12O3	CAS 20312-37-2;KEGG C03264;NIKKAJI J84.593K;PUBCHEM SID:6128;	LC-ESI-QQ	NEGATIVE	30 V
KO001133	2-Hydroxy-4-methylpentanoate;D-2-Hydroxyisocaproate;2-Hydroxy-4-methylpentanoic acid;	C6H12O3	CAS 20312-37-2;KEGG C03264;NIKKAJI J84.593K;PUBCHEM SID:6128;	LC-ESI-QQ	NEGATIVE	40 V
KO001134	2-Hydroxy-4-methylpentanoate;D-2-Hydroxyisocaproate;2-Hydroxy-4-methylpentanoic acid;	C6H12O3	CAS 20312-37-2;KEGG C03264;NIKKAJI J84.593K;PUBCHEM SID:6128;	LC-ESI-QQ	NEGATIVE	50 V
KO001137	Serine O-sulfate;L-Serine O-sulfate;	C3H7NO6S	KEGG C02703;PUBCHEM SID:5666;	LC-ESI-QQ	NEGATIVE	30 V
KO001138	Serine O-sulfate;L-Serine O-sulfate;	C3H7NO6S	KEGG C02703;PUBCHEM SID:5666;	LC-ESI-QQ	NEGATIVE	40 V
KO001140	2-(4-Hydroxyphenyl)propionate;4-Hydroxyhydratropate;2-(4-Hydroxyphenyl)propionic acid;	C9H10O3	KEGG C03080;PUBCHEM SID:5978;	LC-ESI-QQ	NEGATIVE	10 V
KO001142	2-(4-Hydroxyphenyl)propionate;4-Hydroxyhydratropate;2-(4-Hydroxyphenyl)propionic acid;	C9H10O3	KEGG C03080;PUBCHEM SID:5978;	LC-ESI-QQ	NEGATIVE	30 V
KO001143	2-(4-Hydroxyphenyl)propionate;4-Hydroxyhydratropate;2-(4-Hydroxyphenyl)propionic acid;	C9H10O3	KEGG C03080;PUBCHEM SID:5978;	LC-ESI-QQ	NEGATIVE	40 V
KO001151	4-Hydroxy-3-methoxybenzoate;4-Hydroxy-3-methoxybenzoic acid;Vanillate;	C8H8O4	CAS 121-34-6;CHEBI 30816;KEGG C06672;NIKKAJI J5.337F;PUBCHEM SID:8897;	LC-ESI-QQ	NEGATIVE	20 V
KO001153	4-Hydroxy-3-methoxybenzoate;4-Hydroxy-3-methoxybenzoic acid;Vanillate;	C8H8O4	CAS 121-34-6;CHEBI 30816;KEGG C06672;NIKKAJI J5.337F;PUBCHEM SID:8897;	LC-ESI-QQ	NEGATIVE	40 V
KO001161	Isocitrate;1-Hydroxytricarballylic acid;Isocitric acid;1-Hydroxypropane-1,2,3-tricarboxylic acid;DL-Isocitric acid;	C6H8O7	CAS 320-77-4;CHEBI 30887;KEGG C00311;NIKKAJI J95.796H;PUBCHEM SID:3605;	LC-ESI-QQ	NEGATIVE	20 V
KO001162	Isocitrate;1-Hydroxytricarballylic acid;Isocitric acid;1-Hydroxypropane-1,2,3-tricarboxylic acid;DL-Isocitric acid;	C6H8O7	CAS 320-77-4;CHEBI 30887;KEGG C00311;NIKKAJI J95.796H;PUBCHEM SID:3605;	LC-ESI-QQ	NEGATIVE	30 V
KO001163	Isocitrate;1-Hydroxytricarballylic acid;Isocitric acid;1-Hydroxypropane-1,2,3-tricarboxylic acid;DL-Isocitric acid;	C6H8O7	CAS 320-77-4;CHEBI 30887;KEGG C00311;NIKKAJI J95.796H;PUBCHEM SID:3605;	LC-ESI-QQ	NEGATIVE	40 V
KO001164	Isocitrate;1-Hydroxytricarballylic acid;Isocitric acid;1-Hydroxypropane-1,2,3-tricarboxylic acid;DL-Isocitric acid;	C6H8O7	CAS 320-77-4;CHEBI 30887;KEGG C00311;NIKKAJI J95.796H;PUBCHEM SID:3605;	LC-ESI-QQ	NEGATIVE	50 V
KO001166	Indole-3-pyruvate;Indolepyruvic acid;Indole-3-pyruvate;(Indol-3-yl)pyruvate;Indolepyruvate;3-(Indol-3-yl)pyruvate;Indole-3-pyruvic acid;	C11H9NO3	CAS 35656-49-6;CHEBI 29750;KEGG C00331;PUBCHEM SID:3625;	LC-ESI-QQ	NEGATIVE	20 V
KO001167	Indole-3-pyruvate;Indolepyruvic acid;Indole-3-pyruvate;(Indol-3-yl)pyruvate;Indolepyruvate;3-(Indol-3-yl)pyruvate;Indole-3-pyruvic acid;	C11H9NO3	CAS 35656-49-6;CHEBI 29750;KEGG C00331;PUBCHEM SID:3625;	LC-ESI-QQ	NEGATIVE	30 V
KO001169	Indole-3-pyruvate;Indolepyruvic acid;Indole-3-pyruvate;(Indol-3-yl)pyruvate;Indolepyruvate;3-(Indol-3-yl)pyruvate;Indole-3-pyruvic acid;	C11H9NO3	CAS 35656-49-6;CHEBI 29750;KEGG C00331;PUBCHEM SID:3625;	LC-ESI-QQ	NEGATIVE	50 V
KO001173	Inosine;	C10H12N4O5	CAS 58-63-9;CHEBI 17596;KEGG C00294;NIKKAJI J1.388I;PUBCHEM SID:3588;	LC-ESI-QQ	NEGATIVE	40 V
KO001174	Inosine;	C10H12N4O5	CAS 58-63-9;CHEBI 17596;KEGG C00294;NIKKAJI J1.388I;PUBCHEM SID:3588;	LC-ESI-QQ	NEGATIVE	50 V
KO001185	Itaconate;Itaconic acid;Methylenesuccinic acid;	C5H6O4	CAS 97-65-4;CHEBI 30838;KEGG C00490;NIKKAJI J38.149G;PUBCHEM SID:3773;	LC-ESI-QQ	NEGATIVE	30 V
KO001186	Itaconate;Itaconic acid;Methylenesuccinic acid;	C5H6O4	CAS 97-65-4;CHEBI 30838;KEGG C00490;NIKKAJI J38.149G;PUBCHEM SID:3773;	LC-ESI-QQ	NEGATIVE	40 V
KO001197	Isatin;	C8H5NO2	CAS 91-56-5;CHEBI 27539;CHEMPDB ISN;KEGG C11129;NIKKAJI J4.342G;PUBCHEM SID:13311;	LC-ESI-QQ	NEGATIVE	20 V
KO001198	Isatin;	C8H5NO2	CAS 91-56-5;CHEBI 27539;CHEMPDB ISN;KEGG C11129;NIKKAJI J4.342G;PUBCHEM SID:13311;	LC-ESI-QQ	NEGATIVE	30 V
KO001203	Indole-3-ethanol;Tryptophol;	C10H11NO	CAS 526-55-6;CHEBI 17890;KEGG C00955;NIKKAJI J6.661C;PUBCHEM SID:4206;	LC-ESI-QQ	NEGATIVE	30 V
KO001204	Indole-3-ethanol;Tryptophol;	C10H11NO	CAS 526-55-6;CHEBI 17890;KEGG C00955;NIKKAJI J6.661C;PUBCHEM SID:4206;	LC-ESI-QQ	NEGATIVE	40 V
KO001205	Indole-3-ethanol;Tryptophol;	C10H11NO	CAS 526-55-6;CHEBI 17890;KEGG C00955;NIKKAJI J6.661C;PUBCHEM SID:4206;	LC-ESI-QQ	NEGATIVE	50 V
KO001207	3-Indoleacetonitrile;(Indole-3-yl)acetonitrile;Indole-3-acetonitrile;Indol-3-ylacetonitrile;	C10H8N2	CAS 771-51-7;CHEBI 17566;KEGG C02938;NIKKAJI J1.733G;PUBCHEM SID:5857;	LC-ESI-QQ	NEGATIVE	20 V
KO001209	3-Indoleacetonitrile;(Indole-3-yl)acetonitrile;Indole-3-acetonitrile;Indol-3-ylacetonitrile;	C10H8N2	CAS 771-51-7;CHEBI 17566;KEGG C02938;NIKKAJI J1.733G;PUBCHEM SID:5857;	LC-ESI-QQ	NEGATIVE	40 V
KO001211	Isoferulate;Isoferulic acid;	C10H10O4	CAS 537-73-5;KEGG C10470;NIKKAJI J6.365G;PUBCHEM SID:12653;	LC-ESI-QQ	NEGATIVE	10 V
KO001212	Isoferulate;Isoferulic acid;	C10H10O4	CAS 537-73-5;KEGG C10470;NIKKAJI J6.365G;PUBCHEM SID:12653;	LC-ESI-QQ	NEGATIVE	20 V
KO001213	Isoferulate;Isoferulic acid;	C10H10O4	CAS 537-73-5;KEGG C10470;NIKKAJI J6.365G;PUBCHEM SID:12653;	LC-ESI-QQ	NEGATIVE	30 V
KO001214	Isoferulate;Isoferulic acid;	C10H10O4	CAS 537-73-5;KEGG C10470;NIKKAJI J6.365G;PUBCHEM SID:12653;	LC-ESI-QQ	NEGATIVE	40 V
KO001218	3-Indolebutyrate;Indolebutyric acid;3-Indolebutyric acid;	C12H13NO2	CAS 133-32-4;CHEBI 33070;CHEMPDB 3IB;KEGG C11284;NIKKAJI J2.525I;PUBCHEM SID:13461;	LC-ESI-QQ	NEGATIVE	30 V
KO001219	3-Indolebutyrate;Indolebutyric acid;3-Indolebutyric acid;	C12H13NO2	CAS 133-32-4;CHEBI 33070;CHEMPDB 3IB;KEGG C11284;NIKKAJI J2.525I;PUBCHEM SID:13461;	LC-ESI-QQ	NEGATIVE	40 V
KO001222	Indole-3-acetamide;	C10H10N2O	CAS 879-37-8;KEGG C02693;NIKKAJI J128.124K;PUBCHEM SID:5661;	LC-ESI-QQ	NEGATIVE	20 V
KO001223	Indole-3-acetamide;	C10H10N2O	CAS 879-37-8;KEGG C02693;NIKKAJI J128.124K;PUBCHEM SID:5661;	LC-ESI-QQ	NEGATIVE	30 V
KO001237	2-Isopropylmalate;2-Hydroxy-2-isopropylbutanedioate;3-Hydroxy-4-methyl-3-carboxypentanoate;2-Isopropylmalic acid;3-Carboxy-3-hydroxy-4-methylpentanoate;(2S)-2-Isopropylmalate;3-Carboxy-3-hydroxyisocaproate;3-Carboxy-3-hydroxy-isocaproate;	C7H12O5	CHEBI 28635;KEGG C02504;PUBCHEM SID:5516;	LC-ESI-QQ	NEGATIVE	20 V
KO001238	2-Isopropylmalate;2-Hydroxy-2-isopropylbutanedioate;3-Hydroxy-4-methyl-3-carboxypentanoate;2-Isopropylmalic acid;3-Carboxy-3-hydroxy-4-methylpentanoate;(2S)-2-Isopropylmalate;3-Carboxy-3-hydroxyisocaproate;3-Carboxy-3-hydroxy-isocaproate;	C7H12O5	CHEBI 28635;KEGG C02504;PUBCHEM SID:5516;	LC-ESI-QQ	NEGATIVE	30 V
KO001239	2-Isopropylmalate;2-Hydroxy-2-isopropylbutanedioate;3-Hydroxy-4-methyl-3-carboxypentanoate;2-Isopropylmalic acid;3-Carboxy-3-hydroxy-4-methylpentanoate;(2S)-2-Isopropylmalate;3-Carboxy-3-hydroxyisocaproate;3-Carboxy-3-hydroxy-isocaproate;	C7H12O5	CHEBI 28635;KEGG C02504;PUBCHEM SID:5516;	LC-ESI-QQ	NEGATIVE	40 V
KO001240	2-Isopropylmalate;2-Hydroxy-2-isopropylbutanedioate;3-Hydroxy-4-methyl-3-carboxypentanoate;2-Isopropylmalic acid;3-Carboxy-3-hydroxy-4-methylpentanoate;(2S)-2-Isopropylmalate;3-Carboxy-3-hydroxyisocaproate;3-Carboxy-3-hydroxy-isocaproate;	C7H12O5	CHEBI 28635;KEGG C02504;PUBCHEM SID:5516;	LC-ESI-QQ	NEGATIVE	50 V
KO001241	3-Iodotyrosine;3-Iodo-L-tyrosine;	C9H10INO3	CAS 70-78-0;CHEBI 27847;CHEMPDB IYR;KEGG C02515;NIKKAJI J4.880A;PUBCHEM SID:5525;	LC-ESI-QQ	NEGATIVE	10 V
KO001242	3-Iodotyrosine;3-Iodo-L-tyrosine;	C9H10INO3	CAS 70-78-0;CHEBI 27847;CHEMPDB IYR;KEGG C02515;NIKKAJI J4.880A;PUBCHEM SID:5525;	LC-ESI-QQ	NEGATIVE	20 V
KO001243	3-Iodotyrosine;3-Iodo-L-tyrosine;	C9H10INO3	CAS 70-78-0;CHEBI 27847;CHEMPDB IYR;KEGG C02515;NIKKAJI J4.880A;PUBCHEM SID:5525;	LC-ESI-QQ	NEGATIVE	30 V
KO001244	3-Iodotyrosine;3-Iodo-L-tyrosine;	C9H10INO3	CAS 70-78-0;CHEBI 27847;CHEMPDB IYR;KEGG C02515;NIKKAJI J4.880A;PUBCHEM SID:5525;	LC-ESI-QQ	NEGATIVE	40 V
KO001245	3-Iodotyrosine;3-Iodo-L-tyrosine;	C9H10INO3	CAS 70-78-0;CHEBI 27847;CHEMPDB IYR;KEGG C02515;NIKKAJI J4.880A;PUBCHEM SID:5525;	LC-ESI-QQ	NEGATIVE	50 V
KO001258	2-Oxoadipate;2-Oxoadipic acid;	C6H8O5	CAS 3184-35-8;CHEBI 15753;KEGG C00322;NIKKAJI J39.063A;PUBCHEM SID:3616;	LC-ESI-QQ	NEGATIVE	30 V
KO001259	2-Oxoadipate;2-Oxoadipic acid;	C6H8O5	CAS 3184-35-8;CHEBI 15753;KEGG C00322;NIKKAJI J39.063A;PUBCHEM SID:3616;	LC-ESI-QQ	NEGATIVE	40 V
KO001267	Lys;L-Lysine;Lysine acid;2,6-Diaminohexanoic acid;L-(+)-Lysine;	C6H14N2O2	CAS 56-87-1;CHEBI 18019;KEGG C00047;NIKKAJI J9.176F;PUBCHEM SID:3349;	LC-ESI-QQ	NEGATIVE	30 V
KO001268	Lys;L-Lysine;Lysine acid;2,6-Diaminohexanoic acid;L-(+)-Lysine;	C6H14N2O2	CAS 56-87-1;CHEBI 18019;KEGG C00047;NIKKAJI J9.176F;PUBCHEM SID:3349;	LC-ESI-QQ	NEGATIVE	40 V
KO001281	Leu-Leu-Tyr;LLY;	C21H33N3O5	CAS 20368-24-5;KEGG C11331;PUBCHEM SID:13506;	LC-ESI-QQ	NEGATIVE	20 V
KO001282	Leu-Leu-Tyr;LLY;	C21H33N3O5	CAS 20368-24-5;KEGG C11331;PUBCHEM SID:13506;	LC-ESI-QQ	NEGATIVE	30 V
KO001283	Leu-Leu-Tyr;LLY;	C21H33N3O5	CAS 20368-24-5;KEGG C11331;PUBCHEM SID:13506;	LC-ESI-QQ	NEGATIVE	40 V
KO001284	Leu-Leu-Tyr;LLY;	C21H33N3O5	CAS 20368-24-5;KEGG C11331;PUBCHEM SID:13506;	LC-ESI-QQ	NEGATIVE	50 V
KO001287	Laurate;Dodecanoic acid;Lauric acid;Dodecylcarboxylate;Dodecanoate;	C12H24O2	CAS 143-07-7;CHEBI 30805;CHEMPDB DAO;KEGG C02679;NIKKAJI J2.548H;PUBCHEM SID:5649;	LC-ESI-QQ	NEGATIVE	30 V
KO001288	Laurate;Dodecanoic acid;Lauric acid;Dodecylcarboxylate;Dodecanoate;	C12H24O2	CAS 143-07-7;CHEBI 30805;CHEMPDB DAO;KEGG C02679;NIKKAJI J2.548H;PUBCHEM SID:5649;	LC-ESI-QQ	NEGATIVE	40 V
KO001290	S-Lactoylglutathione;(R)-S-Lactoylglutathione;	C13H21N3O8S	CAS 25138-66-3;CHEBI 15694;KEGG C03451;NIKKAJI J410.799C;PUBCHEM SID:6272;	LC-ESI-QQ	NEGATIVE	10 V
KO001291	S-Lactoylglutathione;(R)-S-Lactoylglutathione;	C13H21N3O8S	CAS 25138-66-3;CHEBI 15694;KEGG C03451;NIKKAJI J410.799C;PUBCHEM SID:6272;	LC-ESI-QQ	NEGATIVE	20 V
KO001295	(9Z, 12Z)-Octadecadienoate;Linoleic acid;9-cis,12-cis-Octadecadienoic acid;(9Z,12Z)-Octadecadienoic acid;9-cis,12-cis-Octadecadienoate;Linoleate;	C18H32O2	CAS 60-33-3;CHEBI 30245;KEGG C01595;NIKKAJI J4.801A;PUBCHEM SID:4750;	LC-ESI-QQ	NEGATIVE	10 V
KO001296	(9Z, 12Z)-Octadecadienoate;Linoleic acid;9-cis,12-cis-Octadecadienoic acid;(9Z,12Z)-Octadecadienoic acid;9-cis,12-cis-Octadecadienoate;Linoleate;	C18H32O2	CAS 60-33-3;CHEBI 30245;KEGG C01595;NIKKAJI J4.801A;PUBCHEM SID:4750;	LC-ESI-QQ	NEGATIVE	20 V
KO001297	(9Z, 12Z)-Octadecadienoate;Linoleic acid;9-cis,12-cis-Octadecadienoic acid;(9Z,12Z)-Octadecadienoic acid;9-cis,12-cis-Octadecadienoate;Linoleate;	C18H32O2	CAS 60-33-3;CHEBI 30245;KEGG C01595;NIKKAJI J4.801A;PUBCHEM SID:4750;	LC-ESI-QQ	NEGATIVE	30 V
KO001298	(9Z, 12Z)-Octadecadienoate;Linoleic acid;9-cis,12-cis-Octadecadienoic acid;(9Z,12Z)-Octadecadienoic acid;9-cis,12-cis-Octadecadienoate;Linoleate;	C18H32O2	CAS 60-33-3;CHEBI 30245;KEGG C01595;NIKKAJI J4.801A;PUBCHEM SID:4750;	LC-ESI-QQ	NEGATIVE	40 V
KO001300	Loganate;Loganic acid;	C16H24O10	CAS 22255-40-9;CHEBI 30632;KEGG C01512;NIKKAJI J15.893C;PUBCHEM SID:4678;	LC-ESI-QQ	NEGATIVE	10 V
KO001301	Loganate;Loganic acid;	C16H24O10	CAS 22255-40-9;CHEBI 30632;KEGG C01512;NIKKAJI J15.893C;PUBCHEM SID:4678;	LC-ESI-QQ	NEGATIVE	20 V
KO001302	Loganate;Loganic acid;	C16H24O10	CAS 22255-40-9;CHEBI 30632;KEGG C01512;NIKKAJI J15.893C;PUBCHEM SID:4678;	LC-ESI-QQ	NEGATIVE	30 V
KO001303	Loganate;Loganic acid;	C16H24O10	CAS 22255-40-9;CHEBI 30632;KEGG C01512;NIKKAJI J15.893C;PUBCHEM SID:4678;	LC-ESI-QQ	NEGATIVE	40 V
KO001304	Loganate;Loganic acid;	C16H24O10	CAS 22255-40-9;CHEBI 30632;KEGG C01512;NIKKAJI J15.893C;PUBCHEM SID:4678;	LC-ESI-QQ	NEGATIVE	50 V
KO001306	Malate;L-Apple acid;L-Malate;(S)-Malate;L-2-Hydroxybutanedioic acid;L-Malic acid;Malic acid;	C4H6O5	CAS 97-67-6;CHEBI 30797;KEGG C00149;NIKKAJI J74.430A;PUBCHEM SID:3449;	LC-ESI-QQ	NEGATIVE	20 V
KO001307	Malate;L-Apple acid;L-Malate;(S)-Malate;L-2-Hydroxybutanedioic acid;L-Malic acid;Malic acid;	C4H6O5	CAS 97-67-6;CHEBI 30797;KEGG C00149;NIKKAJI J74.430A;PUBCHEM SID:3449;	LC-ESI-QQ	NEGATIVE	30 V
KO001315	3-Methyl-2-oxobutanoate;2-Keto-3-methylbutyric acid;2-Ketovaline;2-Oxoisopentanoate;3-Methyl-2-oxobutyric acid;3-Methyl-2-oxobutanoic acid;2-Oxo-3-methylbutanoate;alpha-Ketovaline;2-Oxoisovalerate;Ketovaline;	C5H8O3	CHEBI 16530;KEGG C00141;PUBCHEM SID:3441;	LC-ESI-QQ	NEGATIVE	10 V
KO001316	3-Methyl-2-oxobutanoate;2-Keto-3-methylbutyric acid;2-Ketovaline;2-Oxoisopentanoate;3-Methyl-2-oxobutyric acid;3-Methyl-2-oxobutanoic acid;2-Oxo-3-methylbutanoate;alpha-Ketovaline;2-Oxoisovalerate;Ketovaline;	C5H8O3	CHEBI 16530;KEGG C00141;PUBCHEM SID:3441;	LC-ESI-QQ	NEGATIVE	20 V
KO001328	threo-b-methylaspartate;L-threo-3-Methylaspartate;DL-threo-beta-Methylaspartic acid;	C5H9NO4	KEGG C03618;PUBCHEM SID:6402;	LC-ESI-QQ	NEGATIVE	10 V
KO001330	threo-b-methylaspartate;L-threo-3-Methylaspartate;DL-threo-beta-Methylaspartic acid;	C5H9NO4	KEGG C03618;PUBCHEM SID:6402;	LC-ESI-QQ	NEGATIVE	30 V
KO001352	3-Methylbenzoate;m-Toluylic acid;m-Toluic Acid;beta-Bethylbenzoic acid;m-Methylbenzoate;3-Methylbenzoic acid;	C8H8O2	CAS 99-04-7;KEGG C07211;NIKKAJI J47.804K;PUBCHEM SID:9420;	LC-ESI-QQ	NEGATIVE	10 V
KO001353	3-Methylbenzoate;m-Toluylic acid;m-Toluic Acid;beta-Bethylbenzoic acid;m-Methylbenzoate;3-Methylbenzoic acid;	C8H8O2	CAS 99-04-7;KEGG C07211;NIKKAJI J47.804K;PUBCHEM SID:9420;	LC-ESI-QQ	NEGATIVE	20 V
KO001357	Methanesulfonate;Methanesulfonic acid;	CH4O3S	CAS 75-75-2;KEGG C11145;NIKKAJI J1.465F;PUBCHEM SID:13327;	LC-ESI-QQ	NEGATIVE	20 V
KO001370	Minoxidil;	C9H15N5O	KEGG C07226;	LC-ESI-QQ	NEGATIVE	20 V
KO001371	Minoxidil;	C9H15N5O	KEGG C07226;	LC-ESI-QQ	NEGATIVE	30 V
KO001374	Milrinone;	C12H9N3O	CAS 78415-72-2;KEGG C07224;NIKKAJI J23.655A;PUBCHEM SID:9433;	LC-ESI-QQ	NEGATIVE	10 V
KO001375	Milrinone;	C12H9N3O	CAS 78415-72-2;KEGG C07224;NIKKAJI J23.655A;PUBCHEM SID:9433;	LC-ESI-QQ	NEGATIVE	20 V
KO001376	Milrinone;	C12H9N3O	CAS 78415-72-2;KEGG C07224;NIKKAJI J23.655A;PUBCHEM SID:9433;	LC-ESI-QQ	NEGATIVE	30 V
KO001377	Milrinone;	C12H9N3O	CAS 78415-72-2;KEGG C07224;NIKKAJI J23.655A;PUBCHEM SID:9433;	LC-ESI-QQ	NEGATIVE	40 V
KO001391	3-Methylguanine;2-Amino-3,7-dihydro-3-methyl-6H-purin-6-one;	C6H7N5O	CAS 2958-98-7;KEGG C02230;NIKKAJI J101.565F;PUBCHEM SID:5294;	LC-ESI-QQ	NEGATIVE	30 V
KO001392	3-Methylguanine;2-Amino-3,7-dihydro-3-methyl-6H-purin-6-one;	C6H7N5O	CAS 2958-98-7;KEGG C02230;NIKKAJI J101.565F;PUBCHEM SID:5294;	LC-ESI-QQ	NEGATIVE	40 V
KO001399	Myristoleate;(Z)-Tetradec-9-enoic acid;9-Tetradecenoic acid;(9Z)-Tetradecenoic acid;Myristoleic acid;	C14H26O2	CAS 544-64-9;KEGG C08322;NIKKAJI J11.362J;PUBCHEM SID:10520;	LC-ESI-QQ	NEGATIVE	10 V
KO001400	Myristoleate;(Z)-Tetradec-9-enoic acid;9-Tetradecenoic acid;(9Z)-Tetradecenoic acid;Myristoleic acid;	C14H26O2	CAS 544-64-9;KEGG C08322;NIKKAJI J11.362J;PUBCHEM SID:10520;	LC-ESI-QQ	NEGATIVE	20 V
KO001407	Melatonin;N-Acetyl-5-methoxytryptamine;	C13H16N2O2	CAS 73-31-4;CHEBI 16796;KEGG C01598;NIKKAJI J5.258B;PUBCHEM SID:4752;	LC-ESI-QQ	NEGATIVE	20 V
KO001408	Melatonin;N-Acetyl-5-methoxytryptamine;	C13H16N2O2	CAS 73-31-4;CHEBI 16796;KEGG C01598;NIKKAJI J5.258B;PUBCHEM SID:4752;	LC-ESI-QQ	NEGATIVE	30 V
KO001412	6-Mercaptopurine;6-Mercaptopurin;	C5H4N4S	CAS 50-44-2;CHEBI 2208;KEGG C02380;NIKKAJI J2.298E;PUBCHEM SID:5422;	LC-ESI-QQ	NEGATIVE	10 V
KO001413	6-Mercaptopurine;6-Mercaptopurin;	C5H4N4S	CAS 50-44-2;CHEBI 2208;KEGG C02380;NIKKAJI J2.298E;PUBCHEM SID:5422;	LC-ESI-QQ	NEGATIVE	20 V
KO001414	6-Mercaptopurine;6-Mercaptopurin;	C5H4N4S	CAS 50-44-2;CHEBI 2208;KEGG C02380;NIKKAJI J2.298E;PUBCHEM SID:5422;	LC-ESI-QQ	NEGATIVE	30 V
KO001415	6-Mercaptopurine;6-Mercaptopurin;	C5H4N4S	CAS 50-44-2;CHEBI 2208;KEGG C02380;NIKKAJI J2.298E;PUBCHEM SID:5422;	LC-ESI-QQ	NEGATIVE	40 V
KO001416	6-Mercaptopurine;6-Mercaptopurin;	C5H4N4S	CAS 50-44-2;CHEBI 2208;KEGG C02380;NIKKAJI J2.298E;PUBCHEM SID:5422;	LC-ESI-QQ	NEGATIVE	50 V
KO001417	(S)-Mandelate;(S)-Mandelic acid;(S)-2-Hydroxy-2-phenylacetic acid;(S)-2-Hydroxy-2-phenylacetate;	C8H8O3	CAS 90-64-2 611-72-3;CHEBI 32800;CHEMPDB SMN;KEGG C01984;PUBCHEM SID:5081;	LC-ESI-QQ	NEGATIVE	10 V
KO001418	(S)-Mandelate;(S)-Mandelic acid;(S)-2-Hydroxy-2-phenylacetic acid;(S)-2-Hydroxy-2-phenylacetate;	C8H8O3	CAS 90-64-2 611-72-3;CHEBI 32800;CHEMPDB SMN;KEGG C01984;PUBCHEM SID:5081;	LC-ESI-QQ	NEGATIVE	20 V
KO001422	Methyl sulfate;Monomethyl sulfate;	CH4O4S	CAS 75-93-4;CHEBI 17760;KEGG C02704;NIKKAJI J1.470B;PUBCHEM SID:5667;	LC-ESI-QQ	NEGATIVE	10 V
KO001423	Methyl sulfate;Monomethyl sulfate;	CH4O4S	CAS 75-93-4;CHEBI 17760;KEGG C02704;NIKKAJI J1.470B;PUBCHEM SID:5667;	LC-ESI-QQ	NEGATIVE	20 V
KO001424	Methyl sulfate;Monomethyl sulfate;	CH4O4S	CAS 75-93-4;CHEBI 17760;KEGG C02704;NIKKAJI J1.470B;PUBCHEM SID:5667;	LC-ESI-QQ	NEGATIVE	30 V
KO001425	Methyl sulfate;Monomethyl sulfate;	CH4O4S	CAS 75-93-4;CHEBI 17760;KEGG C02704;NIKKAJI J1.470B;PUBCHEM SID:5667;	LC-ESI-QQ	NEGATIVE	40 V
KO001426	Methyl sulfate;Monomethyl sulfate;	CH4O4S	CAS 75-93-4;CHEBI 17760;KEGG C02704;NIKKAJI J1.470B;PUBCHEM SID:5667;	LC-ESI-QQ	NEGATIVE	50 V
KO001428	Mucate;Galactaric acid;Galactarate;Mucic acid;	C6H10O8	CAS 526-99-8;CHEBI 30852;KEGG C01807;NIKKAJI J6.665F;PUBCHEM SID:4932;	LC-ESI-QQ	NEGATIVE	20 V
KO001429	Mucate;Galactaric acid;Galactarate;Mucic acid;	C6H10O8	CAS 526-99-8;CHEBI 30852;KEGG C01807;NIKKAJI J6.665F;PUBCHEM SID:4932;	LC-ESI-QQ	NEGATIVE	30 V
KO001433	N-Methylglutamate;N-Methyl-L-glutamate;N-Methyl-L-glutamic acid;N-Methylglutamic acid;	C6H11NO4	CHEBI 16440;KEGG C01046;PUBCHEM SID:4288;	LC-ESI-QQ	NEGATIVE	20 V
KO001434	N-Methylglutamate;N-Methyl-L-glutamate;N-Methyl-L-glutamic acid;N-Methylglutamic acid;	C6H11NO4	CHEBI 16440;KEGG C01046;PUBCHEM SID:4288;	LC-ESI-QQ	NEGATIVE	30 V
KO001437	(R)-Mandelate;(R)-2-Hydroxy-2-phenylacetic acid;(R)-Mandelic acid;(R)-2-Hydroxy-2-phenylacetate;L-(-)-Mandelic acid;	C8H8O3	CAS 611-71-2;CHEBI 32382;KEGG C01983;NIKKAJI J43.326H;PUBCHEM SID:5080;	LC-ESI-QQ	NEGATIVE	10 V
KO001438	(R)-Mandelate;(R)-2-Hydroxy-2-phenylacetic acid;(R)-Mandelic acid;(R)-2-Hydroxy-2-phenylacetate;L-(-)-Mandelic acid;	C8H8O3	CAS 611-71-2;CHEBI 32382;KEGG C01983;NIKKAJI J43.326H;PUBCHEM SID:5080;	LC-ESI-QQ	NEGATIVE	20 V
KO001439	(R)-Mandelate;(R)-2-Hydroxy-2-phenylacetic acid;(R)-Mandelic acid;(R)-2-Hydroxy-2-phenylacetate;L-(-)-Mandelic acid;	C8H8O3	CAS 611-71-2;CHEBI 32382;KEGG C01983;NIKKAJI J43.326H;PUBCHEM SID:5080;	LC-ESI-QQ	NEGATIVE	30 V
KO001443	6-Methylaminopurine;N6-Methyladenine;	C6H7N5	CAS 443-72-1;KEGG C08434;NIKKAJI J128.125I;PUBCHEM SID:10629;	LC-ESI-QQ	NEGATIVE	20 V
KO001444	6-Methylaminopurine;N6-Methyladenine;	C6H7N5	CAS 443-72-1;KEGG C08434;NIKKAJI J128.125I;PUBCHEM SID:10629;	LC-ESI-QQ	NEGATIVE	30 V
KO001445	6-Methylaminopurine;N6-Methyladenine;	C6H7N5	CAS 443-72-1;KEGG C08434;NIKKAJI J128.125I;PUBCHEM SID:10629;	LC-ESI-QQ	NEGATIVE	40 V
KO001446	6-Methylaminopurine;N6-Methyladenine;	C6H7N5	CAS 443-72-1;KEGG C08434;NIKKAJI J128.125I;PUBCHEM SID:10629;	LC-ESI-QQ	NEGATIVE	50 V
KO001448	1-Methyladenine;	C6H7N5	CAS 5142-22-3;CHEBI 18083;KEGG C02216;NIKKAJI J80.960H;PUBCHEM SID:5282;	LC-ESI-QQ	NEGATIVE	20 V
KO001449	1-Methyladenine;	C6H7N5	CAS 5142-22-3;CHEBI 18083;KEGG C02216;NIKKAJI J80.960H;PUBCHEM SID:5282;	LC-ESI-QQ	NEGATIVE	30 V
KO001450	1-Methyladenine;	C6H7N5	CAS 5142-22-3;CHEBI 18083;KEGG C02216;NIKKAJI J80.960H;PUBCHEM SID:5282;	LC-ESI-QQ	NEGATIVE	40 V
KO001451	1-Methyladenine;	C6H7N5	CAS 5142-22-3;CHEBI 18083;KEGG C02216;NIKKAJI J80.960H;PUBCHEM SID:5282;	LC-ESI-QQ	NEGATIVE	50 V
KO001454	5-Methoxy-3-indoleaceate;5-Methoxyindoleacetate;5-Methoxy-3-indoleacetic acid;	C11H11NO3	KEGG C05660;PUBCHEM SID:7971;	LC-ESI-QQ	NEGATIVE	30 V
KO001455	5-Methoxy-3-indoleaceate;5-Methoxyindoleacetate;5-Methoxy-3-indoleacetic acid;	C11H11NO3	KEGG C05660;PUBCHEM SID:7971;	LC-ESI-QQ	NEGATIVE	40 V
KO001456	5-Methoxy-3-indoleaceate;5-Methoxyindoleacetate;5-Methoxy-3-indoleacetic acid;	C11H11NO3	KEGG C05660;PUBCHEM SID:7971;	LC-ESI-QQ	NEGATIVE	50 V
KO001462	Mefenamate;Mefenamic acid;	C15H15NO2	CAS 61-68-7;KEGG C02168;NIKKAJI J2.344B;PUBCHEM SID:5243;	LC-ESI-QQ	NEGATIVE	10 V
KO001463	Mefenamate;Mefenamic acid;	C15H15NO2	CAS 61-68-7;KEGG C02168;NIKKAJI J2.344B;PUBCHEM SID:5243;	LC-ESI-QQ	NEGATIVE	20 V
KO001464	Mefenamate;Mefenamic acid;	C15H15NO2	CAS 61-68-7;KEGG C02168;NIKKAJI J2.344B;PUBCHEM SID:5243;	LC-ESI-QQ	NEGATIVE	30 V
KO001468	6-Methylmercaptopurine;Thiopurine S-methylether;	C6H6N4S	CHEBI 28279;KEGG C16614;PUBCHEM SID:6346;	LC-ESI-QQ	NEGATIVE	20 V
KO001469	6-Methylmercaptopurine;Thiopurine S-methylether;	C6H6N4S	CHEBI 28279;KEGG C16614;PUBCHEM SID:6346;	LC-ESI-QQ	NEGATIVE	30 V
KO001470	6-Methylmercaptopurine;Thiopurine S-methylether;	C6H6N4S	CHEBI 28279;KEGG C16614;PUBCHEM SID:6346;	LC-ESI-QQ	NEGATIVE	40 V
KO001471	6-Methylmercaptopurine;Thiopurine S-methylether;	C6H6N4S	CHEBI 28279;KEGG C16614;PUBCHEM SID:6346;	LC-ESI-QQ	NEGATIVE	50 V
KO001478	Methionine sulfoximine;2S,5S-Methionine sulfoximine;	C5H12N2O3S	KEGG C03829;PUBCHEM SID:6572;	LC-ESI-QQ	NEGATIVE	20 V
KO001479	Methionine sulfoximine;2S,5S-Methionine sulfoximine;	C5H12N2O3S	KEGG C03829;PUBCHEM SID:6572;	LC-ESI-QQ	NEGATIVE	30 V
KO001480	Methionine sulfoximine;2S,5S-Methionine sulfoximine;	C5H12N2O3S	KEGG C03829;PUBCHEM SID:6572;	LC-ESI-QQ	NEGATIVE	40 V
KO001488	Methanesulfonate(2);Methanesulfonic acid;	CH4O3S	CAS 75-75-2;KEGG C11145;NIKKAJI J1.465F;PUBCHEM SID:13327;	LC-ESI-QQ	NEGATIVE	20 V
KO001492	Minocycline;	C23H27N3O7	CAS 10118-90-8;KEGG C07225;NIKKAJI J8.983D;PUBCHEM SID:9434;	LC-ESI-QQ	NEGATIVE	10 V
KO001494	Minocycline;	C23H27N3O7	CAS 10118-90-8;KEGG C07225;NIKKAJI J8.983D;PUBCHEM SID:9434;	LC-ESI-QQ	NEGATIVE	30 V
KO001495	Minocycline;	C23H27N3O7	CAS 10118-90-8;KEGG C07225;NIKKAJI J8.983D;PUBCHEM SID:9434;	LC-ESI-QQ	NEGATIVE	40 V
KO001496	Minocycline;	C23H27N3O7	CAS 10118-90-8;KEGG C07225;NIKKAJI J8.983D;PUBCHEM SID:9434;	LC-ESI-QQ	NEGATIVE	50 V
KO001516	p-Nitroaniline;4-Nitrobenzeneamine;4-Nitroaniline;	C6H6N2O2	CAS 100-01-6;CHEBI 17064;CHEMPDB NIT;KEGG C02126;NIKKAJI J4.000B;PUBCHEM SID:5205;	LC-ESI-QQ	NEGATIVE	20 V
KO001517	p-Nitroaniline;4-Nitrobenzeneamine;4-Nitroaniline;	C6H6N2O2	CAS 100-01-6;CHEBI 17064;CHEMPDB NIT;KEGG C02126;NIKKAJI J4.000B;PUBCHEM SID:5205;	LC-ESI-QQ	NEGATIVE	30 V
KO001524	Naproxen;	C14H14O3	CAS 22204-53-1;KEGG C01517;NIKKAJI J9.289D;PUBCHEM SID:4682;	LC-ESI-QQ	NEGATIVE	20 V
KO001525	Naproxen;	C14H14O3	CAS 22204-53-1;KEGG C01517;NIKKAJI J9.289D;PUBCHEM SID:4682;	LC-ESI-QQ	NEGATIVE	30 V
KO001536	L-5-Oxoproline;5-Pyrrolidone-2-carboxylic acid;Pyroglutamate;Pyroglutamic acid;5-Oxoproline;	C5H7NO3	CAS 98-79-3;KEGG C01879;NIKKAJI J4.959J;PUBCHEM SID:4992;	LC-ESI-QQ	NEGATIVE	20 V
KO001537	L-5-Oxoproline;5-Pyrrolidone-2-carboxylic acid;Pyroglutamate;Pyroglutamic acid;5-Oxoproline;	C5H7NO3	CAS 98-79-3;KEGG C01879;NIKKAJI J4.959J;PUBCHEM SID:4992;	LC-ESI-QQ	NEGATIVE	30 V
KO001541	Octopine;D-Octopine;L-Arginine, N2-[(1R)-1-carboxyethyl]-;D-(+)-Octopine;N2-(D-1-Carboxyethyl)-L-arginine;L-Arginine, N2-(1-carboxyethyl)-, (R)-;Arginine, N2-(1-carboxyethyl)-, L-;N2-(1-Carboxyethyl)-L-arginine;	C9H18N4O4	CAS 34522-32-2;CHEBI 15805;KEGG C04137;NIKKAJI J18.376H;PUBCHEM SID:6823;	LC-ESI-QQ	NEGATIVE	20 V
KO001543	Octopine;D-Octopine;L-Arginine, N2-[(1R)-1-carboxyethyl]-;D-(+)-Octopine;N2-(D-1-Carboxyethyl)-L-arginine;L-Arginine, N2-(1-carboxyethyl)-, (R)-;Arginine, N2-(1-carboxyethyl)-, L-;N2-(1-Carboxyethyl)-L-arginine;	C9H18N4O4	CAS 34522-32-2;CHEBI 15805;KEGG C04137;NIKKAJI J18.376H;PUBCHEM SID:6823;	LC-ESI-QQ	NEGATIVE	40 V
KO001544	Octopine;D-Octopine;L-Arginine, N2-[(1R)-1-carboxyethyl]-;D-(+)-Octopine;N2-(D-1-Carboxyethyl)-L-arginine;L-Arginine, N2-(1-carboxyethyl)-, (R)-;Arginine, N2-(1-carboxyethyl)-, L-;N2-(1-Carboxyethyl)-L-arginine;	C9H18N4O4	CAS 34522-32-2;CHEBI 15805;KEGG C04137;NIKKAJI J18.376H;PUBCHEM SID:6823;	LC-ESI-QQ	NEGATIVE	50 V
KO001549	Orcinol;5-Methyl-1,3-benzenediol;3,5-Dihydroxytoluene;5-Methylresorcinol;3,5-Toluenediol;	C7H8O2	CAS 504-15-4;CHEBI 16536;KEGG C00727;NIKKAJI J6.215D;PUBCHEM SID:3992;	LC-ESI-QQ	NEGATIVE	20 V
KO001550	Orcinol;5-Methyl-1,3-benzenediol;3,5-Dihydroxytoluene;5-Methylresorcinol;3,5-Toluenediol;	C7H8O2	CAS 504-15-4;CHEBI 16536;KEGG C00727;NIKKAJI J6.215D;PUBCHEM SID:3992;	LC-ESI-QQ	NEGATIVE	30 V
KO001551	Orcinol;5-Methyl-1,3-benzenediol;3,5-Dihydroxytoluene;5-Methylresorcinol;3,5-Toluenediol;	C7H8O2	CAS 504-15-4;CHEBI 16536;KEGG C00727;NIKKAJI J6.215D;PUBCHEM SID:3992;	LC-ESI-QQ	NEGATIVE	40 V
KO001552	Orcinol;5-Methyl-1,3-benzenediol;3,5-Dihydroxytoluene;5-Methylresorcinol;3,5-Toluenediol;	C7H8O2	CAS 504-15-4;CHEBI 16536;KEGG C00727;NIKKAJI J6.215D;PUBCHEM SID:3992;	LC-ESI-QQ	NEGATIVE	50 V
KO001558	Orotidine 5'-monophosphate;Orotidylic acid;Orotidine 5'-phosphate;	C10H13N2O11P	CAS 2149-82-8;CHEBI 15842;KEGG C01103;NIKKAJI J13.801K;PUBCHEM SID:4337;	LC-ESI-QQ	NEGATIVE	10 V
KO001559	Orotidine 5'-monophosphate;Orotidylic acid;Orotidine 5'-phosphate;	C10H13N2O11P	CAS 2149-82-8;CHEBI 15842;KEGG C01103;NIKKAJI J13.801K;PUBCHEM SID:4337;	LC-ESI-QQ	NEGATIVE	20 V
KO001560	Orotidine 5'-monophosphate;Orotidylic acid;Orotidine 5'-phosphate;	C10H13N2O11P	CAS 2149-82-8;CHEBI 15842;KEGG C01103;NIKKAJI J13.801K;PUBCHEM SID:4337;	LC-ESI-QQ	NEGATIVE	30 V
KO001561	Orotidine 5'-monophosphate;Orotidylic acid;Orotidine 5'-phosphate;	C10H13N2O11P	CAS 2149-82-8;CHEBI 15842;KEGG C01103;NIKKAJI J13.801K;PUBCHEM SID:4337;	LC-ESI-QQ	NEGATIVE	40 V
KO001563	Phe;(S)-alpha-Amino-beta-phenylpropionic acid;L-Phenylalanine;L-(-)-Phenylalanine;	C9H11NO2	CAS 63-91-2;CHEBI 17295;CHEMPDB PHE;KEGG C00079;NIKKAJI J9.175H;PUBCHEM SID:3379;	LC-ESI-QQ	NEGATIVE	10 V
KO001564	Phe;(S)-alpha-Amino-beta-phenylpropionic acid;L-Phenylalanine;L-(-)-Phenylalanine;	C9H11NO2	CAS 63-91-2;CHEBI 17295;CHEMPDB PHE;KEGG C00079;NIKKAJI J9.175H;PUBCHEM SID:3379;	LC-ESI-QQ	NEGATIVE	20 V
KO001565	Phe;(S)-alpha-Amino-beta-phenylpropionic acid;L-Phenylalanine;L-(-)-Phenylalanine;	C9H11NO2	CAS 63-91-2;CHEBI 17295;CHEMPDB PHE;KEGG C00079;NIKKAJI J9.175H;PUBCHEM SID:3379;	LC-ESI-QQ	NEGATIVE	30 V
KO001566	Phe;(S)-alpha-Amino-beta-phenylpropionic acid;L-Phenylalanine;L-(-)-Phenylalanine;	C9H11NO2	CAS 63-91-2;CHEBI 17295;CHEMPDB PHE;KEGG C00079;NIKKAJI J9.175H;PUBCHEM SID:3379;	LC-ESI-QQ	NEGATIVE	50 V
KO001567	Phe;(S)-alpha-Amino-beta-phenylpropionic acid;L-Phenylalanine;L-(-)-Phenylalanine;	C9H11NO2	CAS 63-91-2;CHEBI 17295;CHEMPDB PHE;KEGG C00079;NIKKAJI J9.175H;PUBCHEM SID:3379;	LC-ESI-QQ	NEGATIVE	40 V
KO001578	Pyridoxal;	C8H9NO3	CAS 66-72-8;CHEBI 17310;CHEMPDB PXL;KEGG C00250;NIKKAJI J2.361B;PUBCHEM SID:3549;	LC-ESI-QQ	NEGATIVE	30 V
KO001579	Pyridoxal;	C8H9NO3	CAS 66-72-8;CHEBI 17310;CHEMPDB PXL;KEGG C00250;NIKKAJI J2.361B;PUBCHEM SID:3549;	LC-ESI-QQ	NEGATIVE	40 V
KO001596	2-Phosphoglycerate;D-Glycerate 2-phosphate;2-Phospho-D-glycerate;	C3H7O7P	CHEBI 17835;KEGG C00631;PUBCHEM SID:3904;	LC-ESI-QQ	NEGATIVE	20 V
KO001597	2-Phosphoglycerate;D-Glycerate 2-phosphate;2-Phospho-D-glycerate;	C3H7O7P	CHEBI 17835;KEGG C00631;PUBCHEM SID:3904;	LC-ESI-QQ	NEGATIVE	30 V
KO001598	2-Phosphoglycerate;D-Glycerate 2-phosphate;2-Phospho-D-glycerate;	C3H7O7P	CHEBI 17835;KEGG C00631;PUBCHEM SID:3904;	LC-ESI-QQ	NEGATIVE	40 V
KO001600	6-Phosphogluconate;6-Phospho-D-gluconate;6-Phospho-D-gluconic acid;	C6H13O10P	CHEBI 16863;KEGG C00345;PUBCHEM SID:3638;	LC-ESI-QQ	NEGATIVE	10 V
KO001601	6-Phosphogluconate;6-Phospho-D-gluconate;6-Phospho-D-gluconic acid;	C6H13O10P	CHEBI 16863;KEGG C00345;PUBCHEM SID:3638;	LC-ESI-QQ	NEGATIVE	20 V
KO001602	6-Phosphogluconate;6-Phospho-D-gluconate;6-Phospho-D-gluconic acid;	C6H13O10P	CHEBI 16863;KEGG C00345;PUBCHEM SID:3638;	LC-ESI-QQ	NEGATIVE	30 V
KO001603	6-Phosphogluconate;6-Phospho-D-gluconate;6-Phospho-D-gluconic acid;	C6H13O10P	CHEBI 16863;KEGG C00345;PUBCHEM SID:3638;	LC-ESI-QQ	NEGATIVE	40 V
KO001604	6-Phosphogluconate;6-Phospho-D-gluconate;6-Phospho-D-gluconic acid;	C6H13O10P	CHEBI 16863;KEGG C00345;PUBCHEM SID:3638;	LC-ESI-QQ	NEGATIVE	50 V
KO001605	Pantothenate;(R)-Pantothenate;Pantothenic acid;D-(+)-Pantothenic acid;	C9H17NO5	CAS 79-83-4;CHEBI 7916;KEGG C00864;NIKKAJI J4.242K;PUBCHEM SID:4121;	LC-ESI-QQ	NEGATIVE	10 V
KO001606	Pantothenate;(R)-Pantothenate;Pantothenic acid;D-(+)-Pantothenic acid;	C9H17NO5	CAS 79-83-4;CHEBI 7916;KEGG C00864;NIKKAJI J4.242K;PUBCHEM SID:4121;	LC-ESI-QQ	NEGATIVE	20 V
KO001607	Pantothenate;(R)-Pantothenate;Pantothenic acid;D-(+)-Pantothenic acid;	C9H17NO5	CAS 79-83-4;CHEBI 7916;KEGG C00864;NIKKAJI J4.242K;PUBCHEM SID:4121;	LC-ESI-QQ	NEGATIVE	30 V
KO001608	Pantothenate;(R)-Pantothenate;Pantothenic acid;D-(+)-Pantothenic acid;	C9H17NO5	CAS 79-83-4;CHEBI 7916;KEGG C00864;NIKKAJI J4.242K;PUBCHEM SID:4121;	LC-ESI-QQ	NEGATIVE	40 V
KO001609	Pantothenate;(R)-Pantothenate;Pantothenic acid;D-(+)-Pantothenic acid;	C9H17NO5	CAS 79-83-4;CHEBI 7916;KEGG C00864;NIKKAJI J4.242K;PUBCHEM SID:4121;	LC-ESI-QQ	NEGATIVE	50 V
KO001617	Pyridoxal 5-phosphate;Pyridoxal 5'-phosphate;Pyridoxal phosphate;	C8H10NO6P	CAS 54-47-7;CHEBI 18405;CHEMPDB PLP;KEGG C00018;NIKKAJI J10.690I;PUBCHEM SID:3320;	LC-ESI-QQ	NEGATIVE	30 V
KO001618	Pyridoxal 5-phosphate;Pyridoxal 5'-phosphate;Pyridoxal phosphate;	C8H10NO6P	CAS 54-47-7;CHEBI 18405;CHEMPDB PLP;KEGG C00018;NIKKAJI J10.690I;PUBCHEM SID:3320;	LC-ESI-QQ	NEGATIVE	40 V
KO001619	Pyridoxal 5-phosphate;Pyridoxal 5'-phosphate;Pyridoxal phosphate;	C8H10NO6P	CAS 54-47-7;CHEBI 18405;CHEMPDB PLP;KEGG C00018;NIKKAJI J10.690I;PUBCHEM SID:3320;	LC-ESI-QQ	NEGATIVE	50 V
KO001620	Piperacillin;Pipracil;Piperacillin sodium;	C23H27N5O7S	CAS 59703-84-3;KEGG C07361;NIKKAJI J18.443H;PUBCHEM SID:9565;	LC-ESI-QQ	NEGATIVE	10 V
KO001621	Piperacillin;Pipracil;Piperacillin sodium;	C23H27N5O7S	CAS 59703-84-3;KEGG C07361;NIKKAJI J18.443H;PUBCHEM SID:9565;	LC-ESI-QQ	NEGATIVE	20 V
KO001623	Piperacillin;Pipracil;Piperacillin sodium;	C23H27N5O7S	CAS 59703-84-3;KEGG C07361;NIKKAJI J18.443H;PUBCHEM SID:9565;	LC-ESI-QQ	NEGATIVE	40 V
KO001624	Piperacillin;Pipracil;Piperacillin sodium;	C23H27N5O7S	CAS 59703-84-3;KEGG C07361;NIKKAJI J18.443H;PUBCHEM SID:9565;	LC-ESI-QQ	NEGATIVE	50 V
KO001637	Pyridoxine;Pyridoxol;	C8H11NO3	CAS 65-23-6;CHEBI 16709;KEGG C00314;NIKKAJI J2.356F;PUBCHEM SID:3608;	LC-ESI-QQ	NEGATIVE	20 V
KO001638	Pyridoxine;Pyridoxol;	C8H11NO3	CAS 65-23-6;CHEBI 16709;KEGG C00314;NIKKAJI J2.356F;PUBCHEM SID:3608;	LC-ESI-QQ	NEGATIVE	30 V
KO001647	Phenylephrine;(R)-(-)-Phenylephrine;	C9H13NO2	CAS 59-42-7;KEGG C07441;NIKKAJI J8.601K;PUBCHEM SID:9645;	LC-ESI-QQ	NEGATIVE	20 V
KO001648	Phenylephrine;(R)-(-)-Phenylephrine;	C9H13NO2	CAS 59-42-7;KEGG C07441;NIKKAJI J8.601K;PUBCHEM SID:9645;	LC-ESI-QQ	NEGATIVE	30 V
KO001649	Phenylephrine;(R)-(-)-Phenylephrine;	C9H13NO2	CAS 59-42-7;KEGG C07441;NIKKAJI J8.601K;PUBCHEM SID:9645;	LC-ESI-QQ	NEGATIVE	40 V
KO001652	Pimelate;Heptanedioic acid;6-Carboxyhexanoate;Pimelic acid;	C7H12O4	CAS 111-16-0;KEGG C02656;NIKKAJI J5.105E;PUBCHEM SID:5629;	LC-ESI-QQ	NEGATIVE	20 V
KO001653	Pimelate;Heptanedioic acid;6-Carboxyhexanoate;Pimelic acid;	C7H12O4	CAS 111-16-0;KEGG C02656;NIKKAJI J5.105E;PUBCHEM SID:5629;	LC-ESI-QQ	NEGATIVE	30 V
KO001654	Pimelate;Heptanedioic acid;6-Carboxyhexanoate;Pimelic acid;	C7H12O4	CAS 111-16-0;KEGG C02656;NIKKAJI J5.105E;PUBCHEM SID:5629;	LC-ESI-QQ	NEGATIVE	40 V
KO001655	Pimelate;Heptanedioic acid;6-Carboxyhexanoate;Pimelic acid;	C7H12O4	CAS 111-16-0;KEGG C02656;NIKKAJI J5.105E;PUBCHEM SID:5629;	LC-ESI-QQ	NEGATIVE	50 V
KO001658	Prostaglandin F2a;Panacelan;Cyclosin;Protamodin;acid;7-[3,5-Dihydroxy-2-(3-hydroxy-1-octenyl)cyclopentyl]-5-heptenoic;Enzaprost F;Prostaglandin F2alpha;(5Z,13E)-(15S)-9alpha,11alpha,15-Trihydroxyprosta-5,13-dienoate;Enzaprost;9,11,15-Trihydroxy-(5Z,9a,11a,13E,15S)-prosta-5,13-dien-1-oic acid;9a,11a-PGF2;Dinoprost;PGF2a;Amoglandin;Prostin F 2 alpha;(+)-Prostaglandin F2a;U 14583;	C20H34O5	CAS 551-11-1;CHEBI 15553;KEGG C00639;NIKKAJI J9.246K;PUBCHEM SID:3912;	LC-ESI-QQ	NEGATIVE	30 V
KO001659	Prostaglandin F2a;Panacelan;Cyclosin;Protamodin;acid;7-[3,5-Dihydroxy-2-(3-hydroxy-1-octenyl)cyclopentyl]-5-heptenoic;Enzaprost F;Prostaglandin F2alpha;(5Z,13E)-(15S)-9alpha,11alpha,15-Trihydroxyprosta-5,13-dienoate;Enzaprost;9,11,15-Trihydroxy-(5Z,9a,11a,13E,15S)-prosta-5,13-dien-1-oic acid;9a,11a-PGF2;Dinoprost;PGF2a;Amoglandin;Prostin F 2 alpha;(+)-Prostaglandin F2a;U 14583;	C20H34O5	CAS 551-11-1;CHEBI 15553;KEGG C00639;NIKKAJI J9.246K;PUBCHEM SID:3912;	LC-ESI-QQ	NEGATIVE	40 V
KO001660	Prostaglandin F2a;Panacelan;Cyclosin;Protamodin;acid;7-[3,5-Dihydroxy-2-(3-hydroxy-1-octenyl)cyclopentyl]-5-heptenoic;Enzaprost F;Prostaglandin F2alpha;(5Z,13E)-(15S)-9alpha,11alpha,15-Trihydroxyprosta-5,13-dienoate;Enzaprost;9,11,15-Trihydroxy-(5Z,9a,11a,13E,15S)-prosta-5,13-dien-1-oic acid;9a,11a-PGF2;Dinoprost;PGF2a;Amoglandin;Prostin F 2 alpha;(+)-Prostaglandin F2a;U 14583;	C20H34O5	CAS 551-11-1;CHEBI 15553;KEGG C00639;NIKKAJI J9.246K;PUBCHEM SID:3912;	LC-ESI-QQ	NEGATIVE	50 V
KO001666	Piroxicam;	C15H13N3O4S	CAS 36322-90-4;KEGG C01608;NIKKAJI J3.498C;PUBCHEM SID:4761;	LC-ESI-QQ	NEGATIVE	10 V
KO001667	Piroxicam;	C15H13N3O4S	CAS 36322-90-4;KEGG C01608;NIKKAJI J3.498C;PUBCHEM SID:4761;	LC-ESI-QQ	NEGATIVE	20 V
KO001668	Piroxicam;	C15H13N3O4S	CAS 36322-90-4;KEGG C01608;NIKKAJI J3.498C;PUBCHEM SID:4761;	LC-ESI-QQ	NEGATIVE	30 V
KO001669	Piroxicam;	C15H13N3O4S	CAS 36322-90-4;KEGG C01608;NIKKAJI J3.498C;PUBCHEM SID:4761;	LC-ESI-QQ	NEGATIVE	40 V
KO001670	Piroxicam;	C15H13N3O4S	CAS 36322-90-4;KEGG C01608;NIKKAJI J3.498C;PUBCHEM SID:4761;	LC-ESI-QQ	NEGATIVE	50 V
KO001676	3-(2-Hydroxyphenyl)propionate;3-(2-Hydroxyphenyl)propionic acid;Melilotate;2-Hydroxyphenylpropanoate;3-(2-Hydroxyphenyl)propanoate;	C9H10O3	CAS 495-78-3;CHEBI 16104;KEGG C01198;NIKKAJI J6.083F;PUBCHEM SID:4423;	LC-ESI-QQ	NEGATIVE	10 V
KO001677	3-(2-Hydroxyphenyl)propionate;3-(2-Hydroxyphenyl)propionic acid;Melilotate;2-Hydroxyphenylpropanoate;3-(2-Hydroxyphenyl)propanoate;	C9H10O3	CAS 495-78-3;CHEBI 16104;KEGG C01198;NIKKAJI J6.083F;PUBCHEM SID:4423;	LC-ESI-QQ	NEGATIVE	20 V
KO001678	3-(2-Hydroxyphenyl)propionate;3-(2-Hydroxyphenyl)propionic acid;Melilotate;2-Hydroxyphenylpropanoate;3-(2-Hydroxyphenyl)propanoate;	C9H10O3	CAS 495-78-3;CHEBI 16104;KEGG C01198;NIKKAJI J6.083F;PUBCHEM SID:4423;	LC-ESI-QQ	NEGATIVE	30 V
KO001679	3-(2-Hydroxyphenyl)propionate;3-(2-Hydroxyphenyl)propionic acid;Melilotate;2-Hydroxyphenylpropanoate;3-(2-Hydroxyphenyl)propanoate;	C9H10O3	CAS 495-78-3;CHEBI 16104;KEGG C01198;NIKKAJI J6.083F;PUBCHEM SID:4423;	LC-ESI-QQ	NEGATIVE	40 V
KO001680	3-(2-Hydroxyphenyl)propionate;3-(2-Hydroxyphenyl)propionic acid;Melilotate;2-Hydroxyphenylpropanoate;3-(2-Hydroxyphenyl)propanoate;	C9H10O3	CAS 495-78-3;CHEBI 16104;KEGG C01198;NIKKAJI J6.083F;PUBCHEM SID:4423;	LC-ESI-QQ	NEGATIVE	50 V
KO001691	Phthalate;1,2-Benzenedicarboxylic acid;Phthalic acid;	C8H6O4	CAS 88-99-3;CHEBI 29069;CHEMPDB PHT;KEGG C01606;NIKKAJI J3.547E;PUBCHEM SID:4759;	LC-ESI-QQ	NEGATIVE	10 V
KO001692	Phthalate;1,2-Benzenedicarboxylic acid;Phthalic acid;	C8H6O4	CAS 88-99-3;CHEBI 29069;CHEMPDB PHT;KEGG C01606;NIKKAJI J3.547E;PUBCHEM SID:4759;	LC-ESI-QQ	NEGATIVE	20 V
KO001711	3-Phenyllactate;Phenyllactate;DL-3-Phenyllactic acid;	C9H10O3	KEGG C05607;PUBCHEM SID:7930;	LC-ESI-QQ	NEGATIVE	20 V
KO001712	3-Phenyllactate;Phenyllactate;DL-3-Phenyllactic acid;	C9H10O3	KEGG C05607;PUBCHEM SID:7930;	LC-ESI-QQ	NEGATIVE	30 V
KO001713	3-Phenyllactate;Phenyllactate;DL-3-Phenyllactic acid;	C9H10O3	KEGG C05607;PUBCHEM SID:7930;	LC-ESI-QQ	NEGATIVE	40 V
KO001718	Pyrrole 2-carboxylate;Pyrrole-2-carboxylate;Pyrrole 2-carboxylic acid;	C5H5NO2	KEGG C05942;PUBCHEM SID:8227;	LC-ESI-QQ	NEGATIVE	40 V
KO001719	Pyrrole 2-carboxylate;Pyrrole-2-carboxylate;Pyrrole 2-carboxylic acid;	C5H5NO2	KEGG C05942;PUBCHEM SID:8227;	LC-ESI-QQ	NEGATIVE	50 V
KO001723	Pyridoxamine 5'-phosphate;Pyridoxamine phosphate;Pyridoxamine 5-phosphate;	C8H13N2O5P	CAS 529-96-4;CHEBI 18335;CHEMPDB PMP;KEGG C00647;NIKKAJI J11.364F;PUBCHEM SID:3919;	LC-ESI-QQ	NEGATIVE	40 V
KO001724	Pyridoxamine 5'-phosphate;Pyridoxamine phosphate;Pyridoxamine 5-phosphate;	C8H13N2O5P	CAS 529-96-4;CHEBI 18335;CHEMPDB PMP;KEGG C00647;NIKKAJI J11.364F;PUBCHEM SID:3919;	LC-ESI-QQ	NEGATIVE	50 V
KO001726	Pyridoxamine;PM;	C8H12N2O2	CAS 85-87-0;CHEBI 16410;CHEMPDB PXM;KEGG C00534;NIKKAJI J3.891A;PUBCHEM SID:3816;	LC-ESI-QQ	NEGATIVE	20 V
KO001727	Pyridoxamine;PM;	C8H12N2O2	CAS 85-87-0;CHEBI 16410;CHEMPDB PXM;KEGG C00534;NIKKAJI J3.891A;PUBCHEM SID:3816;	LC-ESI-QQ	NEGATIVE	30 V
KO001728	Pyridoxamine;PM;	C8H12N2O2	CAS 85-87-0;CHEBI 16410;CHEMPDB PXM;KEGG C00534;NIKKAJI J3.891A;PUBCHEM SID:3816;	LC-ESI-QQ	NEGATIVE	40 V
KO001729	Pyridoxamine;PM;	C8H12N2O2	CAS 85-87-0;CHEBI 16410;CHEMPDB PXM;KEGG C00534;NIKKAJI J3.891A;PUBCHEM SID:3816;	LC-ESI-QQ	NEGATIVE	50 V
KO001731	Phosphoramidon;	C23H34N3O10P	CAS 36357-77-4;KEGG C00563;NIKKAJI J18.388A;PUBCHEM SID:3843;	LC-ESI-QQ	NEGATIVE	20 V
KO001732	Phosphoramidon;	C23H34N3O10P	CAS 36357-77-4;KEGG C00563;NIKKAJI J18.388A;PUBCHEM SID:3843;	LC-ESI-QQ	NEGATIVE	30 V
KO001733	Phosphoramidon;	C23H34N3O10P	CAS 36357-77-4;KEGG C00563;NIKKAJI J18.388A;PUBCHEM SID:3843;	LC-ESI-QQ	NEGATIVE	40 V
KO001734	Phosphoramidon;	C23H34N3O10P	CAS 36357-77-4;KEGG C00563;NIKKAJI J18.388A;PUBCHEM SID:3843;	LC-ESI-QQ	NEGATIVE	50 V
KO001735	Phenoxyacetate;Phenoxyacetic acid;	C8H8O3	CAS 122-59-8;KEGG C02181;NIKKAJI J5.358I;PUBCHEM SID:5253;	LC-ESI-QQ	NEGATIVE	10 V
KO001736	Phenoxyacetate;Phenoxyacetic acid;	C8H8O3	CAS 122-59-8;KEGG C02181;NIKKAJI J5.358I;PUBCHEM SID:5253;	LC-ESI-QQ	NEGATIVE	20 V
KO001737	Phenoxyacetate;Phenoxyacetic acid;	C8H8O3	CAS 122-59-8;KEGG C02181;NIKKAJI J5.358I;PUBCHEM SID:5253;	LC-ESI-QQ	NEGATIVE	30 V
KO001738	Phenoxyacetate;Phenoxyacetic acid;	C8H8O3	CAS 122-59-8;KEGG C02181;NIKKAJI J5.358I;PUBCHEM SID:5253;	LC-ESI-QQ	NEGATIVE	40 V
KO001739	Phenoxyacetate;Phenoxyacetic acid;	C8H8O3	CAS 122-59-8;KEGG C02181;NIKKAJI J5.358I;PUBCHEM SID:5253;	LC-ESI-QQ	NEGATIVE	50 V
KO001746	Quinate;L-Quinate;L-Quinic acid;Chinic acid;Kinic acid;Quinic acid;	C7H12O6	CHEBI 17521;KEGG C00296;PUBCHEM SID:3590;	LC-ESI-QQ	NEGATIVE	20 V
KO001747	Quinate;L-Quinate;L-Quinic acid;Chinic acid;Kinic acid;Quinic acid;	C7H12O6	CHEBI 17521;KEGG C00296;PUBCHEM SID:3590;	LC-ESI-QQ	NEGATIVE	30 V
KO001748	Quinate;L-Quinate;L-Quinic acid;Chinic acid;Kinic acid;Quinic acid;	C7H12O6	CHEBI 17521;KEGG C00296;PUBCHEM SID:3590;	LC-ESI-QQ	NEGATIVE	40 V
KO001749	Quinate;L-Quinate;L-Quinic acid;Chinic acid;Kinic acid;Quinic acid;	C7H12O6	CHEBI 17521;KEGG C00296;PUBCHEM SID:3590;	LC-ESI-QQ	NEGATIVE	50 V
KO001750	Ribose 5-phosphate;alpha-D-Ribose 5-phosphate;	C5H11O8P	KEGG C03736;PUBCHEM SID:6499;	LC-ESI-QQ	NEGATIVE	10 V
KO001751	Ribose 5-phosphate;alpha-D-Ribose 5-phosphate;	C5H11O8P	KEGG C03736;PUBCHEM SID:6499;	LC-ESI-QQ	NEGATIVE	20 V
KO001752	Ribose 5-phosphate;alpha-D-Ribose 5-phosphate;	C5H11O8P	KEGG C03736;PUBCHEM SID:6499;	LC-ESI-QQ	NEGATIVE	30 V
KO001753	Ribose 5-phosphate;alpha-D-Ribose 5-phosphate;	C5H11O8P	KEGG C03736;PUBCHEM SID:6499;	LC-ESI-QQ	NEGATIVE	40 V
KO001754	Ribose 5-phosphate;alpha-D-Ribose 5-phosphate;	C5H11O8P	KEGG C03736;PUBCHEM SID:6499;	LC-ESI-QQ	NEGATIVE	50 V
KO001756	Ribulose 1,5-diphosphate;D-Ribulose 1,5-bisphosphate;	C5H12O11P2	CAS 24218-00-6;CHEBI 16710;KEGG C01182;PUBCHEM SID:4409;	LC-ESI-QQ	NEGATIVE	20 V
KO001757	Ribulose 1,5-diphosphate;D-Ribulose 1,5-bisphosphate;	C5H12O11P2	CAS 24218-00-6;CHEBI 16710;KEGG C01182;PUBCHEM SID:4409;	LC-ESI-QQ	NEGATIVE	30 V
KO001758	Ribulose 1,5-diphosphate;D-Ribulose 1,5-bisphosphate;	C5H12O11P2	CAS 24218-00-6;CHEBI 16710;KEGG C01182;PUBCHEM SID:4409;	LC-ESI-QQ	NEGATIVE	40 V
KO001760	Ribostamycin;Vistamycin;	C17H34N4O10	CAS 25546-65-0;CHEBI 10003;KEGG C01759;NIKKAJI J20.066B;PUBCHEM SID:4892;	LC-ESI-QQ	NEGATIVE	10 V
KO001761	Ribostamycin;Vistamycin;	C17H34N4O10	CAS 25546-65-0;CHEBI 10003;KEGG C01759;NIKKAJI J20.066B;PUBCHEM SID:4892;	LC-ESI-QQ	NEGATIVE	20 V
KO001762	Ribostamycin;Vistamycin;	C17H34N4O10	CAS 25546-65-0;CHEBI 10003;KEGG C01759;NIKKAJI J20.066B;PUBCHEM SID:4892;	LC-ESI-QQ	NEGATIVE	30 V
KO001763	Ribostamycin;Vistamycin;	C17H34N4O10	CAS 25546-65-0;CHEBI 10003;KEGG C01759;NIKKAJI J20.066B;PUBCHEM SID:4892;	LC-ESI-QQ	NEGATIVE	40 V
KO001765	Ribose 1-phosphate;alpha-D-Ribose 1-phosphate;D-Ribose 1-phosphate;	C5H11O8P	CAS 14075-00-4;CHEBI 4236;KEGG C00620;PUBCHEM SID:3894;	LC-ESI-QQ	NEGATIVE	10 V
KO001766	Ribose 1-phosphate;alpha-D-Ribose 1-phosphate;D-Ribose 1-phosphate;	C5H11O8P	CAS 14075-00-4;CHEBI 4236;KEGG C00620;PUBCHEM SID:3894;	LC-ESI-QQ	NEGATIVE	20 V
KO001768	Ribose 1-phosphate;alpha-D-Ribose 1-phosphate;D-Ribose 1-phosphate;	C5H11O8P	CAS 14075-00-4;CHEBI 4236;KEGG C00620;PUBCHEM SID:3894;	LC-ESI-QQ	NEGATIVE	40 V
KO001769	Ribose 1-phosphate;alpha-D-Ribose 1-phosphate;D-Ribose 1-phosphate;	C5H11O8P	CAS 14075-00-4;CHEBI 4236;KEGG C00620;PUBCHEM SID:3894;	LC-ESI-QQ	NEGATIVE	50 V
KO001770	Rhein;	C15H8O6	CAS 478-43-3;KEGG C10401;NIKKAJI J12.584I;PUBCHEM SID:12587;	LC-ESI-QQ	NEGATIVE	10 V
KO001771	Rhein;	C15H8O6	CAS 478-43-3;KEGG C10401;NIKKAJI J12.584I;PUBCHEM SID:12587;	LC-ESI-QQ	NEGATIVE	20 V
KO001773	Rhein;	C15H8O6	CAS 478-43-3;KEGG C10401;NIKKAJI J12.584I;PUBCHEM SID:12587;	LC-ESI-QQ	NEGATIVE	40 V
KO001774	Rhein;	C15H8O6	CAS 478-43-3;KEGG C10401;NIKKAJI J12.584I;PUBCHEM SID:12587;	LC-ESI-QQ	NEGATIVE	50 V
KO001775	Ranitidine;	C13H22N4O3S	KEGG C07791;PUBCHEM SID:9993;	LC-ESI-QQ	NEGATIVE	10 V
KO001776	Ranitidine;	C13H22N4O3S	KEGG C07791;PUBCHEM SID:9993;	LC-ESI-QQ	NEGATIVE	20 V
KO001777	Ranitidine;	C13H22N4O3S	KEGG C07791;PUBCHEM SID:9993;	LC-ESI-QQ	NEGATIVE	30 V
KO001778	Ranitidine;	C13H22N4O3S	KEGG C07791;PUBCHEM SID:9993;	LC-ESI-QQ	NEGATIVE	40 V
KO001779	Ranitidine;	C13H22N4O3S	KEGG C07791;PUBCHEM SID:9993;	LC-ESI-QQ	NEGATIVE	50 V
KO001785	Succinate;Succinic acid;Ethylenesuccinic acid;Butanedionic acid;	C4H6O4	CAS 110-15-6;CHEBI 15741;CHEMPDB SIN;KEGG C00042;NIKKAJI J2.879G;PUBCHEM SID:3344;	LC-ESI-QQ	NEGATIVE	20 V
KO001786	Succinate;Succinic acid;Ethylenesuccinic acid;Butanedionic acid;	C4H6O4	CAS 110-15-6;CHEBI 15741;CHEMPDB SIN;KEGG C00042;NIKKAJI J2.879G;PUBCHEM SID:3344;	LC-ESI-QQ	NEGATIVE	30 V
KO001789	Shikimate;Shikimic acid;3,4,5-Trihydroxy-1-cyclohexenecarboxylic acid;(-)-Shikimic acid;	C7H10O5	CAS 138-59-0;CHEBI 16119;CHEMPDB SKM;KEGG C00493;NIKKAJI J3.267K;PUBCHEM SID:3776;	LC-ESI-QQ	NEGATIVE	10 V
KO001790	Shikimate;Shikimic acid;3,4,5-Trihydroxy-1-cyclohexenecarboxylic acid;(-)-Shikimic acid;	C7H10O5	CAS 138-59-0;CHEBI 16119;CHEMPDB SKM;KEGG C00493;NIKKAJI J3.267K;PUBCHEM SID:3776;	LC-ESI-QQ	NEGATIVE	20 V
KO001791	Shikimate;Shikimic acid;3,4,5-Trihydroxy-1-cyclohexenecarboxylic acid;(-)-Shikimic acid;	C7H10O5	CAS 138-59-0;CHEBI 16119;CHEMPDB SKM;KEGG C00493;NIKKAJI J3.267K;PUBCHEM SID:3776;	LC-ESI-QQ	NEGATIVE	30 V
KO001792	Shikimate;Shikimic acid;3,4,5-Trihydroxy-1-cyclohexenecarboxylic acid;(-)-Shikimic acid;	C7H10O5	CAS 138-59-0;CHEBI 16119;CHEMPDB SKM;KEGG C00493;NIKKAJI J3.267K;PUBCHEM SID:3776;	LC-ESI-QQ	NEGATIVE	40 V
KO001793	Shikimate;Shikimic acid;3,4,5-Trihydroxy-1-cyclohexenecarboxylic acid;(-)-Shikimic acid;	C7H10O5	CAS 138-59-0;CHEBI 16119;CHEMPDB SKM;KEGG C00493;NIKKAJI J3.267K;PUBCHEM SID:3776;	LC-ESI-QQ	NEGATIVE	50 V
KO001807	Sebacate;Decanedioic acid;Sebacic acid;	C10H18O4	CAS 111-20-6;CHEBI 9071;CHEMPDB DEC;KEGG C08277;NIKKAJI J10.109E;PUBCHEM SID:10475;	LC-ESI-QQ	NEGATIVE	10 V
KO001808	Sebacate;Decanedioic acid;Sebacic acid;	C10H18O4	CAS 111-20-6;CHEBI 9071;CHEMPDB DEC;KEGG C08277;NIKKAJI J10.109E;PUBCHEM SID:10475;	LC-ESI-QQ	NEGATIVE	20 V
KO001809	Sebacate;Decanedioic acid;Sebacic acid;	C10H18O4	CAS 111-20-6;CHEBI 9071;CHEMPDB DEC;KEGG C08277;NIKKAJI J10.109E;PUBCHEM SID:10475;	LC-ESI-QQ	NEGATIVE	30 V
KO001810	Sebacate;Decanedioic acid;Sebacic acid;	C10H18O4	CAS 111-20-6;CHEBI 9071;CHEMPDB DEC;KEGG C08277;NIKKAJI J10.109E;PUBCHEM SID:10475;	LC-ESI-QQ	NEGATIVE	40 V
KO001813	Syringate;Syringic acid;	C9H10O5	CAS 530-57-4;KEGG C10833;NIKKAJI J11.712I;PUBCHEM SID:13016;	LC-ESI-QQ	NEGATIVE	20 V
KO001814	Syringate;Syringic acid;	C9H10O5	CAS 530-57-4;KEGG C10833;NIKKAJI J11.712I;PUBCHEM SID:13016;	LC-ESI-QQ	NEGATIVE	30 V
KO001815	Syringate;Syringic acid;	C9H10O5	CAS 530-57-4;KEGG C10833;NIKKAJI J11.712I;PUBCHEM SID:13016;	LC-ESI-QQ	NEGATIVE	40 V
KO001818	Saccharate;D-Glucarate;L-Gularic acid;D-Glucaric acid;d-Saccharic acid;D-Glucosaccharic acid;	C6H10O8	CAS 87-73-0;CHEBI 30612;CHEMPDB GKR;KEGG C00818;NIKKAJI J9.318A;PUBCHEM SID:4076;	LC-ESI-QQ	NEGATIVE	20 V
KO001819	Saccharate;D-Glucarate;L-Gularic acid;D-Glucaric acid;d-Saccharic acid;D-Glucosaccharic acid;	C6H10O8	CAS 87-73-0;CHEBI 30612;CHEMPDB GKR;KEGG C00818;NIKKAJI J9.318A;PUBCHEM SID:4076;	LC-ESI-QQ	NEGATIVE	30 V
KO001822	Sinapate;Sinapic acid;3,5-Dimethoxy-4-hydroxycinnamic acid;	C11H12O5	CAS 530-59-6;CHEBI 15714;KEGG C00482;NIKKAJI J11.713G;PUBCHEM SID:3765;	LC-ESI-QQ	NEGATIVE	10 V
KO001823	Sinapate;Sinapic acid;3,5-Dimethoxy-4-hydroxycinnamic acid;	C11H12O5	CAS 530-59-6;CHEBI 15714;KEGG C00482;NIKKAJI J11.713G;PUBCHEM SID:3765;	LC-ESI-QQ	NEGATIVE	20 V
KO001824	Sinapate;Sinapic acid;3,5-Dimethoxy-4-hydroxycinnamic acid;	C11H12O5	CAS 530-59-6;CHEBI 15714;KEGG C00482;NIKKAJI J11.713G;PUBCHEM SID:3765;	LC-ESI-QQ	NEGATIVE	30 V
KO001825	Sinapate;Sinapic acid;3,5-Dimethoxy-4-hydroxycinnamic acid;	C11H12O5	CAS 530-59-6;CHEBI 15714;KEGG C00482;NIKKAJI J11.713G;PUBCHEM SID:3765;	LC-ESI-QQ	NEGATIVE	40 V
KO001827	Streptomycin;	C21H39N7O12	CAS 57-92-1;CHEBI 17076;CHEMPDB SRY;KEGG C00413;NIKKAJI J4.500D;PUBCHEM SID:3703;	LC-ESI-QQ	NEGATIVE	10 V
KO001828	Streptomycin;	C21H39N7O12	CAS 57-92-1;CHEBI 17076;CHEMPDB SRY;KEGG C00413;NIKKAJI J4.500D;PUBCHEM SID:3703;	LC-ESI-QQ	NEGATIVE	20 V
KO001829	Streptomycin;	C21H39N7O12	CAS 57-92-1;CHEBI 17076;CHEMPDB SRY;KEGG C00413;NIKKAJI J4.500D;PUBCHEM SID:3703;	LC-ESI-QQ	NEGATIVE	30 V
KO001830	Streptomycin;	C21H39N7O12	CAS 57-92-1;CHEBI 17076;CHEMPDB SRY;KEGG C00413;NIKKAJI J4.500D;PUBCHEM SID:3703;	LC-ESI-QQ	NEGATIVE	40 V
KO001835	Sisomicin;Antibiotic 6640;Dehydrogentamicin Cla;Rickamicin;	C19H37N5O7	CAS 32385-11-8;CHEBI 9169;KEGG C00494;NIKKAJI J342.544D;PUBCHEM SID:3777;	LC-ESI-QQ	NEGATIVE	40 V
KO001836	Sisomicin;Antibiotic 6640;Dehydrogentamicin Cla;Rickamicin;	C19H37N5O7	CAS 32385-11-8;CHEBI 9169;KEGG C00494;NIKKAJI J342.544D;PUBCHEM SID:3777;	LC-ESI-QQ	NEGATIVE	50 V
KO001840	Sorbitol 6-phosphate;D-Sorbitol 6-phosphate;	C6H15O9P	CAS 20479-58-7;CHEBI 17044;KEGG C01096;PUBCHEM SID:4331;	LC-ESI-QQ	NEGATIVE	40 V
KO001841	Sorbitol 6-phosphate;D-Sorbitol 6-phosphate;	C6H15O9P	CAS 20479-58-7;CHEBI 17044;KEGG C01096;PUBCHEM SID:4331;	LC-ESI-QQ	NEGATIVE	50 V
KO001854	Sulfathiazole;	C9H9N3O2S2	CAS 72-14-0;KEGG C11169;NIKKAJI J1.425G;PUBCHEM SID:13351;	LC-ESI-QQ	NEGATIVE	30 V
KO001855	Sulfathiazole;	C9H9N3O2S2	CAS 72-14-0;KEGG C11169;NIKKAJI J1.425G;PUBCHEM SID:13351;	LC-ESI-QQ	NEGATIVE	40 V
KO001856	Sulfathiazole;	C9H9N3O2S2	CAS 72-14-0;KEGG C11169;NIKKAJI J1.425G;PUBCHEM SID:13351;	LC-ESI-QQ	NEGATIVE	50 V
KO001857	Sedoheptulose 7-phosphate;altro-Heptulose 7-phosphate;	C7H15O10P	CAS 2646-35-7;CHEBI 15721;KEGG C05382;PUBCHEM SID:3576;	LC-ESI-QQ	NEGATIVE	10 V
KO001858	Sedoheptulose 7-phosphate;altro-Heptulose 7-phosphate;	C7H15O10P	CAS 2646-35-7;CHEBI 15721;KEGG C05382;PUBCHEM SID:3576;	LC-ESI-QQ	NEGATIVE	20 V
KO001859	Sedoheptulose 7-phosphate;altro-Heptulose 7-phosphate;	C7H15O10P	CAS 2646-35-7;CHEBI 15721;KEGG C05382;PUBCHEM SID:3576;	LC-ESI-QQ	NEGATIVE	30 V
KO001860	Sedoheptulose 7-phosphate;altro-Heptulose 7-phosphate;	C7H15O10P	CAS 2646-35-7;CHEBI 15721;KEGG C05382;PUBCHEM SID:3576;	LC-ESI-QQ	NEGATIVE	40 V
KO001861	Sedoheptulose 7-phosphate;altro-Heptulose 7-phosphate;	C7H15O10P	CAS 2646-35-7;CHEBI 15721;KEGG C05382;PUBCHEM SID:3576;	LC-ESI-QQ	NEGATIVE	50 V
KO001868	Trp;Tryptophan;L-Tryptophan;(S)-alpha-Amino-beta-(3-indolyl)-propionic acid;	C11H12N2O2	CAS 73-22-3;CHEBI 16828;CHEMPDB TRP;KEGG C00078;NIKKAJI J9.181B;PUBCHEM SID:3378;	LC-ESI-QQ	NEGATIVE	20 V
KO001869	Trp;Tryptophan;L-Tryptophan;(S)-alpha-Amino-beta-(3-indolyl)-propionic acid;	C11H12N2O2	CAS 73-22-3;CHEBI 16828;CHEMPDB TRP;KEGG C00078;NIKKAJI J9.181B;PUBCHEM SID:3378;	LC-ESI-QQ	NEGATIVE	30 V
KO001871	Trp;Tryptophan;L-Tryptophan;(S)-alpha-Amino-beta-(3-indolyl)-propionic acid;	C11H12N2O2	CAS 73-22-3;CHEBI 16828;CHEMPDB TRP;KEGG C00078;NIKKAJI J9.181B;PUBCHEM SID:3378;	LC-ESI-QQ	NEGATIVE	50 V
KO001883	Thymidine;Deoxythymidine;	C10H14N2O5	CAS 50-89-5;CHEBI 17748;KEGG C00214;NIKKAJI J4.548I;PUBCHEM SID:3514;	LC-ESI-QQ	NEGATIVE	30 V
KO001884	Thymidine;Deoxythymidine;	C10H14N2O5	CAS 50-89-5;CHEBI 17748;KEGG C00214;NIKKAJI J4.548I;PUBCHEM SID:3514;	LC-ESI-QQ	NEGATIVE	40 V
KO001886	Thymine;	C5H6N2O2	CAS 65-71-4;CHEBI 17821;CHEMPDB TDR;KEGG C00178;NIKKAJI J2.357D;PUBCHEM SID:3478;	LC-ESI-QQ	NEGATIVE	10 V
KO001887	Thymine;	C5H6N2O2	CAS 65-71-4;CHEBI 17821;CHEMPDB TDR;KEGG C00178;NIKKAJI J2.357D;PUBCHEM SID:3478;	LC-ESI-QQ	NEGATIVE	20 V
KO001888	Thymine;	C5H6N2O2	CAS 65-71-4;CHEBI 17821;CHEMPDB TDR;KEGG C00178;NIKKAJI J2.357D;PUBCHEM SID:3478;	LC-ESI-QQ	NEGATIVE	30 V
KO001889	Thymine;	C5H6N2O2	CAS 65-71-4;CHEBI 17821;CHEMPDB TDR;KEGG C00178;NIKKAJI J2.357D;PUBCHEM SID:3478;	LC-ESI-QQ	NEGATIVE	40 V
KO001899	Tartarate;(+)-Tartaric acid;Tartrate;(2R,3R)-Tartaric acid;(R,R)-Tartrate;L-Tartaric acid;(R,R)-Tartaric acid;Tartaric acid;2,3-Dihydroxybutanedioic acid;L-(+)-Tartaric acid;	C4H6O6	CAS 87-69-4;CHEBI 15671;KEGG C00898;NIKKAJI J31.839F;PUBCHEM SID:4154;	LC-ESI-QQ	NEGATIVE	10 V
KO001900	Tartarate;(+)-Tartaric acid;Tartrate;(2R,3R)-Tartaric acid;(R,R)-Tartrate;L-Tartaric acid;(R,R)-Tartaric acid;Tartaric acid;2,3-Dihydroxybutanedioic acid;L-(+)-Tartaric acid;	C4H6O6	CAS 87-69-4;CHEBI 15671;KEGG C00898;NIKKAJI J31.839F;PUBCHEM SID:4154;	LC-ESI-QQ	NEGATIVE	20 V
KO001901	Tartarate;(+)-Tartaric acid;Tartrate;(2R,3R)-Tartaric acid;(R,R)-Tartrate;L-Tartaric acid;(R,R)-Tartaric acid;Tartaric acid;2,3-Dihydroxybutanedioic acid;L-(+)-Tartaric acid;	C4H6O6	CAS 87-69-4;CHEBI 15671;KEGG C00898;NIKKAJI J31.839F;PUBCHEM SID:4154;	LC-ESI-QQ	NEGATIVE	30 V
KO001902	Tartarate;(+)-Tartaric acid;Tartrate;(2R,3R)-Tartaric acid;(R,R)-Tartrate;L-Tartaric acid;(R,R)-Tartaric acid;Tartaric acid;2,3-Dihydroxybutanedioic acid;L-(+)-Tartaric acid;	C4H6O6	CAS 87-69-4;CHEBI 15671;KEGG C00898;NIKKAJI J31.839F;PUBCHEM SID:4154;	LC-ESI-QQ	NEGATIVE	40 V
KO001903	Tartarate;(+)-Tartaric acid;Tartrate;(2R,3R)-Tartaric acid;(R,R)-Tartrate;L-Tartaric acid;(R,R)-Tartaric acid;Tartaric acid;2,3-Dihydroxybutanedioic acid;L-(+)-Tartaric acid;	C4H6O6	CAS 87-69-4;CHEBI 15671;KEGG C00898;NIKKAJI J31.839F;PUBCHEM SID:4154;	LC-ESI-QQ	NEGATIVE	50 V
KO001905	Theophylline;1,3-Dimethylxanthine;	C7H8N4O2	CAS 58-55-9;CHEBI 28177;CHEMPDB TEP;KEGG C07130;NIKKAJI J2.333G;PUBCHEM SID:9340;	LC-ESI-QQ	NEGATIVE	20 V
KO001906	Theophylline;1,3-Dimethylxanthine;	C7H8N4O2	CAS 58-55-9;CHEBI 28177;CHEMPDB TEP;KEGG C07130;NIKKAJI J2.333G;PUBCHEM SID:9340;	LC-ESI-QQ	NEGATIVE	30 V
KO001907	Theophylline;1,3-Dimethylxanthine;	C7H8N4O2	CAS 58-55-9;CHEBI 28177;CHEMPDB TEP;KEGG C07130;NIKKAJI J2.333G;PUBCHEM SID:9340;	LC-ESI-QQ	NEGATIVE	40 V
KO001908	Theophylline;1,3-Dimethylxanthine;	C7H8N4O2	CAS 58-55-9;CHEBI 28177;CHEMPDB TEP;KEGG C07130;NIKKAJI J2.333G;PUBCHEM SID:9340;	LC-ESI-QQ	NEGATIVE	50 V
KO001923	Tartronate;Hydroxymalonic acid;Tartronic acid;Hydroxymalonate;	C3H4O5	CAS 80-69-3;CHEBI 16513;KEGG C02287;NIKKAJI J4.253F;PUBCHEM SID:5343;	LC-ESI-QQ	NEGATIVE	10 V
KO001924	Tartronate;Hydroxymalonic acid;Tartronic acid;Hydroxymalonate;	C3H4O5	CAS 80-69-3;CHEBI 16513;KEGG C02287;NIKKAJI J4.253F;PUBCHEM SID:5343;	LC-ESI-QQ	NEGATIVE	20 V
KO001925	Tartronate;Hydroxymalonic acid;Tartronic acid;Hydroxymalonate;	C3H4O5	CAS 80-69-3;CHEBI 16513;KEGG C02287;NIKKAJI J4.253F;PUBCHEM SID:5343;	LC-ESI-QQ	NEGATIVE	30 V
KO001926	Tartronate;Hydroxymalonic acid;Tartronic acid;Hydroxymalonate;	C3H4O5	CAS 80-69-3;CHEBI 16513;KEGG C02287;NIKKAJI J4.253F;PUBCHEM SID:5343;	LC-ESI-QQ	NEGATIVE	40 V
KO001928	Tryptophanamide;L-Tryptophanamide;	C11H13N3O	KEGG C00977;PUBCHEM SID:4226;	LC-ESI-QQ	NEGATIVE	10 V
KO001929	Tryptophanamide;L-Tryptophanamide;	C11H13N3O	KEGG C00977;PUBCHEM SID:4226;	LC-ESI-QQ	NEGATIVE	20 V
KO001930	Tryptophanamide;L-Tryptophanamide;	C11H13N3O	KEGG C00977;PUBCHEM SID:4226;	LC-ESI-QQ	NEGATIVE	30 V
KO001944	Tropate;Tropic acid;alpha-(Hydroxymethyl)phenylacetic acid;	C9H10O3	CAS 529-64-6 552-63-6;CHEBI 30765;KEGG C01456;PUBCHEM SID:4633;	LC-ESI-QQ	NEGATIVE	20 V
KO001945	Tropate;Tropic acid;alpha-(Hydroxymethyl)phenylacetic acid;	C9H10O3	CAS 529-64-6 552-63-6;CHEBI 30765;KEGG C01456;PUBCHEM SID:4633;	LC-ESI-QQ	NEGATIVE	30 V
KO001949	Trehalose 6-phosphate;alpha,alpha'-Trehalose 6-phosphate;	C12H23O14P	CAS 4484-88-2;CHEBI 18283;KEGG C00689;PUBCHEM SID:3958;	LC-ESI-QQ	NEGATIVE	20 V
KO001950	Trehalose 6-phosphate;alpha,alpha'-Trehalose 6-phosphate;	C12H23O14P	CAS 4484-88-2;CHEBI 18283;KEGG C00689;PUBCHEM SID:3958;	LC-ESI-QQ	NEGATIVE	30 V
KO001951	Trehalose 6-phosphate;alpha,alpha'-Trehalose 6-phosphate;	C12H23O14P	CAS 4484-88-2;CHEBI 18283;KEGG C00689;PUBCHEM SID:3958;	LC-ESI-QQ	NEGATIVE	40 V
KO001952	Trehalose 6-phosphate;alpha,alpha'-Trehalose 6-phosphate;	C12H23O14P	CAS 4484-88-2;CHEBI 18283;KEGG C00689;PUBCHEM SID:3958;	LC-ESI-QQ	NEGATIVE	50 V
KO001963	Triadimefon;	C14H16ClN3O2	CAS 43121-43-3;KEGG C11156;NIKKAJI J1.896A;PUBCHEM SID:13338;	LC-ESI-QQ	NEGATIVE	10 V
KO001964	Triadimefon;	C14H16ClN3O2	CAS 43121-43-3;KEGG C11156;NIKKAJI J1.896A;PUBCHEM SID:13338;	LC-ESI-QQ	NEGATIVE	20 V
KO001965	Triadimefon;	C14H16ClN3O2	CAS 43121-43-3;KEGG C11156;NIKKAJI J1.896A;PUBCHEM SID:13338;	LC-ESI-QQ	NEGATIVE	30 V
KO001966	Triadimefon;	C14H16ClN3O2	CAS 43121-43-3;KEGG C11156;NIKKAJI J1.896A;PUBCHEM SID:13338;	LC-ESI-QQ	NEGATIVE	40 V
KO001967	Triadimefon;	C14H16ClN3O2	CAS 43121-43-3;KEGG C11156;NIKKAJI J1.896A;PUBCHEM SID:13338;	LC-ESI-QQ	NEGATIVE	50 V
KO002003	Xanthurenate;Xanthurenic acid;	C10H7NO4	CAS 59-00-7;KEGG C02470;NIKKAJI J8.600B;PUBCHEM SID:5485;	LC-ESI-QQ	NEGATIVE	10 V
KO002004	Xanthurenate;Xanthurenic acid;	C10H7NO4	CAS 59-00-7;KEGG C02470;NIKKAJI J8.600B;PUBCHEM SID:5485;	LC-ESI-QQ	NEGATIVE	20 V
KO002005	Xanthurenate;Xanthurenic acid;	C10H7NO4	CAS 59-00-7;KEGG C02470;NIKKAJI J8.600B;PUBCHEM SID:5485;	LC-ESI-QQ	NEGATIVE	30 V
KO002006	Xanthurenate;Xanthurenic acid;	C10H7NO4	CAS 59-00-7;KEGG C02470;NIKKAJI J8.600B;PUBCHEM SID:5485;	LC-ESI-QQ	NEGATIVE	40 V
KO002007	Xanthurenate;Xanthurenic acid;	C10H7NO4	CAS 59-00-7;KEGG C02470;NIKKAJI J8.600B;PUBCHEM SID:5485;	LC-ESI-QQ	NEGATIVE	50 V
KO002009	Xylose 1-phosphate;alpha-D-Xylose 1-phosphate;	C5H11O8P	KEGG C03737;PUBCHEM SID:6500;	LC-ESI-QQ	NEGATIVE	20 V
KO002010	Xylose 1-phosphate;alpha-D-Xylose 1-phosphate;	C5H11O8P	KEGG C03737;PUBCHEM SID:6500;	LC-ESI-QQ	NEGATIVE	30 V
KO002011	Xylose 1-phosphate;alpha-D-Xylose 1-phosphate;	C5H11O8P	KEGG C03737;PUBCHEM SID:6500;	LC-ESI-QQ	NEGATIVE	40 V
KO002012	Xylose 1-phosphate;alpha-D-Xylose 1-phosphate;	C5H11O8P	KEGG C03737;PUBCHEM SID:6500;	LC-ESI-QQ	NEGATIVE	50 V
KO002013	Zalcitabine;2',3'-Dideoxycytidine;	C9H13N3O3	CAS 7481-89-2;KEGG C07207;NIKKAJI J277.119E;PUBCHEM SID:9416;	LC-ESI-QQ	NEGATIVE	10 V
KO002014	Zalcitabine;2',3'-Dideoxycytidine;	C9H13N3O3	CAS 7481-89-2;KEGG C07207;NIKKAJI J277.119E;PUBCHEM SID:9416;	LC-ESI-QQ	NEGATIVE	20 V
KO002015	Zalcitabine;2',3'-Dideoxycytidine;	C9H13N3O3	CAS 7481-89-2;KEGG C07207;NIKKAJI J277.119E;PUBCHEM SID:9416;	LC-ESI-QQ	NEGATIVE	30 V
KO002016	Zalcitabine;2',3'-Dideoxycytidine;	C9H13N3O3	CAS 7481-89-2;KEGG C07207;NIKKAJI J277.119E;PUBCHEM SID:9416;	LC-ESI-QQ	NEGATIVE	40 V
KO002017	Zalcitabine;2',3'-Dideoxycytidine;	C9H13N3O3	CAS 7481-89-2;KEGG C07207;NIKKAJI J277.119E;PUBCHEM SID:9416;	LC-ESI-QQ	NEGATIVE	50 V
KO002018	trans-Zeatin;N6-(4-Hydroxyisopentenyl)adenine;Zeatin;(E)-2-Methyl-4-(1H-purin-6-ylamino)but-2-en-1-ol;	C10H13N5O	CAS 1637-39-4;CHEBI 16522;KEGG C00371;NIKKAJI J7.540J;PUBCHEM SID:3661;	LC-ESI-QQ	NEGATIVE	10 V
KO002019	trans-Zeatin;N6-(4-Hydroxyisopentenyl)adenine;Zeatin;(E)-2-Methyl-4-(1H-purin-6-ylamino)but-2-en-1-ol;	C10H13N5O	CAS 1637-39-4;CHEBI 16522;KEGG C00371;NIKKAJI J7.540J;PUBCHEM SID:3661;	LC-ESI-QQ	NEGATIVE	20 V
KO002020	trans-Zeatin;N6-(4-Hydroxyisopentenyl)adenine;Zeatin;(E)-2-Methyl-4-(1H-purin-6-ylamino)but-2-en-1-ol;	C10H13N5O	CAS 1637-39-4;CHEBI 16522;KEGG C00371;NIKKAJI J7.540J;PUBCHEM SID:3661;	LC-ESI-QQ	NEGATIVE	30 V
KO002021	trans-Zeatin;N6-(4-Hydroxyisopentenyl)adenine;Zeatin;(E)-2-Methyl-4-(1H-purin-6-ylamino)but-2-en-1-ol;	C10H13N5O	CAS 1637-39-4;CHEBI 16522;KEGG C00371;NIKKAJI J7.540J;PUBCHEM SID:3661;	LC-ESI-QQ	NEGATIVE	40 V
KO002022	trans-Zeatin;N6-(4-Hydroxyisopentenyl)adenine;Zeatin;(E)-2-Methyl-4-(1H-purin-6-ylamino)but-2-en-1-ol;	C10H13N5O	CAS 1637-39-4;CHEBI 16522;KEGG C00371;NIKKAJI J7.540J;PUBCHEM SID:3661;	LC-ESI-QQ	NEGATIVE	50 V
KO002023	Z-Gly-Pro;Z-Gly-Pro-OH;	C15H18N2O5	CAS 1160-54-9;KEGG C01632;NIKKAJI J203.419K;PUBCHEM SID:4782;	LC-ESI-QQ	NEGATIVE	10 V
KO002024	Z-Gly-Pro;Z-Gly-Pro-OH;	C15H18N2O5	CAS 1160-54-9;KEGG C01632;NIKKAJI J203.419K;PUBCHEM SID:4782;	LC-ESI-QQ	NEGATIVE	20 V
KO002025	Z-Gly-Pro;Z-Gly-Pro-OH;	C15H18N2O5	CAS 1160-54-9;KEGG C01632;NIKKAJI J203.419K;PUBCHEM SID:4782;	LC-ESI-QQ	NEGATIVE	30 V
KO002026	Z-Gly-Pro;Z-Gly-Pro-OH;	C15H18N2O5	CAS 1160-54-9;KEGG C01632;NIKKAJI J203.419K;PUBCHEM SID:4782;	LC-ESI-QQ	NEGATIVE	40 V
KO002027	Z-Gly-Pro;Z-Gly-Pro-OH;	C15H18N2O5	CAS 1160-54-9;KEGG C01632;NIKKAJI J203.419K;PUBCHEM SID:4782;	LC-ESI-QQ	NEGATIVE	50 V
KO002028	GABA;4-Aminobutanoate;4-Aminobutyrate;gamma-Aminobutyric acid;4-Aminobutanoic acid;4-Aminobutylate;4-Aminobutyric acid;	C4H9NO2	CAS 56-12-2;CHEBI 30566;KEGG C00334;NIKKAJI J1.375G;PUBCHEM SID:3628;	LC-ESI-QQ	POSITIVE	10 V
KO002029	GABA;4-Aminobutanoate;4-Aminobutyrate;gamma-Aminobutyric acid;4-Aminobutanoic acid;4-Aminobutylate;4-Aminobutyric acid;	C4H9NO2	CAS 56-12-2;CHEBI 30566;KEGG C00334;NIKKAJI J1.375G;PUBCHEM SID:3628;	LC-ESI-QQ	POSITIVE	20 V
KO002030	GABA;4-Aminobutanoate;4-Aminobutyrate;gamma-Aminobutyric acid;4-Aminobutanoic acid;4-Aminobutylate;4-Aminobutyric acid;	C4H9NO2	CAS 56-12-2;CHEBI 30566;KEGG C00334;NIKKAJI J1.375G;PUBCHEM SID:3628;	LC-ESI-QQ	POSITIVE	30 V
KO002040	Adenosine;	C10H13N5O4	CAS 58-61-7;CHEBI 16335;CHEMPDB ADN;KEGG C00212;NIKKAJI J4.501B;PUBCHEM SID:3512;	LC-ESI-QQ	POSITIVE	30 V
KO002041	Adenosine;	C10H13N5O4	CAS 58-61-7;CHEBI 16335;CHEMPDB ADN;KEGG C00212;NIKKAJI J4.501B;PUBCHEM SID:3512;	LC-ESI-QQ	POSITIVE	40 V
KO002042	Adenosine;	C10H13N5O4	CAS 58-61-7;CHEBI 16335;CHEMPDB ADN;KEGG C00212;NIKKAJI J4.501B;PUBCHEM SID:3512;	LC-ESI-QQ	POSITIVE	50 V
KO002043	Anthranilate;o-Aminobenzoic acid;Anthranilic acid;2-Aminobenzoate;Vitamin L1;	C7H7NO2	CAS 118-92-3;CHEBI 30754;CHEMPDB BE2;KEGG C00108;NIKKAJI J2.912B;PUBCHEM SID:3408;	LC-ESI-QQ	POSITIVE	10 V
KO002045	Anthranilate;o-Aminobenzoic acid;Anthranilic acid;2-Aminobenzoate;Vitamin L1;	C7H7NO2	CAS 118-92-3;CHEBI 30754;CHEMPDB BE2;KEGG C00108;NIKKAJI J2.912B;PUBCHEM SID:3408;	LC-ESI-QQ	POSITIVE	30 V
KO002046	Anthranilate;o-Aminobenzoic acid;Anthranilic acid;2-Aminobenzoate;Vitamin L1;	C7H7NO2	CAS 118-92-3;CHEBI 30754;CHEMPDB BE2;KEGG C00108;NIKKAJI J2.912B;PUBCHEM SID:3408;	LC-ESI-QQ	POSITIVE	40 V
KO002058	Asn;2-Aminosuccinamic acid;L-Asparagine;	C4H8N2O3	CAS 70-47-3;CHEBI 17196;CHEMPDB ASN;KEGG C00152;NIKKAJI J9.178B;PUBCHEM SID:3452;	LC-ESI-QQ	POSITIVE	10 V
KO002059	Asn;2-Aminosuccinamic acid;L-Asparagine;	C4H8N2O3	CAS 70-47-3;CHEBI 17196;CHEMPDB ASN;KEGG C00152;NIKKAJI J9.178B;PUBCHEM SID:3452;	LC-ESI-QQ	POSITIVE	20 V
KO002060	Asn;2-Aminosuccinamic acid;L-Asparagine;	C4H8N2O3	CAS 70-47-3;CHEBI 17196;CHEMPDB ASN;KEGG C00152;NIKKAJI J9.178B;PUBCHEM SID:3452;	LC-ESI-QQ	POSITIVE	30 V
KO002062	Asn;2-Aminosuccinamic acid;L-Asparagine;	C4H8N2O3	CAS 70-47-3;CHEBI 17196;CHEMPDB ASN;KEGG C00152;NIKKAJI J9.178B;PUBCHEM SID:3452;	LC-ESI-QQ	POSITIVE	50 V
KO002063	Asp;L-Aspartate;L-Aspartic acid;2-Aminosuccinic acid;	C4H7NO4	CAS 56-84-8;CHEBI 17053;CHEMPDB ASP;KEGG C00049;NIKKAJI J9.169C;PUBCHEM SID:3351;	LC-ESI-QQ	POSITIVE	10 V
KO002064	Asp;L-Aspartate;L-Aspartic acid;2-Aminosuccinic acid;	C4H7NO4	CAS 56-84-8;CHEBI 17053;CHEMPDB ASP;KEGG C00049;NIKKAJI J9.169C;PUBCHEM SID:3351;	LC-ESI-QQ	POSITIVE	20 V
KO002065	Asp;L-Aspartate;L-Aspartic acid;2-Aminosuccinic acid;	C4H7NO4	CAS 56-84-8;CHEBI 17053;CHEMPDB ASP;KEGG C00049;NIKKAJI J9.169C;PUBCHEM SID:3351;	LC-ESI-QQ	POSITIVE	30 V
KO002066	Asp;L-Aspartate;L-Aspartic acid;2-Aminosuccinic acid;	C4H7NO4	CAS 56-84-8;CHEBI 17053;CHEMPDB ASP;KEGG C00049;NIKKAJI J9.169C;PUBCHEM SID:3351;	LC-ESI-QQ	POSITIVE	40 V
KO002068	N-Acetylneuraminate;N-Acetylneuraminic acid;Neu5Ac;5-Acetamido-3,5-dideoxy-D-glycero-D-galacto-2-nonulosonic acid;	C11H19NO9	CAS 131-48-6;CHEBI 17012;KEGG C00270;NIKKAJI J10.009I;PUBCHEM SID:3568;	LC-ESI-QQ	POSITIVE	10 V
KO002069	N-Acetylneuraminate;N-Acetylneuraminic acid;Neu5Ac;5-Acetamido-3,5-dideoxy-D-glycero-D-galacto-2-nonulosonic acid;	C11H19NO9	CAS 131-48-6;CHEBI 17012;KEGG C00270;NIKKAJI J10.009I;PUBCHEM SID:3568;	LC-ESI-QQ	POSITIVE	20 V
KO002070	N-Acetylneuraminate;N-Acetylneuraminic acid;Neu5Ac;5-Acetamido-3,5-dideoxy-D-glycero-D-galacto-2-nonulosonic acid;	C11H19NO9	CAS 131-48-6;CHEBI 17012;KEGG C00270;NIKKAJI J10.009I;PUBCHEM SID:3568;	LC-ESI-QQ	POSITIVE	30 V
KO002071	N-Acetylneuraminate;N-Acetylneuraminic acid;Neu5Ac;5-Acetamido-3,5-dideoxy-D-glycero-D-galacto-2-nonulosonic acid;	C11H19NO9	CAS 131-48-6;CHEBI 17012;KEGG C00270;NIKKAJI J10.009I;PUBCHEM SID:3568;	LC-ESI-QQ	POSITIVE	40 V
KO002072	N-Acetylneuraminate;N-Acetylneuraminic acid;Neu5Ac;5-Acetamido-3,5-dideoxy-D-glycero-D-galacto-2-nonulosonic acid;	C11H19NO9	CAS 131-48-6;CHEBI 17012;KEGG C00270;NIKKAJI J10.009I;PUBCHEM SID:3568;	LC-ESI-QQ	POSITIVE	50 V
KO002075	S-Adenosylmethionine;S-Adenosyl-L-methionine;Acylcarnitine;	C15H23N6O5S	CAS 29908-03-0;CHEBI 15414;KEGG C00019;NIKKAJI J23.293I;PUBCHEM SID:3321;	LC-ESI-QQ	POSITIVE	30 V
KO002076	S-Adenosylmethionine;S-Adenosyl-L-methionine;Acylcarnitine;	C15H23N6O5S	CAS 29908-03-0;CHEBI 15414;KEGG C00019;NIKKAJI J23.293I;PUBCHEM SID:3321;	LC-ESI-QQ	POSITIVE	40 V
KO002083	N-Acetylglutamate;N-Acetyl-L-glutamate;N-Acetyl-L-glutamic acid;	C7H11NO5	CAS 1188-37-0;CHEBI 17533;CHEMPDB NLG;KEGG C00624;NIKKAJI J37.497K;PUBCHEM SID:3897;	LC-ESI-QQ	POSITIVE	10 V
KO002084	N-Acetylglutamate;N-Acetyl-L-glutamate;N-Acetyl-L-glutamic acid;	C7H11NO5	CAS 1188-37-0;CHEBI 17533;CHEMPDB NLG;KEGG C00624;NIKKAJI J37.497K;PUBCHEM SID:3897;	LC-ESI-QQ	POSITIVE	20 V
KO002086	N-Acetylglutamate;N-Acetyl-L-glutamate;N-Acetyl-L-glutamic acid;	C7H11NO5	CAS 1188-37-0;CHEBI 17533;CHEMPDB NLG;KEGG C00624;NIKKAJI J37.497K;PUBCHEM SID:3897;	LC-ESI-QQ	POSITIVE	40 V
KO002087	N-Acetylglutamate;N-Acetyl-L-glutamate;N-Acetyl-L-glutamic acid;	C7H11NO5	CAS 1188-37-0;CHEBI 17533;CHEMPDB NLG;KEGG C00624;NIKKAJI J37.497K;PUBCHEM SID:3897;	LC-ESI-QQ	POSITIVE	50 V
KO002088	N-Acetylornithine;N2-Acetyl-L-ornithine;N-alpha-Acetyl-L-ornithine;	C7H14N2O3	CHEBI 16543;KEGG C00437;PUBCHEM SID:3726;	LC-ESI-QQ	POSITIVE	10 V
KO002089	N-Acetylornithine;N2-Acetyl-L-ornithine;N-alpha-Acetyl-L-ornithine;	C7H14N2O3	CHEBI 16543;KEGG C00437;PUBCHEM SID:3726;	LC-ESI-QQ	POSITIVE	20 V
KO002090	N-Acetylornithine;N2-Acetyl-L-ornithine;N-alpha-Acetyl-L-ornithine;	C7H14N2O3	CHEBI 16543;KEGG C00437;PUBCHEM SID:3726;	LC-ESI-QQ	POSITIVE	30 V
KO002091	N-Acetylornithine;N2-Acetyl-L-ornithine;N-alpha-Acetyl-L-ornithine;	C7H14N2O3	CHEBI 16543;KEGG C00437;PUBCHEM SID:3726;	LC-ESI-QQ	POSITIVE	40 V
KO002092	N-Acetylornithine;N2-Acetyl-L-ornithine;N-alpha-Acetyl-L-ornithine;	C7H14N2O3	CHEBI 16543;KEGG C00437;PUBCHEM SID:3726;	LC-ESI-QQ	POSITIVE	50 V
KO002104	Adenylosuccinate;N6-(1,2-Dicarboxyethyl)-AMP;Adenylosuccinic acid;	C14H18N5O11P	CAS 19046-78-7;CHEBI 15919;KEGG C03794;NIKKAJI J37.503I;PUBCHEM SID:6543;	LC-ESI-QQ	POSITIVE	20 V
KO002105	Adenylosuccinate;N6-(1,2-Dicarboxyethyl)-AMP;Adenylosuccinic acid;	C14H18N5O11P	CAS 19046-78-7;CHEBI 15919;KEGG C03794;NIKKAJI J37.503I;PUBCHEM SID:6543;	LC-ESI-QQ	POSITIVE	30 V
KO002106	Adenylosuccinate;N6-(1,2-Dicarboxyethyl)-AMP;Adenylosuccinic acid;	C14H18N5O11P	CAS 19046-78-7;CHEBI 15919;KEGG C03794;NIKKAJI J37.503I;PUBCHEM SID:6543;	LC-ESI-QQ	POSITIVE	40 V
KO002108	Argininosuccinate;N(omega)-(L-Arginino)succinate;L-Arginosuccinic acid;L-Argininosuccinate;L-Argininosuccinic acid;N-(L-Arginino)succinate;Argininosuccinic acid;	C10H18N4O6	CHEBI 15682;KEGG C03406;PUBCHEM SID:6235;	LC-ESI-QQ	POSITIVE	10 V
KO002109	Argininosuccinate;N(omega)-(L-Arginino)succinate;L-Arginosuccinic acid;L-Argininosuccinate;L-Argininosuccinic acid;N-(L-Arginino)succinate;Argininosuccinic acid;	C10H18N4O6	CHEBI 15682;KEGG C03406;PUBCHEM SID:6235;	LC-ESI-QQ	POSITIVE	20 V
KO002110	Argininosuccinate;N(omega)-(L-Arginino)succinate;L-Arginosuccinic acid;L-Argininosuccinate;L-Argininosuccinic acid;N-(L-Arginino)succinate;Argininosuccinic acid;	C10H18N4O6	CHEBI 15682;KEGG C03406;PUBCHEM SID:6235;	LC-ESI-QQ	POSITIVE	30 V
KO002111	Argininosuccinate;N(omega)-(L-Arginino)succinate;L-Arginosuccinic acid;L-Argininosuccinate;L-Argininosuccinic acid;N-(L-Arginino)succinate;Argininosuccinic acid;	C10H18N4O6	CHEBI 15682;KEGG C03406;PUBCHEM SID:6235;	LC-ESI-QQ	POSITIVE	40 V
KO002112	Argininosuccinate;N(omega)-(L-Arginino)succinate;L-Arginosuccinic acid;L-Argininosuccinate;L-Argininosuccinic acid;N-(L-Arginino)succinate;Argininosuccinic acid;	C10H18N4O6	CHEBI 15682;KEGG C03406;PUBCHEM SID:6235;	LC-ESI-QQ	POSITIVE	50 V
KO002114	2-Aminobenzimidazole;	C7H7N3	CAS 934-32-7;KEGG C10901;NIKKAJI J3.655B;PUBCHEM SID:13084;	LC-ESI-QQ	POSITIVE	20 V
KO002115	2-Aminobenzimidazole;	C7H7N3	CAS 934-32-7;KEGG C10901;NIKKAJI J3.655B;PUBCHEM SID:13084;	LC-ESI-QQ	POSITIVE	30 V
KO002116	2-Aminobenzimidazole;	C7H7N3	CAS 934-32-7;KEGG C10901;NIKKAJI J3.655B;PUBCHEM SID:13084;	LC-ESI-QQ	POSITIVE	40 V
KO002117	2-Aminobenzimidazole;	C7H7N3	CAS 934-32-7;KEGG C10901;NIKKAJI J3.655B;PUBCHEM SID:13084;	LC-ESI-QQ	POSITIVE	50 V
KO002118	p-Aminobenzoate;4-Aminobenzoic acid;4-Aminobenzoate;ABEE;	C7H7NO2	CAS 150-13-0;CHEBI 30753;CHEMPDB PAB;KEGG C00568;NIKKAJI J5.852A;PUBCHEM SID:3847;	LC-ESI-QQ	POSITIVE	10 V
KO002119	p-Aminobenzoate;4-Aminobenzoic acid;4-Aminobenzoate;ABEE;	C7H7NO2	CAS 150-13-0;CHEBI 30753;CHEMPDB PAB;KEGG C00568;NIKKAJI J5.852A;PUBCHEM SID:3847;	LC-ESI-QQ	POSITIVE	20 V
KO002120	p-Aminobenzoate;4-Aminobenzoic acid;4-Aminobenzoate;ABEE;	C7H7NO2	CAS 150-13-0;CHEBI 30753;CHEMPDB PAB;KEGG C00568;NIKKAJI J5.852A;PUBCHEM SID:3847;	LC-ESI-QQ	POSITIVE	30 V
KO002121	p-Aminobenzoate;4-Aminobenzoic acid;4-Aminobenzoate;ABEE;	C7H7NO2	CAS 150-13-0;CHEBI 30753;CHEMPDB PAB;KEGG C00568;NIKKAJI J5.852A;PUBCHEM SID:3847;	LC-ESI-QQ	POSITIVE	40 V
KO002122	p-Aminobenzoate;4-Aminobenzoic acid;4-Aminobenzoate;ABEE;	C7H7NO2	CAS 150-13-0;CHEBI 30753;CHEMPDB PAB;KEGG C00568;NIKKAJI J5.852A;PUBCHEM SID:3847;	LC-ESI-QQ	POSITIVE	50 V
KO002129	3-Amino-1,2,4-triazole;2-Amino-1,3,4-triazole;Amitrole;Aminotriazole;	C2H4N4	CAS 61-82-5;CHEBI 1448;KEGG C11261;NIKKAJI J2.345K;PUBCHEM SID:13438;	LC-ESI-QQ	POSITIVE	20 V
KO002130	3-Amino-1,2,4-triazole;2-Amino-1,3,4-triazole;Amitrole;Aminotriazole;	C2H4N4	CAS 61-82-5;CHEBI 1448;KEGG C11261;NIKKAJI J2.345K;PUBCHEM SID:13438;	LC-ESI-QQ	POSITIVE	30 V
KO002131	3-Amino-1,2,4-triazole;2-Amino-1,3,4-triazole;Amitrole;Aminotriazole;	C2H4N4	CAS 61-82-5;CHEBI 1448;KEGG C11261;NIKKAJI J2.345K;PUBCHEM SID:13438;	LC-ESI-QQ	POSITIVE	40 V
KO002133	3-Amino-1,2-propanediol;3-Aminopropane-1,2-diol;	C3H9NO2	KEGG C06057;PUBCHEM SID:8327;	LC-ESI-QQ	POSITIVE	10 V
KO002134	3-Amino-1,2-propanediol;3-Aminopropane-1,2-diol;	C3H9NO2	KEGG C06057;PUBCHEM SID:8327;	LC-ESI-QQ	POSITIVE	20 V
KO002139	a-Aminoisobutyrate;2-Amino-2-methylpropanoate;2-Aminoisobutyric acid;	C4H9NO2	CAS 62-57-7;KEGG C03665;NIKKAJI J38.908K;PUBCHEM SID:6443;	LC-ESI-QQ	POSITIVE	20 V
KO002141	a-Aminoisobutyrate;2-Amino-2-methylpropanoate;2-Aminoisobutyric acid;	C4H9NO2	CAS 62-57-7;KEGG C03665;NIKKAJI J38.908K;PUBCHEM SID:6443;	LC-ESI-QQ	POSITIVE	40 V
KO002144	1-Amino-1-cyclopentanecarboxylate;1-Aminocyclopentanecarboxylate;1-Aminocyclopentanecarboxylic acid;1-Amino-1-cyclopentanecarboxylic acid;	C6H11NO2	CAS 52-52-8;KEGG C03969;NIKKAJI J4.131I;PUBCHEM SID:6689;	LC-ESI-QQ	POSITIVE	20 V
KO002145	1-Amino-1-cyclopentanecarboxylate;1-Aminocyclopentanecarboxylate;1-Aminocyclopentanecarboxylic acid;1-Amino-1-cyclopentanecarboxylic acid;	C6H11NO2	CAS 52-52-8;KEGG C03969;NIKKAJI J4.131I;PUBCHEM SID:6689;	LC-ESI-QQ	POSITIVE	30 V
KO002146	1-Amino-1-cyclopentanecarboxylate;1-Aminocyclopentanecarboxylate;1-Aminocyclopentanecarboxylic acid;1-Amino-1-cyclopentanecarboxylic acid;	C6H11NO2	CAS 52-52-8;KEGG C03969;NIKKAJI J4.131I;PUBCHEM SID:6689;	LC-ESI-QQ	POSITIVE	40 V
KO002149	N-Acetylputrescine;	C6H14N2O	CAS 18233-70-0;CHEBI 17768;KEGG C02714;PUBCHEM SID:5677;	LC-ESI-QQ	POSITIVE	20 V
KO002150	N-Acetylputrescine;	C6H14N2O	CAS 18233-70-0;CHEBI 17768;KEGG C02714;PUBCHEM SID:5677;	LC-ESI-QQ	POSITIVE	30 V
KO002151	N-Acetylputrescine;	C6H14N2O	CAS 18233-70-0;CHEBI 17768;KEGG C02714;PUBCHEM SID:5677;	LC-ESI-QQ	POSITIVE	40 V
KO002152	N-Acetylputrescine;	C6H14N2O	CAS 18233-70-0;CHEBI 17768;KEGG C02714;PUBCHEM SID:5677;	LC-ESI-QQ	POSITIVE	50 V
KO002153	5-Aminolevulinate;5-Amino-4-oxovaleric acid;5-Amino-4-oxopentanoate;5-Aminolevulinic acid;	C5H9NO3	CAS 106-60-5;CHEBI 17549;KEGG C00430;NIKKAJI J38.537I;PUBCHEM SID:3719;	LC-ESI-QQ	POSITIVE	10 V
KO002154	5-Aminolevulinate;5-Amino-4-oxovaleric acid;5-Amino-4-oxopentanoate;5-Aminolevulinic acid;	C5H9NO3	CAS 106-60-5;CHEBI 17549;KEGG C00430;NIKKAJI J38.537I;PUBCHEM SID:3719;	LC-ESI-QQ	POSITIVE	20 V
KO002155	5-Aminolevulinate;5-Amino-4-oxovaleric acid;5-Amino-4-oxopentanoate;5-Aminolevulinic acid;	C5H9NO3	CAS 106-60-5;CHEBI 17549;KEGG C00430;NIKKAJI J38.537I;PUBCHEM SID:3719;	LC-ESI-QQ	POSITIVE	30 V
KO002156	5-Aminolevulinate;5-Amino-4-oxovaleric acid;5-Amino-4-oxopentanoate;5-Aminolevulinic acid;	C5H9NO3	CAS 106-60-5;CHEBI 17549;KEGG C00430;NIKKAJI J38.537I;PUBCHEM SID:3719;	LC-ESI-QQ	POSITIVE	40 V
KO002158	6-Aminohexanoate;Epsilcapramine;6-Aminohexanoic acid;6-Aminocaproic acid;	C6H13NO2	CAS 60-32-2;CHEBI 32396;KEGG C02378;NIKKAJI J1.398F;PUBCHEM SID:5420;	LC-ESI-QQ	POSITIVE	10 V
KO002159	6-Aminohexanoate;Epsilcapramine;6-Aminohexanoic acid;6-Aminocaproic acid;	C6H13NO2	CAS 60-32-2;CHEBI 32396;KEGG C02378;NIKKAJI J1.398F;PUBCHEM SID:5420;	LC-ESI-QQ	POSITIVE	20 V
KO002160	6-Aminohexanoate;Epsilcapramine;6-Aminohexanoic acid;6-Aminocaproic acid;	C6H13NO2	CAS 60-32-2;CHEBI 32396;KEGG C02378;NIKKAJI J1.398F;PUBCHEM SID:5420;	LC-ESI-QQ	POSITIVE	30 V
KO002161	6-Aminohexanoate;Epsilcapramine;6-Aminohexanoic acid;6-Aminocaproic acid;	C6H13NO2	CAS 60-32-2;CHEBI 32396;KEGG C02378;NIKKAJI J1.398F;PUBCHEM SID:5420;	LC-ESI-QQ	POSITIVE	40 V
KO002162	6-Aminohexanoate;Epsilcapramine;6-Aminohexanoic acid;6-Aminocaproic acid;	C6H13NO2	CAS 60-32-2;CHEBI 32396;KEGG C02378;NIKKAJI J1.398F;PUBCHEM SID:5420;	LC-ESI-QQ	POSITIVE	50 V
KO002163	Aniline;Benzenamine;Phenylamine;Arylamine;	C6H7N	CAS 62-53-3;CHEBI 17296;CHEMPDB ANL;KEGG C00292;NIKKAJI J2.349C;PUBCHEM SID:3586;	LC-ESI-QQ	POSITIVE	10 V
KO002169	2-Aminoethylphosphonate;(2-Aminoethyl)phosphonate;Ciliatine;	C2H8NO3P	CHEBI 15573;KEGG C03557;PUBCHEM SID:6353;	LC-ESI-QQ	POSITIVE	20 V
KO002170	2-Aminoethylphosphonate;(2-Aminoethyl)phosphonate;Ciliatine;	C2H8NO3P	CHEBI 15573;KEGG C03557;PUBCHEM SID:6353;	LC-ESI-QQ	POSITIVE	30 V
KO002171	2-Aminoethylphosphonate;(2-Aminoethyl)phosphonate;Ciliatine;	C2H8NO3P	CHEBI 15573;KEGG C03557;PUBCHEM SID:6353;	LC-ESI-QQ	POSITIVE	40 V
KO002172	2-Aminoethylphosphonate;(2-Aminoethyl)phosphonate;Ciliatine;	C2H8NO3P	CHEBI 15573;KEGG C03557;PUBCHEM SID:6353;	LC-ESI-QQ	POSITIVE	50 V
KO002173	S-Carboxymethylcysteine;L-Carbocisteine;S-Carboxymethyl-L-cysteine;	C5H9NO4S	CAS 638-23-3;CHEBI 16163;KEGG C03727;NIKKAJI J2.289F;PUBCHEM SID:6492;	LC-ESI-QQ	POSITIVE	10 V
KO002174	S-Carboxymethylcysteine;L-Carbocisteine;S-Carboxymethyl-L-cysteine;	C5H9NO4S	CAS 638-23-3;CHEBI 16163;KEGG C03727;NIKKAJI J2.289F;PUBCHEM SID:6492;	LC-ESI-QQ	POSITIVE	20 V
KO002175	S-Carboxymethylcysteine;L-Carbocisteine;S-Carboxymethyl-L-cysteine;	C5H9NO4S	CAS 638-23-3;CHEBI 16163;KEGG C03727;NIKKAJI J2.289F;PUBCHEM SID:6492;	LC-ESI-QQ	POSITIVE	30 V
KO002176	S-Carboxymethylcysteine;L-Carbocisteine;S-Carboxymethyl-L-cysteine;	C5H9NO4S	CAS 638-23-3;CHEBI 16163;KEGG C03727;NIKKAJI J2.289F;PUBCHEM SID:6492;	LC-ESI-QQ	POSITIVE	40 V
KO002177	S-Carboxymethylcysteine;L-Carbocisteine;S-Carboxymethyl-L-cysteine;	C5H9NO4S	CAS 638-23-3;CHEBI 16163;KEGG C03727;NIKKAJI J2.289F;PUBCHEM SID:6492;	LC-ESI-QQ	POSITIVE	50 V
KO002183	1-Adamantanamine;Amantadine;	C10H17N	CAS 768-94-5;CHEBI 2618;KEGG C06818;NIKKAJI J6.971J;PUBCHEM SID:9036;	LC-ESI-QQ	POSITIVE	10 V
KO002184	1-Adamantanamine;Amantadine;	C10H17N	CAS 768-94-5;CHEBI 2618;KEGG C06818;NIKKAJI J6.971J;PUBCHEM SID:9036;	LC-ESI-QQ	POSITIVE	20 V
KO002185	1-Adamantanamine;Amantadine;	C10H17N	CAS 768-94-5;CHEBI 2618;KEGG C06818;NIKKAJI J6.971J;PUBCHEM SID:9036;	LC-ESI-QQ	POSITIVE	30 V
KO002186	1-Adamantanamine;Amantadine;	C10H17N	CAS 768-94-5;CHEBI 2618;KEGG C06818;NIKKAJI J6.971J;PUBCHEM SID:9036;	LC-ESI-QQ	POSITIVE	40 V
KO002187	1-Adamantanamine;Amantadine;	C10H17N	CAS 768-94-5;CHEBI 2618;KEGG C06818;NIKKAJI J6.971J;PUBCHEM SID:9036;	LC-ESI-QQ	POSITIVE	50 V
KO002188	Alliin;	C6H11NO3S	CAS 556-27-4;KEGG C08265;NIKKAJI J13.586K;PUBCHEM SID:10464;	LC-ESI-QQ	POSITIVE	10 V
KO002189	Alliin;	C6H11NO3S	CAS 556-27-4;KEGG C08265;NIKKAJI J13.586K;PUBCHEM SID:10464;	LC-ESI-QQ	POSITIVE	20 V
KO002190	Alliin;	C6H11NO3S	CAS 556-27-4;KEGG C08265;NIKKAJI J13.586K;PUBCHEM SID:10464;	LC-ESI-QQ	POSITIVE	30 V
KO002191	Alliin;	C6H11NO3S	CAS 556-27-4;KEGG C08265;NIKKAJI J13.586K;PUBCHEM SID:10464;	LC-ESI-QQ	POSITIVE	40 V
KO002193	N-Acetylmethionine;	C7H13NO3S	CAS 65-82-7;KEGG C02712;NIKKAJI J4.840B;PUBCHEM SID:5675;	LC-ESI-QQ	POSITIVE	10 V
KO002194	N-Acetylmethionine;	C7H13NO3S	CAS 65-82-7;KEGG C02712;NIKKAJI J4.840B;PUBCHEM SID:5675;	LC-ESI-QQ	POSITIVE	20 V
KO002195	N-Acetylmethionine;	C7H13NO3S	CAS 65-82-7;KEGG C02712;NIKKAJI J4.840B;PUBCHEM SID:5675;	LC-ESI-QQ	POSITIVE	30 V
KO002196	N-Acetylmethionine;	C7H13NO3S	CAS 65-82-7;KEGG C02712;NIKKAJI J4.840B;PUBCHEM SID:5675;	LC-ESI-QQ	POSITIVE	40 V
KO002197	N-Acetylmethionine;	C7H13NO3S	CAS 65-82-7;KEGG C02712;NIKKAJI J4.840B;PUBCHEM SID:5675;	LC-ESI-QQ	POSITIVE	50 V
KO002198	N-Acetylphenylalanine;N-Acetyl-L-phenylalanine;	C11H13NO3	CAS 2018-61-3;CHEBI 16259;KEGG C03519;NIKKAJI J27.562J;PUBCHEM SID:6328;	LC-ESI-QQ	POSITIVE	10 V
KO002199	N-Acetylphenylalanine;N-Acetyl-L-phenylalanine;	C11H13NO3	CAS 2018-61-3;CHEBI 16259;KEGG C03519;NIKKAJI J27.562J;PUBCHEM SID:6328;	LC-ESI-QQ	POSITIVE	20 V
KO002200	N-Acetylphenylalanine;N-Acetyl-L-phenylalanine;	C11H13NO3	CAS 2018-61-3;CHEBI 16259;KEGG C03519;NIKKAJI J27.562J;PUBCHEM SID:6328;	LC-ESI-QQ	POSITIVE	30 V
KO002201	N-Acetylphenylalanine;N-Acetyl-L-phenylalanine;	C11H13NO3	CAS 2018-61-3;CHEBI 16259;KEGG C03519;NIKKAJI J27.562J;PUBCHEM SID:6328;	LC-ESI-QQ	POSITIVE	40 V
KO002204	Anabasine;(-)-Anabasine;	C10H14N2	CAS 494-52-0;KEGG C11357;NIKKAJI J3.284K;PUBCHEM SID:13532;	LC-ESI-QQ	POSITIVE	20 V
KO002205	Anabasine;(-)-Anabasine;	C10H14N2	CAS 494-52-0;KEGG C11357;NIKKAJI J3.284K;PUBCHEM SID:13532;	LC-ESI-QQ	POSITIVE	30 V
KO002206	Anabasine;(-)-Anabasine;	C10H14N2	CAS 494-52-0;KEGG C11357;NIKKAJI J3.284K;PUBCHEM SID:13532;	LC-ESI-QQ	POSITIVE	40 V
KO002207	Anabasine;(-)-Anabasine;	C10H14N2	CAS 494-52-0;KEGG C11357;NIKKAJI J3.284K;PUBCHEM SID:13532;	LC-ESI-QQ	POSITIVE	50 V
KO002209	Aminopyrine;4-Dimethylaminoantipyrine;Amidopyrine;	C13H17N3O	CAS 58-15-1;KEGG C07539;NIKKAJI J2.331K;PUBCHEM SID:9742;	LC-ESI-QQ	POSITIVE	20 V
KO002210	Aminopyrine;4-Dimethylaminoantipyrine;Amidopyrine;	C13H17N3O	CAS 58-15-1;KEGG C07539;NIKKAJI J2.331K;PUBCHEM SID:9742;	LC-ESI-QQ	POSITIVE	30 V
KO002211	Aminopyrine;4-Dimethylaminoantipyrine;Amidopyrine;	C13H17N3O	CAS 58-15-1;KEGG C07539;NIKKAJI J2.331K;PUBCHEM SID:9742;	LC-ESI-QQ	POSITIVE	40 V
KO002212	Aminopyrine;4-Dimethylaminoantipyrine;Amidopyrine;	C13H17N3O	CAS 58-15-1;KEGG C07539;NIKKAJI J2.331K;PUBCHEM SID:9742;	LC-ESI-QQ	POSITIVE	50 V
KO002213	Acyclovir;Aciclovir;	C8H11N5O3	CAS 59277-89-3;KEGG C06810;NIKKAJI J11.247J;PUBCHEM SID:9029;	LC-ESI-QQ	POSITIVE	10 V
KO002214	Acyclovir;Aciclovir;	C8H11N5O3	CAS 59277-89-3;KEGG C06810;NIKKAJI J11.247J;PUBCHEM SID:9029;	LC-ESI-QQ	POSITIVE	20 V
KO002215	Acyclovir;Aciclovir;	C8H11N5O3	CAS 59277-89-3;KEGG C06810;NIKKAJI J11.247J;PUBCHEM SID:9029;	LC-ESI-QQ	POSITIVE	30 V
KO002216	Acyclovir;Aciclovir;	C8H11N5O3	CAS 59277-89-3;KEGG C06810;NIKKAJI J11.247J;PUBCHEM SID:9029;	LC-ESI-QQ	POSITIVE	40 V
KO002217	Acyclovir;Aciclovir;	C8H11N5O3	CAS 59277-89-3;KEGG C06810;NIKKAJI J11.247J;PUBCHEM SID:9029;	LC-ESI-QQ	POSITIVE	50 V
KO002220	N-Acetylhistidine;N-Acetyl-L-histidine;	C8H11N3O3	CAS 2497-02-1;CHEBI 16437;KEGG C02997;NIKKAJI J125.811G;PUBCHEM SID:5906;	LC-ESI-QQ	POSITIVE	30 V
KO002221	N-Acetylhistidine;N-Acetyl-L-histidine;	C8H11N3O3	CAS 2497-02-1;CHEBI 16437;KEGG C02997;NIKKAJI J125.811G;PUBCHEM SID:5906;	LC-ESI-QQ	POSITIVE	40 V
KO002222	N-Acetylhistidine;N-Acetyl-L-histidine;	C8H11N3O3	CAS 2497-02-1;CHEBI 16437;KEGG C02997;NIKKAJI J125.811G;PUBCHEM SID:5906;	LC-ESI-QQ	POSITIVE	50 V
KO002225	Atropine;dl-Hyoscyamine;	C17H23NO3	CAS 51-55-8;CHEBI 16684;KEGG C01479;NIKKAJI J231.179H;PUBCHEM SID:4651;	LC-ESI-QQ	POSITIVE	30 V
KO002226	Atropine;dl-Hyoscyamine;	C17H23NO3	CAS 51-55-8;CHEBI 16684;KEGG C01479;NIKKAJI J231.179H;PUBCHEM SID:4651;	LC-ESI-QQ	POSITIVE	40 V
KO002227	Atropine;dl-Hyoscyamine;	C17H23NO3	CAS 51-55-8;CHEBI 16684;KEGG C01479;NIKKAJI J231.179H;PUBCHEM SID:4651;	LC-ESI-QQ	POSITIVE	50 V
KO002230	D-2-Aminobutyrate;(R)-2-Aminobutanoic acid;D-2-Aminobutanoic acid;D-2-Aminobutyric acid;	C4H9NO2	CAS 2623-91-8;CHEBI 28797;HMDB HMDB00650;KEGG C02261;LIPIDMAPS LMFA01100043;NIKKAJI J1.815E;PUBCHEM SID:5323;	LC-ESI-QQ	POSITIVE	30 V
KO002231	D-2-Aminobutyrate;(R)-2-Aminobutanoic acid;D-2-Aminobutanoic acid;D-2-Aminobutyric acid;	C4H9NO2	CAS 2623-91-8;CHEBI 28797;HMDB HMDB00650;KEGG C02261;LIPIDMAPS LMFA01100043;NIKKAJI J1.815E;PUBCHEM SID:5323;	LC-ESI-QQ	POSITIVE	40 V
KO002235	Nw-Acetylhistamine;4-(beta-Acetylaminoethyl)imidazole;	C7H11N3O	KEGG C05135;PUBCHEM SID:7555;	LC-ESI-QQ	POSITIVE	30 V
KO002236	Nw-Acetylhistamine;4-(beta-Acetylaminoethyl)imidazole;	C7H11N3O	KEGG C05135;PUBCHEM SID:7555;	LC-ESI-QQ	POSITIVE	40 V
KO002237	Nw-Acetylhistamine;4-(beta-Acetylaminoethyl)imidazole;	C7H11N3O	KEGG C05135;PUBCHEM SID:7555;	LC-ESI-QQ	POSITIVE	50 V
KO002239	Apramycin sulfate;Apramycin;	C21H41N5O11	CAS 37321-09-8;KEGG C01555;NIKKAJI J139.315D;PUBCHEM SID:4713;	LC-ESI-QQ	POSITIVE	20 V
KO002240	Apramycin sulfate;Apramycin;	C21H41N5O11	CAS 37321-09-8;KEGG C01555;NIKKAJI J139.315D;PUBCHEM SID:4713;	LC-ESI-QQ	POSITIVE	30 V
KO002241	Apramycin sulfate;Apramycin;	C21H41N5O11	CAS 37321-09-8;KEGG C01555;NIKKAJI J139.315D;PUBCHEM SID:4713;	LC-ESI-QQ	POSITIVE	40 V
KO002242	Apramycin sulfate;Apramycin;	C21H41N5O11	CAS 37321-09-8;KEGG C01555;NIKKAJI J139.315D;PUBCHEM SID:4713;	LC-ESI-QQ	POSITIVE	50 V
KO002253	Agmatine;(4-Aminobutyl) guanidine;	C5H14N4	CAS 306-60-5;CHEBI 17431;KEGG C00179;NIKKAJI J11.608D;PUBCHEM SID:3479;	LC-ESI-QQ	POSITIVE	10 V
KO002254	Agmatine;(4-Aminobutyl) guanidine;	C5H14N4	CAS 306-60-5;CHEBI 17431;KEGG C00179;NIKKAJI J11.608D;PUBCHEM SID:3479;	LC-ESI-QQ	POSITIVE	20 V
KO002255	Agmatine;(4-Aminobutyl) guanidine;	C5H14N4	CAS 306-60-5;CHEBI 17431;KEGG C00179;NIKKAJI J11.608D;PUBCHEM SID:3479;	LC-ESI-QQ	POSITIVE	30 V
KO002257	Agmatine;(4-Aminobutyl) guanidine;	C5H14N4	CAS 306-60-5;CHEBI 17431;KEGG C00179;NIKKAJI J11.608D;PUBCHEM SID:3479;	LC-ESI-QQ	POSITIVE	50 V
KO002258	a-Aminoadipate;L-2-Aminoadipic acid;L-2-Aminoadipate;L-2-Aminohexanedioate;L-alpha-Aminoadipate;L-alpha-Aminoadipic acid;2-Aminoadipic acid;	C6H11NO4	CAS 542-32-5;CHEBI 17082;KEGG C00956;NIKKAJI J38.125J;PUBCHEM SID:4207;	LC-ESI-QQ	POSITIVE	10 V
KO002259	a-Aminoadipate;L-2-Aminoadipic acid;L-2-Aminoadipate;L-2-Aminohexanedioate;L-alpha-Aminoadipate;L-alpha-Aminoadipic acid;2-Aminoadipic acid;	C6H11NO4	CAS 542-32-5;CHEBI 17082;KEGG C00956;NIKKAJI J38.125J;PUBCHEM SID:4207;	LC-ESI-QQ	POSITIVE	20 V
KO002260	a-Aminoadipate;L-2-Aminoadipic acid;L-2-Aminoadipate;L-2-Aminohexanedioate;L-alpha-Aminoadipate;L-alpha-Aminoadipic acid;2-Aminoadipic acid;	C6H11NO4	CAS 542-32-5;CHEBI 17082;KEGG C00956;NIKKAJI J38.125J;PUBCHEM SID:4207;	LC-ESI-QQ	POSITIVE	30 V
KO002261	a-Aminoadipate;L-2-Aminoadipic acid;L-2-Aminoadipate;L-2-Aminohexanedioate;L-alpha-Aminoadipate;L-alpha-Aminoadipic acid;2-Aminoadipic acid;	C6H11NO4	CAS 542-32-5;CHEBI 17082;KEGG C00956;NIKKAJI J38.125J;PUBCHEM SID:4207;	LC-ESI-QQ	POSITIVE	40 V
KO002262	a-Aminoadipate;L-2-Aminoadipic acid;L-2-Aminoadipate;L-2-Aminohexanedioate;L-alpha-Aminoadipate;L-alpha-Aminoadipic acid;2-Aminoadipic acid;	C6H11NO4	CAS 542-32-5;CHEBI 17082;KEGG C00956;NIKKAJI J38.125J;PUBCHEM SID:4207;	LC-ESI-QQ	POSITIVE	50 V
KO002264	N1-Acetylspermine;	C12H28N4O	CAS 77928-70-2;CHEBI 17312;KEGG C02567;PUBCHEM SID:5564;	LC-ESI-QQ	POSITIVE	20 V
KO002265	N1-Acetylspermine;	C12H28N4O	CAS 77928-70-2;CHEBI 17312;KEGG C02567;PUBCHEM SID:5564;	LC-ESI-QQ	POSITIVE	30 V
KO002266	N1-Acetylspermine;	C12H28N4O	CAS 77928-70-2;CHEBI 17312;KEGG C02567;PUBCHEM SID:5564;	LC-ESI-QQ	POSITIVE	40 V
KO002267	N1-Acetylspermine;	C12H28N4O	CAS 77928-70-2;CHEBI 17312;KEGG C02567;PUBCHEM SID:5564;	LC-ESI-QQ	POSITIVE	50 V
KO002269	N8-Acetylspermidine;	C9H21N3O	CAS 34450-15-2;KEGG C01029;PUBCHEM SID:4273;	LC-ESI-QQ	POSITIVE	20 V
KO002270	N8-Acetylspermidine;	C9H21N3O	CAS 34450-15-2;KEGG C01029;PUBCHEM SID:4273;	LC-ESI-QQ	POSITIVE	30 V
KO002271	N8-Acetylspermidine;	C9H21N3O	CAS 34450-15-2;KEGG C01029;PUBCHEM SID:4273;	LC-ESI-QQ	POSITIVE	40 V
KO002272	N8-Acetylspermidine;	C9H21N3O	CAS 34450-15-2;KEGG C01029;PUBCHEM SID:4273;	LC-ESI-QQ	POSITIVE	50 V
KO002275	2-Aminophenol;o-Aminophenol;2-Hydroxyaniline;2-Aminobenzenol;	C6H7NO	CAS 95-55-6;CHEBI 18112;CHEMPDB 2AF;KEGG C01987;NIKKAJI J3.955A;PUBCHEM SID:5084;	LC-ESI-QQ	POSITIVE	30 V
KO002276	2-Aminophenol;o-Aminophenol;2-Hydroxyaniline;2-Aminobenzenol;	C6H7NO	CAS 95-55-6;CHEBI 18112;CHEMPDB 2AF;KEGG C01987;NIKKAJI J3.955A;PUBCHEM SID:5084;	LC-ESI-QQ	POSITIVE	40 V
KO002278	N-Acetylglucosamine 1-phosphate;N-Acetyl-alpha-D-glucosamine 1-phosphate;	C8H16NO9P	CHEBI 16446;KEGG C04501;PUBCHEM SID:7115;	LC-ESI-QQ	POSITIVE	10 V
KO002279	N-Acetylglucosamine 1-phosphate;N-Acetyl-alpha-D-glucosamine 1-phosphate;	C8H16NO9P	CHEBI 16446;KEGG C04501;PUBCHEM SID:7115;	LC-ESI-QQ	POSITIVE	20 V
KO002280	N-Acetylglucosamine 1-phosphate;N-Acetyl-alpha-D-glucosamine 1-phosphate;	C8H16NO9P	CHEBI 16446;KEGG C04501;PUBCHEM SID:7115;	LC-ESI-QQ	POSITIVE	30 V
KO002281	N-Acetylglucosamine 1-phosphate;N-Acetyl-alpha-D-glucosamine 1-phosphate;	C8H16NO9P	CHEBI 16446;KEGG C04501;PUBCHEM SID:7115;	LC-ESI-QQ	POSITIVE	40 V
KO002282	N-Acetylglucosamine 1-phosphate;N-Acetyl-alpha-D-glucosamine 1-phosphate;	C8H16NO9P	CHEBI 16446;KEGG C04501;PUBCHEM SID:7115;	LC-ESI-QQ	POSITIVE	50 V
KO002285	9-Amino-1,2,3,4-tetrahydroacridine;Tacrine;	C13H14N2	CAS 321-64-2;KEGG C01453;NIKKAJI J5.670G;PUBCHEM SID:4630;	LC-ESI-QQ	POSITIVE	30 V
KO002286	9-Amino-1,2,3,4-tetrahydroacridine;Tacrine;	C13H14N2	CAS 321-64-2;KEGG C01453;NIKKAJI J5.670G;PUBCHEM SID:4630;	LC-ESI-QQ	POSITIVE	40 V
KO002287	9-Amino-1,2,3,4-tetrahydroacridine;Tacrine;	C13H14N2	CAS 321-64-2;KEGG C01453;NIKKAJI J5.670G;PUBCHEM SID:4630;	LC-ESI-QQ	POSITIVE	50 V
KO002289	b-Ala-Lys;beta-Alanyl-L-lysine;beta-Ala-Lys;	C9H19N3O3	KEGG C05341;PUBCHEM SID:7719;	LC-ESI-QQ	POSITIVE	20 V
KO002290	b-Ala-Lys;beta-Alanyl-L-lysine;beta-Ala-Lys;	C9H19N3O3	KEGG C05341;PUBCHEM SID:7719;	LC-ESI-QQ	POSITIVE	30 V
KO002293	Acetanilide;N-Phenylacetamide;	C8H9NO	CAS 103-84-4;CHEBI 28884;KEGG C07565;NIKKAJI J4.023A;PUBCHEM SID:9768;	LC-ESI-QQ	POSITIVE	10 V
KO002294	Acetanilide;N-Phenylacetamide;	C8H9NO	CAS 103-84-4;CHEBI 28884;KEGG C07565;NIKKAJI J4.023A;PUBCHEM SID:9768;	LC-ESI-QQ	POSITIVE	20 V
KO002295	Acetanilide;N-Phenylacetamide;	C8H9NO	CAS 103-84-4;CHEBI 28884;KEGG C07565;NIKKAJI J4.023A;PUBCHEM SID:9768;	LC-ESI-QQ	POSITIVE	30 V
KO002296	Acetanilide;N-Phenylacetamide;	C8H9NO	CAS 103-84-4;CHEBI 28884;KEGG C07565;NIKKAJI J4.023A;PUBCHEM SID:9768;	LC-ESI-QQ	POSITIVE	40 V
KO002297	Acetanilide;N-Phenylacetamide;	C8H9NO	CAS 103-84-4;CHEBI 28884;KEGG C07565;NIKKAJI J4.023A;PUBCHEM SID:9768;	LC-ESI-QQ	POSITIVE	50 V
KO002298	2-Amino-3-phosphonopropionate;Phosphonoalanine;2-Amino-3-phosphonopropanoate;	C3H8NO5P	KEGG C05672;PUBCHEM SID:7979;	LC-ESI-QQ	POSITIVE	10 V
KO002299	2-Amino-3-phosphonopropionate;Phosphonoalanine;2-Amino-3-phosphonopropanoate;	C3H8NO5P	KEGG C05672;PUBCHEM SID:7979;	LC-ESI-QQ	POSITIVE	20 V
KO002300	2-Amino-3-phosphonopropionate;Phosphonoalanine;2-Amino-3-phosphonopropanoate;	C3H8NO5P	KEGG C05672;PUBCHEM SID:7979;	LC-ESI-QQ	POSITIVE	30 V
KO002301	2-Amino-3-phosphonopropionate;Phosphonoalanine;2-Amino-3-phosphonopropanoate;	C3H8NO5P	KEGG C05672;PUBCHEM SID:7979;	LC-ESI-QQ	POSITIVE	40 V
KO002302	2-Amino-3-phosphonopropionate;Phosphonoalanine;2-Amino-3-phosphonopropanoate;	C3H8NO5P	KEGG C05672;PUBCHEM SID:7979;	LC-ESI-QQ	POSITIVE	50 V
KO002305	5-Aminoimidazole-4-carboxamide-1-ribofuranosyl 5'-monophosphate;5'-Phosphoribosyl-5-amino-4-imidazolecarboxamide;5'-Phospho-ribosyl-5-amino-4-imidazole carboxamide;5-Aminoimidazole-4-carboxamide ribotide;5-Phosphoribosyl-4-carbamoyl-5-aminoimidazole;AICAR;5-Amino-1-(5-phospho-D-ribosyl)imidazole-4-carboxamide;1-(5'-Phosphoribosyl)-5-amino-4-imidazolecarboxamide;5-Aminoimidazole-4-carboxamide-1-be…	C9H15N4O8P	CAS 3031-94-5;CHEBI 18406;KEGG C04677;NIKKAJI J7.665A;PUBCHEM SID:7258;	LC-ESI-QQ	POSITIVE	30 V
KO002306	5-Aminoimidazole-4-carboxamide-1-ribofuranosyl 5'-monophosphate;5'-Phosphoribosyl-5-amino-4-imidazolecarboxamide;5'-Phospho-ribosyl-5-amino-4-imidazole carboxamide;5-Aminoimidazole-4-carboxamide ribotide;5-Phosphoribosyl-4-carbamoyl-5-aminoimidazole;AICAR;5-Amino-1-(5-phospho-D-ribosyl)imidazole-4-carboxamide;1-(5'-Phosphoribosyl)-5-amino-4-imidazolecarboxamide;5-Aminoimidazole-4-carboxamide-1-be…	C9H15N4O8P	CAS 3031-94-5;CHEBI 18406;KEGG C04677;NIKKAJI J7.665A;PUBCHEM SID:7258;	LC-ESI-QQ	POSITIVE	40 V
KO002309	5-Aminopentanoate;5-Aminovaleric acid;5-Aminopentanoic acid;	C5H11NO2	CAS 660-88-8;CHEBI 15887;KEGG C00431;NIKKAJI J38.132B;PUBCHEM SID:3720;	LC-ESI-QQ	POSITIVE	20 V
KO002310	5-Aminopentanoate;5-Aminovaleric acid;5-Aminopentanoic acid;	C5H11NO2	CAS 660-88-8;CHEBI 15887;KEGG C00431;NIKKAJI J38.132B;PUBCHEM SID:3720;	LC-ESI-QQ	POSITIVE	30 V
KO002311	5-Aminopentanoate;5-Aminovaleric acid;5-Aminopentanoic acid;	C5H11NO2	CAS 660-88-8;CHEBI 15887;KEGG C00431;NIKKAJI J38.132B;PUBCHEM SID:3720;	LC-ESI-QQ	POSITIVE	40 V
KO002312	5-Aminopentanoate;5-Aminovaleric acid;5-Aminopentanoic acid;	C5H11NO2	CAS 660-88-8;CHEBI 15887;KEGG C00431;NIKKAJI J38.132B;PUBCHEM SID:3720;	LC-ESI-QQ	POSITIVE	50 V
KO002313	5-Amino-4-imidazolecarboxamide;5-Amino-4-imidazolecarboxyamide;	C4H6N4O	KEGG C04051;PUBCHEM SID:6752;	LC-ESI-QQ	POSITIVE	10 V
KO002315	5-Amino-4-imidazolecarboxamide;5-Amino-4-imidazolecarboxyamide;	C4H6N4O	KEGG C04051;PUBCHEM SID:6752;	LC-ESI-QQ	POSITIVE	30 V
KO002320	Allocryptopine;	C21H23NO5	CAS 24240-04-8 485-91-6;CHEBI 17390;KEGG C02134;PUBCHEM SID:5213;	LC-ESI-QQ	POSITIVE	30 V
KO002321	Allocryptopine;	C21H23NO5	CAS 24240-04-8 485-91-6;CHEBI 17390;KEGG C02134;PUBCHEM SID:5213;	LC-ESI-QQ	POSITIVE	40 V
KO002322	Allocryptopine;	C21H23NO5	CAS 24240-04-8 485-91-6;CHEBI 17390;KEGG C02134;PUBCHEM SID:5213;	LC-ESI-QQ	POSITIVE	50 V
KO002323	N-Acetyl-b-alanine;N-Acetyl-beta-alanine;	C5H9NO3	CAS 3025-95-4;CHEBI 16682;KEGG C01073;NIKKAJI J135.888J;PUBCHEM SID:4311;	LC-ESI-QQ	POSITIVE	10 V
KO002324	N-Acetyl-b-alanine;N-Acetyl-beta-alanine;	C5H9NO3	CAS 3025-95-4;CHEBI 16682;KEGG C01073;NIKKAJI J135.888J;PUBCHEM SID:4311;	LC-ESI-QQ	POSITIVE	20 V
KO002325	N-Acetyl-b-alanine;N-Acetyl-beta-alanine;	C5H9NO3	CAS 3025-95-4;CHEBI 16682;KEGG C01073;NIKKAJI J135.888J;PUBCHEM SID:4311;	LC-ESI-QQ	POSITIVE	30 V
KO002326	N-Acetyl-b-alanine;N-Acetyl-beta-alanine;	C5H9NO3	CAS 3025-95-4;CHEBI 16682;KEGG C01073;NIKKAJI J135.888J;PUBCHEM SID:4311;	LC-ESI-QQ	POSITIVE	40 V
KO002329	Anserine;beta-Alanyl-N(pi)-methyl-L-histidine;L-Anserine;	C10H16N4O3	CAS 584-85-0;CHEBI 18323;KEGG C01262;NIKKAJI J28.566H;PUBCHEM SID:4481;	LC-ESI-QQ	POSITIVE	20 V
KO002330	Anserine;beta-Alanyl-N(pi)-methyl-L-histidine;L-Anserine;	C10H16N4O3	CAS 584-85-0;CHEBI 18323;KEGG C01262;NIKKAJI J28.566H;PUBCHEM SID:4481;	LC-ESI-QQ	POSITIVE	30 V
KO002331	Anserine;beta-Alanyl-N(pi)-methyl-L-histidine;L-Anserine;	C10H16N4O3	CAS 584-85-0;CHEBI 18323;KEGG C01262;NIKKAJI J28.566H;PUBCHEM SID:4481;	LC-ESI-QQ	POSITIVE	40 V
KO002332	Anserine;beta-Alanyl-N(pi)-methyl-L-histidine;L-Anserine;	C10H16N4O3	CAS 584-85-0;CHEBI 18323;KEGG C01262;NIKKAJI J28.566H;PUBCHEM SID:4481;	LC-ESI-QQ	POSITIVE	50 V
KO002336	O-Acetylcarnitine;O-Acetyl-L-carnitine;	C9H18NO4	CHEBI 15960;KEGG C02571;PUBCHEM SID:5567;	LC-ESI-QQ	POSITIVE	40 V
KO002337	O-Acetylcarnitine;O-Acetyl-L-carnitine;	C9H18NO4	CHEBI 15960;KEGG C02571;PUBCHEM SID:5567;	LC-ESI-QQ	POSITIVE	50 V
KO002338	N-Acetylleucine;N-Acetyl-L-Leucine;	C8H15NO3	CAS 1188-21-2;CHEBI 17786;KEGG C02710;NIKKAJI J23.189D;PUBCHEM SID:5673;	LC-ESI-QQ	POSITIVE	10 V
KO002339	N-Acetylleucine;N-Acetyl-L-Leucine;	C8H15NO3	CAS 1188-21-2;CHEBI 17786;KEGG C02710;NIKKAJI J23.189D;PUBCHEM SID:5673;	LC-ESI-QQ	POSITIVE	20 V
KO002340	N-Acetylleucine;N-Acetyl-L-Leucine;	C8H15NO3	CAS 1188-21-2;CHEBI 17786;KEGG C02710;NIKKAJI J23.189D;PUBCHEM SID:5673;	LC-ESI-QQ	POSITIVE	30 V
KO002341	N-Acetylleucine;N-Acetyl-L-Leucine;	C8H15NO3	CAS 1188-21-2;CHEBI 17786;KEGG C02710;NIKKAJI J23.189D;PUBCHEM SID:5673;	LC-ESI-QQ	POSITIVE	40 V
KO002342	N-Acetylleucine;N-Acetyl-L-Leucine;	C8H15NO3	CAS 1188-21-2;CHEBI 17786;KEGG C02710;NIKKAJI J23.189D;PUBCHEM SID:5673;	LC-ESI-QQ	POSITIVE	50 V
KO002343	Aniline(2);Benzenamine;Phenylamine;Arylamine;Aniline;	C6H7N	CAS 62-53-3;CHEBI 17296;CHEMPDB ANL;KEGG C00292;NIKKAJI J2.349C;PUBCHEM SID:3586;	LC-ESI-QQ	POSITIVE	10 V
KO002345	Aniline(2);Benzenamine;Phenylamine;Arylamine;Aniline;	C6H7N	CAS 62-53-3;CHEBI 17296;CHEMPDB ANL;KEGG C00292;NIKKAJI J2.349C;PUBCHEM SID:3586;	LC-ESI-QQ	POSITIVE	30 V
KO002349	Amifostine;	C5H15N2O3PS	CAS 20537-88-6;KEGG C06819;NIKKAJI J23.675F;	LC-ESI-QQ	POSITIVE	20 V
KO002350	Amifostine;	C5H15N2O3PS	CAS 20537-88-6;KEGG C06819;NIKKAJI J23.675F;	LC-ESI-QQ	POSITIVE	30 V
KO002351	Amifostine;	C5H15N2O3PS	CAS 20537-88-6;KEGG C06819;NIKKAJI J23.675F;	LC-ESI-QQ	POSITIVE	40 V
KO002352	Amifostine;	C5H15N2O3PS	CAS 20537-88-6;KEGG C06819;NIKKAJI J23.675F;	LC-ESI-QQ	POSITIVE	50 V
KO002353	Ne-Acetyllysine;N6-Acetyl-L-lysine;	C8H16N2O3	CAS 692-04-6;CHEBI 17752;CHEMPDB ALY;KEGG C02727;NIKKAJI J206.006J;PUBCHEM SID:5689;	LC-ESI-QQ	POSITIVE	10 V
KO002354	Ne-Acetyllysine;N6-Acetyl-L-lysine;	C8H16N2O3	CAS 692-04-6;CHEBI 17752;CHEMPDB ALY;KEGG C02727;NIKKAJI J206.006J;PUBCHEM SID:5689;	LC-ESI-QQ	POSITIVE	20 V
KO002355	Ne-Acetyllysine;N6-Acetyl-L-lysine;	C8H16N2O3	CAS 692-04-6;CHEBI 17752;CHEMPDB ALY;KEGG C02727;NIKKAJI J206.006J;PUBCHEM SID:5689;	LC-ESI-QQ	POSITIVE	30 V
KO002359	2-Amino-2-methylbutanoate;2-Amino-2-methylbutanoic acid;	C5H11NO2	KEGG C03571;PUBCHEM SID:6363;	LC-ESI-QQ	POSITIVE	20 V
KO002360	2-Amino-2-methylbutanoate;2-Amino-2-methylbutanoic acid;	C5H11NO2	KEGG C03571;PUBCHEM SID:6363;	LC-ESI-QQ	POSITIVE	30 V
KO002361	2-Amino-2-methylbutanoate;2-Amino-2-methylbutanoic acid;	C5H11NO2	KEGG C03571;PUBCHEM SID:6363;	LC-ESI-QQ	POSITIVE	40 V
KO002364	N-Acetylmuramate;N-Acetylmuramic acid;	C11H19NO8	CAS 61633-75-8;KEGG C02713;PUBCHEM SID:5676;	LC-ESI-QQ	POSITIVE	20 V
KO002365	N-Acetylmuramate;N-Acetylmuramic acid;	C11H19NO8	CAS 61633-75-8;KEGG C02713;PUBCHEM SID:5676;	LC-ESI-QQ	POSITIVE	30 V
KO002366	N-Acetylmuramate;N-Acetylmuramic acid;	C11H19NO8	CAS 61633-75-8;KEGG C02713;PUBCHEM SID:5676;	LC-ESI-QQ	POSITIVE	40 V
KO002367	N-Acetylmuramate;N-Acetylmuramic acid;	C11H19NO8	CAS 61633-75-8;KEGG C02713;PUBCHEM SID:5676;	LC-ESI-QQ	POSITIVE	50 V
KO002368	2-Amino-2-(hydroxymethyl)-1,3-propanediol;Trometamol;Tromethamine;	C4H11NO3	CAS 77-86-1;KEGG C07182;NIKKAJI J4.214E;PUBCHEM SID:9391;	LC-ESI-QQ	POSITIVE	10 V
KO002369	2-Amino-2-(hydroxymethyl)-1,3-propanediol;Trometamol;Tromethamine;	C4H11NO3	CAS 77-86-1;KEGG C07182;NIKKAJI J4.214E;PUBCHEM SID:9391;	LC-ESI-QQ	POSITIVE	20 V
KO002370	2-Amino-2-(hydroxymethyl)-1,3-propanediol;Trometamol;Tromethamine;	C4H11NO3	CAS 77-86-1;KEGG C07182;NIKKAJI J4.214E;PUBCHEM SID:9391;	LC-ESI-QQ	POSITIVE	30 V
KO002371	2-Amino-2-(hydroxymethyl)-1,3-propanediol;Trometamol;Tromethamine;	C4H11NO3	CAS 77-86-1;KEGG C07182;NIKKAJI J4.214E;PUBCHEM SID:9391;	LC-ESI-QQ	POSITIVE	40 V
KO002372	2-Amino-2-(hydroxymethyl)-1,3-propanediol;Trometamol;Tromethamine;	C4H11NO3	CAS 77-86-1;KEGG C07182;NIKKAJI J4.214E;PUBCHEM SID:9391;	LC-ESI-QQ	POSITIVE	50 V
KO002374	Ampicillin;Anhydrous ampicillin;	C16H19N3O4S	CAS 69-53-4;KEGG C06574;NIKKAJI J4.515B;PUBCHEM SID:8803;	LC-ESI-QQ	POSITIVE	20 V
KO002375	Ampicillin;Anhydrous ampicillin;	C16H19N3O4S	CAS 69-53-4;KEGG C06574;NIKKAJI J4.515B;PUBCHEM SID:8803;	LC-ESI-QQ	POSITIVE	30 V
KO002376	Ampicillin;Anhydrous ampicillin;	C16H19N3O4S	CAS 69-53-4;KEGG C06574;NIKKAJI J4.515B;PUBCHEM SID:8803;	LC-ESI-QQ	POSITIVE	40 V
KO002379	Deisopropylatrazine;	C5H8ClN5	CAS 1007-28-9;KEGG C06556;NIKKAJI J1.756F;PUBCHEM SID:8785;	LC-ESI-QQ	POSITIVE	20 V
KO002380	Deisopropylatrazine;	C5H8ClN5	CAS 1007-28-9;KEGG C06556;NIKKAJI J1.756F;PUBCHEM SID:8785;	LC-ESI-QQ	POSITIVE	30 V
KO002381	Deisopropylatrazine;	C5H8ClN5	CAS 1007-28-9;KEGG C06556;NIKKAJI J1.756F;PUBCHEM SID:8785;	LC-ESI-QQ	POSITIVE	40 V
KO002382	Deisopropylatrazine;	C5H8ClN5	CAS 1007-28-9;KEGG C06556;NIKKAJI J1.756F;PUBCHEM SID:8785;	LC-ESI-QQ	POSITIVE	50 V
KO002383	4-Aminophenylsulfone;4,4'-Sulfonylbisbenzenamine;Dapsone;Diaphenylsulfone;	C12H12N2O2S	CAS 80-08-0;KEGG C07666;NIKKAJI J4.247A;PUBCHEM SID:9868;	LC-ESI-QQ	POSITIVE	10 V
KO002384	4-Aminophenylsulfone;4,4'-Sulfonylbisbenzenamine;Dapsone;Diaphenylsulfone;	C12H12N2O2S	CAS 80-08-0;KEGG C07666;NIKKAJI J4.247A;PUBCHEM SID:9868;	LC-ESI-QQ	POSITIVE	20 V
KO002386	4-Aminophenylsulfone;4,4'-Sulfonylbisbenzenamine;Dapsone;Diaphenylsulfone;	C12H12N2O2S	CAS 80-08-0;KEGG C07666;NIKKAJI J4.247A;PUBCHEM SID:9868;	LC-ESI-QQ	POSITIVE	40 V
KO002387	4-Aminophenylsulfone;4,4'-Sulfonylbisbenzenamine;Dapsone;Diaphenylsulfone;	C12H12N2O2S	CAS 80-08-0;KEGG C07666;NIKKAJI J4.247A;PUBCHEM SID:9868;	LC-ESI-QQ	POSITIVE	50 V
KO002388	2-Amino-2-methyl-1,3-propanediol;2-Amino-2-methyl-1,3-propandiol;Aminomethyl propanediol;	C4H11NO2	CAS 115-69-5;CHEBI 991;KEGG C11260;NIKKAJI J35.183K;PUBCHEM SID:13437;	LC-ESI-QQ	POSITIVE	10 V
KO002389	2-Amino-2-methyl-1,3-propanediol;2-Amino-2-methyl-1,3-propandiol;Aminomethyl propanediol;	C4H11NO2	CAS 115-69-5;CHEBI 991;KEGG C11260;NIKKAJI J35.183K;PUBCHEM SID:13437;	LC-ESI-QQ	POSITIVE	20 V
KO002390	2-Amino-2-methyl-1,3-propanediol;2-Amino-2-methyl-1,3-propandiol;Aminomethyl propanediol;	C4H11NO2	CAS 115-69-5;CHEBI 991;KEGG C11260;NIKKAJI J35.183K;PUBCHEM SID:13437;	LC-ESI-QQ	POSITIVE	30 V
KO002391	2-Amino-2-methyl-1,3-propanediol;2-Amino-2-methyl-1,3-propandiol;Aminomethyl propanediol;	C4H11NO2	CAS 115-69-5;CHEBI 991;KEGG C11260;NIKKAJI J35.183K;PUBCHEM SID:13437;	LC-ESI-QQ	POSITIVE	40 V
KO002395	Amiloride;	C6H8ClN7O	CAS 2609-46-3;KEGG C06821;NIKKAJI J9.514A;PUBCHEM SID:9039;	LC-ESI-QQ	POSITIVE	30 V
KO002396	Amiloride;	C6H8ClN7O	CAS 2609-46-3;KEGG C06821;NIKKAJI J9.514A;PUBCHEM SID:9039;	LC-ESI-QQ	POSITIVE	40 V
KO002397	Amiloride;	C6H8ClN7O	CAS 2609-46-3;KEGG C06821;NIKKAJI J9.514A;PUBCHEM SID:9039;	LC-ESI-QQ	POSITIVE	50 V
KO002398	DAMGO;(D-Ala(2)-mephe(4)-gly-ol(5))enkephalin;Tyr-D-Ala-Gly-MePhe-Gly-ol;	C26H35N5O6	CAS 78123-71-4;KEGG C11318;NIKKAJI J23.722A;PUBCHEM SID:13493;	LC-ESI-QQ	POSITIVE	10 V
KO002399	DAMGO;(D-Ala(2)-mephe(4)-gly-ol(5))enkephalin;Tyr-D-Ala-Gly-MePhe-Gly-ol;	C26H35N5O6	CAS 78123-71-4;KEGG C11318;NIKKAJI J23.722A;PUBCHEM SID:13493;	LC-ESI-QQ	POSITIVE	20 V
KO002400	DAMGO;(D-Ala(2)-mephe(4)-gly-ol(5))enkephalin;Tyr-D-Ala-Gly-MePhe-Gly-ol;	C26H35N5O6	CAS 78123-71-4;KEGG C11318;NIKKAJI J23.722A;PUBCHEM SID:13493;	LC-ESI-QQ	POSITIVE	30 V
KO002401	DAMGO;(D-Ala(2)-mephe(4)-gly-ol(5))enkephalin;Tyr-D-Ala-Gly-MePhe-Gly-ol;	C26H35N5O6	CAS 78123-71-4;KEGG C11318;NIKKAJI J23.722A;PUBCHEM SID:13493;	LC-ESI-QQ	POSITIVE	40 V
KO002402	DAMGO;(D-Ala(2)-mephe(4)-gly-ol(5))enkephalin;Tyr-D-Ala-Gly-MePhe-Gly-ol;	C26H35N5O6	CAS 78123-71-4;KEGG C11318;NIKKAJI J23.722A;PUBCHEM SID:13493;	LC-ESI-QQ	POSITIVE	50 V
KO002409	Aminophylline;	C7H8N4O2	KEGG C06822;PUBCHEM SID:9040;	LC-ESI-QQ	POSITIVE	20 V
KO002410	Aminophylline;	C7H8N4O2	KEGG C06822;PUBCHEM SID:9040;	LC-ESI-QQ	POSITIVE	30 V
KO002411	Aminophylline;	C7H8N4O2	KEGG C06822;PUBCHEM SID:9040;	LC-ESI-QQ	POSITIVE	40 V
KO002414	Amikacin;	C22H43N5O13	CAS 37517-28-5;KEGG C06820;NIKKAJI J19.345C;PUBCHEM SID:9038;	LC-ESI-QQ	POSITIVE	20 V
KO002415	Amikacin;	C22H43N5O13	CAS 37517-28-5;KEGG C06820;NIKKAJI J19.345C;PUBCHEM SID:9038;	LC-ESI-QQ	POSITIVE	30 V
KO002416	Amikacin;	C22H43N5O13	CAS 37517-28-5;KEGG C06820;NIKKAJI J19.345C;PUBCHEM SID:9038;	LC-ESI-QQ	POSITIVE	40 V
KO002417	Amikacin;	C22H43N5O13	CAS 37517-28-5;KEGG C06820;NIKKAJI J19.345C;PUBCHEM SID:9038;	LC-ESI-QQ	POSITIVE	50 V
KO002418	(S)-2-Aminobutyrate;(S)-2-Aminobutanoic acid;(S)-2-Aminobutanoate;(S)-2-Aminobutyric acid;L-2-Aminobutyric acid;	C4H9NO2	KEGG C02356;PUBCHEM SID:5403;	LC-ESI-QQ	POSITIVE	10 V
KO002419	(S)-2-Aminobutyrate;(S)-2-Aminobutanoic acid;(S)-2-Aminobutanoate;(S)-2-Aminobutyric acid;L-2-Aminobutyric acid;	C4H9NO2	KEGG C02356;PUBCHEM SID:5403;	LC-ESI-QQ	POSITIVE	20 V
KO002421	(S)-2-Aminobutyrate;(S)-2-Aminobutanoic acid;(S)-2-Aminobutanoate;(S)-2-Aminobutyric acid;L-2-Aminobutyric acid;	C4H9NO2	KEGG C02356;PUBCHEM SID:5403;	LC-ESI-QQ	POSITIVE	40 V
KO002422	(S)-2-Aminobutyrate;(S)-2-Aminobutanoic acid;(S)-2-Aminobutanoate;(S)-2-Aminobutyric acid;L-2-Aminobutyric acid;	C4H9NO2	KEGG C02356;PUBCHEM SID:5403;	LC-ESI-QQ	POSITIVE	50 V
KO002428	Benzamidine;	C7H8N2	CAS 618-39-3;KEGG C01784;NIKKAJI J95.743G;PUBCHEM SID:4914;	LC-ESI-QQ	POSITIVE	10 V
KO002429	Benzamidine;	C7H8N2	CAS 618-39-3;KEGG C01784;NIKKAJI J95.743G;PUBCHEM SID:4914;	LC-ESI-QQ	POSITIVE	20 V
KO002430	Benzamidine;	C7H8N2	CAS 618-39-3;KEGG C01784;NIKKAJI J95.743G;PUBCHEM SID:4914;	LC-ESI-QQ	POSITIVE	30 V
KO002431	Benzamidine;	C7H8N2	CAS 618-39-3;KEGG C01784;NIKKAJI J95.743G;PUBCHEM SID:4914;	LC-ESI-QQ	POSITIVE	40 V
KO002433	Benzimidazole;	C7H6N2	CAS 51-17-2;CHEBI 3028;CHEMPDB BZI;KEGG C02009;NIKKAJI J2.303E;PUBCHEM SID:5105;	LC-ESI-QQ	POSITIVE	10 V
KO002434	Benzimidazole;	C7H6N2	CAS 51-17-2;CHEBI 3028;CHEMPDB BZI;KEGG C02009;NIKKAJI J2.303E;PUBCHEM SID:5105;	LC-ESI-QQ	POSITIVE	20 V
KO002435	Benzimidazole;	C7H6N2	CAS 51-17-2;CHEBI 3028;CHEMPDB BZI;KEGG C02009;NIKKAJI J2.303E;PUBCHEM SID:5105;	LC-ESI-QQ	POSITIVE	30 V
KO002436	Benzimidazole;	C7H6N2	CAS 51-17-2;CHEBI 3028;CHEMPDB BZI;KEGG C02009;NIKKAJI J2.303E;PUBCHEM SID:5105;	LC-ESI-QQ	POSITIVE	40 V
KO002437	Benzimidazole;	C7H6N2	CAS 51-17-2;CHEBI 3028;CHEMPDB BZI;KEGG C02009;NIKKAJI J2.303E;PUBCHEM SID:5105;	LC-ESI-QQ	POSITIVE	50 V
KO002438	Benzamide;	C7H7NO	CAS 55-21-0;KEGG C09815;NIKKAJI J1.374I;PUBCHEM SID:12003;	LC-ESI-QQ	POSITIVE	10 V
KO002439	Benzamide;	C7H7NO	CAS 55-21-0;KEGG C09815;NIKKAJI J1.374I;PUBCHEM SID:12003;	LC-ESI-QQ	POSITIVE	20 V
KO002440	Benzamide;	C7H7NO	CAS 55-21-0;KEGG C09815;NIKKAJI J1.374I;PUBCHEM SID:12003;	LC-ESI-QQ	POSITIVE	30 V
KO002443	Buformin;1-Butylbiguanide;	C6H15N5	CAS 692-13-7;KEGG C07674;NIKKAJI J9.453F;PUBCHEM SID:9876;	LC-ESI-QQ	POSITIVE	10 V
KO002444	Buformin;1-Butylbiguanide;	C6H15N5	CAS 692-13-7;KEGG C07674;NIKKAJI J9.453F;PUBCHEM SID:9876;	LC-ESI-QQ	POSITIVE	20 V
KO002445	Buformin;1-Butylbiguanide;	C6H15N5	CAS 692-13-7;KEGG C07674;NIKKAJI J9.453F;PUBCHEM SID:9876;	LC-ESI-QQ	POSITIVE	30 V
KO002446	Buformin;1-Butylbiguanide;	C6H15N5	CAS 692-13-7;KEGG C07674;NIKKAJI J9.453F;PUBCHEM SID:9876;	LC-ESI-QQ	POSITIVE	40 V
KO002447	Buformin;1-Butylbiguanide;	C6H15N5	CAS 692-13-7;KEGG C07674;NIKKAJI J9.453F;PUBCHEM SID:9876;	LC-ESI-QQ	POSITIVE	50 V
KO002448	Benzocaine;Ethyl aminobenzoate;	C9H11NO2	CAS 94-09-7;KEGG C07527;NIKKAJI J4.690F;PUBCHEM SID:9730;	LC-ESI-QQ	POSITIVE	10 V
KO002449	Benzocaine;Ethyl aminobenzoate;	C9H11NO2	CAS 94-09-7;KEGG C07527;NIKKAJI J4.690F;PUBCHEM SID:9730;	LC-ESI-QQ	POSITIVE	20 V
KO002450	Benzocaine;Ethyl aminobenzoate;	C9H11NO2	CAS 94-09-7;KEGG C07527;NIKKAJI J4.690F;PUBCHEM SID:9730;	LC-ESI-QQ	POSITIVE	30 V
KO002451	Benzocaine;Ethyl aminobenzoate;	C9H11NO2	CAS 94-09-7;KEGG C07527;NIKKAJI J4.690F;PUBCHEM SID:9730;	LC-ESI-QQ	POSITIVE	40 V
KO002452	Benzocaine;Ethyl aminobenzoate;	C9H11NO2	CAS 94-09-7;KEGG C07527;NIKKAJI J4.690F;PUBCHEM SID:9730;	LC-ESI-QQ	POSITIVE	50 V
KO002454	Baclofen;(+-)-Baclofen;	C10H12ClNO2	KEGG C06841;PUBCHEM SID:9059;	LC-ESI-QQ	POSITIVE	20 V
KO002455	Baclofen;(+-)-Baclofen;	C10H12ClNO2	KEGG C06841;PUBCHEM SID:9059;	LC-ESI-QQ	POSITIVE	30 V
KO002456	Baclofen;(+-)-Baclofen;	C10H12ClNO2	KEGG C06841;PUBCHEM SID:9059;	LC-ESI-QQ	POSITIVE	40 V
KO002457	Baclofen;(+-)-Baclofen;	C10H12ClNO2	KEGG C06841;PUBCHEM SID:9059;	LC-ESI-QQ	POSITIVE	50 V
KO002463	Bestatin;Ubenimex;	C16H24N2O4	CAS 58970-76-6;KEGG C00732;NIKKAJI J12.831G;PUBCHEM SID:3996;	LC-ESI-QQ	POSITIVE	10 V
KO002464	Bestatin;Ubenimex;	C16H24N2O4	CAS 58970-76-6;KEGG C00732;NIKKAJI J12.831G;PUBCHEM SID:3996;	LC-ESI-QQ	POSITIVE	20 V
KO002465	Bestatin;Ubenimex;	C16H24N2O4	CAS 58970-76-6;KEGG C00732;NIKKAJI J12.831G;PUBCHEM SID:3996;	LC-ESI-QQ	POSITIVE	30 V
KO002466	Bestatin;Ubenimex;	C16H24N2O4	CAS 58970-76-6;KEGG C00732;NIKKAJI J12.831G;PUBCHEM SID:3996;	LC-ESI-QQ	POSITIVE	40 V
KO002467	Bestatin;Ubenimex;	C16H24N2O4	CAS 58970-76-6;KEGG C00732;NIKKAJI J12.831G;PUBCHEM SID:3996;	LC-ESI-QQ	POSITIVE	50 V
KO002468	Blasticidin S;	C17H26N8O5	CAS 2079-00-7;CHEBI 15353;KEGG C02010;NIKKAJI J9.250I;PUBCHEM SID:5106;	LC-ESI-QQ	POSITIVE	10 V
KO002469	Blasticidin S;	C17H26N8O5	CAS 2079-00-7;CHEBI 15353;KEGG C02010;NIKKAJI J9.250I;PUBCHEM SID:5106;	LC-ESI-QQ	POSITIVE	20 V
KO002470	Blasticidin S;	C17H26N8O5	CAS 2079-00-7;CHEBI 15353;KEGG C02010;NIKKAJI J9.250I;PUBCHEM SID:5106;	LC-ESI-QQ	POSITIVE	30 V
KO002471	Blasticidin S;	C17H26N8O5	CAS 2079-00-7;CHEBI 15353;KEGG C02010;NIKKAJI J9.250I;PUBCHEM SID:5106;	LC-ESI-QQ	POSITIVE	40 V
KO002472	Blasticidin S;	C17H26N8O5	CAS 2079-00-7;CHEBI 15353;KEGG C02010;NIKKAJI J9.250I;PUBCHEM SID:5106;	LC-ESI-QQ	POSITIVE	50 V
KO002473	Berberine;Umbellatine;	C20H18NO4	CAS 2086-83-1;CHEBI 16118;KEGG C00757;NIKKAJI J7.320B;PUBCHEM SID:4019;	LC-ESI-QQ	POSITIVE	10 V
KO002474	Berberine;Umbellatine;	C20H18NO4	CAS 2086-83-1;CHEBI 16118;KEGG C00757;NIKKAJI J7.320B;PUBCHEM SID:4019;	LC-ESI-QQ	POSITIVE	20 V
KO002475	Berberine;Umbellatine;	C20H18NO4	CAS 2086-83-1;CHEBI 16118;KEGG C00757;NIKKAJI J7.320B;PUBCHEM SID:4019;	LC-ESI-QQ	POSITIVE	30 V
KO002476	Berberine;Umbellatine;	C20H18NO4	CAS 2086-83-1;CHEBI 16118;KEGG C00757;NIKKAJI J7.320B;PUBCHEM SID:4019;	LC-ESI-QQ	POSITIVE	40 V
KO002477	Berberine;Umbellatine;	C20H18NO4	CAS 2086-83-1;CHEBI 16118;KEGG C00757;NIKKAJI J7.320B;PUBCHEM SID:4019;	LC-ESI-QQ	POSITIVE	50 V
KO002479	Na-Benzenolarginine ethylester;Bz-Arg-OEt;	C15H22N4O3	KEGG C01670;PUBCHEM SID:4815;	LC-ESI-QQ	POSITIVE	20 V
KO002480	Na-Benzenolarginine ethylester;Bz-Arg-OEt;	C15H22N4O3	KEGG C01670;PUBCHEM SID:4815;	LC-ESI-QQ	POSITIVE	30 V
KO002481	Na-Benzenolarginine ethylester;Bz-Arg-OEt;	C15H22N4O3	KEGG C01670;PUBCHEM SID:4815;	LC-ESI-QQ	POSITIVE	40 V
KO002482	Na-Benzenolarginine ethylester;Bz-Arg-OEt;	C15H22N4O3	KEGG C01670;PUBCHEM SID:4815;	LC-ESI-QQ	POSITIVE	50 V
KO002483	Bekanamycin;Kanamycin B;Nebramycin factor 5;	C18H37N5O10	CAS 4696-76-8;CHEBI 28098;KEGG C00825;NIKKAJI J8.763G;PUBCHEM SID:4083;	LC-ESI-QQ	POSITIVE	10 V
KO002484	Bekanamycin;Kanamycin B;Nebramycin factor 5;	C18H37N5O10	CAS 4696-76-8;CHEBI 28098;KEGG C00825;NIKKAJI J8.763G;PUBCHEM SID:4083;	LC-ESI-QQ	POSITIVE	20 V
KO002485	Bekanamycin;Kanamycin B;Nebramycin factor 5;	C18H37N5O10	CAS 4696-76-8;CHEBI 28098;KEGG C00825;NIKKAJI J8.763G;PUBCHEM SID:4083;	LC-ESI-QQ	POSITIVE	30 V
KO002486	Bekanamycin;Kanamycin B;Nebramycin factor 5;	C18H37N5O10	CAS 4696-76-8;CHEBI 28098;KEGG C00825;NIKKAJI J8.763G;PUBCHEM SID:4083;	LC-ESI-QQ	POSITIVE	40 V
KO002487	Bekanamycin;Kanamycin B;Nebramycin factor 5;	C18H37N5O10	CAS 4696-76-8;CHEBI 28098;KEGG C00825;NIKKAJI J8.763G;PUBCHEM SID:4083;	LC-ESI-QQ	POSITIVE	50 V
KO002493	Bis(3-Aminopropyl)amine;3,3'-Iminobispropylamine;	C6H17N3	CAS 56-18-8;CHEBI 16841;KEGG C03375;NIKKAJI J9.891D;PUBCHEM SID:6210;	LC-ESI-QQ	POSITIVE	10 V
KO002494	Bis(3-Aminopropyl)amine;3,3'-Iminobispropylamine;	C6H17N3	CAS 56-18-8;CHEBI 16841;KEGG C03375;NIKKAJI J9.891D;PUBCHEM SID:6210;	LC-ESI-QQ	POSITIVE	20 V
KO002495	Bis(3-Aminopropyl)amine;3,3'-Iminobispropylamine;	C6H17N3	CAS 56-18-8;CHEBI 16841;KEGG C03375;NIKKAJI J9.891D;PUBCHEM SID:6210;	LC-ESI-QQ	POSITIVE	30 V
KO002496	Bis(3-Aminopropyl)amine;3,3'-Iminobispropylamine;	C6H17N3	CAS 56-18-8;CHEBI 16841;KEGG C03375;NIKKAJI J9.891D;PUBCHEM SID:6210;	LC-ESI-QQ	POSITIVE	40 V
KO002497	Bis(3-Aminopropyl)amine;3,3'-Iminobispropylamine;	C6H17N3	CAS 56-18-8;CHEBI 16841;KEGG C03375;NIKKAJI J9.891D;PUBCHEM SID:6210;	LC-ESI-QQ	POSITIVE	50 V
KO002503	Betaine;N,N,N-Trimethylglycine;Trimethylammonioacetate;Trimethylaminoacetate;Glycine betaine;	C5H11NO2	CAS 107-43-7;CHEBI 17750;KEGG C00719;NIKKAJI J5.058J;PUBCHEM SID:3985;	LC-ESI-QQ	POSITIVE	20 V
KO002504	Betaine;N,N,N-Trimethylglycine;Trimethylammonioacetate;Trimethylaminoacetate;Glycine betaine;	C5H11NO2	CAS 107-43-7;CHEBI 17750;KEGG C00719;NIKKAJI J5.058J;PUBCHEM SID:3985;	LC-ESI-QQ	POSITIVE	30 V
KO002507	Betonicine;(-)-Betonicine;	C7H13NO3	CAS 515-25-3;KEGG C08269;NIKKAJI J6.292H;PUBCHEM SID:10468;	LC-ESI-QQ	POSITIVE	10 V
KO002508	Betonicine;(-)-Betonicine;	C7H13NO3	CAS 515-25-3;KEGG C08269;NIKKAJI J6.292H;PUBCHEM SID:10468;	LC-ESI-QQ	POSITIVE	20 V
KO002509	Betonicine;(-)-Betonicine;	C7H13NO3	CAS 515-25-3;KEGG C08269;NIKKAJI J6.292H;PUBCHEM SID:10468;	LC-ESI-QQ	POSITIVE	30 V
KO002510	Betonicine;(-)-Betonicine;	C7H13NO3	CAS 515-25-3;KEGG C08269;NIKKAJI J6.292H;PUBCHEM SID:10468;	LC-ESI-QQ	POSITIVE	40 V
KO002512	Bumetanide;	C17H20N2O5S	KEGG C06859;PUBCHEM SID:9077;	LC-ESI-QQ	POSITIVE	10 V
KO002513	Bumetanide;	C17H20N2O5S	KEGG C06859;PUBCHEM SID:9077;	LC-ESI-QQ	POSITIVE	20 V
KO002514	Bumetanide;	C17H20N2O5S	KEGG C06859;PUBCHEM SID:9077;	LC-ESI-QQ	POSITIVE	30 V
KO002515	Bumetanide;	C17H20N2O5S	KEGG C06859;PUBCHEM SID:9077;	LC-ESI-QQ	POSITIVE	40 V
KO002517	Creatine;Methylglycocyamine;alpha-Methylguanidino acetic acid;	C4H9N3O2	CAS 57-00-1;CHEBI 16919;KEGG C00300;NIKKAJI J9.321A;PUBCHEM SID:3594;	LC-ESI-QQ	POSITIVE	10 V
KO002518	Creatine;Methylglycocyamine;alpha-Methylguanidino acetic acid;	C4H9N3O2	CAS 57-00-1;CHEBI 16919;KEGG C00300;NIKKAJI J9.321A;PUBCHEM SID:3594;	LC-ESI-QQ	POSITIVE	20 V
KO002519	Creatine;Methylglycocyamine;alpha-Methylguanidino acetic acid;	C4H9N3O2	CAS 57-00-1;CHEBI 16919;KEGG C00300;NIKKAJI J9.321A;PUBCHEM SID:3594;	LC-ESI-QQ	POSITIVE	30 V
KO002520	Creatine;Methylglycocyamine;alpha-Methylguanidino acetic acid;	C4H9N3O2	CAS 57-00-1;CHEBI 16919;KEGG C00300;NIKKAJI J9.321A;PUBCHEM SID:3594;	LC-ESI-QQ	POSITIVE	40 V
KO002521	Creatine;Methylglycocyamine;alpha-Methylguanidino acetic acid;	C4H9N3O2	CAS 57-00-1;CHEBI 16919;KEGG C00300;NIKKAJI J9.321A;PUBCHEM SID:3594;	LC-ESI-QQ	POSITIVE	50 V
KO002522	Carnosine;Nalpha-(beta-alanyl)-L-histidine;L-Carnosine;	C9H14N4O3	CAS 305-84-0;CHEBI 15727;KEGG C00386;NIKKAJI J5.496H;PUBCHEM SID:3676;	LC-ESI-QQ	POSITIVE	10 V
KO002523	Carnosine;Nalpha-(beta-alanyl)-L-histidine;L-Carnosine;	C9H14N4O3	CAS 305-84-0;CHEBI 15727;KEGG C00386;NIKKAJI J5.496H;PUBCHEM SID:3676;	LC-ESI-QQ	POSITIVE	20 V
KO002524	Carnosine;Nalpha-(beta-alanyl)-L-histidine;L-Carnosine;	C9H14N4O3	CAS 305-84-0;CHEBI 15727;KEGG C00386;NIKKAJI J5.496H;PUBCHEM SID:3676;	LC-ESI-QQ	POSITIVE	30 V
KO002525	Carnosine;Nalpha-(beta-alanyl)-L-histidine;L-Carnosine;	C9H14N4O3	CAS 305-84-0;CHEBI 15727;KEGG C00386;NIKKAJI J5.496H;PUBCHEM SID:3676;	LC-ESI-QQ	POSITIVE	40 V
KO002526	Carnosine;Nalpha-(beta-alanyl)-L-histidine;L-Carnosine;	C9H14N4O3	CAS 305-84-0;CHEBI 15727;KEGG C00386;NIKKAJI J5.496H;PUBCHEM SID:3676;	LC-ESI-QQ	POSITIVE	50 V
KO002527	Citrulline;L-Citrulline;2-Amino-5-ureidovaleric acid;	C6H13N3O3	CAS 372-75-8;CHEBI 16349;KEGG C00327;NIKKAJI J5.711H;PUBCHEM SID:3621;	LC-ESI-QQ	POSITIVE	10 V
KO002528	Citrulline;L-Citrulline;2-Amino-5-ureidovaleric acid;	C6H13N3O3	CAS 372-75-8;CHEBI 16349;KEGG C00327;NIKKAJI J5.711H;PUBCHEM SID:3621;	LC-ESI-QQ	POSITIVE	20 V
KO002529	Citrulline;L-Citrulline;2-Amino-5-ureidovaleric acid;	C6H13N3O3	CAS 372-75-8;CHEBI 16349;KEGG C00327;NIKKAJI J5.711H;PUBCHEM SID:3621;	LC-ESI-QQ	POSITIVE	30 V
KO002530	Citrulline;L-Citrulline;2-Amino-5-ureidovaleric acid;	C6H13N3O3	CAS 372-75-8;CHEBI 16349;KEGG C00327;NIKKAJI J5.711H;PUBCHEM SID:3621;	LC-ESI-QQ	POSITIVE	40 V
KO002532	Cysteine sulfinate;3-Sulfinoalanine;3-Sulfino-L-alanine;L-Cysteinesulfinic acid;3-Sulphino-L-alanine;L-Cysteine Sulfinic acid;	C3H7NO4S	CAS 1115-65-7;CHEBI 16345;KEGG C00606;NIKKAJI J36.785K;PUBCHEM SID:3881;	LC-ESI-QQ	POSITIVE	10 V
KO002533	Cysteine sulfinate;3-Sulfinoalanine;3-Sulfino-L-alanine;L-Cysteinesulfinic acid;3-Sulphino-L-alanine;L-Cysteine Sulfinic acid;	C3H7NO4S	CAS 1115-65-7;CHEBI 16345;KEGG C00606;NIKKAJI J36.785K;PUBCHEM SID:3881;	LC-ESI-QQ	POSITIVE	20 V
KO002534	Cysteine sulfinate;3-Sulfinoalanine;3-Sulfino-L-alanine;L-Cysteinesulfinic acid;3-Sulphino-L-alanine;L-Cysteine Sulfinic acid;	C3H7NO4S	CAS 1115-65-7;CHEBI 16345;KEGG C00606;NIKKAJI J36.785K;PUBCHEM SID:3881;	LC-ESI-QQ	POSITIVE	30 V
KO002535	Cysteine sulfinate;3-Sulfinoalanine;3-Sulfino-L-alanine;L-Cysteinesulfinic acid;3-Sulphino-L-alanine;L-Cysteine Sulfinic acid;	C3H7NO4S	CAS 1115-65-7;CHEBI 16345;KEGG C00606;NIKKAJI J36.785K;PUBCHEM SID:3881;	LC-ESI-QQ	POSITIVE	40 V
KO002536	Cysteine sulfinate;3-Sulfinoalanine;3-Sulfino-L-alanine;L-Cysteinesulfinic acid;3-Sulphino-L-alanine;L-Cysteine Sulfinic acid;	C3H7NO4S	CAS 1115-65-7;CHEBI 16345;KEGG C00606;NIKKAJI J36.785K;PUBCHEM SID:3881;	LC-ESI-QQ	POSITIVE	50 V
KO002537	Caffeine;	C8H10N4O2	CAS 58-08-2;CHEBI 27732;CHEMPDB CFF;KEGG C07481;NIKKAJI J2.330B;PUBCHEM SID:9684;	LC-ESI-QQ	POSITIVE	10 V
KO002538	Caffeine;	C8H10N4O2	CAS 58-08-2;CHEBI 27732;CHEMPDB CFF;KEGG C07481;NIKKAJI J2.330B;PUBCHEM SID:9684;	LC-ESI-QQ	POSITIVE	20 V
KO002539	Caffeine;	C8H10N4O2	CAS 58-08-2;CHEBI 27732;CHEMPDB CFF;KEGG C07481;NIKKAJI J2.330B;PUBCHEM SID:9684;	LC-ESI-QQ	POSITIVE	30 V
KO002540	Caffeine;	C8H10N4O2	CAS 58-08-2;CHEBI 27732;CHEMPDB CFF;KEGG C07481;NIKKAJI J2.330B;PUBCHEM SID:9684;	LC-ESI-QQ	POSITIVE	40 V
KO002541	Caffeine;	C8H10N4O2	CAS 58-08-2;CHEBI 27732;CHEMPDB CFF;KEGG C07481;NIKKAJI J2.330B;PUBCHEM SID:9684;	LC-ESI-QQ	POSITIVE	50 V
KO002545	1,5-Diaminopentane;1,5-Pentanediamine;Cadaverine;Pentamethylenediamine;	C5H14N2	CAS 462-94-2;CHEBI 18127;CHEMPDB N2P;KEGG C01672;NIKKAJI J5.771A;PUBCHEM SID:4816;	LC-ESI-QQ	POSITIVE	40 V
KO002546	1,5-Diaminopentane;1,5-Pentanediamine;Cadaverine;Pentamethylenediamine;	C5H14N2	CAS 462-94-2;CHEBI 18127;CHEMPDB N2P;KEGG C01672;NIKKAJI J5.771A;PUBCHEM SID:4816;	LC-ESI-QQ	POSITIVE	50 V
KO002549	Creatinine;1-Methylglycocyamidine;	C4H7N3O	CAS 60-27-5;CHEBI 16737;KEGG C00791;NIKKAJI J1.397H;PUBCHEM SID:4049;	LC-ESI-QQ	POSITIVE	30 V
KO002550	Creatinine;1-Methylglycocyamidine;	C4H7N3O	CAS 60-27-5;CHEBI 16737;KEGG C00791;NIKKAJI J1.397H;PUBCHEM SID:4049;	LC-ESI-QQ	POSITIVE	40 V
KO002552	Carbazole;	C12H9N	CAS 86-74-8;KEGG C08060;NIKKAJI J3.896B;PUBCHEM SID:10260;	LC-ESI-QQ	POSITIVE	10 V
KO002553	Carbazole;	C12H9N	CAS 86-74-8;KEGG C08060;NIKKAJI J3.896B;PUBCHEM SID:10260;	LC-ESI-QQ	POSITIVE	20 V
KO002554	Carbazole;	C12H9N	CAS 86-74-8;KEGG C08060;NIKKAJI J3.896B;PUBCHEM SID:10260;	LC-ESI-QQ	POSITIVE	30 V
KO002555	Carbazole;	C12H9N	CAS 86-74-8;KEGG C08060;NIKKAJI J3.896B;PUBCHEM SID:10260;	LC-ESI-QQ	POSITIVE	40 V
KO002556	Carbazole;	C12H9N	CAS 86-74-8;KEGG C08060;NIKKAJI J3.896B;PUBCHEM SID:10260;	LC-ESI-QQ	POSITIVE	50 V
KO002558	Carnitine;3-Carboxy-2-hydroxy-N,N,N-trimethyl-1-propanaminium hydroxide, inner;Vitamin BT;L-gamma-Trimethyl-beta-hydroxybutyrobetaine;Levocarnitine;L-Carnitine;(R)-Carnitine;	C7H15NO3	CAS 541-15-1;CHEBI 16347;KEGG C00318;NIKKAJI J9.362I;PUBCHEM SID:3612;	LC-ESI-QQ	POSITIVE	20 V
KO002559	Carnitine;3-Carboxy-2-hydroxy-N,N,N-trimethyl-1-propanaminium hydroxide, inner;Vitamin BT;L-gamma-Trimethyl-beta-hydroxybutyrobetaine;Levocarnitine;L-Carnitine;(R)-Carnitine;	C7H15NO3	CAS 541-15-1;CHEBI 16347;KEGG C00318;NIKKAJI J9.362I;PUBCHEM SID:3612;	LC-ESI-QQ	POSITIVE	30 V
KO002560	Carnitine;3-Carboxy-2-hydroxy-N,N,N-trimethyl-1-propanaminium hydroxide, inner;Vitamin BT;L-gamma-Trimethyl-beta-hydroxybutyrobetaine;Levocarnitine;L-Carnitine;(R)-Carnitine;	C7H15NO3	CAS 541-15-1;CHEBI 16347;KEGG C00318;NIKKAJI J9.362I;PUBCHEM SID:3612;	LC-ESI-QQ	POSITIVE	40 V
KO002561	Carnitine;3-Carboxy-2-hydroxy-N,N,N-trimethyl-1-propanaminium hydroxide, inner;Vitamin BT;L-gamma-Trimethyl-beta-hydroxybutyrobetaine;Levocarnitine;L-Carnitine;(R)-Carnitine;	C7H15NO3	CAS 541-15-1;CHEBI 16347;KEGG C00318;NIKKAJI J9.362I;PUBCHEM SID:3612;	LC-ESI-QQ	POSITIVE	50 V
KO002562	Castanospermine;	C8H15NO4	CAS 79831-76-8;KEGG C02256;NIKKAJI J52.984B;PUBCHEM SID:5318;	LC-ESI-QQ	POSITIVE	10 V
KO002563	Castanospermine;	C8H15NO4	CAS 79831-76-8;KEGG C02256;NIKKAJI J52.984B;PUBCHEM SID:5318;	LC-ESI-QQ	POSITIVE	20 V
KO002564	Castanospermine;	C8H15NO4	CAS 79831-76-8;KEGG C02256;NIKKAJI J52.984B;PUBCHEM SID:5318;	LC-ESI-QQ	POSITIVE	30 V
KO002565	Castanospermine;	C8H15NO4	CAS 79831-76-8;KEGG C02256;NIKKAJI J52.984B;PUBCHEM SID:5318;	LC-ESI-QQ	POSITIVE	40 V
KO002566	Castanospermine;	C8H15NO4	CAS 79831-76-8;KEGG C02256;NIKKAJI J52.984B;PUBCHEM SID:5318;	LC-ESI-QQ	POSITIVE	50 V
KO002567	Carbachol;	C6H15N2O2	KEGG C07472;PUBCHEM SID:9675;	LC-ESI-QQ	POSITIVE	10 V
KO002568	Carbachol;	C6H15N2O2	KEGG C07472;PUBCHEM SID:9675;	LC-ESI-QQ	POSITIVE	20 V
KO002569	Carbachol;	C6H15N2O2	KEGG C07472;PUBCHEM SID:9675;	LC-ESI-QQ	POSITIVE	30 V
KO002570	Carbachol;	C6H15N2O2	KEGG C07472;PUBCHEM SID:9675;	LC-ESI-QQ	POSITIVE	40 V
KO002571	Carbachol;	C6H15N2O2	KEGG C07472;PUBCHEM SID:9675;	LC-ESI-QQ	POSITIVE	50 V
KO002572	Cystathionine;L-Cystathionine;L(+)-Cystathionine;	C7H14N2O4S	CAS 56-88-2;CHEBI 17482;KEGG C02291;NIKKAJI J4.574H;PUBCHEM SID:5347;	LC-ESI-QQ	POSITIVE	10 V
KO002573	Cystathionine;L-Cystathionine;L(+)-Cystathionine;	C7H14N2O4S	CAS 56-88-2;CHEBI 17482;KEGG C02291;NIKKAJI J4.574H;PUBCHEM SID:5347;	LC-ESI-QQ	POSITIVE	20 V
KO002574	Cystathionine;L-Cystathionine;L(+)-Cystathionine;	C7H14N2O4S	CAS 56-88-2;CHEBI 17482;KEGG C02291;NIKKAJI J4.574H;PUBCHEM SID:5347;	LC-ESI-QQ	POSITIVE	30 V
KO002575	Cystathionine;L-Cystathionine;L(+)-Cystathionine;	C7H14N2O4S	CAS 56-88-2;CHEBI 17482;KEGG C02291;NIKKAJI J4.574H;PUBCHEM SID:5347;	LC-ESI-QQ	POSITIVE	40 V
KO002576	Cystathionine;L-Cystathionine;L(+)-Cystathionine;	C7H14N2O4S	CAS 56-88-2;CHEBI 17482;KEGG C02291;NIKKAJI J4.574H;PUBCHEM SID:5347;	LC-ESI-QQ	POSITIVE	50 V
KO002577	Chlorogenate;Chlorogenic acid;	C16H18O9	CAS 327-97-9;CHEBI 16112;KEGG C00852;NIKKAJI J108.009A;PUBCHEM SID:4109;	LC-ESI-QQ	POSITIVE	10 V
KO002578	Chlorogenate;Chlorogenic acid;	C16H18O9	CAS 327-97-9;CHEBI 16112;KEGG C00852;NIKKAJI J108.009A;PUBCHEM SID:4109;	LC-ESI-QQ	POSITIVE	20 V
KO002579	Chlorogenate;Chlorogenic acid;	C16H18O9	CAS 327-97-9;CHEBI 16112;KEGG C00852;NIKKAJI J108.009A;PUBCHEM SID:4109;	LC-ESI-QQ	POSITIVE	30 V
KO002582	Cocarboxylase;Thiamine diphosphate;ThPP;Thiamin diphosphate;Thiamin pyrophosphate;TPP;Thiamine pyrophosphate;	C12H19N4O7P2S	CAS 154-87-0;CHEBI 18290;KEGG C00068;NIKKAJI J237.475G;PUBCHEM SID:3368;	LC-ESI-QQ	POSITIVE	10 V
KO002583	Cocarboxylase;Thiamine diphosphate;ThPP;Thiamin diphosphate;Thiamin pyrophosphate;TPP;Thiamine pyrophosphate;	C12H19N4O7P2S	CAS 154-87-0;CHEBI 18290;KEGG C00068;NIKKAJI J237.475G;PUBCHEM SID:3368;	LC-ESI-QQ	POSITIVE	20 V
KO002584	Cocarboxylase;Thiamine diphosphate;ThPP;Thiamin diphosphate;Thiamin pyrophosphate;TPP;Thiamine pyrophosphate;	C12H19N4O7P2S	CAS 154-87-0;CHEBI 18290;KEGG C00068;NIKKAJI J237.475G;PUBCHEM SID:3368;	LC-ESI-QQ	POSITIVE	30 V
KO002585	Cocarboxylase;Thiamine diphosphate;ThPP;Thiamin diphosphate;Thiamin pyrophosphate;TPP;Thiamine pyrophosphate;	C12H19N4O7P2S	CAS 154-87-0;CHEBI 18290;KEGG C00068;NIKKAJI J237.475G;PUBCHEM SID:3368;	LC-ESI-QQ	POSITIVE	40 V
KO002586	Cocarboxylase;Thiamine diphosphate;ThPP;Thiamin diphosphate;Thiamin pyrophosphate;TPP;Thiamine pyrophosphate;	C12H19N4O7P2S	CAS 154-87-0;CHEBI 18290;KEGG C00068;NIKKAJI J237.475G;PUBCHEM SID:3368;	LC-ESI-QQ	POSITIVE	50 V
KO002592	Canavanine;L-Canavanine;2-Amino-4-(guanidinooxy)butyric acid;	C5H12N4O3	CAS 543-38-4;KEGG C00308;NIKKAJI J9.236C;PUBCHEM SID:3602;	LC-ESI-QQ	POSITIVE	10 V
KO002593	Canavanine;L-Canavanine;2-Amino-4-(guanidinooxy)butyric acid;	C5H12N4O3	CAS 543-38-4;KEGG C00308;NIKKAJI J9.236C;PUBCHEM SID:3602;	LC-ESI-QQ	POSITIVE	20 V
KO002594	Canavanine;L-Canavanine;2-Amino-4-(guanidinooxy)butyric acid;	C5H12N4O3	CAS 543-38-4;KEGG C00308;NIKKAJI J9.236C;PUBCHEM SID:3602;	LC-ESI-QQ	POSITIVE	30 V
KO002595	Canavanine;L-Canavanine;2-Amino-4-(guanidinooxy)butyric acid;	C5H12N4O3	CAS 543-38-4;KEGG C00308;NIKKAJI J9.236C;PUBCHEM SID:3602;	LC-ESI-QQ	POSITIVE	40 V
KO002598	Cyclohexylamine;Cyclohexanamine;	C6H13N	CAS 108-91-8;CHEBI 15773;KEGG C00571;NIKKAJI J2.870C;PUBCHEM SID:3850;	LC-ESI-QQ	POSITIVE	20 V
KO002600	Cyclohexylamine;Cyclohexanamine;	C6H13N	CAS 108-91-8;CHEBI 15773;KEGG C00571;NIKKAJI J2.870C;PUBCHEM SID:3850;	LC-ESI-QQ	POSITIVE	40 V
KO002602	Cytosine arabinoside;Cytosine-1-beta-D-arabinofuranoside;Cytarabine;	C9H13N3O5	CAS 147-94-4;KEGG C02961;NIKKAJI J2.958K;PUBCHEM SID:5877;	LC-ESI-QQ	POSITIVE	10 V
KO002603	Cytosine arabinoside;Cytosine-1-beta-D-arabinofuranoside;Cytarabine;	C9H13N3O5	CAS 147-94-4;KEGG C02961;NIKKAJI J2.958K;PUBCHEM SID:5877;	LC-ESI-QQ	POSITIVE	20 V
KO002604	Cytosine arabinoside;Cytosine-1-beta-D-arabinofuranoside;Cytarabine;	C9H13N3O5	CAS 147-94-4;KEGG C02961;NIKKAJI J2.958K;PUBCHEM SID:5877;	LC-ESI-QQ	POSITIVE	30 V
KO002605	Cytosine arabinoside;Cytosine-1-beta-D-arabinofuranoside;Cytarabine;	C9H13N3O5	CAS 147-94-4;KEGG C02961;NIKKAJI J2.958K;PUBCHEM SID:5877;	LC-ESI-QQ	POSITIVE	40 V
KO002609	Cysteine S-sulfate;S-Sulfo-L-cysteine;	C3H7NO5S2	CAS 1637-71-4;KEGG C05824;PUBCHEM SID:8119;	LC-ESI-QQ	POSITIVE	30 V
KO002610	Cysteine S-sulfate;S-Sulfo-L-cysteine;	C3H7NO5S2	CAS 1637-71-4;KEGG C05824;PUBCHEM SID:8119;	LC-ESI-QQ	POSITIVE	40 V
KO002613	Ciprofloxacin;	C17H18FN3O3	CAS 85721-33-1;KEGG C05349;NIKKAJI J21.732H;PUBCHEM SID:7727;	LC-ESI-QQ	POSITIVE	20 V
KO002614	Ciprofloxacin;	C17H18FN3O3	CAS 85721-33-1;KEGG C05349;NIKKAJI J21.732H;PUBCHEM SID:7727;	LC-ESI-QQ	POSITIVE	30 V
KO002615	Ciprofloxacin;	C17H18FN3O3	CAS 85721-33-1;KEGG C05349;NIKKAJI J21.732H;PUBCHEM SID:7727;	LC-ESI-QQ	POSITIVE	40 V
KO002616	Ciprofloxacin;	C17H18FN3O3	CAS 85721-33-1;KEGG C05349;NIKKAJI J21.732H;PUBCHEM SID:7727;	LC-ESI-QQ	POSITIVE	50 V
KO002620	Carbendazim;Mecarzole;	C9H9N3O2	CAS 10605-21-7;KEGG C10897;NIKKAJI J3.120H;PUBCHEM SID:13080;	LC-ESI-QQ	POSITIVE	40 V
KO002621	Carbendazim;Mecarzole;	C9H9N3O2	CAS 10605-21-7;KEGG C10897;NIKKAJI J3.120H;PUBCHEM SID:13080;	LC-ESI-QQ	POSITIVE	50 V
KO002623	Cyprodinil;	C14H15N3	CAS 121552-61-2;KEGG C10914;NIKKAJI J682.437D;PUBCHEM SID:13097;	LC-ESI-QQ	POSITIVE	20 V
KO002624	Cyprodinil;	C14H15N3	CAS 121552-61-2;KEGG C10914;NIKKAJI J682.437D;PUBCHEM SID:13097;	LC-ESI-QQ	POSITIVE	30 V
KO002625	Cyprodinil;	C14H15N3	CAS 121552-61-2;KEGG C10914;NIKKAJI J682.437D;PUBCHEM SID:13097;	LC-ESI-QQ	POSITIVE	40 V
KO002626	Cyprodinil;	C14H15N3	CAS 121552-61-2;KEGG C10914;NIKKAJI J682.437D;PUBCHEM SID:13097;	LC-ESI-QQ	POSITIVE	50 V
KO002628	Clonidine;	C9H9Cl2N3	KEGG C06920;PUBCHEM SID:9137;	LC-ESI-QQ	POSITIVE	20 V
KO002629	Clonidine;	C9H9Cl2N3	KEGG C06920;PUBCHEM SID:9137;	LC-ESI-QQ	POSITIVE	30 V
KO002630	Clonidine;	C9H9Cl2N3	KEGG C06920;PUBCHEM SID:9137;	LC-ESI-QQ	POSITIVE	40 V
KO002631	Clonidine;	C9H9Cl2N3	KEGG C06920;PUBCHEM SID:9137;	LC-ESI-QQ	POSITIVE	50 V
KO002633	Cimetidine;	C10H16N6S	CHEBI 3699;KEGG C06952;	LC-ESI-QQ	POSITIVE	20 V
KO002634	Cimetidine;	C10H16N6S	CHEBI 3699;KEGG C06952;	LC-ESI-QQ	POSITIVE	30 V
KO002635	Cimetidine;	C10H16N6S	CHEBI 3699;KEGG C06952;	LC-ESI-QQ	POSITIVE	40 V
KO002636	Cimetidine;	C10H16N6S	CHEBI 3699;KEGG C06952;	LC-ESI-QQ	POSITIVE	50 V
KO002637	g-Butyrobetaine;4-Trimethylammoniobutanoate;gamma-Butyrobetaine;	C7H15NO2	CAS 407-64-7;CHEBI 16244;KEGG C01181;NIKKAJI J33.396D;PUBCHEM SID:4408;	LC-ESI-QQ	POSITIVE	10 V
KO002638	g-Butyrobetaine;4-Trimethylammoniobutanoate;gamma-Butyrobetaine;	C7H15NO2	CAS 407-64-7;CHEBI 16244;KEGG C01181;NIKKAJI J33.396D;PUBCHEM SID:4408;	LC-ESI-QQ	POSITIVE	20 V
KO002639	g-Butyrobetaine;4-Trimethylammoniobutanoate;gamma-Butyrobetaine;	C7H15NO2	CAS 407-64-7;CHEBI 16244;KEGG C01181;NIKKAJI J33.396D;PUBCHEM SID:4408;	LC-ESI-QQ	POSITIVE	30 V
KO002640	g-Butyrobetaine;4-Trimethylammoniobutanoate;gamma-Butyrobetaine;	C7H15NO2	CAS 407-64-7;CHEBI 16244;KEGG C01181;NIKKAJI J33.396D;PUBCHEM SID:4408;	LC-ESI-QQ	POSITIVE	40 V
KO002641	g-Butyrobetaine;4-Trimethylammoniobutanoate;gamma-Butyrobetaine;	C7H15NO2	CAS 407-64-7;CHEBI 16244;KEGG C01181;NIKKAJI J33.396D;PUBCHEM SID:4408;	LC-ESI-QQ	POSITIVE	50 V
KO002642	2,3-Diphosphoglycerate;2,3-Disphospho-D-glycerate;D-Greenwald ester;2,3-Bisphospho-D-glycerate;DPG;	C3H8O10P2	CHEBI 17720;KEGG C01159;PUBCHEM SID:4387;	LC-ESI-QQ	POSITIVE	10 V
KO002643	2,3-Diphosphoglycerate;2,3-Disphospho-D-glycerate;D-Greenwald ester;2,3-Bisphospho-D-glycerate;DPG;	C3H8O10P2	CHEBI 17720;KEGG C01159;PUBCHEM SID:4387;	LC-ESI-QQ	POSITIVE	20 V
KO002647	N,N-Dimethylaniline;N,N-Dimethylbenzenamine;Dimethylaminobenzene;	C8H11N	CAS 121-69-7;CHEBI 16269;KEGG C02846;NIKKAJI J2.488K;PUBCHEM SID:5785;	LC-ESI-QQ	POSITIVE	10 V
KO002649	N,N-Dimethylaniline;N,N-Dimethylbenzenamine;Dimethylaminobenzene;	C8H11N	CAS 121-69-7;CHEBI 16269;KEGG C02846;NIKKAJI J2.488K;PUBCHEM SID:5785;	LC-ESI-QQ	POSITIVE	30 V
KO002652	Diethanolamine;	C4H11NO2	CAS 111-42-2;CHEBI 28123;KEGG C06772;NIKKAJI J808G;PUBCHEM SID:8992;	LC-ESI-QQ	POSITIVE	10 V
KO002653	Diethanolamine;	C4H11NO2	CAS 111-42-2;CHEBI 28123;KEGG C06772;NIKKAJI J808G;PUBCHEM SID:8992;	LC-ESI-QQ	POSITIVE	20 V
KO002654	Diethanolamine;	C4H11NO2	CAS 111-42-2;CHEBI 28123;KEGG C06772;NIKKAJI J808G;PUBCHEM SID:8992;	LC-ESI-QQ	POSITIVE	30 V
KO002655	Diethanolamine;	C4H11NO2	CAS 111-42-2;CHEBI 28123;KEGG C06772;NIKKAJI J808G;PUBCHEM SID:8992;	LC-ESI-QQ	POSITIVE	40 V
KO002656	Diethanolamine;	C4H11NO2	CAS 111-42-2;CHEBI 28123;KEGG C06772;NIKKAJI J808G;PUBCHEM SID:8992;	LC-ESI-QQ	POSITIVE	50 V
KO002657	1,3-Diaminopropane;Trimethylenediamine;1,3-Propanediamine;Propane-1,3-diamine;	C3H10N2	CAS 109-76-2;CHEBI 15725;KEGG C00986;NIKKAJI J1.969K;PUBCHEM SID:4233;	LC-ESI-QQ	POSITIVE	10 V
KO002658	1,3-Diaminopropane;Trimethylenediamine;1,3-Propanediamine;Propane-1,3-diamine;	C3H10N2	CAS 109-76-2;CHEBI 15725;KEGG C00986;NIKKAJI J1.969K;PUBCHEM SID:4233;	LC-ESI-QQ	POSITIVE	20 V
KO002662	N,N-Dimethylglycine;Dimethylglycine;	C4H9NO2	CAS 1118-68-9;CHEBI 17724;CHEMPDB DMG;KEGG C01026;NIKKAJI J135.420E;PUBCHEM SID:4271;	LC-ESI-QQ	POSITIVE	10 V
KO002663	N,N-Dimethylglycine;Dimethylglycine;	C4H9NO2	CAS 1118-68-9;CHEBI 17724;CHEMPDB DMG;KEGG C01026;NIKKAJI J135.420E;PUBCHEM SID:4271;	LC-ESI-QQ	POSITIVE	20 V
KO002664	N,N-Dimethylglycine;Dimethylglycine;	C4H9NO2	CAS 1118-68-9;CHEBI 17724;CHEMPDB DMG;KEGG C01026;NIKKAJI J135.420E;PUBCHEM SID:4271;	LC-ESI-QQ	POSITIVE	30 V
KO002665	N,N-Dimethylglycine;Dimethylglycine;	C4H9NO2	CAS 1118-68-9;CHEBI 17724;CHEMPDB DMG;KEGG C01026;NIKKAJI J135.420E;PUBCHEM SID:4271;	LC-ESI-QQ	POSITIVE	40 V
KO002666	N,N-Dimethylglycine;Dimethylglycine;	C4H9NO2	CAS 1118-68-9;CHEBI 17724;CHEMPDB DMG;KEGG C01026;NIKKAJI J135.420E;PUBCHEM SID:4271;	LC-ESI-QQ	POSITIVE	50 V
KO002672	2,4-Diaminobutyrate;L-2,4-Diaminobutanoate;alpha,gamma-Diaminobutyrate;L-2,4-Diaminobutyrate;2,4-Diaminobutyric acid;	C4H10N2O2	CAS 1758-80-1;CHEBI 16028;KEGG C03283;NIKKAJI J80.310C;PUBCHEM SID:6142;	LC-ESI-QQ	POSITIVE	10 V
KO002673	2,4-Diaminobutyrate;L-2,4-Diaminobutanoate;alpha,gamma-Diaminobutyrate;L-2,4-Diaminobutyrate;2,4-Diaminobutyric acid;	C4H10N2O2	CAS 1758-80-1;CHEBI 16028;KEGG C03283;NIKKAJI J80.310C;PUBCHEM SID:6142;	LC-ESI-QQ	POSITIVE	20 V
KO002675	2,4-Diaminobutyrate;L-2,4-Diaminobutanoate;alpha,gamma-Diaminobutyrate;L-2,4-Diaminobutyrate;2,4-Diaminobutyric acid;	C4H10N2O2	CAS 1758-80-1;CHEBI 16028;KEGG C03283;NIKKAJI J80.310C;PUBCHEM SID:6142;	LC-ESI-QQ	POSITIVE	40 V
KO002677	2,6-Diethylaniline;DEA;	C10H15N	CAS 579-66-8;KEGG C11001;NIKKAJI J55.363H;PUBCHEM SID:13184;	LC-ESI-QQ	POSITIVE	10 V
KO002678	2,6-Diethylaniline;DEA;	C10H15N	CAS 579-66-8;KEGG C11001;NIKKAJI J55.363H;PUBCHEM SID:13184;	LC-ESI-QQ	POSITIVE	20 V
KO002679	2,6-Diethylaniline;DEA;	C10H15N	CAS 579-66-8;KEGG C11001;NIKKAJI J55.363H;PUBCHEM SID:13184;	LC-ESI-QQ	POSITIVE	30 V
KO002680	2,6-Diethylaniline;DEA;	C10H15N	CAS 579-66-8;KEGG C11001;NIKKAJI J55.363H;PUBCHEM SID:13184;	LC-ESI-QQ	POSITIVE	40 V
KO002681	2,6-Diethylaniline;DEA;	C10H15N	CAS 579-66-8;KEGG C11001;NIKKAJI J55.363H;PUBCHEM SID:13184;	LC-ESI-QQ	POSITIVE	50 V
KO002683	Diphenylamine;	C12H11N	CAS 122-39-4;KEGG C11016;NIKKAJI J2.493G;PUBCHEM SID:13199;	LC-ESI-QQ	POSITIVE	20 V
KO002684	Diphenylamine;	C12H11N	CAS 122-39-4;KEGG C11016;NIKKAJI J2.493G;PUBCHEM SID:13199;	LC-ESI-QQ	POSITIVE	30 V
KO002685	Diphenylamine;	C12H11N	CAS 122-39-4;KEGG C11016;NIKKAJI J2.493G;PUBCHEM SID:13199;	LC-ESI-QQ	POSITIVE	40 V
KO002687	Dopamine;4-(2-Aminoethyl)benzene-1,2-diol;2-(3,4-Dihydroxyphenyl)ethylamine;4-(2-Aminoethyl)-1,2-benzenediol;3,4-Dihydroxyphenethylamine;	C8H11NO2	CAS 51-61-6;CHEBI 18243;KEGG C03758;NIKKAJI J4.120C;PUBCHEM SID:6517;	LC-ESI-QQ	POSITIVE	10 V
KO002688	Dopamine;4-(2-Aminoethyl)benzene-1,2-diol;2-(3,4-Dihydroxyphenyl)ethylamine;4-(2-Aminoethyl)-1,2-benzenediol;3,4-Dihydroxyphenethylamine;	C8H11NO2	CAS 51-61-6;CHEBI 18243;KEGG C03758;NIKKAJI J4.120C;PUBCHEM SID:6517;	LC-ESI-QQ	POSITIVE	20 V
KO002689	Dopamine;4-(2-Aminoethyl)benzene-1,2-diol;2-(3,4-Dihydroxyphenyl)ethylamine;4-(2-Aminoethyl)-1,2-benzenediol;3,4-Dihydroxyphenethylamine;	C8H11NO2	CAS 51-61-6;CHEBI 18243;KEGG C03758;NIKKAJI J4.120C;PUBCHEM SID:6517;	LC-ESI-QQ	POSITIVE	30 V
KO002690	Dopamine;4-(2-Aminoethyl)benzene-1,2-diol;2-(3,4-Dihydroxyphenyl)ethylamine;4-(2-Aminoethyl)-1,2-benzenediol;3,4-Dihydroxyphenethylamine;	C8H11NO2	CAS 51-61-6;CHEBI 18243;KEGG C03758;NIKKAJI J4.120C;PUBCHEM SID:6517;	LC-ESI-QQ	POSITIVE	40 V
KO002691	Dopamine;4-(2-Aminoethyl)benzene-1,2-diol;2-(3,4-Dihydroxyphenyl)ethylamine;4-(2-Aminoethyl)-1,2-benzenediol;3,4-Dihydroxyphenethylamine;	C8H11NO2	CAS 51-61-6;CHEBI 18243;KEGG C03758;NIKKAJI J4.120C;PUBCHEM SID:6517;	LC-ESI-QQ	POSITIVE	50 V
KO002693	Diazoxide;	C8H7ClN2O2S	CAS 364-98-7;KEGG C06949;NIKKAJI J5.703G;PUBCHEM SID:9164;	LC-ESI-QQ	POSITIVE	20 V
KO002694	Diazoxide;	C8H7ClN2O2S	CAS 364-98-7;KEGG C06949;NIKKAJI J5.703G;PUBCHEM SID:9164;	LC-ESI-QQ	POSITIVE	30 V
KO002695	Diazoxide;	C8H7ClN2O2S	CAS 364-98-7;KEGG C06949;NIKKAJI J5.703G;PUBCHEM SID:9164;	LC-ESI-QQ	POSITIVE	40 V
KO002697	2'-Deoxycytidine;Deoxycytidine;	C9H13N3O4	CAS 951-77-9;CHEBI 15698;CHEMPDB DCZ;KEGG C00881;NIKKAJI J14.406A;PUBCHEM SID:4137;	LC-ESI-QQ	POSITIVE	10 V
KO002698	2'-Deoxycytidine;Deoxycytidine;	C9H13N3O4	CAS 951-77-9;CHEBI 15698;CHEMPDB DCZ;KEGG C00881;NIKKAJI J14.406A;PUBCHEM SID:4137;	LC-ESI-QQ	POSITIVE	20 V
KO002699	2'-Deoxycytidine;Deoxycytidine;	C9H13N3O4	CAS 951-77-9;CHEBI 15698;CHEMPDB DCZ;KEGG C00881;NIKKAJI J14.406A;PUBCHEM SID:4137;	LC-ESI-QQ	POSITIVE	30 V
KO002700	2'-Deoxycytidine;Deoxycytidine;	C9H13N3O4	CAS 951-77-9;CHEBI 15698;CHEMPDB DCZ;KEGG C00881;NIKKAJI J14.406A;PUBCHEM SID:4137;	LC-ESI-QQ	POSITIVE	40 V
KO002703	3,5-Diiodo-tyrosine;L-Diiodotyrosine;3,5-Diiodo-L-tyrosine;3,5-Diiodotyrosine;	C9H9I2NO3	CAS 300-39-0 66-02-4;CHEBI 15768;CHEMPDB TYI;KEGG C01060;PUBCHEM SID:4299;	LC-ESI-QQ	POSITIVE	30 V
KO002704	3,5-Diiodo-tyrosine;L-Diiodotyrosine;3,5-Diiodo-L-tyrosine;3,5-Diiodotyrosine;	C9H9I2NO3	CAS 300-39-0 66-02-4;CHEBI 15768;CHEMPDB TYI;KEGG C01060;PUBCHEM SID:4299;	LC-ESI-QQ	POSITIVE	40 V
KO002705	3,5-Diiodo-tyrosine;L-Diiodotyrosine;3,5-Diiodo-L-tyrosine;3,5-Diiodotyrosine;	C9H9I2NO3	CAS 300-39-0 66-02-4;CHEBI 15768;CHEMPDB TYI;KEGG C01060;PUBCHEM SID:4299;	LC-ESI-QQ	POSITIVE	50 V
KO002706	2'-Deoxyguanosine;Deoxyguanosine;	C10H13N5O4	CAS 961-07-9;CHEBI 17172;KEGG C00330;NIKKAJI J13.863K;PUBCHEM SID:3624;	LC-ESI-QQ	POSITIVE	10 V
KO002707	2'-Deoxyguanosine;Deoxyguanosine;	C10H13N5O4	CAS 961-07-9;CHEBI 17172;KEGG C00330;NIKKAJI J13.863K;PUBCHEM SID:3624;	LC-ESI-QQ	POSITIVE	20 V
KO002708	2'-Deoxyguanosine;Deoxyguanosine;	C10H13N5O4	CAS 961-07-9;CHEBI 17172;KEGG C00330;NIKKAJI J13.863K;PUBCHEM SID:3624;	LC-ESI-QQ	POSITIVE	30 V
KO002709	2'-Deoxyguanosine;Deoxyguanosine;	C10H13N5O4	CAS 961-07-9;CHEBI 17172;KEGG C00330;NIKKAJI J13.863K;PUBCHEM SID:3624;	LC-ESI-QQ	POSITIVE	40 V
KO002710	2'-Deoxyguanosine;Deoxyguanosine;	C10H13N5O4	CAS 961-07-9;CHEBI 17172;KEGG C00330;NIKKAJI J13.863K;PUBCHEM SID:3624;	LC-ESI-QQ	POSITIVE	50 V
KO002712	2-Deoxystreptamine;	C6H14N2O3	CAS 2037-48-1;KEGG C02627;PUBCHEM SID:5608;	LC-ESI-QQ	POSITIVE	20 V
KO002713	2-Deoxystreptamine;	C6H14N2O3	CAS 2037-48-1;KEGG C02627;PUBCHEM SID:5608;	LC-ESI-QQ	POSITIVE	30 V
KO002714	2-Deoxystreptamine;	C6H14N2O3	CAS 2037-48-1;KEGG C02627;PUBCHEM SID:5608;	LC-ESI-QQ	POSITIVE	40 V
KO002715	2-Deoxystreptamine;	C6H14N2O3	CAS 2037-48-1;KEGG C02627;PUBCHEM SID:5608;	LC-ESI-QQ	POSITIVE	50 V
KO002717	Doxorubicin;Adriamycin;	C27H29NO11	CAS 23214-92-8;KEGG C01661;NIKKAJI J3.792C;PUBCHEM SID:4809;	LC-ESI-QQ	POSITIVE	20 V
KO002718	Doxorubicin;Adriamycin;	C27H29NO11	CAS 23214-92-8;KEGG C01661;NIKKAJI J3.792C;PUBCHEM SID:4809;	LC-ESI-QQ	POSITIVE	30 V
KO002719	Doxorubicin;Adriamycin;	C27H29NO11	CAS 23214-92-8;KEGG C01661;NIKKAJI J3.792C;PUBCHEM SID:4809;	LC-ESI-QQ	POSITIVE	40 V
KO002720	Doxorubicin;Adriamycin;	C27H29NO11	CAS 23214-92-8;KEGG C01661;NIKKAJI J3.792C;PUBCHEM SID:4809;	LC-ESI-QQ	POSITIVE	50 V
KO002723	5'-Deoxy-5'-Methylthioadenosine;5'-Deoxy-5'-(methylthio)adenosine;MTA;5-Methylthioadenosine;Thiomethyladenosine;S-Methyl-5'-thioadenosine;Methylthioadenosine;5'-Methylthioadenosine;	C11H15N5O3S	CAS 2457-80-9;CHEBI 17509;KEGG C00170;NIKKAJI J22.737D;PUBCHEM SID:3470;	LC-ESI-QQ	POSITIVE	30 V
KO002724	5'-Deoxy-5'-Methylthioadenosine;5'-Deoxy-5'-(methylthio)adenosine;MTA;5-Methylthioadenosine;Thiomethyladenosine;S-Methyl-5'-thioadenosine;Methylthioadenosine;5'-Methylthioadenosine;	C11H15N5O3S	CAS 2457-80-9;CHEBI 17509;KEGG C00170;NIKKAJI J22.737D;PUBCHEM SID:3470;	LC-ESI-QQ	POSITIVE	40 V
KO002725	5'-Deoxy-5'-Methylthioadenosine;5'-Deoxy-5'-(methylthio)adenosine;MTA;5-Methylthioadenosine;Thiomethyladenosine;S-Methyl-5'-thioadenosine;Methylthioadenosine;5'-Methylthioadenosine;	C11H15N5O3S	CAS 2457-80-9;CHEBI 17509;KEGG C00170;NIKKAJI J22.737D;PUBCHEM SID:3470;	LC-ESI-QQ	POSITIVE	50 V
KO002726	2'-Deoxyadenosine;Deoxyadenosine;	C10H13N5O3	CAS 958-09-8;CHEBI 17256;KEGG C00559;NIKKAJI J80.042B;PUBCHEM SID:3839;	LC-ESI-QQ	POSITIVE	10 V
KO002727	2'-Deoxyadenosine;Deoxyadenosine;	C10H13N5O3	CAS 958-09-8;CHEBI 17256;KEGG C00559;NIKKAJI J80.042B;PUBCHEM SID:3839;	LC-ESI-QQ	POSITIVE	20 V
KO002728	2'-Deoxyadenosine;Deoxyadenosine;	C10H13N5O3	CAS 958-09-8;CHEBI 17256;KEGG C00559;NIKKAJI J80.042B;PUBCHEM SID:3839;	LC-ESI-QQ	POSITIVE	30 V
KO002729	2'-Deoxyadenosine;Deoxyadenosine;	C10H13N5O3	CAS 958-09-8;CHEBI 17256;KEGG C00559;NIKKAJI J80.042B;PUBCHEM SID:3839;	LC-ESI-QQ	POSITIVE	40 V
KO002730	2'-Deoxyadenosine;Deoxyadenosine;	C10H13N5O3	CAS 958-09-8;CHEBI 17256;KEGG C00559;NIKKAJI J80.042B;PUBCHEM SID:3839;	LC-ESI-QQ	POSITIVE	50 V
KO002733	Desthiobiotin;Dethiobiotin;	C10H18N2O3	CAS 533-48-2;CHEBI 16691;KEGG C01909;NIKKAJI J9.406D;PUBCHEM SID:5017;	LC-ESI-QQ	POSITIVE	30 V
KO002734	Desthiobiotin;Dethiobiotin;	C10H18N2O3	CAS 533-48-2;CHEBI 16691;KEGG C01909;NIKKAJI J9.406D;PUBCHEM SID:5017;	LC-ESI-QQ	POSITIVE	40 V
KO002735	Desthiobiotin;Dethiobiotin;	C10H18N2O3	CAS 533-48-2;CHEBI 16691;KEGG C01909;NIKKAJI J9.406D;PUBCHEM SID:5017;	LC-ESI-QQ	POSITIVE	50 V
KO002736	Dihydrosphingosine;2-Amino-1,3-dihydroxyoctadecane;Sphinganine;D-erythro-Dihydrosphingosine;	C18H39NO2	CAS 764-22-7;CHEBI 16566;KEGG C00836;NIKKAJI J14.383I;PUBCHEM SID:4094;	LC-ESI-QQ	POSITIVE	10 V
KO002737	Dihydrosphingosine;2-Amino-1,3-dihydroxyoctadecane;Sphinganine;D-erythro-Dihydrosphingosine;	C18H39NO2	CAS 764-22-7;CHEBI 16566;KEGG C00836;NIKKAJI J14.383I;PUBCHEM SID:4094;	LC-ESI-QQ	POSITIVE	20 V
KO002738	Dihydrosphingosine;2-Amino-1,3-dihydroxyoctadecane;Sphinganine;D-erythro-Dihydrosphingosine;	C18H39NO2	CAS 764-22-7;CHEBI 16566;KEGG C00836;NIKKAJI J14.383I;PUBCHEM SID:4094;	LC-ESI-QQ	POSITIVE	30 V
KO002739	Dihydrosphingosine;2-Amino-1,3-dihydroxyoctadecane;Sphinganine;D-erythro-Dihydrosphingosine;	C18H39NO2	CAS 764-22-7;CHEBI 16566;KEGG C00836;NIKKAJI J14.383I;PUBCHEM SID:4094;	LC-ESI-QQ	POSITIVE	40 V
KO002740	Dihydrosphingosine;2-Amino-1,3-dihydroxyoctadecane;Sphinganine;D-erythro-Dihydrosphingosine;	C18H39NO2	CAS 764-22-7;CHEBI 16566;KEGG C00836;NIKKAJI J14.383I;PUBCHEM SID:4094;	LC-ESI-QQ	POSITIVE	50 V
KO002741	5'-Deoxyadenosine;	C10H13N5O3	CAS 4754-39-6;CHEBI 17319;KEGG C05198;NIKKAJI J103.510J;PUBCHEM SID:7603;	LC-ESI-QQ	POSITIVE	10 V
KO002742	5'-Deoxyadenosine;	C10H13N5O3	CAS 4754-39-6;CHEBI 17319;KEGG C05198;NIKKAJI J103.510J;PUBCHEM SID:7603;	LC-ESI-QQ	POSITIVE	20 V
KO002743	5'-Deoxyadenosine;	C10H13N5O3	CAS 4754-39-6;CHEBI 17319;KEGG C05198;NIKKAJI J103.510J;PUBCHEM SID:7603;	LC-ESI-QQ	POSITIVE	30 V
KO002744	5'-Deoxyadenosine;	C10H13N5O3	CAS 4754-39-6;CHEBI 17319;KEGG C05198;NIKKAJI J103.510J;PUBCHEM SID:7603;	LC-ESI-QQ	POSITIVE	40 V
KO002745	5'-Deoxyadenosine;	C10H13N5O3	CAS 4754-39-6;CHEBI 17319;KEGG C05198;NIKKAJI J103.510J;PUBCHEM SID:7603;	LC-ESI-QQ	POSITIVE	50 V
KO002746	(2R,3S)-2,3-Dimethylmalate;(2R,3S)-2,3-Dimethylmalate;	C6H10O5	CHEBI 15582;KEGG C03652;PUBCHEM SID:6432;	LC-ESI-QQ	POSITIVE	10 V
KO002747	Dimethyl malate;(2R,3S)-2,3-Dimethylmalate;	C6H10O5	CHEBI 15582;KEGG C03652;PUBCHEM SID:6432;	LC-ESI-QQ	POSITIVE	20 V
KO002748	Dimethyl malate;(2R,3S)-2,3-Dimethylmalate;	C6H10O5	CHEBI 15582;KEGG C03652;PUBCHEM SID:6432;	LC-ESI-QQ	POSITIVE	30 V
KO002749	Dimethyl malate;(2R,3S)-2,3-Dimethylmalate;	C6H10O5	CHEBI 15582;KEGG C03652;PUBCHEM SID:6432;	LC-ESI-QQ	POSITIVE	40 V
KO002751	5,6-Dimethylbenzimidazol;Dimethylbenzimidazole;5,6-Dimethylbenzimidazole;	C9H10N2	CAS 582-60-5;CHEBI 15890;CHEMPDB DMD;KEGG C03114;NIKKAJI J69.209C;PUBCHEM SID:6009;	LC-ESI-QQ	POSITIVE	10 V
KO002752	5,6-Dimethylbenzimidazol;Dimethylbenzimidazole;5,6-Dimethylbenzimidazole;	C9H10N2	CAS 582-60-5;CHEBI 15890;CHEMPDB DMD;KEGG C03114;NIKKAJI J69.209C;PUBCHEM SID:6009;	LC-ESI-QQ	POSITIVE	20 V
KO002753	5,6-Dimethylbenzimidazol;Dimethylbenzimidazole;5,6-Dimethylbenzimidazole;	C9H10N2	CAS 582-60-5;CHEBI 15890;CHEMPDB DMD;KEGG C03114;NIKKAJI J69.209C;PUBCHEM SID:6009;	LC-ESI-QQ	POSITIVE	30 V
KO002754	5,6-Dimethylbenzimidazol;Dimethylbenzimidazole;5,6-Dimethylbenzimidazole;	C9H10N2	CAS 582-60-5;CHEBI 15890;CHEMPDB DMD;KEGG C03114;NIKKAJI J69.209C;PUBCHEM SID:6009;	LC-ESI-QQ	POSITIVE	40 V
KO002755	5,6-Dimethylbenzimidazol;Dimethylbenzimidazole;5,6-Dimethylbenzimidazole;	C9H10N2	CAS 582-60-5;CHEBI 15890;CHEMPDB DMD;KEGG C03114;NIKKAJI J69.209C;PUBCHEM SID:6009;	LC-ESI-QQ	POSITIVE	50 V
KO002759	Dimethylamine;(CH3)2NH;	C2H7N	CAS 124-40-3;CHEBI 17170;CHEMPDB DMN;KEGG C00543;NIKKAJI J2.933E;PUBCHEM SID:3824;	LC-ESI-QQ	POSITIVE	40 V
KO002760	Dimethylamine;(CH3)2NH;	C2H7N	CAS 124-40-3;CHEBI 17170;CHEMPDB DMN;KEGG C00543;NIKKAJI J2.933E;PUBCHEM SID:3824;	LC-ESI-QQ	POSITIVE	50 V
KO002761	Daunorubicin;Daunomycin;	C27H29NO10	CAS 20830-81-3;KEGG C01907;NIKKAJI J3.149F;PUBCHEM SID:5016;	LC-ESI-QQ	POSITIVE	10 V
KO002762	Daunorubicin;Daunomycin;	C27H29NO10	CAS 20830-81-3;KEGG C01907;NIKKAJI J3.149F;PUBCHEM SID:5016;	LC-ESI-QQ	POSITIVE	20 V
KO002777	Diethyl-2-phenylacetamide;DEPA;N,N-Diethylphenylacetamide;	C12H17NO	CAS 2431-96-1;KEGG C10938;NIKKAJI J80.484C;PUBCHEM SID:13121;	LC-ESI-QQ	POSITIVE	20 V
KO002778	Diethyl-2-phenylacetamide;DEPA;N,N-Diethylphenylacetamide;	C12H17NO	CAS 2431-96-1;KEGG C10938;NIKKAJI J80.484C;PUBCHEM SID:13121;	LC-ESI-QQ	POSITIVE	30 V
KO002779	Diethyl-2-phenylacetamide;DEPA;N,N-Diethylphenylacetamide;	C12H17NO	CAS 2431-96-1;KEGG C10938;NIKKAJI J80.484C;PUBCHEM SID:13121;	LC-ESI-QQ	POSITIVE	40 V
KO002781	Diclofenac;	C14H11Cl2NO2	CAS 15307-86-5;KEGG C01690;NIKKAJI J8.557J;PUBCHEM SID:4831;	LC-ESI-QQ	POSITIVE	10 V
KO002782	Diclofenac;	C14H11Cl2NO2	CAS 15307-86-5;KEGG C01690;NIKKAJI J8.557J;PUBCHEM SID:4831;	LC-ESI-QQ	POSITIVE	20 V
KO002783	Diclofenac;	C14H11Cl2NO2	CAS 15307-86-5;KEGG C01690;NIKKAJI J8.557J;PUBCHEM SID:4831;	LC-ESI-QQ	POSITIVE	30 V
KO002784	Diclofenac;	C14H11Cl2NO2	CAS 15307-86-5;KEGG C01690;NIKKAJI J8.557J;PUBCHEM SID:4831;	LC-ESI-QQ	POSITIVE	40 V
KO002785	Diclofenac;	C14H11Cl2NO2	CAS 15307-86-5;KEGG C01690;NIKKAJI J8.557J;PUBCHEM SID:4831;	LC-ESI-QQ	POSITIVE	50 V
KO002786	Na,Na-Dimethylhistidine;Nalpha,Nalpha-Dimethyl-L-histidine;	C8H13N3O2	CHEBI 16029;KEGG C04259;PUBCHEM SID:6924;	LC-ESI-QQ	POSITIVE	10 V
KO002787	Na,Na-Dimethylhistidine;Nalpha,Nalpha-Dimethyl-L-histidine;	C8H13N3O2	CHEBI 16029;KEGG C04259;PUBCHEM SID:6924;	LC-ESI-QQ	POSITIVE	20 V
KO002788	Na,Na-Dimethylhistidine;Nalpha,Nalpha-Dimethyl-L-histidine;	C8H13N3O2	CHEBI 16029;KEGG C04259;PUBCHEM SID:6924;	LC-ESI-QQ	POSITIVE	30 V
KO002789	Na,Na-Dimethylhistidine;Nalpha,Nalpha-Dimethyl-L-histidine;	C8H13N3O2	CHEBI 16029;KEGG C04259;PUBCHEM SID:6924;	LC-ESI-QQ	POSITIVE	40 V
KO002790	Na,Na-Dimethylhistidine;Nalpha,Nalpha-Dimethyl-L-histidine;	C8H13N3O2	CHEBI 16029;KEGG C04259;PUBCHEM SID:6924;	LC-ESI-QQ	POSITIVE	50 V
KO002791	1,5-Diphenylcarbohydrazide;Diphenylcarbazide;	C13H14N4O	CAS 140-22-7;KEGG C11232;NIKKAJI J5.651K;PUBCHEM SID:13411;	LC-ESI-QQ	POSITIVE	10 V
KO002792	1,5-Diphenylcarbohydrazide;Diphenylcarbazide;	C13H14N4O	CAS 140-22-7;KEGG C11232;NIKKAJI J5.651K;PUBCHEM SID:13411;	LC-ESI-QQ	POSITIVE	20 V
KO002793	1,5-Diphenylcarbohydrazide;Diphenylcarbazide;	C13H14N4O	CAS 140-22-7;KEGG C11232;NIKKAJI J5.651K;PUBCHEM SID:13411;	LC-ESI-QQ	POSITIVE	30 V
KO002794	1,5-Diphenylcarbohydrazide;Diphenylcarbazide;	C13H14N4O	CAS 140-22-7;KEGG C11232;NIKKAJI J5.651K;PUBCHEM SID:13411;	LC-ESI-QQ	POSITIVE	40 V
KO002795	1,5-Diphenylcarbohydrazide;Diphenylcarbazide;	C13H14N4O	CAS 140-22-7;KEGG C11232;NIKKAJI J5.651K;PUBCHEM SID:13411;	LC-ESI-QQ	POSITIVE	50 V
KO002796	Daminozide;	C6H12N2O3	CAS 1596-84-5;KEGG C10996;NIKKAJI J1.772H;PUBCHEM SID:13179;	LC-ESI-QQ	POSITIVE	10 V
KO002797	Daminozide;	C6H12N2O3	CAS 1596-84-5;KEGG C10996;NIKKAJI J1.772H;PUBCHEM SID:13179;	LC-ESI-QQ	POSITIVE	20 V
KO002798	Daminozide;	C6H12N2O3	CAS 1596-84-5;KEGG C10996;NIKKAJI J1.772H;PUBCHEM SID:13179;	LC-ESI-QQ	POSITIVE	30 V
KO002799	Daminozide;	C6H12N2O3	CAS 1596-84-5;KEGG C10996;NIKKAJI J1.772H;PUBCHEM SID:13179;	LC-ESI-QQ	POSITIVE	40 V
KO002800	Daminozide;	C6H12N2O3	CAS 1596-84-5;KEGG C10996;NIKKAJI J1.772H;PUBCHEM SID:13179;	LC-ESI-QQ	POSITIVE	50 V
KO002803	2,6-Dimethylaniline;2,6-DMA;	C8H11N	CAS 87-62-7;KEGG C11004;NIKKAJI J43.456F;PUBCHEM SID:13187;	LC-ESI-QQ	POSITIVE	30 V
KO002804	2,6-Dimethylaniline;2,6-DMA;	C8H11N	CAS 87-62-7;KEGG C11004;NIKKAJI J43.456F;PUBCHEM SID:13187;	LC-ESI-QQ	POSITIVE	40 V
KO002805	2,6-Dimethylaniline;2,6-DMA;	C8H11N	CAS 87-62-7;KEGG C11004;NIKKAJI J43.456F;PUBCHEM SID:13187;	LC-ESI-QQ	POSITIVE	50 V
KO002806	2,4-Dimethylaniline;2,4-DMA;	C8H11N	CAS 95-68-1;KEGG C11003;NIKKAJI J358A;PUBCHEM SID:13186;	LC-ESI-QQ	POSITIVE	10 V
KO002807	2,4-Dimethylaniline;2,4-DMA;	C8H11N	CAS 95-68-1;KEGG C11003;NIKKAJI J358A;PUBCHEM SID:13186;	LC-ESI-QQ	POSITIVE	20 V
KO002808	2,4-Dimethylaniline;2,4-DMA;	C8H11N	CAS 95-68-1;KEGG C11003;NIKKAJI J358A;PUBCHEM SID:13186;	LC-ESI-QQ	POSITIVE	30 V
KO002809	2,4-Dimethylaniline;2,4-DMA;	C8H11N	CAS 95-68-1;KEGG C11003;NIKKAJI J358A;PUBCHEM SID:13186;	LC-ESI-QQ	POSITIVE	40 V
KO002810	2,4-Dimethylaniline;2,4-DMA;	C8H11N	CAS 95-68-1;KEGG C11003;NIKKAJI J358A;PUBCHEM SID:13186;	LC-ESI-QQ	POSITIVE	50 V
KO002811	Dyphylline;Diprophylline;	C10H14N4O4	CAS 479-18-5;KEGG C07819;NIKKAJI J2.054K;PUBCHEM SID:10021;	LC-ESI-QQ	POSITIVE	10 V
KO002812	Dyphylline;Diprophylline;	C10H14N4O4	CAS 479-18-5;KEGG C07819;NIKKAJI J2.054K;PUBCHEM SID:10021;	LC-ESI-QQ	POSITIVE	20 V
KO002813	Dyphylline;Diprophylline;	C10H14N4O4	CAS 479-18-5;KEGG C07819;NIKKAJI J2.054K;PUBCHEM SID:10021;	LC-ESI-QQ	POSITIVE	30 V
KO002814	Dyphylline;Diprophylline;	C10H14N4O4	CAS 479-18-5;KEGG C07819;NIKKAJI J2.054K;PUBCHEM SID:10021;	LC-ESI-QQ	POSITIVE	40 V
KO002815	Dyphylline;Diprophylline;	C10H14N4O4	CAS 479-18-5;KEGG C07819;NIKKAJI J2.054K;PUBCHEM SID:10021;	LC-ESI-QQ	POSITIVE	50 V
KO002821	N-Ethylglutamine;N5-Ethyl-L-glutamine;	C7H14N2O3	CHEBI 17394;KEGG C01047;PUBCHEM SID:4289;	LC-ESI-QQ	POSITIVE	20 V
KO002822	N-Ethylglutamine;N5-Ethyl-L-glutamine;	C7H14N2O3	CHEBI 17394;KEGG C01047;PUBCHEM SID:4289;	LC-ESI-QQ	POSITIVE	30 V
KO002823	N-Ethylglutamine;N5-Ethyl-L-glutamine;	C7H14N2O3	CHEBI 17394;KEGG C01047;PUBCHEM SID:4289;	LC-ESI-QQ	POSITIVE	40 V
KO002824	N-Ethylglutamine;N5-Ethyl-L-glutamine;	C7H14N2O3	CHEBI 17394;KEGG C01047;PUBCHEM SID:4289;	LC-ESI-QQ	POSITIVE	50 V
KO002827	Eserine;Physostigmine;	C15H21N3O2	CAS 57-47-6;KEGG C06535;NIKKAJI J4.579I;PUBCHEM SID:8765;	LC-ESI-QQ	POSITIVE	30 V
KO002828	Eserine;Physostigmine;	C15H21N3O2	CAS 57-47-6;KEGG C06535;NIKKAJI J4.579I;PUBCHEM SID:8765;	LC-ESI-QQ	POSITIVE	40 V
KO002829	Eserine;Physostigmine;	C15H21N3O2	CAS 57-47-6;KEGG C06535;NIKKAJI J4.579I;PUBCHEM SID:8765;	LC-ESI-QQ	POSITIVE	50 V
KO002834	Ectoine;	C6H10N2O2	KEGG C06231;PUBCHEM SID:8474;	LC-ESI-QQ	POSITIVE	10 V
KO002835	Ectoine;	C6H10N2O2	KEGG C06231;PUBCHEM SID:8474;	LC-ESI-QQ	POSITIVE	20 V
KO002836	Ectoine;	C6H10N2O2	KEGG C06231;PUBCHEM SID:8474;	LC-ESI-QQ	POSITIVE	30 V
KO002837	Ectoine;	C6H10N2O2	KEGG C06231;PUBCHEM SID:8474;	LC-ESI-QQ	POSITIVE	40 V
KO002838	Ectoine;	C6H10N2O2	KEGG C06231;PUBCHEM SID:8474;	LC-ESI-QQ	POSITIVE	50 V
KO002840	Epinine;Deoxyepinephrine;	C9H13NO2	CAS 501-15-5;KEGG C07453;NIKKAJI J6.117D;PUBCHEM SID:9656;	LC-ESI-QQ	POSITIVE	20 V
KO002841	Epinine;Deoxyepinephrine;	C9H13NO2	CAS 501-15-5;KEGG C07453;NIKKAJI J6.117D;PUBCHEM SID:9656;	LC-ESI-QQ	POSITIVE	30 V
KO002842	Epinine;Deoxyepinephrine;	C9H13NO2	CAS 501-15-5;KEGG C07453;NIKKAJI J6.117D;PUBCHEM SID:9656;	LC-ESI-QQ	POSITIVE	40 V
KO002844	E-64;	C15H27N5O5	CAS 66701-25-5;CHEBI 30270;CHEMPDB E64;KEGG C01341;NIKKAJI J22.188K;PUBCHEM SID:4546;	LC-ESI-QQ	POSITIVE	10 V
KO002845	E-64;	C15H27N5O5	CAS 66701-25-5;CHEBI 30270;CHEMPDB E64;KEGG C01341;NIKKAJI J22.188K;PUBCHEM SID:4546;	LC-ESI-QQ	POSITIVE	20 V
KO002846	E-64;	C15H27N5O5	CAS 66701-25-5;CHEBI 30270;CHEMPDB E64;KEGG C01341;NIKKAJI J22.188K;PUBCHEM SID:4546;	LC-ESI-QQ	POSITIVE	30 V
KO002847	E-64;	C15H27N5O5	CAS 66701-25-5;CHEBI 30270;CHEMPDB E64;KEGG C01341;NIKKAJI J22.188K;PUBCHEM SID:4546;	LC-ESI-QQ	POSITIVE	40 V
KO002848	E-64;	C15H27N5O5	CAS 66701-25-5;CHEBI 30270;CHEMPDB E64;KEGG C01341;NIKKAJI J22.188K;PUBCHEM SID:4546;	LC-ESI-QQ	POSITIVE	50 V
KO002857	Ethylamine;	C2H7N	CAS 75-04-7;CHEBI 15862;KEGG C00797;NIKKAJI J1.437K;PUBCHEM SID:4055;	LC-ESI-QQ	POSITIVE	40 V
KO002858	Ethylamine;	C2H7N	CAS 75-04-7;CHEBI 15862;KEGG C00797;NIKKAJI J1.437K;PUBCHEM SID:4055;	LC-ESI-QQ	POSITIVE	50 V
KO002859	Epinephrine;(R)-(-)-Adrenaline;(R)-(-)-Epinephrine;(R)-(-)-Epirenamine;(R)-(-)-Adnephrine;L-Adrenaline;4-[(1R)-1-Hydroxy-2-(methylamino)ethyl]-1,2-benzenediol;(-)-Epinephrine;	C9H13NO3	CAS 51-43-4;CHEBI 28918;KEGG C00788;NIKKAJI J9.224J;PUBCHEM SID:4046;	LC-ESI-QQ	POSITIVE	10 V
KO002860	Epinephrine;(R)-(-)-Adrenaline;(R)-(-)-Epinephrine;(R)-(-)-Epirenamine;(R)-(-)-Adnephrine;L-Adrenaline;4-[(1R)-1-Hydroxy-2-(methylamino)ethyl]-1,2-benzenediol;(-)-Epinephrine;	C9H13NO3	CAS 51-43-4;CHEBI 28918;KEGG C00788;NIKKAJI J9.224J;PUBCHEM SID:4046;	LC-ESI-QQ	POSITIVE	20 V
KO002861	Epinephrine;(R)-(-)-Adrenaline;(R)-(-)-Epinephrine;(R)-(-)-Epirenamine;(R)-(-)-Adnephrine;L-Adrenaline;4-[(1R)-1-Hydroxy-2-(methylamino)ethyl]-1,2-benzenediol;(-)-Epinephrine;	C9H13NO3	CAS 51-43-4;CHEBI 28918;KEGG C00788;NIKKAJI J9.224J;PUBCHEM SID:4046;	LC-ESI-QQ	POSITIVE	30 V
KO002862	Epinephrine;(R)-(-)-Adrenaline;(R)-(-)-Epinephrine;(R)-(-)-Epirenamine;(R)-(-)-Adnephrine;L-Adrenaline;4-[(1R)-1-Hydroxy-2-(methylamino)ethyl]-1,2-benzenediol;(-)-Epinephrine;	C9H13NO3	CAS 51-43-4;CHEBI 28918;KEGG C00788;NIKKAJI J9.224J;PUBCHEM SID:4046;	LC-ESI-QQ	POSITIVE	40 V
KO002863	Epinephrine;(R)-(-)-Adrenaline;(R)-(-)-Epinephrine;(R)-(-)-Epirenamine;(R)-(-)-Adnephrine;L-Adrenaline;4-[(1R)-1-Hydroxy-2-(methylamino)ethyl]-1,2-benzenediol;(-)-Epinephrine;	C9H13NO3	CAS 51-43-4;CHEBI 28918;KEGG C00788;NIKKAJI J9.224J;PUBCHEM SID:4046;	LC-ESI-QQ	POSITIVE	50 V
KO002864	Etodolac;	C17H21NO3	KEGG C06991;	LC-ESI-QQ	POSITIVE	10 V
KO002865	Etodolac;	C17H21NO3	KEGG C06991;	LC-ESI-QQ	POSITIVE	20 V
KO002866	Etodolac;	C17H21NO3	KEGG C06991;	LC-ESI-QQ	POSITIVE	30 V
KO002867	Etodolac;	C17H21NO3	KEGG C06991;	LC-ESI-QQ	POSITIVE	40 V
KO002868	Etodolac;	C17H21NO3	KEGG C06991;	LC-ESI-QQ	POSITIVE	50 V
KO002869	Epinephrine(2);(R)-(-)-Adrenaline;(R)-(-)-Epinephrine;(R)-(-)-Epirenamine;(R)-(-)-Adnephrine;L-Adrenaline;4-[(1R)-1-Hydroxy-2-(methylamino)ethyl]-1,2-benzenediol;(-)-Epinephrine;	C9H13NO3	CAS 51-43-4;CHEBI 28918;KEGG C00788;NIKKAJI J9.224J;PUBCHEM SID:4046;	LC-ESI-QQ	POSITIVE	10 V
KO002870	Epinephrine(2);(R)-(-)-Adrenaline;(R)-(-)-Epinephrine;(R)-(-)-Epirenamine;(R)-(-)-Adnephrine;L-Adrenaline;4-[(1R)-1-Hydroxy-2-(methylamino)ethyl]-1,2-benzenediol;(-)-Epinephrine;	C9H13NO3	CAS 51-43-4;CHEBI 28918;KEGG C00788;NIKKAJI J9.224J;PUBCHEM SID:4046;	LC-ESI-QQ	POSITIVE	20 V
KO002871	Epinephrine(2);(R)-(-)-Adrenaline;(R)-(-)-Epinephrine;(R)-(-)-Epirenamine;(R)-(-)-Adnephrine;L-Adrenaline;4-[(1R)-1-Hydroxy-2-(methylamino)ethyl]-1,2-benzenediol;(-)-Epinephrine;	C9H13NO3	CAS 51-43-4;CHEBI 28918;KEGG C00788;NIKKAJI J9.224J;PUBCHEM SID:4046;	LC-ESI-QQ	POSITIVE	30 V
KO002872	Epinephrine(2);(R)-(-)-Adrenaline;(R)-(-)-Epinephrine;(R)-(-)-Epirenamine;(R)-(-)-Adnephrine;L-Adrenaline;4-[(1R)-1-Hydroxy-2-(methylamino)ethyl]-1,2-benzenediol;(-)-Epinephrine;	C9H13NO3	CAS 51-43-4;CHEBI 28918;KEGG C00788;NIKKAJI J9.224J;PUBCHEM SID:4046;	LC-ESI-QQ	POSITIVE	40 V
KO002873	Epinephrine(2);(R)-(-)-Adrenaline;(R)-(-)-Epinephrine;(R)-(-)-Epirenamine;(R)-(-)-Adnephrine;L-Adrenaline;4-[(1R)-1-Hydroxy-2-(methylamino)ethyl]-1,2-benzenediol;(-)-Epinephrine;	C9H13NO3	CAS 51-43-4;CHEBI 28918;KEGG C00788;NIKKAJI J9.224J;PUBCHEM SID:4046;	LC-ESI-QQ	POSITIVE	50 V
KO002874	Ethionine;L-Ethionine;	C6H13NO2S	CAS 13073-35-3;KEGG C11227;NIKKAJI J9.260F;PUBCHEM SID:13406;	LC-ESI-QQ	POSITIVE	10 V
KO002875	Ethionine;L-Ethionine;	C6H13NO2S	CAS 13073-35-3;KEGG C11227;NIKKAJI J9.260F;PUBCHEM SID:13406;	LC-ESI-QQ	POSITIVE	20 V
KO002876	Ethionine;L-Ethionine;	C6H13NO2S	CAS 13073-35-3;KEGG C11227;NIKKAJI J9.260F;PUBCHEM SID:13406;	LC-ESI-QQ	POSITIVE	30 V
KO002877	Ethionine;L-Ethionine;	C6H13NO2S	CAS 13073-35-3;KEGG C11227;NIKKAJI J9.260F;PUBCHEM SID:13406;	LC-ESI-QQ	POSITIVE	40 V
KO002878	Ethionine;L-Ethionine;	C6H13NO2S	CAS 13073-35-3;KEGG C11227;NIKKAJI J9.260F;PUBCHEM SID:13406;	LC-ESI-QQ	POSITIVE	50 V
KO002890	6-Furfurylaminopurine;6-Furfuryladenine;Kinetin;	C10H9N5O	CAS 525-79-1;KEGG C08272;NIKKAJI J6.656G;PUBCHEM SID:10471;	LC-ESI-QQ	POSITIVE	20 V
KO002891	6-Furfurylaminopurine;6-Furfuryladenine;Kinetin;	C10H9N5O	CAS 525-79-1;KEGG C08272;NIKKAJI J6.656G;PUBCHEM SID:10471;	LC-ESI-QQ	POSITIVE	30 V
KO002892	6-Furfurylaminopurine;6-Furfuryladenine;Kinetin;	C10H9N5O	CAS 525-79-1;KEGG C08272;NIKKAJI J6.656G;PUBCHEM SID:10471;	LC-ESI-QQ	POSITIVE	40 V
KO002894	Fenfluramine;	C12H16F3N	CAS 458-24-2;KEGG C06996;NIKKAJI J5.760F;PUBCHEM SID:9209;	LC-ESI-QQ	POSITIVE	10 V
KO002895	Fenfluramine;	C12H16F3N	CAS 458-24-2;KEGG C06996;NIKKAJI J5.760F;PUBCHEM SID:9209;	LC-ESI-QQ	POSITIVE	20 V
KO002896	Fenfluramine;	C12H16F3N	CAS 458-24-2;KEGG C06996;NIKKAJI J5.760F;PUBCHEM SID:9209;	LC-ESI-QQ	POSITIVE	30 V
KO002897	Fenfluramine;	C12H16F3N	CAS 458-24-2;KEGG C06996;NIKKAJI J5.760F;PUBCHEM SID:9209;	LC-ESI-QQ	POSITIVE	40 V
KO002898	Fenfluramine;	C12H16F3N	CAS 458-24-2;KEGG C06996;NIKKAJI J5.760F;PUBCHEM SID:9209;	LC-ESI-QQ	POSITIVE	50 V
KO002899	Formiminoaspartate;N-Formimidoyl-L-aspartate;N-Formimino-L-aspartate;Formiminoaspartic acid;	C5H8N2O4	CHEBI 18387;KEGG C03409;PUBCHEM SID:6238;	LC-ESI-QQ	POSITIVE	10 V
KO002900	Formiminoaspartate;N-Formimidoyl-L-aspartate;N-Formimino-L-aspartate;Formiminoaspartic acid;	C5H8N2O4	CHEBI 18387;KEGG C03409;PUBCHEM SID:6238;	LC-ESI-QQ	POSITIVE	20 V
KO002901	Formiminoaspartate;N-Formimidoyl-L-aspartate;N-Formimino-L-aspartate;Formiminoaspartic acid;	C5H8N2O4	CHEBI 18387;KEGG C03409;PUBCHEM SID:6238;	LC-ESI-QQ	POSITIVE	30 V
KO002902	Formiminoaspartate;N-Formimidoyl-L-aspartate;N-Formimino-L-aspartate;Formiminoaspartic acid;	C5H8N2O4	CHEBI 18387;KEGG C03409;PUBCHEM SID:6238;	LC-ESI-QQ	POSITIVE	40 V
KO002903	Formiminoaspartate;N-Formimidoyl-L-aspartate;N-Formimino-L-aspartate;Formiminoaspartic acid;	C5H8N2O4	CHEBI 18387;KEGG C03409;PUBCHEM SID:6238;	LC-ESI-QQ	POSITIVE	50 V
KO002905	N-Formylmethionine;N-Formyl-L-Methionine;	C6H11NO3S	KEGG C03145;	LC-ESI-QQ	POSITIVE	20 V
KO002906	N-Formylmethionine;N-Formyl-L-Methionine;	C6H11NO3S	KEGG C03145;	LC-ESI-QQ	POSITIVE	30 V
KO002907	N-Formylmethionine;N-Formyl-L-Methionine;	C6H11NO3S	KEGG C03145;	LC-ESI-QQ	POSITIVE	40 V
KO002909	4-Fluoroaniline;	C6H6FN	CAS 371-40-4;KEGG C11014;NIKKAJI J33.843E;PUBCHEM SID:13197;	LC-ESI-QQ	POSITIVE	10 V
KO002910	4-Fluoroaniline;	C6H6FN	CAS 371-40-4;KEGG C11014;NIKKAJI J33.843E;PUBCHEM SID:13197;	LC-ESI-QQ	POSITIVE	20 V
KO002914	Glucose 6-phosphate;D-Glucose 6-phosphate;Robison ester;	C6H13O9P	CAS 56-73-5;CHEBI 15954;KEGG C00092;NIKKAJI J40.066A J166.116G;PUBCHEM SID:3392;	LC-ESI-QQ	POSITIVE	10 V
KO002915	Glucose 6-phosphate;D-Glucose 6-phosphate;Robison ester;	C6H13O9P	CAS 56-73-5;CHEBI 15954;KEGG C00092;NIKKAJI J40.066A J166.116G;PUBCHEM SID:3392;	LC-ESI-QQ	POSITIVE	20 V
KO002916	Glucose 6-phosphate;D-Glucose 6-phosphate;Robison ester;	C6H13O9P	CAS 56-73-5;CHEBI 15954;KEGG C00092;NIKKAJI J40.066A J166.116G;PUBCHEM SID:3392;	LC-ESI-QQ	POSITIVE	30 V
KO002917	Glucose 6-phosphate;D-Glucose 6-phosphate;Robison ester;	C6H13O9P	CAS 56-73-5;CHEBI 15954;KEGG C00092;NIKKAJI J40.066A J166.116G;PUBCHEM SID:3392;	LC-ESI-QQ	POSITIVE	40 V
KO002918	Glucose 6-phosphate;D-Glucose 6-phosphate;Robison ester;	C6H13O9P	CAS 56-73-5;CHEBI 15954;KEGG C00092;NIKKAJI J40.066A J166.116G;PUBCHEM SID:3392;	LC-ESI-QQ	POSITIVE	50 V
KO002919	D-Glu;D-2-Aminoglutaric acid;D-Glutamate;D-Glutaminic acid;D-Glutamic acid;	C5H9NO4	CAS 6893-26-1;CHEBI 15966;CHEMPDB DGL;KEGG C00217;NIKKAJI J9.214B;PUBCHEM SID:3517;	LC-ESI-QQ	POSITIVE	10 V
KO002920	D-Glu;D-2-Aminoglutaric acid;D-Glutamate;D-Glutaminic acid;D-Glutamic acid;	C5H9NO4	CAS 6893-26-1;CHEBI 15966;CHEMPDB DGL;KEGG C00217;NIKKAJI J9.214B;PUBCHEM SID:3517;	LC-ESI-QQ	POSITIVE	20 V
KO002921	D-Glu;D-2-Aminoglutaric acid;D-Glutamate;D-Glutaminic acid;D-Glutamic acid;	C5H9NO4	CAS 6893-26-1;CHEBI 15966;CHEMPDB DGL;KEGG C00217;NIKKAJI J9.214B;PUBCHEM SID:3517;	LC-ESI-QQ	POSITIVE	30 V
KO002922	D-Glu;D-2-Aminoglutaric acid;D-Glutamate;D-Glutaminic acid;D-Glutamic acid;	C5H9NO4	CAS 6893-26-1;CHEBI 15966;CHEMPDB DGL;KEGG C00217;NIKKAJI J9.214B;PUBCHEM SID:3517;	LC-ESI-QQ	POSITIVE	40 V
KO002923	D-Glu;D-2-Aminoglutaric acid;D-Glutamate;D-Glutaminic acid;D-Glutamic acid;	C5H9NO4	CAS 6893-26-1;CHEBI 15966;CHEMPDB DGL;KEGG C00217;NIKKAJI J9.214B;PUBCHEM SID:3517;	LC-ESI-QQ	POSITIVE	50 V
KO002931	Oxidized glutathione;Oxiglutatione;Glutathione disulfide;GSSG;L-Glutathione (oxidized form);	C20H32N6O12S2	CAS 27025-41-8;CHEBI 17858;CHEMPDB GDS;KEGG C00127;NIKKAJI J415.688I;PUBCHEM SID:3427;	LC-ESI-QQ	POSITIVE	30 V
KO002932	Oxidized glutathione;Oxiglutatione;Glutathione disulfide;GSSG;L-Glutathione (oxidized form);	C20H32N6O12S2	CAS 27025-41-8;CHEBI 17858;CHEMPDB GDS;KEGG C00127;NIKKAJI J415.688I;PUBCHEM SID:3427;	LC-ESI-QQ	POSITIVE	40 V
KO002944	L-Gln;L-Glutamine;L-2-Aminoglutaramic acid;	C5H10N2O3	CAS 56-85-9;CHEBI 18050;CHEMPDB GLN;KEGG C00064;NIKKAJI J9.170G;PUBCHEM SID:3364;	LC-ESI-QQ	POSITIVE	10 V
KO002945	L-Gln;L-Glutamine;L-2-Aminoglutaramic acid;	C5H10N2O3	CAS 56-85-9;CHEBI 18050;CHEMPDB GLN;KEGG C00064;NIKKAJI J9.170G;PUBCHEM SID:3364;	LC-ESI-QQ	POSITIVE	20 V
KO002946	L-Gln;L-Glutamine;L-2-Aminoglutaramic acid;	C5H10N2O3	CAS 56-85-9;CHEBI 18050;CHEMPDB GLN;KEGG C00064;NIKKAJI J9.170G;PUBCHEM SID:3364;	LC-ESI-QQ	POSITIVE	30 V
KO002949	L-Glu;L-Glutamate;L-Glutaminic acid;L-Glutamic acid;	C5H9NO4	CAS 56-86-0;CHEBI 16015;CHEMPDB GLU;KEGG C00025;NIKKAJI J9.171E;PUBCHEM SID:3327;	LC-ESI-QQ	POSITIVE	10 V
KO002950	L-Glu;L-Glutamate;L-Glutaminic acid;L-Glutamic acid;	C5H9NO4	CAS 56-86-0;CHEBI 16015;CHEMPDB GLU;KEGG C00025;NIKKAJI J9.171E;PUBCHEM SID:3327;	LC-ESI-QQ	POSITIVE	20 V
KO002952	L-Glu;L-Glutamate;L-Glutaminic acid;L-Glutamic acid;	C5H9NO4	CAS 56-86-0;CHEBI 16015;CHEMPDB GLU;KEGG C00025;NIKKAJI J9.171E;PUBCHEM SID:3327;	LC-ESI-QQ	POSITIVE	40 V
KO002954	Glucosamine 6-phosphate;D-Glucosamine 6-phosphate;D-Glucosamine phosphate;	C6H14NO8P	CAS 3616-42-0;CHEBI 15873;KEGG C00352;NIKKAJI J79.822C;PUBCHEM SID:3645;	LC-ESI-QQ	POSITIVE	10 V
KO002955	Glucosamine 6-phosphate;D-Glucosamine 6-phosphate;D-Glucosamine phosphate;	C6H14NO8P	CAS 3616-42-0;CHEBI 15873;KEGG C00352;NIKKAJI J79.822C;PUBCHEM SID:3645;	LC-ESI-QQ	POSITIVE	20 V
KO002956	Glucosamine 6-phosphate;D-Glucosamine 6-phosphate;D-Glucosamine phosphate;	C6H14NO8P	CAS 3616-42-0;CHEBI 15873;KEGG C00352;NIKKAJI J79.822C;PUBCHEM SID:3645;	LC-ESI-QQ	POSITIVE	30 V
KO002957	Glucosamine 6-phosphate;D-Glucosamine 6-phosphate;D-Glucosamine phosphate;	C6H14NO8P	CAS 3616-42-0;CHEBI 15873;KEGG C00352;NIKKAJI J79.822C;PUBCHEM SID:3645;	LC-ESI-QQ	POSITIVE	40 V
KO002958	Glucosamine 6-phosphate;D-Glucosamine 6-phosphate;D-Glucosamine phosphate;	C6H14NO8P	CAS 3616-42-0;CHEBI 15873;KEGG C00352;NIKKAJI J79.822C;PUBCHEM SID:3645;	LC-ESI-QQ	POSITIVE	50 V
KO002959	g-Guanidinobutyrate;4-Guanidinobutanoate;gamma-Guanidinobutyric acid;	C5H11N3O2	CAS 463-00-3;CHEBI 15728;KEGG C01035;NIKKAJI J196.182I;PUBCHEM SID:4278;	LC-ESI-QQ	POSITIVE	10 V
KO002960	g-Guanidinobutyrate;4-Guanidinobutanoate;gamma-Guanidinobutyric acid;	C5H11N3O2	CAS 463-00-3;CHEBI 15728;KEGG C01035;NIKKAJI J196.182I;PUBCHEM SID:4278;	LC-ESI-QQ	POSITIVE	20 V
KO002961	g-Guanidinobutyrate;4-Guanidinobutanoate;gamma-Guanidinobutyric acid;	C5H11N3O2	CAS 463-00-3;CHEBI 15728;KEGG C01035;NIKKAJI J196.182I;PUBCHEM SID:4278;	LC-ESI-QQ	POSITIVE	30 V
KO002962	g-Guanidinobutyrate;4-Guanidinobutanoate;gamma-Guanidinobutyric acid;	C5H11N3O2	CAS 463-00-3;CHEBI 15728;KEGG C01035;NIKKAJI J196.182I;PUBCHEM SID:4278;	LC-ESI-QQ	POSITIVE	40 V
KO002963	g-Guanidinobutyrate;4-Guanidinobutanoate;gamma-Guanidinobutyric acid;	C5H11N3O2	CAS 463-00-3;CHEBI 15728;KEGG C01035;NIKKAJI J196.182I;PUBCHEM SID:4278;	LC-ESI-QQ	POSITIVE	50 V
KO002965	Gly-Gly;Glycylglycine;	C4H8N2O3	CAS 556-50-3;CHEBI 17201;KEGG C02037;NIKKAJI J2.659J;PUBCHEM SID:5129;	LC-ESI-QQ	POSITIVE	20 V
KO002966	Gly-Gly;Glycylglycine;	C4H8N2O3	CAS 556-50-3;CHEBI 17201;KEGG C02037;NIKKAJI J2.659J;PUBCHEM SID:5129;	LC-ESI-QQ	POSITIVE	30 V
KO002969	b-Guanidinopropionate;3-Guanidinopropanoate;beta-Guanidinopropionic acid;	C4H9N3O2	CHEBI 15968;KEGG C03065;PUBCHEM SID:5965;	LC-ESI-QQ	POSITIVE	10 V
KO002970	b-Guanidinopropionate;3-Guanidinopropanoate;beta-Guanidinopropionic acid;	C4H9N3O2	CHEBI 15968;KEGG C03065;PUBCHEM SID:5965;	LC-ESI-QQ	POSITIVE	20 V
KO002971	b-Guanidinopropionate;3-Guanidinopropanoate;beta-Guanidinopropionic acid;	C4H9N3O2	CHEBI 15968;KEGG C03065;PUBCHEM SID:5965;	LC-ESI-QQ	POSITIVE	30 V
KO002972	b-Guanidinopropionate;3-Guanidinopropanoate;beta-Guanidinopropionic acid;	C4H9N3O2	CHEBI 15968;KEGG C03065;PUBCHEM SID:5965;	LC-ESI-QQ	POSITIVE	40 V
KO002976	Gramine;	C11H14N2	CAS 87-52-5;KEGG C08304;NIKKAJI J10.618F;PUBCHEM SID:10502;	LC-ESI-QQ	POSITIVE	30 V
KO002977	Gramine;	C11H14N2	CAS 87-52-5;KEGG C08304;NIKKAJI J10.618F;PUBCHEM SID:10502;	LC-ESI-QQ	POSITIVE	40 V
KO002978	Gramine;	C11H14N2	CAS 87-52-5;KEGG C08304;NIKKAJI J10.618F;PUBCHEM SID:10502;	LC-ESI-QQ	POSITIVE	50 V
KO002979	Glu-Glu;	C10H16N2O7	CAS 3929-61-1;KEGG C01425;NIKKAJI J364.668H;PUBCHEM SID:4610;	LC-ESI-QQ	POSITIVE	10 V
KO002980	Glu-Glu;	C10H16N2O7	CAS 3929-61-1;KEGG C01425;NIKKAJI J364.668H;PUBCHEM SID:4610;	LC-ESI-QQ	POSITIVE	20 V
KO002981	Glu-Glu;	C10H16N2O7	CAS 3929-61-1;KEGG C01425;NIKKAJI J364.668H;PUBCHEM SID:4610;	LC-ESI-QQ	POSITIVE	30 V
KO002982	Glu-Glu;	C10H16N2O7	CAS 3929-61-1;KEGG C01425;NIKKAJI J364.668H;PUBCHEM SID:4610;	LC-ESI-QQ	POSITIVE	40 V
KO002983	Glu-Glu;	C10H16N2O7	CAS 3929-61-1;KEGG C01425;NIKKAJI J364.668H;PUBCHEM SID:4610;	LC-ESI-QQ	POSITIVE	50 V
KO002985	Galactosamine;D-Chondrosamine;2-Amino-2-deoxy-D-galactose;D-Galactosamine;D-(+)-Galactosamine;	C6H13NO5	CAS 7535-00-4;CHEBI 28328;KEGG C02262;NIKKAJI J16.141A;PUBCHEM SID:5324;	LC-ESI-QQ	POSITIVE	20 V
KO002986	Galactosamine;D-Chondrosamine;2-Amino-2-deoxy-D-galactose;D-Galactosamine;D-(+)-Galactosamine;	C6H13NO5	CAS 7535-00-4;CHEBI 28328;KEGG C02262;NIKKAJI J16.141A;PUBCHEM SID:5324;	LC-ESI-QQ	POSITIVE	30 V
KO002987	Galactosamine;D-Chondrosamine;2-Amino-2-deoxy-D-galactose;D-Galactosamine;D-(+)-Galactosamine;	C6H13NO5	CAS 7535-00-4;CHEBI 28328;KEGG C02262;NIKKAJI J16.141A;PUBCHEM SID:5324;	LC-ESI-QQ	POSITIVE	40 V
KO002988	Galactosamine;D-Chondrosamine;2-Amino-2-deoxy-D-galactose;D-Galactosamine;D-(+)-Galactosamine;	C6H13NO5	CAS 7535-00-4;CHEBI 28328;KEGG C02262;NIKKAJI J16.141A;PUBCHEM SID:5324;	LC-ESI-QQ	POSITIVE	50 V
KO002989	Glycocholate;Glycocholic acid;3alpha,7alpha,12alpha-Trihydroxy-5beta-cholan-24-oylglycine;	C26H43NO6	CAS 475-31-0;CHEBI 29746;KEGG C01921;NIKKAJI J12.411G;PUBCHEM SID:5027;	LC-ESI-QQ	POSITIVE	10 V
KO002990	Glycocholate;Glycocholic acid;3alpha,7alpha,12alpha-Trihydroxy-5beta-cholan-24-oylglycine;	C26H43NO6	CAS 475-31-0;CHEBI 29746;KEGG C01921;NIKKAJI J12.411G;PUBCHEM SID:5027;	LC-ESI-QQ	POSITIVE	20 V
KO002994	Glucosamine;D-Glucosamine;Chitosamine;2-Amino-2-deoxy-D-glucose;D-(+)-Glucosamine;	C6H13NO5	CAS 3416-24-8;CHEBI 17315;KEGG C00329;NIKKAJI J10.582A;PUBCHEM SID:3623;	LC-ESI-QQ	POSITIVE	10 V
KO002995	Glucosamine;D-Glucosamine;Chitosamine;2-Amino-2-deoxy-D-glucose;D-(+)-Glucosamine;	C6H13NO5	CAS 3416-24-8;CHEBI 17315;KEGG C00329;NIKKAJI J10.582A;PUBCHEM SID:3623;	LC-ESI-QQ	POSITIVE	20 V
KO002996	Glucosamine;D-Glucosamine;Chitosamine;2-Amino-2-deoxy-D-glucose;D-(+)-Glucosamine;	C6H13NO5	CAS 3416-24-8;CHEBI 17315;KEGG C00329;NIKKAJI J10.582A;PUBCHEM SID:3623;	LC-ESI-QQ	POSITIVE	30 V
KO002997	Glucosamine;D-Glucosamine;Chitosamine;2-Amino-2-deoxy-D-glucose;D-(+)-Glucosamine;	C6H13NO5	CAS 3416-24-8;CHEBI 17315;KEGG C00329;NIKKAJI J10.582A;PUBCHEM SID:3623;	LC-ESI-QQ	POSITIVE	40 V
KO002998	Glucosamine;D-Glucosamine;Chitosamine;2-Amino-2-deoxy-D-glucose;D-(+)-Glucosamine;	C6H13NO5	CAS 3416-24-8;CHEBI 17315;KEGG C00329;NIKKAJI J10.582A;PUBCHEM SID:3623;	LC-ESI-QQ	POSITIVE	50 V
KO002999	Glycyrrhizate;Glycyrrhizinate;Glycyrrhizin;Glycyrrhizic acid;	C42H62O16	CAS 1405-86-3;CHEBI 29807;KEGG C02284;NIKKAJI J1.238F;PUBCHEM SID:5341;	LC-ESI-QQ	POSITIVE	10 V
KO003001	Glycyrrhizate;Glycyrrhizinate;Glycyrrhizin;Glycyrrhizic acid;	C42H62O16	CAS 1405-86-3;CHEBI 29807;KEGG C02284;NIKKAJI J1.238F;PUBCHEM SID:5341;	LC-ESI-QQ	POSITIVE	30 V
KO003004	Glucosaminate;D-Glucosaminate;D-Glucosaminic acid;2-Amino-2-deoxy-D-gluconate;Glucosaminic acid;	C6H13NO6	CAS 3646-68-2;CHEBI 17784;KEGG C03752;NIKKAJI J205.566J;PUBCHEM SID:6511;	LC-ESI-QQ	POSITIVE	10 V
KO003005	Glucosaminate;D-Glucosaminate;D-Glucosaminic acid;2-Amino-2-deoxy-D-gluconate;Glucosaminic acid;	C6H13NO6	CAS 3646-68-2;CHEBI 17784;KEGG C03752;NIKKAJI J205.566J;PUBCHEM SID:6511;	LC-ESI-QQ	POSITIVE	20 V
KO003006	Glucosaminate;D-Glucosaminate;D-Glucosaminic acid;2-Amino-2-deoxy-D-gluconate;Glucosaminic acid;	C6H13NO6	CAS 3646-68-2;CHEBI 17784;KEGG C03752;NIKKAJI J205.566J;PUBCHEM SID:6511;	LC-ESI-QQ	POSITIVE	30 V
KO003007	Glucosaminate;D-Glucosaminate;D-Glucosaminic acid;2-Amino-2-deoxy-D-gluconate;Glucosaminic acid;	C6H13NO6	CAS 3646-68-2;CHEBI 17784;KEGG C03752;NIKKAJI J205.566J;PUBCHEM SID:6511;	LC-ESI-QQ	POSITIVE	40 V
KO003008	Glucosaminate;D-Glucosaminate;D-Glucosaminic acid;2-Amino-2-deoxy-D-gluconate;Glucosaminic acid;	C6H13NO6	CAS 3646-68-2;CHEBI 17784;KEGG C03752;NIKKAJI J205.566J;PUBCHEM SID:6511;	LC-ESI-QQ	POSITIVE	50 V
KO003009	N-Glycolylneuraminate;N-Glycoloyl-neuraminate;NeuNGc;N-Glycolylneuraminic acid;	C11H19NO10	KEGG C03410;PUBCHEM SID:6239;	LC-ESI-QQ	POSITIVE	10 V
KO003010	N-Glycolylneuraminate;N-Glycoloyl-neuraminate;NeuNGc;N-Glycolylneuraminic acid;	C11H19NO10	KEGG C03410;PUBCHEM SID:6239;	LC-ESI-QQ	POSITIVE	20 V
KO003011	N-Glycolylneuraminate;N-Glycoloyl-neuraminate;NeuNGc;N-Glycolylneuraminic acid;	C11H19NO10	KEGG C03410;PUBCHEM SID:6239;	LC-ESI-QQ	POSITIVE	30 V
KO003012	N-Glycolylneuraminate;N-Glycoloyl-neuraminate;NeuNGc;N-Glycolylneuraminic acid;	C11H19NO10	KEGG C03410;PUBCHEM SID:6239;	LC-ESI-QQ	POSITIVE	40 V
KO003013	N-Glycolylneuraminate;N-Glycoloyl-neuraminate;NeuNGc;N-Glycolylneuraminic acid;	C11H19NO10	KEGG C03410;PUBCHEM SID:6239;	LC-ESI-QQ	POSITIVE	50 V
KO003015	Galactosamine 1-phosphate;D-Galactosamine 1-phosphate;	C6H14NO8P	KEGG C03783;PUBCHEM SID:6534;	LC-ESI-QQ	POSITIVE	20 V
KO003016	Galactosamine 1-phosphate;D-Galactosamine 1-phosphate;	C6H14NO8P	KEGG C03783;PUBCHEM SID:6534;	LC-ESI-QQ	POSITIVE	30 V
KO003017	Galactosamine 1-phosphate;D-Galactosamine 1-phosphate;	C6H14NO8P	KEGG C03783;PUBCHEM SID:6534;	LC-ESI-QQ	POSITIVE	40 V
KO003018	Galactosamine 1-phosphate;D-Galactosamine 1-phosphate;	C6H14NO8P	KEGG C03783;PUBCHEM SID:6534;	LC-ESI-QQ	POSITIVE	50 V
KO003019	Glycerophosphorylcholine;Glycerophosphocholine;sn-Glycero-3-phosphocholine;	C8H21NO6P	CHEBI 16870;KEGG C00670;PUBCHEM SID:3939;	LC-ESI-QQ	POSITIVE	10 V
KO003020	Glycerophosphorylcholine;Glycerophosphocholine;sn-Glycero-3-phosphocholine;	C8H21NO6P	CHEBI 16870;KEGG C00670;PUBCHEM SID:3939;	LC-ESI-QQ	POSITIVE	20 V
KO003021	Glycerophosphorylcholine;Glycerophosphocholine;sn-Glycero-3-phosphocholine;	C8H21NO6P	CHEBI 16870;KEGG C00670;PUBCHEM SID:3939;	LC-ESI-QQ	POSITIVE	30 V
KO003022	Glycerophosphorylcholine;Glycerophosphocholine;sn-Glycero-3-phosphocholine;	C8H21NO6P	CHEBI 16870;KEGG C00670;PUBCHEM SID:3939;	LC-ESI-QQ	POSITIVE	40 V
KO003024	Gly-Leu;Glycyl-L-leucine;Glycyl-leucine;	C8H16N2O3	CAS 869-19-2;KEGG C02155;NIKKAJI J150.139I;PUBCHEM SID:5232;	LC-ESI-QQ	POSITIVE	10 V
KO003025	Gly-Leu;Glycyl-L-leucine;Glycyl-leucine;	C8H16N2O3	CAS 869-19-2;KEGG C02155;NIKKAJI J150.139I;PUBCHEM SID:5232;	LC-ESI-QQ	POSITIVE	20 V
KO003026	Gly-Leu;Glycyl-L-leucine;Glycyl-leucine;	C8H16N2O3	CAS 869-19-2;KEGG C02155;NIKKAJI J150.139I;PUBCHEM SID:5232;	LC-ESI-QQ	POSITIVE	30 V
KO003027	Gly-Leu;Glycyl-L-leucine;Glycyl-leucine;	C8H16N2O3	CAS 869-19-2;KEGG C02155;NIKKAJI J150.139I;PUBCHEM SID:5232;	LC-ESI-QQ	POSITIVE	40 V
KO003028	Gly-Leu;Glycyl-L-leucine;Glycyl-leucine;	C8H16N2O3	CAS 869-19-2;KEGG C02155;NIKKAJI J150.139I;PUBCHEM SID:5232;	LC-ESI-QQ	POSITIVE	50 V
KO003030	Glycerophosphate(2);Glycerophosphoric acid;sn-Glycerol 3-phosphate;sn-Gro-1-P;Glycerol-3-phosphate;Glycerophosphate;	C3H9O6P	CAS 57-03-4;CHEBI 15978;KEGG C00093;NIKKAJI J4.450D;PUBCHEM SID:3393;	LC-ESI-QQ	POSITIVE	20 V
KO003031	Glycerophosphate(2);Glycerophosphoric acid;sn-Glycerol 3-phosphate;sn-Gro-1-P;Glycerol-3-phosphate;Glycerophosphate;	C3H9O6P	CAS 57-03-4;CHEBI 15978;KEGG C00093;NIKKAJI J4.450D;PUBCHEM SID:3393;	LC-ESI-QQ	POSITIVE	30 V
KO003035	Glycyrrhetinate;Glycyrrhetinic acid;Enoxolone;	C30H46O4	CAS 1449-05-4 471-53-4;CHEBI 30853;KEGG C02283;PUBCHEM SID:5340;	LC-ESI-QQ	POSITIVE	20 V
KO003036	Glycyrrhetinate;Glycyrrhetinic acid;Enoxolone;	C30H46O4	CAS 1449-05-4 471-53-4;CHEBI 30853;KEGG C02283;PUBCHEM SID:5340;	LC-ESI-QQ	POSITIVE	30 V
KO003039	Ganciclovir;	C9H13N5O4	KEGG C07019;	LC-ESI-QQ	POSITIVE	10 V
KO003040	Ganciclovir;	C9H13N5O4	KEGG C07019;	LC-ESI-QQ	POSITIVE	20 V
KO003041	Ganciclovir;	C9H13N5O4	KEGG C07019;	LC-ESI-QQ	POSITIVE	30 V
KO003042	Ganciclovir;	C9H13N5O4	KEGG C07019;	LC-ESI-QQ	POSITIVE	40 V
KO003043	Ganciclovir;	C9H13N5O4	KEGG C07019;	LC-ESI-QQ	POSITIVE	50 V
KO003044	2-Guanidinobenzimidazole;2-Benzimidazolylguanidine;	C8H9N5	CAS 5418-95-1;KEGG C10898;NIKKAJI J217.997K;PUBCHEM SID:13081;	LC-ESI-QQ	POSITIVE	10 V
KO003045	2-Guanidinobenzimidazole;2-Benzimidazolylguanidine;	C8H9N5	CAS 5418-95-1;KEGG C10898;NIKKAJI J217.997K;PUBCHEM SID:13081;	LC-ESI-QQ	POSITIVE	20 V
KO003046	2-Guanidinobenzimidazole;2-Benzimidazolylguanidine;	C8H9N5	CAS 5418-95-1;KEGG C10898;NIKKAJI J217.997K;PUBCHEM SID:13081;	LC-ESI-QQ	POSITIVE	30 V
KO003049	TRH;Protirelin;Thyrotropin releasing hormone;	C16H22N6O4	CAS 24305-27-9;KEGG C03958;NIKKAJI J3.473H;PUBCHEM SID:6679;	LC-ESI-QQ	POSITIVE	10 V
KO003050	TRH;Protirelin;Thyrotropin releasing hormone;	C16H22N6O4	CAS 24305-27-9;KEGG C03958;NIKKAJI J3.473H;PUBCHEM SID:6679;	LC-ESI-QQ	POSITIVE	20 V
KO003051	TRH;Protirelin;Thyrotropin releasing hormone;	C16H22N6O4	CAS 24305-27-9;KEGG C03958;NIKKAJI J3.473H;PUBCHEM SID:6679;	LC-ESI-QQ	POSITIVE	30 V
KO003052	TRH;Protirelin;Thyrotropin releasing hormone;	C16H22N6O4	CAS 24305-27-9;KEGG C03958;NIKKAJI J3.473H;PUBCHEM SID:6679;	LC-ESI-QQ	POSITIVE	40 V
KO003053	TRH;Protirelin;Thyrotropin releasing hormone;	C16H22N6O4	CAS 24305-27-9;KEGG C03958;NIKKAJI J3.473H;PUBCHEM SID:6679;	LC-ESI-QQ	POSITIVE	50 V
KO003055	His;L-Histidine;(S)-alpha-Amino-1H-imidazole-4-propionic acid;	C6H9N3O2	CAS 71-00-1;CHEBI 15971;CHEMPDB HIS;KEGG C00135;NIKKAJI J4.881J;PUBCHEM SID:3435;	LC-ESI-QQ	POSITIVE	20 V
KO003056	His;L-Histidine;(S)-alpha-Amino-1H-imidazole-4-propionic acid;	C6H9N3O2	CAS 71-00-1;CHEBI 15971;CHEMPDB HIS;KEGG C00135;NIKKAJI J4.881J;PUBCHEM SID:3435;	LC-ESI-QQ	POSITIVE	30 V
KO003057	His;L-Histidine;(S)-alpha-Amino-1H-imidazole-4-propionic acid;	C6H9N3O2	CAS 71-00-1;CHEBI 15971;CHEMPDB HIS;KEGG C00135;NIKKAJI J4.881J;PUBCHEM SID:3435;	LC-ESI-QQ	POSITIVE	40 V
KO003058	His;L-Histidine;(S)-alpha-Amino-1H-imidazole-4-propionic acid;	C6H9N3O2	CAS 71-00-1;CHEBI 15971;CHEMPDB HIS;KEGG C00135;NIKKAJI J4.881J;PUBCHEM SID:3435;	LC-ESI-QQ	POSITIVE	50 V
KO003059	Homoserine;2-Amino-4-hydroxybutyric acid;L-Homoserine;	C4H9NO3	CAS 672-15-1;CHEBI 15699;CHEMPDB HSE;KEGG C00263;NIKKAJI J9.199E;PUBCHEM SID:3561;	LC-ESI-QQ	POSITIVE	10 V
KO003060	Homoserine;2-Amino-4-hydroxybutyric acid;L-Homoserine;	C4H9NO3	CAS 672-15-1;CHEBI 15699;CHEMPDB HSE;KEGG C00263;NIKKAJI J9.199E;PUBCHEM SID:3561;	LC-ESI-QQ	POSITIVE	20 V
KO003063	Hydroxyproline;4-Hydroxy-L-proline;L-Hydroxyproline;	C5H9NO3	CAS 51-35-4;CHEBI 18240;KEGG C01015;NIKKAJI J148.015D;PUBCHEM SID:4260;	LC-ESI-QQ	POSITIVE	10 V
KO003064	Hydroxyproline;4-Hydroxy-L-proline;L-Hydroxyproline;	C5H9NO3	CAS 51-35-4;CHEBI 18240;KEGG C01015;NIKKAJI J148.015D;PUBCHEM SID:4260;	LC-ESI-QQ	POSITIVE	20 V
KO003065	Hydroxyproline;4-Hydroxy-L-proline;L-Hydroxyproline;	C5H9NO3	CAS 51-35-4;CHEBI 18240;KEGG C01015;NIKKAJI J148.015D;PUBCHEM SID:4260;	LC-ESI-QQ	POSITIVE	30 V
KO003066	Hydroxyproline;4-Hydroxy-L-proline;L-Hydroxyproline;	C5H9NO3	CAS 51-35-4;CHEBI 18240;KEGG C01015;NIKKAJI J148.015D;PUBCHEM SID:4260;	LC-ESI-QQ	POSITIVE	40 V
KO003068	Homocarnosine;N-(4-Amino-1-oxobutyryl)histidine;L-Homocarnosine;gamma-Aminobutyryl histidine;	C10H16N4O3	CAS 3650-73-5;KEGG C00884;NIKKAJI J14.557B;PUBCHEM SID:4140;	LC-ESI-QQ	POSITIVE	10 V
KO003069	Homocarnosine;N-(4-Amino-1-oxobutyryl)histidine;L-Homocarnosine;gamma-Aminobutyryl histidine;	C10H16N4O3	CAS 3650-73-5;KEGG C00884;NIKKAJI J14.557B;PUBCHEM SID:4140;	LC-ESI-QQ	POSITIVE	20 V
KO003070	Homocarnosine;N-(4-Amino-1-oxobutyryl)histidine;L-Homocarnosine;gamma-Aminobutyryl histidine;	C10H16N4O3	CAS 3650-73-5;KEGG C00884;NIKKAJI J14.557B;PUBCHEM SID:4140;	LC-ESI-QQ	POSITIVE	30 V
KO003071	Homocarnosine;N-(4-Amino-1-oxobutyryl)histidine;L-Homocarnosine;gamma-Aminobutyryl histidine;	C10H16N4O3	CAS 3650-73-5;KEGG C00884;NIKKAJI J14.557B;PUBCHEM SID:4140;	LC-ESI-QQ	POSITIVE	40 V
KO003072	Homocarnosine;N-(4-Amino-1-oxobutyryl)histidine;L-Homocarnosine;gamma-Aminobutyryl histidine;	C10H16N4O3	CAS 3650-73-5;KEGG C00884;NIKKAJI J14.557B;PUBCHEM SID:4140;	LC-ESI-QQ	POSITIVE	50 V
KO003073	Hypoxanthine;Purine-6-ol;	C5H4N4O	CAS 68-94-0;CHEBI 17368;CHEMPDB HPA;KEGG C00262;NIKKAJI J1.934H;PUBCHEM SID:3560;	LC-ESI-QQ	POSITIVE	10 V
KO003074	Hypoxanthine;Purine-6-ol;	C5H4N4O	CAS 68-94-0;CHEBI 17368;CHEMPDB HPA;KEGG C00262;NIKKAJI J1.934H;PUBCHEM SID:3560;	LC-ESI-QQ	POSITIVE	20 V
KO003078	6-Hydroxynicotinate;6-Hydroxynicotinic acid;	C6H5NO3	CAS 5006-66-6;CHEBI 16168;KEGG C01020;NIKKAJI J208I;PUBCHEM SID:4265;	LC-ESI-QQ	POSITIVE	10 V
KO003079	6-Hydroxynicotinate;6-Hydroxynicotinic acid;	C6H5NO3	CAS 5006-66-6;CHEBI 16168;KEGG C01020;NIKKAJI J208I;PUBCHEM SID:4265;	LC-ESI-QQ	POSITIVE	20 V
KO003080	6-Hydroxynicotinate;6-Hydroxynicotinic acid;	C6H5NO3	CAS 5006-66-6;CHEBI 16168;KEGG C01020;NIKKAJI J208I;PUBCHEM SID:4265;	LC-ESI-QQ	POSITIVE	30 V
KO003090	2-Hydroxypyridine;2-Pyridone;2-Pyridinol;	C5H5NO	CAS 142-08-5;CHEBI 16540;KEGG C02502;NIKKAJI J13.556I;PUBCHEM SID:5514;	LC-ESI-QQ	POSITIVE	30 V
KO003092	2-Hydroxypyridine;2-Pyridone;2-Pyridinol;	C5H5NO	CAS 142-08-5;CHEBI 16540;KEGG C02502;NIKKAJI J13.556I;PUBCHEM SID:5514;	LC-ESI-QQ	POSITIVE	50 V
KO003095	4-Hydroxymethylimidazole;Imidazole-4-methanol;	C4H6N2O	CAS 822-55-9;KEGG C05562;NIKKAJI J100.709B;PUBCHEM SID:7892;	LC-ESI-QQ	POSITIVE	30 V
KO003096	4-Hydroxymethylimidazole;Imidazole-4-methanol;	C4H6N2O	CAS 822-55-9;KEGG C05562;NIKKAJI J100.709B;PUBCHEM SID:7892;	LC-ESI-QQ	POSITIVE	40 V
KO003100	Harmaline;	C13H14N2O	CAS 304-21-2;KEGG C06536;NIKKAJI J11.607F;PUBCHEM SID:8766;	LC-ESI-QQ	POSITIVE	30 V
KO003101	Harmaline;	C13H14N2O	CAS 304-21-2;KEGG C06536;NIKKAJI J11.607F;PUBCHEM SID:8766;	LC-ESI-QQ	POSITIVE	40 V
KO003102	Harmaline;	C13H14N2O	CAS 304-21-2;KEGG C06536;NIKKAJI J11.607F;PUBCHEM SID:8766;	LC-ESI-QQ	POSITIVE	50 V
KO003103	Harman;	C12H10N2	CAS 486-84-0;KEGG C09209;NIKKAJI J1.550D;PUBCHEM SID:11400;	LC-ESI-QQ	POSITIVE	10 V
KO003104	Harman;	C12H10N2	CAS 486-84-0;KEGG C09209;NIKKAJI J1.550D;PUBCHEM SID:11400;	LC-ESI-QQ	POSITIVE	20 V
KO003105	Harman;	C12H10N2	CAS 486-84-0;KEGG C09209;NIKKAJI J1.550D;PUBCHEM SID:11400;	LC-ESI-QQ	POSITIVE	30 V
KO003106	Harman;	C12H10N2	CAS 486-84-0;KEGG C09209;NIKKAJI J1.550D;PUBCHEM SID:11400;	LC-ESI-QQ	POSITIVE	40 V
KO003109	Hyoscyamine;Daturine;L-Hyoscyamine;L-Tropine tropate;Duboisine;	C17H23NO3	CAS 101-31-5;KEGG C02046;NIKKAJI J9.268A;PUBCHEM SID:5135;	LC-ESI-QQ	POSITIVE	20 V
KO003110	Hyoscyamine;Daturine;L-Hyoscyamine;L-Tropine tropate;Duboisine;	C17H23NO3	CAS 101-31-5;KEGG C02046;NIKKAJI J9.268A;PUBCHEM SID:5135;	LC-ESI-QQ	POSITIVE	30 V
KO003111	Hyoscyamine;Daturine;L-Hyoscyamine;L-Tropine tropate;Duboisine;	C17H23NO3	CAS 101-31-5;KEGG C02046;NIKKAJI J9.268A;PUBCHEM SID:5135;	LC-ESI-QQ	POSITIVE	40 V
KO003112	Hyoscyamine;Daturine;L-Hyoscyamine;L-Tropine tropate;Duboisine;	C17H23NO3	CAS 101-31-5;KEGG C02046;NIKKAJI J9.268A;PUBCHEM SID:5135;	LC-ESI-QQ	POSITIVE	50 V
KO003113	cis-4-Hydroxyproline;cis-4-Hydroxy-D-proline;	C5H9NO3	CAS 2584-71-6;CHEBI 16231;KEGG C03440;NIKKAJI J192.095B;PUBCHEM SID:6264;	LC-ESI-QQ	POSITIVE	10 V
KO003114	cis-4-Hydroxyproline;cis-4-Hydroxy-D-proline;	C5H9NO3	CAS 2584-71-6;CHEBI 16231;KEGG C03440;NIKKAJI J192.095B;PUBCHEM SID:6264;	LC-ESI-QQ	POSITIVE	20 V
KO003115	cis-4-Hydroxyproline;cis-4-Hydroxy-D-proline;	C5H9NO3	CAS 2584-71-6;CHEBI 16231;KEGG C03440;NIKKAJI J192.095B;PUBCHEM SID:6264;	LC-ESI-QQ	POSITIVE	30 V
KO003116	cis-4-Hydroxyproline;cis-4-Hydroxy-D-proline;	C5H9NO3	CAS 2584-71-6;CHEBI 16231;KEGG C03440;NIKKAJI J192.095B;PUBCHEM SID:6264;	LC-ESI-QQ	POSITIVE	40 V
KO003117	cis-4-Hydroxyproline;cis-4-Hydroxy-D-proline;	C5H9NO3	CAS 2584-71-6;CHEBI 16231;KEGG C03440;NIKKAJI J192.095B;PUBCHEM SID:6264;	LC-ESI-QQ	POSITIVE	50 V
KO003118	3-Hydroxykynurenine;3-Hydroxy-DL-kynurenine;	C10H12N2O4	KEGG C02794;PUBCHEM SID:5745;	LC-ESI-QQ	POSITIVE	10 V
KO003119	3-Hydroxykynurenine;3-Hydroxy-DL-kynurenine;	C10H12N2O4	KEGG C02794;PUBCHEM SID:5745;	LC-ESI-QQ	POSITIVE	20 V
KO003120	3-Hydroxykynurenine;3-Hydroxy-DL-kynurenine;	C10H12N2O4	KEGG C02794;PUBCHEM SID:5745;	LC-ESI-QQ	POSITIVE	30 V
KO003121	3-Hydroxykynurenine;3-Hydroxy-DL-kynurenine;	C10H12N2O4	KEGG C02794;PUBCHEM SID:5745;	LC-ESI-QQ	POSITIVE	40 V
KO003122	3-Hydroxykynurenine;3-Hydroxy-DL-kynurenine;	C10H12N2O4	KEGG C02794;PUBCHEM SID:5745;	LC-ESI-QQ	POSITIVE	50 V
KO003123	5-Hydroxy-3-indoleaceacetate;5-Hydroxyindoleacetate;5-Hydroxyindoleacetic acid;	C10H9NO3	KEGG C05635;PUBCHEM SID:7946;	LC-ESI-QQ	POSITIVE	10 V
KO003124	5-Hydroxy-3-indoleaceacetate;5-Hydroxyindoleacetate;5-Hydroxyindoleacetic acid;	C10H9NO3	KEGG C05635;PUBCHEM SID:7946;	LC-ESI-QQ	POSITIVE	20 V
KO003125	5-Hydroxy-3-indoleaceacetate;5-Hydroxyindoleacetate;5-Hydroxyindoleacetic acid;	C10H9NO3	KEGG C05635;PUBCHEM SID:7946;	LC-ESI-QQ	POSITIVE	30 V
KO003126	5-Hydroxy-3-indoleaceacetate;5-Hydroxyindoleacetate;5-Hydroxyindoleacetic acid;	C10H9NO3	KEGG C05635;PUBCHEM SID:7946;	LC-ESI-QQ	POSITIVE	40 V
KO003127	5-Hydroxy-3-indoleaceacetate;5-Hydroxyindoleacetate;5-Hydroxyindoleacetic acid;	C10H9NO3	KEGG C05635;PUBCHEM SID:7946;	LC-ESI-QQ	POSITIVE	50 V
KO003128	Histamine;2-(4-Imidazolyl)ethylamine;1H-Imidazole-4-ethanamine;	C5H9N3	CAS 51-45-6;CHEBI 18295;CHEMPDB HSM;KEGG C00388;NIKKAJI J4.117C;PUBCHEM SID:3678;	LC-ESI-QQ	POSITIVE	10 V
KO003129	Histamine;2-(4-Imidazolyl)ethylamine;1H-Imidazole-4-ethanamine;	C5H9N3	CAS 51-45-6;CHEBI 18295;CHEMPDB HSM;KEGG C00388;NIKKAJI J4.117C;PUBCHEM SID:3678;	LC-ESI-QQ	POSITIVE	20 V
KO003130	Histamine;2-(4-Imidazolyl)ethylamine;1H-Imidazole-4-ethanamine;	C5H9N3	CAS 51-45-6;CHEBI 18295;CHEMPDB HSM;KEGG C00388;NIKKAJI J4.117C;PUBCHEM SID:3678;	LC-ESI-QQ	POSITIVE	30 V
KO003131	Histamine;2-(4-Imidazolyl)ethylamine;1H-Imidazole-4-ethanamine;	C5H9N3	CAS 51-45-6;CHEBI 18295;CHEMPDB HSM;KEGG C00388;NIKKAJI J4.117C;PUBCHEM SID:3678;	LC-ESI-QQ	POSITIVE	40 V
KO003132	Histamine;2-(4-Imidazolyl)ethylamine;1H-Imidazole-4-ethanamine;	C5H9N3	CAS 51-45-6;CHEBI 18295;CHEMPDB HSM;KEGG C00388;NIKKAJI J4.117C;PUBCHEM SID:3678;	LC-ESI-QQ	POSITIVE	50 V
KO003133	5-Hydroxylysine;5-Hydroxy-L-lysine;Procollagen 5-hydroxy-L-lysine;Procollagen L-erythro-5-hydroxy-L-lysine;	C6H14N2O3	CAS 1190-94-9;CHEBI 18040;KEGG C01211;NIKKAJI J38.540I;PUBCHEM SID:4433;	LC-ESI-QQ	POSITIVE	10 V
KO003134	5-Hydroxylysine;5-Hydroxy-L-lysine;Procollagen 5-hydroxy-L-lysine;Procollagen L-erythro-5-hydroxy-L-lysine;	C6H14N2O3	CAS 1190-94-9;CHEBI 18040;KEGG C01211;NIKKAJI J38.540I;PUBCHEM SID:4433;	LC-ESI-QQ	POSITIVE	20 V
KO003135	5-Hydroxylysine;5-Hydroxy-L-lysine;Procollagen 5-hydroxy-L-lysine;Procollagen L-erythro-5-hydroxy-L-lysine;	C6H14N2O3	CAS 1190-94-9;CHEBI 18040;KEGG C01211;NIKKAJI J38.540I;PUBCHEM SID:4433;	LC-ESI-QQ	POSITIVE	30 V
KO003136	5-Hydroxylysine;5-Hydroxy-L-lysine;Procollagen 5-hydroxy-L-lysine;Procollagen L-erythro-5-hydroxy-L-lysine;	C6H14N2O3	CAS 1190-94-9;CHEBI 18040;KEGG C01211;NIKKAJI J38.540I;PUBCHEM SID:4433;	LC-ESI-QQ	POSITIVE	40 V
KO003137	5-Hydroxylysine;5-Hydroxy-L-lysine;Procollagen 5-hydroxy-L-lysine;Procollagen L-erythro-5-hydroxy-L-lysine;	C6H14N2O3	CAS 1190-94-9;CHEBI 18040;KEGG C01211;NIKKAJI J38.540I;PUBCHEM SID:4433;	LC-ESI-QQ	POSITIVE	50 V
KO003139	Histidinol;L-Histidinol;	C6H11N3O	KEGG C00860;PUBCHEM SID:4117;	LC-ESI-QQ	POSITIVE	20 V
KO003140	Histidinol;L-Histidinol;	C6H11N3O	KEGG C00860;PUBCHEM SID:4117;	LC-ESI-QQ	POSITIVE	30 V
KO003141	Histidinol;L-Histidinol;	C6H11N3O	KEGG C00860;PUBCHEM SID:4117;	LC-ESI-QQ	POSITIVE	40 V
KO003142	Histidinol;L-Histidinol;	C6H11N3O	KEGG C00860;PUBCHEM SID:4117;	LC-ESI-QQ	POSITIVE	50 V
KO003144	Homoarginine;	C7H16N4O2	CAS 156-86-5;KEGG C01924;NIKKAJI J24H;PUBCHEM SID:5030;	LC-ESI-QQ	POSITIVE	20 V
KO003145	Homoarginine;	C7H16N4O2	CAS 156-86-5;KEGG C01924;NIKKAJI J24H;PUBCHEM SID:5030;	LC-ESI-QQ	POSITIVE	30 V
KO003146	Homoarginine;	C7H16N4O2	CAS 156-86-5;KEGG C01924;NIKKAJI J24H;PUBCHEM SID:5030;	LC-ESI-QQ	POSITIVE	40 V
KO003147	Homoarginine;	C7H16N4O2	CAS 156-86-5;KEGG C01924;NIKKAJI J24H;PUBCHEM SID:5030;	LC-ESI-QQ	POSITIVE	50 V
KO003148	Dopamine(2);4-(2-Aminoethyl)benzene-1,2-diol;2-(3,4-Dihydroxyphenyl)ethylamine;4-(2-Aminoethyl)-1,2-benzenediol;3,4-Dihydroxyphenethylamine;Dopamine;	C8H11NO2	CAS 51-61-6;CHEBI 18243;KEGG C03758;NIKKAJI J4.120C;PUBCHEM SID:6517;	LC-ESI-QQ	POSITIVE	10 V
KO003149	Dopamine(2);4-(2-Aminoethyl)benzene-1,2-diol;2-(3,4-Dihydroxyphenyl)ethylamine;4-(2-Aminoethyl)-1,2-benzenediol;3,4-Dihydroxyphenethylamine;Dopamine;	C8H11NO2	CAS 51-61-6;CHEBI 18243;KEGG C03758;NIKKAJI J4.120C;PUBCHEM SID:6517;	LC-ESI-QQ	POSITIVE	20 V
KO003150	Dopamine(2);4-(2-Aminoethyl)benzene-1,2-diol;2-(3,4-Dihydroxyphenyl)ethylamine;4-(2-Aminoethyl)-1,2-benzenediol;3,4-Dihydroxyphenethylamine;Dopamine;	C8H11NO2	CAS 51-61-6;CHEBI 18243;KEGG C03758;NIKKAJI J4.120C;PUBCHEM SID:6517;	LC-ESI-QQ	POSITIVE	30 V
KO003151	Dopamine(2);4-(2-Aminoethyl)benzene-1,2-diol;2-(3,4-Dihydroxyphenyl)ethylamine;4-(2-Aminoethyl)-1,2-benzenediol;3,4-Dihydroxyphenethylamine;Dopamine;	C8H11NO2	CAS 51-61-6;CHEBI 18243;KEGG C03758;NIKKAJI J4.120C;PUBCHEM SID:6517;	LC-ESI-QQ	POSITIVE	40 V
KO003152	Dopamine(2);4-(2-Aminoethyl)benzene-1,2-diol;2-(3,4-Dihydroxyphenyl)ethylamine;4-(2-Aminoethyl)-1,2-benzenediol;3,4-Dihydroxyphenethylamine;Dopamine;	C8H11NO2	CAS 51-61-6;CHEBI 18243;KEGG C03758;NIKKAJI J4.120C;PUBCHEM SID:6517;	LC-ESI-QQ	POSITIVE	50 V
KO003153	Eflornithine;DL-Ornithine, 2-(difluoromethyl)-;	C6H12F2N2O2	CAS 67037-37-0;CHEBI 4761;CHEMPDB DMO;KEGG C07997;NIKKAJI J290.818B;PUBCHEM SID:10198;	LC-ESI-QQ	POSITIVE	10 V
KO003154	Eflornithine;DL-Ornithine, 2-(difluoromethyl)-;	C6H12F2N2O2	CAS 67037-37-0;CHEBI 4761;CHEMPDB DMO;KEGG C07997;NIKKAJI J290.818B;PUBCHEM SID:10198;	LC-ESI-QQ	POSITIVE	20 V
KO003156	Eflornithine;DL-Ornithine, 2-(difluoromethyl)-;	C6H12F2N2O2	CAS 67037-37-0;CHEBI 4761;CHEMPDB DMO;KEGG C07997;NIKKAJI J290.818B;PUBCHEM SID:10198;	LC-ESI-QQ	POSITIVE	40 V
KO003157	Eflornithine;DL-Ornithine, 2-(difluoromethyl)-;	C6H12F2N2O2	CAS 67037-37-0;CHEBI 4761;CHEMPDB DMO;KEGG C07997;NIKKAJI J290.818B;PUBCHEM SID:10198;	LC-ESI-QQ	POSITIVE	50 V
KO003162	Hexamethylene tetramine;Methenamine;	C6H12N4	KEGG C07176;	LC-ESI-QQ	POSITIVE	10 V
KO003163	Hexamethylene tetramine;Methenamine;	C6H12N4	KEGG C07176;	LC-ESI-QQ	POSITIVE	20 V
KO003164	Hexamethylene tetramine;Methenamine;	C6H12N4	KEGG C07176;	LC-ESI-QQ	POSITIVE	30 V
KO003165	Hexamethylene tetramine;Methenamine;	C6H12N4	KEGG C07176;	LC-ESI-QQ	POSITIVE	40 V
KO003167	4-Hydroxyquinoline;Quinolin-4-ol;	C9H7NO	CAS 611-36-9;CHEBI 15815;KEGG C06343;NIKKAJI J7.017C;PUBCHEM SID:8579;	LC-ESI-QQ	POSITIVE	10 V
KO003168	4-Hydroxyquinoline;Quinolin-4-ol;	C9H7NO	CAS 611-36-9;CHEBI 15815;KEGG C06343;NIKKAJI J7.017C;PUBCHEM SID:8579;	LC-ESI-QQ	POSITIVE	20 V
KO003169	4-Hydroxyquinoline;Quinolin-4-ol;	C9H7NO	CAS 611-36-9;CHEBI 15815;KEGG C06343;NIKKAJI J7.017C;PUBCHEM SID:8579;	LC-ESI-QQ	POSITIVE	30 V
KO003170	4-Hydroxyquinoline;Quinolin-4-ol;	C9H7NO	CAS 611-36-9;CHEBI 15815;KEGG C06343;NIKKAJI J7.017C;PUBCHEM SID:8579;	LC-ESI-QQ	POSITIVE	40 V
KO003171	4-Hydroxyquinoline;Quinolin-4-ol;	C9H7NO	CAS 611-36-9;CHEBI 15815;KEGG C06343;NIKKAJI J7.017C;PUBCHEM SID:8579;	LC-ESI-QQ	POSITIVE	50 V
KO003172	Ile;2-Amino-3-methylvaleric acid;L-Isoleucine;	C6H13NO2	CAS 73-32-5;CHEBI 17191;CHEMPDB ILE;KEGG C00407;NIKKAJI J2.818E;PUBCHEM SID:3697;	LC-ESI-QQ	POSITIVE	10 V
KO003173	Ile;2-Amino-3-methylvaleric acid;L-Isoleucine;	C6H13NO2	CAS 73-32-5;CHEBI 17191;CHEMPDB ILE;KEGG C00407;NIKKAJI J2.818E;PUBCHEM SID:3697;	LC-ESI-QQ	POSITIVE	20 V
KO003174	Ile;2-Amino-3-methylvaleric acid;L-Isoleucine;	C6H13NO2	CAS 73-32-5;CHEBI 17191;CHEMPDB ILE;KEGG C00407;NIKKAJI J2.818E;PUBCHEM SID:3697;	LC-ESI-QQ	POSITIVE	30 V
KO003175	Ile;2-Amino-3-methylvaleric acid;L-Isoleucine;	C6H13NO2	CAS 73-32-5;CHEBI 17191;CHEMPDB ILE;KEGG C00407;NIKKAJI J2.818E;PUBCHEM SID:3697;	LC-ESI-QQ	POSITIVE	40 V
KO003179	Isopropanolamine;(R)-1-Aminopropan-2-ol;(R)-1-Amino-2-propanol;	C3H9NO	CAS 2799-16-8;CHEBI 15675;KEGG C03194;NIKKAJI J9.255J;PUBCHEM SID:6071;	LC-ESI-QQ	POSITIVE	30 V
KO003180	Isopropanolamine;(R)-1-Aminopropan-2-ol;(R)-1-Amino-2-propanol;	C3H9NO	CAS 2799-16-8;CHEBI 15675;KEGG C03194;NIKKAJI J9.255J;PUBCHEM SID:6071;	LC-ESI-QQ	POSITIVE	40 V
KO003181	Isopropanolamine;(R)-1-Aminopropan-2-ol;(R)-1-Amino-2-propanol;	C3H9NO	CAS 2799-16-8;CHEBI 15675;KEGG C03194;NIKKAJI J9.255J;PUBCHEM SID:6071;	LC-ESI-QQ	POSITIVE	50 V
KO003184	Imidazole-4-acetate;4-Imidazoleacetate;Imidazoleacetic acid;	C5H6N2O2	CAS 645-65-8;CHEBI 16974;KEGG C02835;PUBCHEM SID:5778;	LC-ESI-QQ	POSITIVE	30 V
KO003185	Imidazole-4-acetate;4-Imidazoleacetate;Imidazoleacetic acid;	C5H6N2O2	CAS 645-65-8;CHEBI 16974;KEGG C02835;PUBCHEM SID:5778;	LC-ESI-QQ	POSITIVE	40 V
KO003187	Isoguvacine;2,3,4,5-Tetrahydropyridine-2-carboxylate;delta1-Piperideine-6-L-carboxylate;	C6H9NO2	CAS 3038-89-9;CHEBI 16987;KEGG C00450;PUBCHEM SID:3738;	LC-ESI-QQ	POSITIVE	10 V
KO003189	Isoguvacine;2,3,4,5-Tetrahydropyridine-2-carboxylate;delta1-Piperideine-6-L-carboxylate;	C6H9NO2	CAS 3038-89-9;CHEBI 16987;KEGG C00450;PUBCHEM SID:3738;	LC-ESI-QQ	POSITIVE	30 V
KO003190	Isoguvacine;2,3,4,5-Tetrahydropyridine-2-carboxylate;delta1-Piperideine-6-L-carboxylate;	C6H9NO2	CAS 3038-89-9;CHEBI 16987;KEGG C00450;PUBCHEM SID:3738;	LC-ESI-QQ	POSITIVE	40 V
KO003193	Isonicotinate;Isonicotinic acid;	C6H5NO2	CAS 55-22-1;CHEBI 6032;KEGG C07446;NIKKAJI J4.559D;PUBCHEM SID:9649;	LC-ESI-QQ	POSITIVE	20 V
KO003196	Isonicotinate;Isonicotinic acid;	C6H5NO2	CAS 55-22-1;CHEBI 6032;KEGG C07446;NIKKAJI J4.559D;PUBCHEM SID:9649;	LC-ESI-QQ	POSITIVE	50 V
KO003197	Isatin;	C8H5NO2	CAS 91-56-5;CHEBI 27539;CHEMPDB ISN;KEGG C11129;NIKKAJI J4.342G;PUBCHEM SID:13311;	LC-ESI-QQ	POSITIVE	10 V
KO003198	Isatin;	C8H5NO2	CAS 91-56-5;CHEBI 27539;CHEMPDB ISN;KEGG C11129;NIKKAJI J4.342G;PUBCHEM SID:13311;	LC-ESI-QQ	POSITIVE	20 V
KO003203	3-Indoleacetonitrile;Indol-3-ylacetonitrile;(Indole-3-yl)acetonitrile;Indole-3-acetonitrile;	C10H8N2	CAS 771-51-7;CHEBI 17566;KEGG C02938;NIKKAJI J1.733G;PUBCHEM SID:5857;	LC-ESI-QQ	POSITIVE	20 V
KO003205	3-Indoleacetonitrile;Indol-3-ylacetonitrile;(Indole-3-yl)acetonitrile;Indole-3-acetonitrile;	C10H8N2	CAS 771-51-7;CHEBI 17566;KEGG C02938;NIKKAJI J1.733G;PUBCHEM SID:5857;	LC-ESI-QQ	POSITIVE	40 V
KO003207	3-Indolebutyrate;Indolebutyric acid;3-Indolebutyric acid;	C12H13NO2	CAS 133-32-4;CHEBI 33070;CHEMPDB 3IB;KEGG C11284;NIKKAJI J2.525I;PUBCHEM SID:13461;	LC-ESI-QQ	POSITIVE	10 V
KO003208	3-Indolebutyrate;Indolebutyric acid;3-Indolebutyric acid;	C12H13NO2	CAS 133-32-4;CHEBI 33070;CHEMPDB 3IB;KEGG C11284;NIKKAJI J2.525I;PUBCHEM SID:13461;	LC-ESI-QQ	POSITIVE	20 V
KO003209	3-Indolebutyrate;Indolebutyric acid;3-Indolebutyric acid;	C12H13NO2	CAS 133-32-4;CHEBI 33070;CHEMPDB 3IB;KEGG C11284;NIKKAJI J2.525I;PUBCHEM SID:13461;	LC-ESI-QQ	POSITIVE	30 V
KO003210	3-Indolebutyrate;Indolebutyric acid;3-Indolebutyric acid;	C12H13NO2	CAS 133-32-4;CHEBI 33070;CHEMPDB 3IB;KEGG C11284;NIKKAJI J2.525I;PUBCHEM SID:13461;	LC-ESI-QQ	POSITIVE	40 V
KO003211	3-Indolebutyrate;Indolebutyric acid;3-Indolebutyric acid;	C12H13NO2	CAS 133-32-4;CHEBI 33070;CHEMPDB 3IB;KEGG C11284;NIKKAJI J2.525I;PUBCHEM SID:13461;	LC-ESI-QQ	POSITIVE	50 V
KO003212	Indole-3-acetate;Indoleacetate;Indoleacetic acid;Indole-3-acetic acid;	C10H9NO2	CAS 87-51-4;CHEBI 16411;KEGG C00954;NIKKAJI J5.156J;PUBCHEM SID:4205;	LC-ESI-QQ	POSITIVE	10 V
KO003213	Indole-3-acetate;Indoleacetate;Indoleacetic acid;Indole-3-acetic acid;	C10H9NO2	CAS 87-51-4;CHEBI 16411;KEGG C00954;NIKKAJI J5.156J;PUBCHEM SID:4205;	LC-ESI-QQ	POSITIVE	20 V
KO003214	Indole-3-acetate;Indoleacetate;Indoleacetic acid;Indole-3-acetic acid;	C10H9NO2	CAS 87-51-4;CHEBI 16411;KEGG C00954;NIKKAJI J5.156J;PUBCHEM SID:4205;	LC-ESI-QQ	POSITIVE	30 V
KO003227	3-Iodotyrosine;3-Iodo-L-tyrosine;	C9H10INO3	CAS 70-78-0;CHEBI 27847;CHEMPDB IYR;KEGG C02515;NIKKAJI J4.880A;PUBCHEM SID:5525;	LC-ESI-QQ	POSITIVE	10 V
KO003228	3-Iodotyrosine;3-Iodo-L-tyrosine;	C9H10INO3	CAS 70-78-0;CHEBI 27847;CHEMPDB IYR;KEGG C02515;NIKKAJI J4.880A;PUBCHEM SID:5525;	LC-ESI-QQ	POSITIVE	20 V
KO003229	3-Iodotyrosine;3-Iodo-L-tyrosine;	C9H10INO3	CAS 70-78-0;CHEBI 27847;CHEMPDB IYR;KEGG C02515;NIKKAJI J4.880A;PUBCHEM SID:5525;	LC-ESI-QQ	POSITIVE	30 V
KO003230	3-Iodotyrosine;3-Iodo-L-tyrosine;	C9H10INO3	CAS 70-78-0;CHEBI 27847;CHEMPDB IYR;KEGG C02515;NIKKAJI J4.880A;PUBCHEM SID:5525;	LC-ESI-QQ	POSITIVE	40 V
KO003231	3-Iodotyrosine;3-Iodo-L-tyrosine;	C9H10INO3	CAS 70-78-0;CHEBI 27847;CHEMPDB IYR;KEGG C02515;NIKKAJI J4.880A;PUBCHEM SID:5525;	LC-ESI-QQ	POSITIVE	50 V
KO003234	Isonicotinamide;Isonicotineamide;	C6H6N2O	CAS 1453-82-3;CHEBI 6031;KEGG C02421;NIKKAJI J68.789H;PUBCHEM SID:5452;	LC-ESI-QQ	POSITIVE	30 V
KO003235	Isonicotinamide;Isonicotineamide;	C6H6N2O	CAS 1453-82-3;CHEBI 6031;KEGG C02421;NIKKAJI J68.789H;PUBCHEM SID:5452;	LC-ESI-QQ	POSITIVE	40 V
KO003236	Isonicotinamide;Isonicotineamide;	C6H6N2O	CAS 1453-82-3;CHEBI 6031;KEGG C02421;NIKKAJI J68.789H;PUBCHEM SID:5452;	LC-ESI-QQ	POSITIVE	50 V
KO003239	b-Imidazolelactate;(S)-3-(Imidazol-5-yl)lactate;beta-Imidazolelactic acid;	C6H8N2O3	CHEBI 16373;KEGG C03817;PUBCHEM SID:6562;	LC-ESI-QQ	POSITIVE	30 V
KO003240	b-Imidazolelactate;(S)-3-(Imidazol-5-yl)lactate;beta-Imidazolelactic acid;	C6H8N2O3	CHEBI 16373;KEGG C03817;PUBCHEM SID:6562;	LC-ESI-QQ	POSITIVE	40 V
KO003243	Ismelin;Guanethidine;	C10H22N4	CAS 55-65-2;KEGG C07036;NIKKAJI J4.562D;PUBCHEM SID:9248;	LC-ESI-QQ	POSITIVE	20 V
KO003244	Ismelin;Guanethidine;	C10H22N4	CAS 55-65-2;KEGG C07036;NIKKAJI J4.562D;PUBCHEM SID:9248;	LC-ESI-QQ	POSITIVE	30 V
KO003245	Ismelin;Guanethidine;	C10H22N4	CAS 55-65-2;KEGG C07036;NIKKAJI J4.562D;PUBCHEM SID:9248;	LC-ESI-QQ	POSITIVE	40 V
KO003246	Ismelin;Guanethidine;	C10H22N4	CAS 55-65-2;KEGG C07036;NIKKAJI J4.562D;PUBCHEM SID:9248;	LC-ESI-QQ	POSITIVE	50 V
KO003247	Isonicotinate hydrazide;Isoniazid;Isonicotinic acid hydrazide;	C6H7N3O	CAS 54-85-3;CHEBI 6030;KEGG C07054;NIKKAJI J1.371D;PUBCHEM SID:9266;	LC-ESI-QQ	POSITIVE	10 V
KO003248	Isonicotinate hydrazide;Isoniazid;Isonicotinic acid hydrazide;	C6H7N3O	CAS 54-85-3;CHEBI 6030;KEGG C07054;NIKKAJI J1.371D;PUBCHEM SID:9266;	LC-ESI-QQ	POSITIVE	20 V
KO003249	Isonicotinate hydrazide;Isoniazid;Isonicotinic acid hydrazide;	C6H7N3O	CAS 54-85-3;CHEBI 6030;KEGG C07054;NIKKAJI J1.371D;PUBCHEM SID:9266;	LC-ESI-QQ	POSITIVE	30 V
KO003250	Isonicotinate hydrazide;Isoniazid;Isonicotinic acid hydrazide;	C6H7N3O	CAS 54-85-3;CHEBI 6030;KEGG C07054;NIKKAJI J1.371D;PUBCHEM SID:9266;	LC-ESI-QQ	POSITIVE	40 V
KO003251	Isonicotinate hydrazide;Isoniazid;Isonicotinic acid hydrazide;	C6H7N3O	CAS 54-85-3;CHEBI 6030;KEGG C07054;NIKKAJI J1.371D;PUBCHEM SID:9266;	LC-ESI-QQ	POSITIVE	50 V
KO003253	Isoquinoline;Benzo[c]pyridine;2-Benzazine;	C9H7N	CAS 119-65-3;CHEBI 16092;CHEMPDB ISQ;KEGG C06323;NIKKAJI J43.394B;PUBCHEM SID:8559;	LC-ESI-QQ	POSITIVE	20 V
KO003254	Isoquinoline;Benzo[c]pyridine;2-Benzazine;	C9H7N	CAS 119-65-3;CHEBI 16092;CHEMPDB ISQ;KEGG C06323;NIKKAJI J43.394B;PUBCHEM SID:8559;	LC-ESI-QQ	POSITIVE	30 V
KO003255	Isoquinoline;Benzo[c]pyridine;2-Benzazine;	C9H7N	CAS 119-65-3;CHEBI 16092;CHEMPDB ISQ;KEGG C06323;NIKKAJI J43.394B;PUBCHEM SID:8559;	LC-ESI-QQ	POSITIVE	40 V
KO003256	Isoquinoline;Benzo[c]pyridine;2-Benzazine;	C9H7N	CAS 119-65-3;CHEBI 16092;CHEMPDB ISQ;KEGG C06323;NIKKAJI J43.394B;PUBCHEM SID:8559;	LC-ESI-QQ	POSITIVE	50 V
KO003259	Kanamycin;	C18H36N4O11	CAS 25389-94-0;KEGG C08046;NIKKAJI J203.663K;PUBCHEM SID:10246;	LC-ESI-QQ	POSITIVE	30 V
KO003260	Kanamycin;	C18H36N4O11	CAS 25389-94-0;KEGG C08046;NIKKAJI J203.663K;PUBCHEM SID:10246;	LC-ESI-QQ	POSITIVE	40 V
KO003267	Kynurenine;3-Anthraniloyl-L-alanine;L-Kynurenine;	C10H12N2O3	CAS 343-65-7;CHEBI 16946;KEGG C00328;NIKKAJI J5.688J;PUBCHEM SID:3622;	LC-ESI-QQ	POSITIVE	10 V
KO003268	Kynurenine;3-Anthraniloyl-L-alanine;L-Kynurenine;	C10H12N2O3	CAS 343-65-7;CHEBI 16946;KEGG C00328;NIKKAJI J5.688J;PUBCHEM SID:3622;	LC-ESI-QQ	POSITIVE	20 V
KO003269	Kynurenine;3-Anthraniloyl-L-alanine;L-Kynurenine;	C10H12N2O3	CAS 343-65-7;CHEBI 16946;KEGG C00328;NIKKAJI J5.688J;PUBCHEM SID:3622;	LC-ESI-QQ	POSITIVE	30 V
KO003270	Kynurenine;3-Anthraniloyl-L-alanine;L-Kynurenine;	C10H12N2O3	CAS 343-65-7;CHEBI 16946;KEGG C00328;NIKKAJI J5.688J;PUBCHEM SID:3622;	LC-ESI-QQ	POSITIVE	40 V
KO003271	Kynurenine;3-Anthraniloyl-L-alanine;L-Kynurenine;	C10H12N2O3	CAS 343-65-7;CHEBI 16946;KEGG C00328;NIKKAJI J5.688J;PUBCHEM SID:3622;	LC-ESI-QQ	POSITIVE	50 V
KO003273	Ketamine;	C13H16ClNO	CAS 6740-88-1;KEGG C07525;NIKKAJI J244.885H;PUBCHEM SID:9728;	LC-ESI-QQ	POSITIVE	20 V
KO003274	Ketamine;	C13H16ClNO	CAS 6740-88-1;KEGG C07525;NIKKAJI J244.885H;PUBCHEM SID:9728;	LC-ESI-QQ	POSITIVE	30 V
KO003275	Ketamine;	C13H16ClNO	CAS 6740-88-1;KEGG C07525;NIKKAJI J244.885H;PUBCHEM SID:9728;	LC-ESI-QQ	POSITIVE	40 V
KO003276	Ketamine;	C13H16ClNO	CAS 6740-88-1;KEGG C07525;NIKKAJI J244.885H;PUBCHEM SID:9728;	LC-ESI-QQ	POSITIVE	50 V
KO003278	Leu;L-Leucine;2-Amino-4-methylvaleric acid;(2S)-alpha-Leucine;(2S)-alpha-2-Amino-4-methylvaleric acid;	C6H13NO2	CAS 61-90-5;CHEBI 15603;CHEMPDB LEU;KEGG C00123;NIKKAJI J1.167C;PUBCHEM SID:3423;	LC-ESI-QQ	POSITIVE	20 V
KO003279	Leu;L-Leucine;2-Amino-4-methylvaleric acid;(2S)-alpha-Leucine;(2S)-alpha-2-Amino-4-methylvaleric acid;	C6H13NO2	CAS 61-90-5;CHEBI 15603;CHEMPDB LEU;KEGG C00123;NIKKAJI J1.167C;PUBCHEM SID:3423;	LC-ESI-QQ	POSITIVE	30 V
KO003280	Leu;L-Leucine;2-Amino-4-methylvaleric acid;(2S)-alpha-Leucine;(2S)-alpha-2-Amino-4-methylvaleric acid;	C6H13NO2	CAS 61-90-5;CHEBI 15603;CHEMPDB LEU;KEGG C00123;NIKKAJI J1.167C;PUBCHEM SID:3423;	LC-ESI-QQ	POSITIVE	40 V
KO003284	Lys;L-Lysine;Lysine acid;2,6-Diaminohexanoic acid;L-(+)-Lysine;	C6H14N2O2	CAS 56-87-1;CHEBI 18019;KEGG C00047;NIKKAJI J9.176F;PUBCHEM SID:3349;	LC-ESI-QQ	POSITIVE	30 V
KO003285	Lys;L-Lysine;Lysine acid;2,6-Diaminohexanoic acid;L-(+)-Lysine;	C6H14N2O2	CAS 56-87-1;CHEBI 18019;KEGG C00047;NIKKAJI J9.176F;PUBCHEM SID:3349;	LC-ESI-QQ	POSITIVE	40 V
KO003286	Lys;L-Lysine;Lysine acid;2,6-Diaminohexanoic acid;L-(+)-Lysine;	C6H14N2O2	CAS 56-87-1;CHEBI 18019;KEGG C00047;NIKKAJI J9.176F;PUBCHEM SID:3349;	LC-ESI-QQ	POSITIVE	50 V
KO003289	Leupeptin;	C20H38N6O4	CAS 24365-47-7;KEGG C01591;NIKKAJI J93.946C;PUBCHEM SID:4746;	LC-ESI-QQ	POSITIVE	30 V
KO003290	Leupeptin;	C20H38N6O4	CAS 24365-47-7;KEGG C01591;NIKKAJI J93.946C;PUBCHEM SID:4746;	LC-ESI-QQ	POSITIVE	40 V
KO003291	Leupeptin;	C20H38N6O4	CAS 24365-47-7;KEGG C01591;NIKKAJI J93.946C;PUBCHEM SID:4746;	LC-ESI-QQ	POSITIVE	50 V
KO003293	Leu-Leu-Tyr;LLY;	C21H33N3O5	CAS 20368-24-5;KEGG C11331;PUBCHEM SID:13506;	LC-ESI-QQ	POSITIVE	20 V
KO003294	Leu-Leu-Tyr;LLY;	C21H33N3O5	CAS 20368-24-5;KEGG C11331;PUBCHEM SID:13506;	LC-ESI-QQ	POSITIVE	30 V
KO003295	Leu-Leu-Tyr;LLY;	C21H33N3O5	CAS 20368-24-5;KEGG C11331;PUBCHEM SID:13506;	LC-ESI-QQ	POSITIVE	40 V
KO003296	Leu-Leu-Tyr;LLY;	C21H33N3O5	CAS 20368-24-5;KEGG C11331;PUBCHEM SID:13506;	LC-ESI-QQ	POSITIVE	50 V
KO003297	S-Lactoylglutathione;(R)-S-Lactoylglutathione;	C13H21N3O8S	CAS 25138-66-3;CHEBI 15694;KEGG C03451;NIKKAJI J410.799C;PUBCHEM SID:6272;	LC-ESI-QQ	POSITIVE	10 V
KO003298	S-Lactoylglutathione;(R)-S-Lactoylglutathione;	C13H21N3O8S	CAS 25138-66-3;CHEBI 15694;KEGG C03451;NIKKAJI J410.799C;PUBCHEM SID:6272;	LC-ESI-QQ	POSITIVE	20 V
KO003299	S-Lactoylglutathione;(R)-S-Lactoylglutathione;	C13H21N3O8S	CAS 25138-66-3;CHEBI 15694;KEGG C03451;NIKKAJI J410.799C;PUBCHEM SID:6272;	LC-ESI-QQ	POSITIVE	30 V
KO003300	S-Lactoylglutathione;(R)-S-Lactoylglutathione;	C13H21N3O8S	CAS 25138-66-3;CHEBI 15694;KEGG C03451;NIKKAJI J410.799C;PUBCHEM SID:6272;	LC-ESI-QQ	POSITIVE	40 V
KO003303	Lumazine;2,4-Dihydroxypteridine;	C6H4N4O2	CAS 487-21-8;CHEBI 16489;KEGG C03212;NIKKAJI J6.019D;PUBCHEM SID:6086;	LC-ESI-QQ	POSITIVE	20 V
KO003305	Lumazine;2,4-Dihydroxypteridine;	C6H4N4O2	CAS 487-21-8;CHEBI 16489;KEGG C03212;NIKKAJI J6.019D;PUBCHEM SID:6086;	LC-ESI-QQ	POSITIVE	40 V
KO003307	Lysinamide;L-Lysinamide;	C6H15N3O	KEGG C01930;PUBCHEM SID:5036;	LC-ESI-QQ	POSITIVE	10 V
KO003308	Lysinamide;L-Lysinamide;	C6H15N3O	KEGG C01930;PUBCHEM SID:5036;	LC-ESI-QQ	POSITIVE	20 V
KO003309	Lysinamide;L-Lysinamide;	C6H15N3O	KEGG C01930;PUBCHEM SID:5036;	LC-ESI-QQ	POSITIVE	30 V
KO003310	Lysinamide;L-Lysinamide;	C6H15N3O	KEGG C01930;PUBCHEM SID:5036;	LC-ESI-QQ	POSITIVE	40 V
KO003311	Lysinamide;L-Lysinamide;	C6H15N3O	KEGG C01930;PUBCHEM SID:5036;	LC-ESI-QQ	POSITIVE	50 V
KO003312	a-Lipoamide;Thioctic acid amide;Lipoamide;DL-Thioctamide;	C8H15NOS2	CAS 940-69-2;CHEBI 17460;KEGG C00248;NIKKAJI J25.390A;PUBCHEM SID:3547;	LC-ESI-QQ	POSITIVE	10 V
KO003313	a-Lipoamide;Thioctic acid amide;Lipoamide;DL-Thioctamide;	C8H15NOS2	CAS 940-69-2;CHEBI 17460;KEGG C00248;NIKKAJI J25.390A;PUBCHEM SID:3547;	LC-ESI-QQ	POSITIVE	20 V
KO003314	a-Lipoamide;Thioctic acid amide;Lipoamide;DL-Thioctamide;	C8H15NOS2	CAS 940-69-2;CHEBI 17460;KEGG C00248;NIKKAJI J25.390A;PUBCHEM SID:3547;	LC-ESI-QQ	POSITIVE	30 V
KO003315	a-Lipoamide;Thioctic acid amide;Lipoamide;DL-Thioctamide;	C8H15NOS2	CAS 940-69-2;CHEBI 17460;KEGG C00248;NIKKAJI J25.390A;PUBCHEM SID:3547;	LC-ESI-QQ	POSITIVE	40 V
KO003317	Lidocaine;	C14H22N2O	KEGG C07073;	LC-ESI-QQ	POSITIVE	10 V
KO003318	Lidocaine;	C14H22N2O	KEGG C07073;	LC-ESI-QQ	POSITIVE	20 V
KO003319	Lidocaine;	C14H22N2O	KEGG C07073;	LC-ESI-QQ	POSITIVE	30 V
KO003320	Lidocaine;	C14H22N2O	KEGG C07073;	LC-ESI-QQ	POSITIVE	40 V
KO003321	Lidocaine;	C14H22N2O	KEGG C07073;	LC-ESI-QQ	POSITIVE	50 V
KO003322	Loperamide;	C29H33ClN2O2	CAS 53179-11-6;KEGG C07080;NIKKAJI J10.085D;PUBCHEM SID:9291;	LC-ESI-QQ	POSITIVE	10 V
KO003324	Loperamide;	C29H33ClN2O2	CAS 53179-11-6;KEGG C07080;NIKKAJI J10.085D;PUBCHEM SID:9291;	LC-ESI-QQ	POSITIVE	30 V
KO003327	b-Leucine;L-beta-Leucine;(3R)-beta-Leucine;(3R)-beta-2-Amino-4-methylvaleric acid;beta-Leucine;	C6H13NO2	CHEBI 15604;KEGG C02486;PUBCHEM SID:5499;	LC-ESI-QQ	POSITIVE	10 V
KO003328	b-Leucine;L-beta-Leucine;(3R)-beta-Leucine;(3R)-beta-2-Amino-4-methylvaleric acid;beta-Leucine;	C6H13NO2	CHEBI 15604;KEGG C02486;PUBCHEM SID:5499;	LC-ESI-QQ	POSITIVE	20 V
KO003329	b-Leucine;L-beta-Leucine;(3R)-beta-Leucine;(3R)-beta-2-Amino-4-methylvaleric acid;beta-Leucine;	C6H13NO2	CHEBI 15604;KEGG C02486;PUBCHEM SID:5499;	LC-ESI-QQ	POSITIVE	30 V
KO003332	Met;L-2-Amino-4methylthiobutyric acid;L-Methionine;	C5H11NO2S	CAS 63-68-3;CHEBI 16643;CHEMPDB MET;KEGG C00073;NIKKAJI J9.174J;PUBCHEM SID:3373;	LC-ESI-QQ	POSITIVE	10 V
KO003333	Met;L-2-Amino-4methylthiobutyric acid;L-Methionine;	C5H11NO2S	CAS 63-68-3;CHEBI 16643;CHEMPDB MET;KEGG C00073;NIKKAJI J9.174J;PUBCHEM SID:3373;	LC-ESI-QQ	POSITIVE	20 V
KO003334	Met;L-2-Amino-4methylthiobutyric acid;L-Methionine;	C5H11NO2S	CAS 63-68-3;CHEBI 16643;CHEMPDB MET;KEGG C00073;NIKKAJI J9.174J;PUBCHEM SID:3373;	LC-ESI-QQ	POSITIVE	30 V
KO003335	Met;L-2-Amino-4methylthiobutyric acid;L-Methionine;	C5H11NO2S	CAS 63-68-3;CHEBI 16643;CHEMPDB MET;KEGG C00073;NIKKAJI J9.174J;PUBCHEM SID:3373;	LC-ESI-QQ	POSITIVE	40 V
KO003336	Met;L-2-Amino-4methylthiobutyric acid;L-Methionine;	C5H11NO2S	CAS 63-68-3;CHEBI 16643;CHEMPDB MET;KEGG C00073;NIKKAJI J9.174J;PUBCHEM SID:3373;	LC-ESI-QQ	POSITIVE	50 V
KO003337	Mannitol 1-phosphate;D-Mannitol 1-phosphate;	C6H15O9P	CHEBI 16298;KEGG C00644;PUBCHEM SID:3917;	LC-ESI-QQ	POSITIVE	10 V
KO003339	Mannitol 1-phosphate;D-Mannitol 1-phosphate;	C6H15O9P	CHEBI 16298;KEGG C00644;PUBCHEM SID:3917;	LC-ESI-QQ	POSITIVE	30 V
KO003342	4-Methyl-5-thiazoleethanol;4-Methyl-5-(2'-hydroxyethyl)-thiazole;5-(2-Hydroxyethyl)-4-methylthiazole;4-Methyl-5-(2-hydroxyethyl)-thiazole;	C6H9NOS	CAS 137-00-8;CHEBI 17957;KEGG C04294;NIKKAJI J5.626J;PUBCHEM SID:6954;	LC-ESI-QQ	POSITIVE	10 V
KO003343	4-Methyl-5-thiazoleethanol;4-Methyl-5-(2'-hydroxyethyl)-thiazole;5-(2-Hydroxyethyl)-4-methylthiazole;4-Methyl-5-(2-hydroxyethyl)-thiazole;	C6H9NOS	CAS 137-00-8;CHEBI 17957;KEGG C04294;NIKKAJI J5.626J;PUBCHEM SID:6954;	LC-ESI-QQ	POSITIVE	20 V
KO003344	4-Methyl-5-thiazoleethanol;4-Methyl-5-(2'-hydroxyethyl)-thiazole;5-(2-Hydroxyethyl)-4-methylthiazole;4-Methyl-5-(2-hydroxyethyl)-thiazole;	C6H9NOS	CAS 137-00-8;CHEBI 17957;KEGG C04294;NIKKAJI J5.626J;PUBCHEM SID:6954;	LC-ESI-QQ	POSITIVE	30 V
KO003345	4-Methyl-5-thiazoleethanol;4-Methyl-5-(2'-hydroxyethyl)-thiazole;5-(2-Hydroxyethyl)-4-methylthiazole;4-Methyl-5-(2-hydroxyethyl)-thiazole;	C6H9NOS	CAS 137-00-8;CHEBI 17957;KEGG C04294;NIKKAJI J5.626J;PUBCHEM SID:6954;	LC-ESI-QQ	POSITIVE	40 V
KO003346	4-Methyl-5-thiazoleethanol;4-Methyl-5-(2'-hydroxyethyl)-thiazole;5-(2-Hydroxyethyl)-4-methylthiazole;4-Methyl-5-(2-hydroxyethyl)-thiazole;	C6H9NOS	CAS 137-00-8;CHEBI 17957;KEGG C04294;NIKKAJI J5.626J;PUBCHEM SID:6954;	LC-ESI-QQ	POSITIVE	50 V
KO003348	1-Methyl-2-pyrrolidone;1-Methyl-2-pyrrolidinone;N-Methyl-2-pyrrolidinone;	C5H9NO	CAS 872-50-4;CHEBI 7307;KEGG C11118;NIKKAJI J26.033I;PUBCHEM SID:13300;	LC-ESI-QQ	POSITIVE	20 V
KO003349	1-Methyl-2-pyrrolidone;1-Methyl-2-pyrrolidinone;N-Methyl-2-pyrrolidinone;	C5H9NO	CAS 872-50-4;CHEBI 7307;KEGG C11118;NIKKAJI J26.033I;PUBCHEM SID:13300;	LC-ESI-QQ	POSITIVE	30 V
KO003350	1-Methyl-2-pyrrolidone;1-Methyl-2-pyrrolidinone;N-Methyl-2-pyrrolidinone;	C5H9NO	CAS 872-50-4;CHEBI 7307;KEGG C11118;NIKKAJI J26.033I;PUBCHEM SID:13300;	LC-ESI-QQ	POSITIVE	40 V
KO003351	1-Methyl-2-pyrrolidone;1-Methyl-2-pyrrolidinone;N-Methyl-2-pyrrolidinone;	C5H9NO	CAS 872-50-4;CHEBI 7307;KEGG C11118;NIKKAJI J26.033I;PUBCHEM SID:13300;	LC-ESI-QQ	POSITIVE	50 V
KO003352	a-Methylserine;2-Methylserine;alpha-Methylserine;	C4H9NO3	CHEBI 17799;KEGG C02115;PUBCHEM SID:5195;	LC-ESI-QQ	POSITIVE	10 V
KO003353	a-Methylserine;2-Methylserine;alpha-Methylserine;	C4H9NO3	CHEBI 17799;KEGG C02115;PUBCHEM SID:5195;	LC-ESI-QQ	POSITIVE	20 V
KO003354	a-Methylserine;2-Methylserine;alpha-Methylserine;	C4H9NO3	CHEBI 17799;KEGG C02115;PUBCHEM SID:5195;	LC-ESI-QQ	POSITIVE	30 V
KO003355	a-Methylserine;2-Methylserine;alpha-Methylserine;	C4H9NO3	CHEBI 17799;KEGG C02115;PUBCHEM SID:5195;	LC-ESI-QQ	POSITIVE	40 V
KO003362	5-Methylcytosine;	C5H7N3O	CAS 554-01-8;KEGG C02376;NIKKAJI J9.416A;PUBCHEM SID:5418;	LC-ESI-QQ	POSITIVE	10 V
KO003363	5-Methylcytosine;	C5H7N3O	CAS 554-01-8;KEGG C02376;NIKKAJI J9.416A;PUBCHEM SID:5418;	LC-ESI-QQ	POSITIVE	20 V
KO003364	5-Methylcytosine;	C5H7N3O	CAS 554-01-8;KEGG C02376;NIKKAJI J9.416A;PUBCHEM SID:5418;	LC-ESI-QQ	POSITIVE	30 V
KO003365	5-Methylcytosine;	C5H7N3O	CAS 554-01-8;KEGG C02376;NIKKAJI J9.416A;PUBCHEM SID:5418;	LC-ESI-QQ	POSITIVE	40 V
KO003367	3-Methyladenine;	C6H7N5	CAS 5142-23-4;CHEBI 1590;KEGG C00913;NIKKAJI J80.961F;PUBCHEM SID:4168;	LC-ESI-QQ	POSITIVE	10 V
KO003368	3-Methyladenine;	C6H7N5	CAS 5142-23-4;CHEBI 1590;KEGG C00913;NIKKAJI J80.961F;PUBCHEM SID:4168;	LC-ESI-QQ	POSITIVE	20 V
KO003369	3-Methyladenine;	C6H7N5	CAS 5142-23-4;CHEBI 1590;KEGG C00913;NIKKAJI J80.961F;PUBCHEM SID:4168;	LC-ESI-QQ	POSITIVE	30 V
KO003370	3-Methyladenine;	C6H7N5	CAS 5142-23-4;CHEBI 1590;KEGG C00913;NIKKAJI J80.961F;PUBCHEM SID:4168;	LC-ESI-QQ	POSITIVE	40 V
KO003371	3-Methyladenine;	C6H7N5	CAS 5142-23-4;CHEBI 1590;KEGG C00913;NIKKAJI J80.961F;PUBCHEM SID:4168;	LC-ESI-QQ	POSITIVE	50 V
KO003372	Metformin;	C4H11N5	KEGG C07151;	LC-ESI-QQ	POSITIVE	10 V
KO003373	Metformin;	C4H11N5	KEGG C07151;	LC-ESI-QQ	POSITIVE	20 V
KO003374	Metformin;	C4H11N5	KEGG C07151;	LC-ESI-QQ	POSITIVE	30 V
KO003375	Metformin;	C4H11N5	KEGG C07151;	LC-ESI-QQ	POSITIVE	40 V
KO003376	Metformin;	C4H11N5	KEGG C07151;	LC-ESI-QQ	POSITIVE	50 V
KO003383	1-Methyl-4-phenyl-1,2,3,6-tetrahydropyridine;MPTP;	C12H15N	CAS 28289-54-5;CHEBI 17963;KEGG C04599;NIKKAJI J22.909A;PUBCHEM SID:7196;	LC-ESI-QQ	POSITIVE	20 V
KO003384	1-Methyl-4-phenyl-1,2,3,6-tetrahydropyridine;MPTP;	C12H15N	CAS 28289-54-5;CHEBI 17963;KEGG C04599;NIKKAJI J22.909A;PUBCHEM SID:7196;	LC-ESI-QQ	POSITIVE	30 V
KO003385	1-Methyl-4-phenyl-1,2,3,6-tetrahydropyridine;MPTP;	C12H15N	CAS 28289-54-5;CHEBI 17963;KEGG C04599;NIKKAJI J22.909A;PUBCHEM SID:7196;	LC-ESI-QQ	POSITIVE	40 V
KO003386	1-Methyl-4-phenyl-1,2,3,6-tetrahydropyridine;MPTP;	C12H15N	CAS 28289-54-5;CHEBI 17963;KEGG C04599;NIKKAJI J22.909A;PUBCHEM SID:7196;	LC-ESI-QQ	POSITIVE	50 V
KO003388	Minoxidil;	C9H15N5O	KEGG C07226;	LC-ESI-QQ	POSITIVE	20 V
KO003389	Minoxidil;	C9H15N5O	KEGG C07226;	LC-ESI-QQ	POSITIVE	30 V
KO003390	Minoxidil;	C9H15N5O	KEGG C07226;	LC-ESI-QQ	POSITIVE	40 V
KO003391	Minoxidil;	C9H15N5O	KEGG C07226;	LC-ESI-QQ	POSITIVE	50 V
KO003392	Milrinone;	C12H9N3O	CAS 78415-72-2;KEGG C07224;NIKKAJI J23.655A;PUBCHEM SID:9433;	LC-ESI-QQ	POSITIVE	10 V
KO003393	Milrinone;	C12H9N3O	CAS 78415-72-2;KEGG C07224;NIKKAJI J23.655A;PUBCHEM SID:9433;	LC-ESI-QQ	POSITIVE	20 V
KO003394	Milrinone;	C12H9N3O	CAS 78415-72-2;KEGG C07224;NIKKAJI J23.655A;PUBCHEM SID:9433;	LC-ESI-QQ	POSITIVE	30 V
KO003395	Milrinone;	C12H9N3O	CAS 78415-72-2;KEGG C07224;NIKKAJI J23.655A;PUBCHEM SID:9433;	LC-ESI-QQ	POSITIVE	40 V
KO003396	Milrinone;	C12H9N3O	CAS 78415-72-2;KEGG C07224;NIKKAJI J23.655A;PUBCHEM SID:9433;	LC-ESI-QQ	POSITIVE	50 V
KO003397	Mecamylamine;Versamine;	C11H21N	CAS 60-40-2;KEGG C07511;NIKKAJI J4.802J;PUBCHEM SID:9714;	LC-ESI-QQ	POSITIVE	10 V
KO003398	Mecamylamine;Versamine;	C11H21N	CAS 60-40-2;KEGG C07511;NIKKAJI J4.802J;PUBCHEM SID:9714;	LC-ESI-QQ	POSITIVE	20 V
KO003399	Mecamylamine;Versamine;	C11H21N	CAS 60-40-2;KEGG C07511;NIKKAJI J4.802J;PUBCHEM SID:9714;	LC-ESI-QQ	POSITIVE	30 V
KO003400	Mecamylamine;Versamine;	C11H21N	CAS 60-40-2;KEGG C07511;NIKKAJI J4.802J;PUBCHEM SID:9714;	LC-ESI-QQ	POSITIVE	40 V
KO003401	Mecamylamine;Versamine;	C11H21N	CAS 60-40-2;KEGG C07511;NIKKAJI J4.802J;PUBCHEM SID:9714;	LC-ESI-QQ	POSITIVE	50 V
KO003402	5-Methoxytryptamine;	C11H14N2O	CAS 608-07-1;KEGG C05659;NIKKAJI J7.009B;PUBCHEM SID:7970;	LC-ESI-QQ	POSITIVE	10 V
KO003403	5-Methoxytryptamine;	C11H14N2O	CAS 608-07-1;KEGG C05659;NIKKAJI J7.009B;PUBCHEM SID:7970;	LC-ESI-QQ	POSITIVE	20 V
KO003404	5-Methoxytryptamine;	C11H14N2O	CAS 608-07-1;KEGG C05659;NIKKAJI J7.009B;PUBCHEM SID:7970;	LC-ESI-QQ	POSITIVE	30 V
KO003405	5-Methoxytryptamine;	C11H14N2O	CAS 608-07-1;KEGG C05659;NIKKAJI J7.009B;PUBCHEM SID:7970;	LC-ESI-QQ	POSITIVE	40 V
KO003406	5-Methoxytryptamine;	C11H14N2O	CAS 608-07-1;KEGG C05659;NIKKAJI J7.009B;PUBCHEM SID:7970;	LC-ESI-QQ	POSITIVE	50 V
KO003407	3-Methylguanine;2-Amino-3,7-dihydro-3-methyl-6H-purin-6-one;	C6H7N5O	CAS 2958-98-7;KEGG C02230;NIKKAJI J101.565F;PUBCHEM SID:5294;	LC-ESI-QQ	POSITIVE	10 V
KO003408	3-Methylguanine;2-Amino-3,7-dihydro-3-methyl-6H-purin-6-one;	C6H7N5O	CAS 2958-98-7;KEGG C02230;NIKKAJI J101.565F;PUBCHEM SID:5294;	LC-ESI-QQ	POSITIVE	20 V
KO003409	3-Methylguanine;2-Amino-3,7-dihydro-3-methyl-6H-purin-6-one;	C6H7N5O	CAS 2958-98-7;KEGG C02230;NIKKAJI J101.565F;PUBCHEM SID:5294;	LC-ESI-QQ	POSITIVE	30 V
KO003410	3-Methylguanine;2-Amino-3,7-dihydro-3-methyl-6H-purin-6-one;	C6H7N5O	CAS 2958-98-7;KEGG C02230;NIKKAJI J101.565F;PUBCHEM SID:5294;	LC-ESI-QQ	POSITIVE	40 V
KO003411	3-Methylguanine;2-Amino-3,7-dihydro-3-methyl-6H-purin-6-one;	C6H7N5O	CAS 2958-98-7;KEGG C02230;NIKKAJI J101.565F;PUBCHEM SID:5294;	LC-ESI-QQ	POSITIVE	50 V
KO003412	7-Methylguanine;	C6H7N5O	CAS 578-76-7;KEGG C02242;NIKKAJI J101.566D;PUBCHEM SID:5305;	LC-ESI-QQ	POSITIVE	10 V
KO003413	7-Methylguanine;	C6H7N5O	CAS 578-76-7;KEGG C02242;NIKKAJI J101.566D;PUBCHEM SID:5305;	LC-ESI-QQ	POSITIVE	20 V
KO003414	7-Methylguanine;	C6H7N5O	CAS 578-76-7;KEGG C02242;NIKKAJI J101.566D;PUBCHEM SID:5305;	LC-ESI-QQ	POSITIVE	30 V
KO003415	7-Methylguanine;	C6H7N5O	CAS 578-76-7;KEGG C02242;NIKKAJI J101.566D;PUBCHEM SID:5305;	LC-ESI-QQ	POSITIVE	40 V
KO003416	7-Methylguanine;	C6H7N5O	CAS 578-76-7;KEGG C02242;NIKKAJI J101.566D;PUBCHEM SID:5305;	LC-ESI-QQ	POSITIVE	50 V
KO003418	Methylene blue;	C16H18N3S	CAS 61-73-4;KEGG C00220;NIKKAJI J237.220G;PUBCHEM SID:3520;	LC-ESI-QQ	POSITIVE	20 V
KO003419	Methylene blue;	C16H18N3S	CAS 61-73-4;KEGG C00220;NIKKAJI J237.220G;PUBCHEM SID:3520;	LC-ESI-QQ	POSITIVE	30 V
KO003420	Methylene blue;	C16H18N3S	CAS 61-73-4;KEGG C00220;NIKKAJI J237.220G;PUBCHEM SID:3520;	LC-ESI-QQ	POSITIVE	40 V
KO003421	Methylene blue;	C16H18N3S	CAS 61-73-4;KEGG C00220;NIKKAJI J237.220G;PUBCHEM SID:3520;	LC-ESI-QQ	POSITIVE	50 V
KO003422	Methotrexate;	C20H22N8O5	CAS 59-05-2;KEGG C01937;NIKKAJI J2.334E;PUBCHEM SID:5042;	LC-ESI-QQ	POSITIVE	10 V
KO003423	Methotrexate;	C20H22N8O5	CAS 59-05-2;KEGG C01937;NIKKAJI J2.334E;PUBCHEM SID:5042;	LC-ESI-QQ	POSITIVE	20 V
KO003424	Methotrexate;	C20H22N8O5	CAS 59-05-2;KEGG C01937;NIKKAJI J2.334E;PUBCHEM SID:5042;	LC-ESI-QQ	POSITIVE	30 V
KO003428	1-Methyladenosine;	C11H15N5O4	CAS 15763-06-1;CHEBI 16020;KEGG C02494;NIKKAJI J130.848C;PUBCHEM SID:5506;	LC-ESI-QQ	POSITIVE	20 V
KO003429	1-Methyladenosine;	C11H15N5O4	CAS 15763-06-1;CHEBI 16020;KEGG C02494;NIKKAJI J130.848C;PUBCHEM SID:5506;	LC-ESI-QQ	POSITIVE	30 V
KO003430	1-Methyladenosine;	C11H15N5O4	CAS 15763-06-1;CHEBI 16020;KEGG C02494;NIKKAJI J130.848C;PUBCHEM SID:5506;	LC-ESI-QQ	POSITIVE	40 V
KO003432	Melatonin;N-Acetyl-5-methoxytryptamine;	C13H16N2O2	CAS 73-31-4;CHEBI 16796;KEGG C01598;NIKKAJI J5.258B;PUBCHEM SID:4752;	LC-ESI-QQ	POSITIVE	10 V
KO003433	Melatonin;N-Acetyl-5-methoxytryptamine;	C13H16N2O2	CAS 73-31-4;CHEBI 16796;KEGG C01598;NIKKAJI J5.258B;PUBCHEM SID:4752;	LC-ESI-QQ	POSITIVE	20 V
KO003434	Melatonin;N-Acetyl-5-methoxytryptamine;	C13H16N2O2	CAS 73-31-4;CHEBI 16796;KEGG C01598;NIKKAJI J5.258B;PUBCHEM SID:4752;	LC-ESI-QQ	POSITIVE	30 V
KO003435	Melatonin;N-Acetyl-5-methoxytryptamine;	C13H16N2O2	CAS 73-31-4;CHEBI 16796;KEGG C01598;NIKKAJI J5.258B;PUBCHEM SID:4752;	LC-ESI-QQ	POSITIVE	40 V
KO003436	Melatonin;N-Acetyl-5-methoxytryptamine;	C13H16N2O2	CAS 73-31-4;CHEBI 16796;KEGG C01598;NIKKAJI J5.258B;PUBCHEM SID:4752;	LC-ESI-QQ	POSITIVE	50 V
KO003437	6-Mercaptopurine;6-Mercaptopurin;	C5H4N4S	CAS 50-44-2;CHEBI 2208;KEGG C02380;NIKKAJI J2.298E;PUBCHEM SID:5422;	LC-ESI-QQ	POSITIVE	10 V
KO003438	6-Mercaptopurine;6-Mercaptopurin;	C5H4N4S	CAS 50-44-2;CHEBI 2208;KEGG C02380;NIKKAJI J2.298E;PUBCHEM SID:5422;	LC-ESI-QQ	POSITIVE	20 V
KO003439	6-Mercaptopurine;6-Mercaptopurin;	C5H4N4S	CAS 50-44-2;CHEBI 2208;KEGG C02380;NIKKAJI J2.298E;PUBCHEM SID:5422;	LC-ESI-QQ	POSITIVE	30 V
KO003440	6-Mercaptopurine;6-Mercaptopurin;	C5H4N4S	CAS 50-44-2;CHEBI 2208;KEGG C02380;NIKKAJI J2.298E;PUBCHEM SID:5422;	LC-ESI-QQ	POSITIVE	40 V
KO003443	1-Methylnicotinamide;	C7H9N2O	CAS 3106-60-3;CHEBI 16797;KEGG C02918;NIKKAJI J66.624F;PUBCHEM SID:5841;	LC-ESI-QQ	POSITIVE	20 V
KO003444	1-Methylnicotinamide;	C7H9N2O	CAS 3106-60-3;CHEBI 16797;KEGG C02918;NIKKAJI J66.624F;PUBCHEM SID:5841;	LC-ESI-QQ	POSITIVE	30 V
KO003445	1-Methylnicotinamide;	C7H9N2O	CAS 3106-60-3;CHEBI 16797;KEGG C02918;NIKKAJI J66.624F;PUBCHEM SID:5841;	LC-ESI-QQ	POSITIVE	40 V
KO003446	1-Methylnicotinamide;	C7H9N2O	CAS 3106-60-3;CHEBI 16797;KEGG C02918;NIKKAJI J66.624F;PUBCHEM SID:5841;	LC-ESI-QQ	POSITIVE	50 V
KO003447	N-Methylaniline;N-Methylbenzenamine;	C7H9N	CAS 100-61-8;CHEBI 15733;KEGG C02299;NIKKAJI J3.591B;PUBCHEM SID:5354;	LC-ESI-QQ	POSITIVE	10 V
KO003448	N-Methylaniline;N-Methylbenzenamine;	C7H9N	CAS 100-61-8;CHEBI 15733;KEGG C02299;NIKKAJI J3.591B;PUBCHEM SID:5354;	LC-ESI-QQ	POSITIVE	20 V
KO003449	N-Methylaniline;N-Methylbenzenamine;	C7H9N	CAS 100-61-8;CHEBI 15733;KEGG C02299;NIKKAJI J3.591B;PUBCHEM SID:5354;	LC-ESI-QQ	POSITIVE	30 V
KO003450	N-Methylaniline;N-Methylbenzenamine;	C7H9N	CAS 100-61-8;CHEBI 15733;KEGG C02299;NIKKAJI J3.591B;PUBCHEM SID:5354;	LC-ESI-QQ	POSITIVE	40 V
KO003451	N-Methylaniline;N-Methylbenzenamine;	C7H9N	CAS 100-61-8;CHEBI 15733;KEGG C02299;NIKKAJI J3.591B;PUBCHEM SID:5354;	LC-ESI-QQ	POSITIVE	50 V
KO003452	N-Methylglutamate;N-Methyl-L-glutamic acid;N-Methyl-L-glutamate;N-Methylglutamic acid;	C6H11NO4	CHEBI 16440;KEGG C01046;PUBCHEM SID:4288;	LC-ESI-QQ	POSITIVE	10 V
KO003453	N-Methylglutamate;N-Methyl-L-glutamic acid;N-Methyl-L-glutamate;N-Methylglutamic acid;	C6H11NO4	CHEBI 16440;KEGG C01046;PUBCHEM SID:4288;	LC-ESI-QQ	POSITIVE	20 V
KO003454	N-Methylglutamate;N-Methyl-L-glutamic acid;N-Methyl-L-glutamate;N-Methylglutamic acid;	C6H11NO4	CHEBI 16440;KEGG C01046;PUBCHEM SID:4288;	LC-ESI-QQ	POSITIVE	30 V
KO003455	N-Methylglutamate;N-Methyl-L-glutamic acid;N-Methyl-L-glutamate;N-Methylglutamic acid;	C6H11NO4	CHEBI 16440;KEGG C01046;PUBCHEM SID:4288;	LC-ESI-QQ	POSITIVE	40 V
KO003456	N-Methylglutamate;N-Methyl-L-glutamic acid;N-Methyl-L-glutamate;N-Methylglutamic acid;	C6H11NO4	CHEBI 16440;KEGG C01046;PUBCHEM SID:4288;	LC-ESI-QQ	POSITIVE	50 V
KO003463	1-Methyladenine;	C6H7N5	CAS 5142-22-3;CHEBI 18083;KEGG C02216;NIKKAJI J80.960H;PUBCHEM SID:5282;	LC-ESI-QQ	POSITIVE	20 V
KO003464	1-Methyladenine;	C6H7N5	CAS 5142-22-3;CHEBI 18083;KEGG C02216;NIKKAJI J80.960H;PUBCHEM SID:5282;	LC-ESI-QQ	POSITIVE	30 V
KO003465	1-Methyladenine;	C6H7N5	CAS 5142-22-3;CHEBI 18083;KEGG C02216;NIKKAJI J80.960H;PUBCHEM SID:5282;	LC-ESI-QQ	POSITIVE	40 V
KO003466	1-Methyladenine;	C6H7N5	CAS 5142-22-3;CHEBI 18083;KEGG C02216;NIKKAJI J80.960H;PUBCHEM SID:5282;	LC-ESI-QQ	POSITIVE	50 V
KO003467	L-3-Methylhistidine;1-Methylhistidine;N(pi)-Methyl-L-histidine;	C7H11N3O2	KEGG C01152;PUBCHEM SID:4381;	LC-ESI-QQ	POSITIVE	10 V
KO003468	L-3-Methylhistidine;1-Methylhistidine;N(pi)-Methyl-L-histidine;	C7H11N3O2	KEGG C01152;PUBCHEM SID:4381;	LC-ESI-QQ	POSITIVE	20 V
KO003469	L-3-Methylhistidine;1-Methylhistidine;N(pi)-Methyl-L-histidine;	C7H11N3O2	KEGG C01152;PUBCHEM SID:4381;	LC-ESI-QQ	POSITIVE	30 V
KO003470	L-3-Methylhistidine;1-Methylhistidine;N(pi)-Methyl-L-histidine;	C7H11N3O2	KEGG C01152;PUBCHEM SID:4381;	LC-ESI-QQ	POSITIVE	40 V
KO003471	L-3-Methylhistidine;1-Methylhistidine;N(pi)-Methyl-L-histidine;	C7H11N3O2	KEGG C01152;PUBCHEM SID:4381;	LC-ESI-QQ	POSITIVE	50 V
KO003477	5-Methoxy-3-indoleaceate;5-Methoxyindoleacetate;5-Methoxy-3-indoleacetic acid;	C11H11NO3	KEGG C05660;PUBCHEM SID:7971;	LC-ESI-QQ	POSITIVE	10 V
KO003478	5-Methoxy-3-indoleaceate;5-Methoxyindoleacetate;5-Methoxy-3-indoleacetic acid;	C11H11NO3	KEGG C05660;PUBCHEM SID:7971;	LC-ESI-QQ	POSITIVE	20 V
KO003479	5-Methoxy-3-indoleaceate;5-Methoxyindoleacetate;5-Methoxy-3-indoleacetic acid;	C11H11NO3	KEGG C05660;PUBCHEM SID:7971;	LC-ESI-QQ	POSITIVE	30 V
KO003480	5-Methoxy-3-indoleaceate;5-Methoxyindoleacetate;5-Methoxy-3-indoleacetic acid;	C11H11NO3	KEGG C05660;PUBCHEM SID:7971;	LC-ESI-QQ	POSITIVE	40 V
KO003482	Mannosamine;D-Mannosamine;2-Amino-2-deoxy-D-mannose;	C6H13NO5	CAS 14307-02-9;CHEBI 27503;KEGG C03570;NIKKAJI J133.219H;PUBCHEM SID:6362;	LC-ESI-QQ	POSITIVE	10 V
KO003483	Mannosamine;D-Mannosamine;2-Amino-2-deoxy-D-mannose;	C6H13NO5	CAS 14307-02-9;CHEBI 27503;KEGG C03570;NIKKAJI J133.219H;PUBCHEM SID:6362;	LC-ESI-QQ	POSITIVE	20 V
KO003484	Mannosamine;D-Mannosamine;2-Amino-2-deoxy-D-mannose;	C6H13NO5	CAS 14307-02-9;CHEBI 27503;KEGG C03570;NIKKAJI J133.219H;PUBCHEM SID:6362;	LC-ESI-QQ	POSITIVE	30 V
KO003485	Mannosamine;D-Mannosamine;2-Amino-2-deoxy-D-mannose;	C6H13NO5	CAS 14307-02-9;CHEBI 27503;KEGG C03570;NIKKAJI J133.219H;PUBCHEM SID:6362;	LC-ESI-QQ	POSITIVE	50 V
KO003486	Mannosamine;D-Mannosamine;2-Amino-2-deoxy-D-mannose;	C6H13NO5	CAS 14307-02-9;CHEBI 27503;KEGG C03570;NIKKAJI J133.219H;PUBCHEM SID:6362;	LC-ESI-QQ	POSITIVE	40 V
KO003487	Muramate;Muramic acid;2-Amino-3-O-D-1-carboxyethyl-2-deoxy-D-glucose;3-O-alpha-Carboxyethyl-D-glucosamine;	C9H17NO7	CAS 1114-41-6;CHEBI 28118;KEGG C06470;NIKKAJI J15.184J;PUBCHEM SID:8702;	LC-ESI-QQ	POSITIVE	10 V
KO003488	Muramate;Muramic acid;2-Amino-3-O-D-1-carboxyethyl-2-deoxy-D-glucose;3-O-alpha-Carboxyethyl-D-glucosamine;	C9H17NO7	CAS 1114-41-6;CHEBI 28118;KEGG C06470;NIKKAJI J15.184J;PUBCHEM SID:8702;	LC-ESI-QQ	POSITIVE	20 V
KO003489	Muramate;Muramic acid;2-Amino-3-O-D-1-carboxyethyl-2-deoxy-D-glucose;3-O-alpha-Carboxyethyl-D-glucosamine;	C9H17NO7	CAS 1114-41-6;CHEBI 28118;KEGG C06470;NIKKAJI J15.184J;PUBCHEM SID:8702;	LC-ESI-QQ	POSITIVE	30 V
KO003490	Muramate;Muramic acid;2-Amino-3-O-D-1-carboxyethyl-2-deoxy-D-glucose;3-O-alpha-Carboxyethyl-D-glucosamine;	C9H17NO7	CAS 1114-41-6;CHEBI 28118;KEGG C06470;NIKKAJI J15.184J;PUBCHEM SID:8702;	LC-ESI-QQ	POSITIVE	40 V
KO003491	Muramate;Muramic acid;2-Amino-3-O-D-1-carboxyethyl-2-deoxy-D-glucose;3-O-alpha-Carboxyethyl-D-glucosamine;	C9H17NO7	CAS 1114-41-6;CHEBI 28118;KEGG C06470;NIKKAJI J15.184J;PUBCHEM SID:8702;	LC-ESI-QQ	POSITIVE	50 V
KO003493	Methotrimeprazine;Levomepromazine;	C19H24N2OS	CAS 60-99-1;KEGG C07192;NIKKAJI J76.892H;PUBCHEM SID:9401;	LC-ESI-QQ	POSITIVE	20 V
KO003494	Methotrimeprazine;Levomepromazine;	C19H24N2OS	CAS 60-99-1;KEGG C07192;NIKKAJI J76.892H;PUBCHEM SID:9401;	LC-ESI-QQ	POSITIVE	30 V
KO003495	Methotrimeprazine;Levomepromazine;	C19H24N2OS	CAS 60-99-1;KEGG C07192;NIKKAJI J76.892H;PUBCHEM SID:9401;	LC-ESI-QQ	POSITIVE	40 V
KO003496	Methotrimeprazine;Levomepromazine;	C19H24N2OS	CAS 60-99-1;KEGG C07192;NIKKAJI J76.892H;PUBCHEM SID:9401;	LC-ESI-QQ	POSITIVE	50 V
KO003502	5-Methoxy-N,N-dimethyltryptamine;Indole, 3-(2-(N,N-dimethylamino)ethyl)-5-methoxy-;	C13H18N2O	CAS 1019-45-0;KEGG C08309;NIKKAJI J21.248B;PUBCHEM SID:10507;	LC-ESI-QQ	POSITIVE	10 V
KO003503	5-Methoxy-N,N-dimethyltryptamine;Indole, 3-(2-(N,N-dimethylamino)ethyl)-5-methoxy-;	C13H18N2O	CAS 1019-45-0;KEGG C08309;NIKKAJI J21.248B;PUBCHEM SID:10507;	LC-ESI-QQ	POSITIVE	20 V
KO003504	5-Methoxy-N,N-dimethyltryptamine;Indole, 3-(2-(N,N-dimethylamino)ethyl)-5-methoxy-;	C13H18N2O	CAS 1019-45-0;KEGG C08309;NIKKAJI J21.248B;PUBCHEM SID:10507;	LC-ESI-QQ	POSITIVE	30 V
KO003505	5-Methoxy-N,N-dimethyltryptamine;Indole, 3-(2-(N,N-dimethylamino)ethyl)-5-methoxy-;	C13H18N2O	CAS 1019-45-0;KEGG C08309;NIKKAJI J21.248B;PUBCHEM SID:10507;	LC-ESI-QQ	POSITIVE	40 V
KO003506	5-Methoxy-N,N-dimethyltryptamine;Indole, 3-(2-(N,N-dimethylamino)ethyl)-5-methoxy-;	C13H18N2O	CAS 1019-45-0;KEGG C08309;NIKKAJI J21.248B;PUBCHEM SID:10507;	LC-ESI-QQ	POSITIVE	50 V
KO003508	6-Methylmercaptopurine;Thiopurine S-methylether;	C6H6N4S	CHEBI 28279;KEGG C16614;PUBCHEM SID:6346;	LC-ESI-QQ	POSITIVE	20 V
KO003509	6-Methylmercaptopurine;Thiopurine S-methylether;	C6H6N4S	CHEBI 28279;KEGG C16614;PUBCHEM SID:6346;	LC-ESI-QQ	POSITIVE	30 V
KO003510	6-Methylmercaptopurine;Thiopurine S-methylether;	C6H6N4S	CHEBI 28279;KEGG C16614;PUBCHEM SID:6346;	LC-ESI-QQ	POSITIVE	40 V
KO003511	6-Methylmercaptopurine;Thiopurine S-methylether;	C6H6N4S	CHEBI 28279;KEGG C16614;PUBCHEM SID:6346;	LC-ESI-QQ	POSITIVE	50 V
KO003513	N6-Methyl-2'-deoxyadenosine;	C11H15N5O3	CAS 2002-35-9;KEGG C03795;PUBCHEM SID:6544;	LC-ESI-QQ	POSITIVE	20 V
KO003514	N6-Methyl-2'-deoxyadenosine;	C11H15N5O3	CAS 2002-35-9;KEGG C03795;PUBCHEM SID:6544;	LC-ESI-QQ	POSITIVE	30 V
KO003515	N6-Methyl-2'-deoxyadenosine;	C11H15N5O3	CAS 2002-35-9;KEGG C03795;PUBCHEM SID:6544;	LC-ESI-QQ	POSITIVE	40 V
KO003516	N6-Methyl-2'-deoxyadenosine;	C11H15N5O3	CAS 2002-35-9;KEGG C03795;PUBCHEM SID:6544;	LC-ESI-QQ	POSITIVE	50 V
KO003518	Metyrapone;	C14H14N2O	CAS 54-36-4;CHEBI 6911;CHEMPDB MYT;KEGG C07205;NIKKAJI J1.369B;PUBCHEM SID:9414;	LC-ESI-QQ	POSITIVE	20 V
KO003519	Metyrapone;	C14H14N2O	CAS 54-36-4;CHEBI 6911;CHEMPDB MYT;KEGG C07205;NIKKAJI J1.369B;PUBCHEM SID:9414;	LC-ESI-QQ	POSITIVE	30 V
KO003520	Metyrapone;	C14H14N2O	CAS 54-36-4;CHEBI 6911;CHEMPDB MYT;KEGG C07205;NIKKAJI J1.369B;PUBCHEM SID:9414;	LC-ESI-QQ	POSITIVE	40 V
KO003521	Metyrapone;	C14H14N2O	CAS 54-36-4;CHEBI 6911;CHEMPDB MYT;KEGG C07205;NIKKAJI J1.369B;PUBCHEM SID:9414;	LC-ESI-QQ	POSITIVE	50 V
KO003522	Methionine sulfoximine;2S,5S-Methionine sulfoximine;	C5H12N2O3S	KEGG C03829;PUBCHEM SID:6572;	LC-ESI-QQ	POSITIVE	10 V
KO003523	Methionine sulfoximine;2S,5S-Methionine sulfoximine;	C5H12N2O3S	KEGG C03829;PUBCHEM SID:6572;	LC-ESI-QQ	POSITIVE	20 V
KO003524	Methionine sulfoximine;2S,5S-Methionine sulfoximine;	C5H12N2O3S	KEGG C03829;PUBCHEM SID:6572;	LC-ESI-QQ	POSITIVE	30 V
KO003525	Methionine sulfoximine;2S,5S-Methionine sulfoximine;	C5H12N2O3S	KEGG C03829;PUBCHEM SID:6572;	LC-ESI-QQ	POSITIVE	40 V
KO003526	Methionine sulfoximine;2S,5S-Methionine sulfoximine;	C5H12N2O3S	KEGG C03829;PUBCHEM SID:6572;	LC-ESI-QQ	POSITIVE	50 V
KO003530	Muscimol;	C4H6N2O2	CAS 2763-96-4;KEGG C08311;NIKKAJI J7.909J;PUBCHEM SID:10509;	LC-ESI-QQ	POSITIVE	40 V
KO003531	Muscimol;	C4H6N2O2	CAS 2763-96-4;KEGG C08311;NIKKAJI J7.909J;PUBCHEM SID:10509;	LC-ESI-QQ	POSITIVE	50 V
KO003534	4-Methylpyrazole;Fomepizole;	C4H6N2	CAS 7554-65-6;KEGG C07837;NIKKAJI J35.396E;PUBCHEM SID:10039;	LC-ESI-QQ	POSITIVE	30 V
KO003535	4-Methylpyrazole;Fomepizole;	C4H6N2	CAS 7554-65-6;KEGG C07837;NIKKAJI J35.396E;PUBCHEM SID:10039;	LC-ESI-QQ	POSITIVE	40 V
KO003538	2-Mercapto-1-methylimidazole;Methimazole;	C4H6N2S	KEGG C07190;	LC-ESI-QQ	POSITIVE	20 V
KO003539	2-Mercapto-1-methylimidazole;Methimazole;	C4H6N2S	KEGG C07190;	LC-ESI-QQ	POSITIVE	30 V
KO003542	N-Methylanthranilate;2-(Methylamino)benzoic acid;N-Methylanthranilic acid;	C8H9NO2	CAS 119-68-6;CHEBI 16394;KEGG C03005;NIKKAJI J5.315E;PUBCHEM SID:5914;	LC-ESI-QQ	POSITIVE	10 V
KO003543	N-Methylanthranilate;2-(Methylamino)benzoic acid;N-Methylanthranilic acid;	C8H9NO2	CAS 119-68-6;CHEBI 16394;KEGG C03005;NIKKAJI J5.315E;PUBCHEM SID:5914;	LC-ESI-QQ	POSITIVE	20 V
KO003544	N-Methylanthranilate;2-(Methylamino)benzoic acid;N-Methylanthranilic acid;	C8H9NO2	CAS 119-68-6;CHEBI 16394;KEGG C03005;NIKKAJI J5.315E;PUBCHEM SID:5914;	LC-ESI-QQ	POSITIVE	30 V
KO003545	N-Methylanthranilate;2-(Methylamino)benzoic acid;N-Methylanthranilic acid;	C8H9NO2	CAS 119-68-6;CHEBI 16394;KEGG C03005;NIKKAJI J5.315E;PUBCHEM SID:5914;	LC-ESI-QQ	POSITIVE	40 V
KO003546	N-Methylanthranilate;2-(Methylamino)benzoic acid;N-Methylanthranilic acid;	C8H9NO2	CAS 119-68-6;CHEBI 16394;KEGG C03005;NIKKAJI J5.315E;PUBCHEM SID:5914;	LC-ESI-QQ	POSITIVE	50 V
KO003547	4,4'-Methylene bis(o-chloroaniline);Methylenebis(chloroaniline);4,4'-Methylene-bis-(2-chloroaniline);	C13H12Cl2N2	CAS 101-14-4;KEGG C10999;NIKKAJI J3.595E;PUBCHEM SID:13182;	LC-ESI-QQ	POSITIVE	10 V
KO003548	4,4'-Methylene bis(o-chloroaniline);Methylenebis(chloroaniline);4,4'-Methylene-bis-(2-chloroaniline);	C13H12Cl2N2	CAS 101-14-4;KEGG C10999;NIKKAJI J3.595E;PUBCHEM SID:13182;	LC-ESI-QQ	POSITIVE	20 V
KO003549	4,4'-Methylene bis(o-chloroaniline);Methylenebis(chloroaniline);4,4'-Methylene-bis-(2-chloroaniline);	C13H12Cl2N2	CAS 101-14-4;KEGG C10999;NIKKAJI J3.595E;PUBCHEM SID:13182;	LC-ESI-QQ	POSITIVE	30 V
KO003550	4,4'-Methylene bis(o-chloroaniline);Methylenebis(chloroaniline);4,4'-Methylene-bis-(2-chloroaniline);	C13H12Cl2N2	CAS 101-14-4;KEGG C10999;NIKKAJI J3.595E;PUBCHEM SID:13182;	LC-ESI-QQ	POSITIVE	40 V
KO003551	4,4'-Methylene bis(o-chloroaniline);Methylenebis(chloroaniline);4,4'-Methylene-bis-(2-chloroaniline);	C13H12Cl2N2	CAS 101-14-4;KEGG C10999;NIKKAJI J3.595E;PUBCHEM SID:13182;	LC-ESI-QQ	POSITIVE	50 V
KO003552	2-Methylmercaptobenzothiazole;2-Methylthiobenzothiazole;	C8H7NS2	CAS 615-22-5;KEGG C10910;NIKKAJI J37.327C;PUBCHEM SID:13093;	LC-ESI-QQ	POSITIVE	10 V
KO003553	2-Methylmercaptobenzothiazole;2-Methylthiobenzothiazole;	C8H7NS2	CAS 615-22-5;KEGG C10910;NIKKAJI J37.327C;PUBCHEM SID:13093;	LC-ESI-QQ	POSITIVE	20 V
KO003555	2-Methylmercaptobenzothiazole;2-Methylthiobenzothiazole;	C8H7NS2	CAS 615-22-5;KEGG C10910;NIKKAJI J37.327C;PUBCHEM SID:13093;	LC-ESI-QQ	POSITIVE	40 V
KO003558	Methysergide;	C21H27N3O2	CAS 361-37-5;KEGG C07199;NIKKAJI J76.430B;PUBCHEM SID:9408;	LC-ESI-QQ	POSITIVE	20 V
KO003559	Methysergide;	C21H27N3O2	CAS 361-37-5;KEGG C07199;NIKKAJI J76.430B;PUBCHEM SID:9408;	LC-ESI-QQ	POSITIVE	30 V
KO003560	Methysergide;	C21H27N3O2	CAS 361-37-5;KEGG C07199;NIKKAJI J76.430B;PUBCHEM SID:9408;	LC-ESI-QQ	POSITIVE	40 V
KO003561	Methysergide;	C21H27N3O2	CAS 361-37-5;KEGG C07199;NIKKAJI J76.430B;PUBCHEM SID:9408;	LC-ESI-QQ	POSITIVE	50 V
KO003564	Minocycline;	C23H27N3O7	CAS 10118-90-8;KEGG C07225;NIKKAJI J8.983D;PUBCHEM SID:9434;	LC-ESI-QQ	POSITIVE	30 V
KO003565	Minocycline;	C23H27N3O7	CAS 10118-90-8;KEGG C07225;NIKKAJI J8.983D;PUBCHEM SID:9434;	LC-ESI-QQ	POSITIVE	40 V
KO003566	Minocycline;	C23H27N3O7	CAS 10118-90-8;KEGG C07225;NIKKAJI J8.983D;PUBCHEM SID:9434;	LC-ESI-QQ	POSITIVE	50 V
KO003567	Metaraminol;	C9H13NO2	KEGG C08222;	LC-ESI-QQ	POSITIVE	10 V
KO003568	Metaraminol;	C9H13NO2	KEGG C08222;	LC-ESI-QQ	POSITIVE	20 V
KO003569	Metaraminol;	C9H13NO2	KEGG C08222;	LC-ESI-QQ	POSITIVE	30 V
KO003570	Metaraminol;	C9H13NO2	KEGG C08222;	LC-ESI-QQ	POSITIVE	40 V
KO003571	Metaraminol;	C9H13NO2	KEGG C08222;	LC-ESI-QQ	POSITIVE	50 V
KO003572	Methoxamine;	C11H17NO3	CAS 390-28-3;KEGG C07513;NIKKAJI J5.717G;PUBCHEM SID:9716;	LC-ESI-QQ	POSITIVE	10 V
KO003573	Methoxamine;	C11H17NO3	CAS 390-28-3;KEGG C07513;NIKKAJI J5.717G;PUBCHEM SID:9716;	LC-ESI-QQ	POSITIVE	20 V
KO003574	Methoxamine;	C11H17NO3	CAS 390-28-3;KEGG C07513;NIKKAJI J5.717G;PUBCHEM SID:9716;	LC-ESI-QQ	POSITIVE	30 V
KO003575	Methoxamine;	C11H17NO3	CAS 390-28-3;KEGG C07513;NIKKAJI J5.717G;PUBCHEM SID:9716;	LC-ESI-QQ	POSITIVE	40 V
KO003576	Methoxamine;	C11H17NO3	CAS 390-28-3;KEGG C07513;NIKKAJI J5.717G;PUBCHEM SID:9716;	LC-ESI-QQ	POSITIVE	50 V
KO003578	Myosmine;	C9H10N2	CAS 532-12-7;KEGG C10160;NIKKAJI J11.722F;PUBCHEM SID:12346;	LC-ESI-QQ	POSITIVE	20 V
KO003579	Myosmine;	C9H10N2	CAS 532-12-7;KEGG C10160;NIKKAJI J11.722F;PUBCHEM SID:12346;	LC-ESI-QQ	POSITIVE	30 V
KO003580	Myosmine;	C9H10N2	CAS 532-12-7;KEGG C10160;NIKKAJI J11.722F;PUBCHEM SID:12346;	LC-ESI-QQ	POSITIVE	40 V
KO003581	Myosmine;	C9H10N2	CAS 532-12-7;KEGG C10160;NIKKAJI J11.722F;PUBCHEM SID:12346;	LC-ESI-QQ	POSITIVE	50 V
KO003582	Nicotinamide;Nicotinic acid amide;Vitamin PP;Niacinamide;	C6H6N2O	CAS 98-92-0;CHEBI 17154;CHEMPDB NCA;KEGG C00153;NIKKAJI J3.988H;PUBCHEM SID:3453;	LC-ESI-QQ	POSITIVE	10 V
KO003583	Nicotinamide;Nicotinic acid amide;Vitamin PP;Niacinamide;	C6H6N2O	CAS 98-92-0;CHEBI 17154;CHEMPDB NCA;KEGG C00153;NIKKAJI J3.988H;PUBCHEM SID:3453;	LC-ESI-QQ	POSITIVE	20 V
KO003584	Nicotinamide;Nicotinic acid amide;Vitamin PP;Niacinamide;	C6H6N2O	CAS 98-92-0;CHEBI 17154;CHEMPDB NCA;KEGG C00153;NIKKAJI J3.988H;PUBCHEM SID:3453;	LC-ESI-QQ	POSITIVE	30 V
KO003585	Nicotinamide;Nicotinic acid amide;Vitamin PP;Niacinamide;	C6H6N2O	CAS 98-92-0;CHEBI 17154;CHEMPDB NCA;KEGG C00153;NIKKAJI J3.988H;PUBCHEM SID:3453;	LC-ESI-QQ	POSITIVE	40 V
KO003586	Nicotinamide;Nicotinic acid amide;Vitamin PP;Niacinamide;	C6H6N2O	CAS 98-92-0;CHEBI 17154;CHEMPDB NCA;KEGG C00153;NIKKAJI J3.988H;PUBCHEM SID:3453;	LC-ESI-QQ	POSITIVE	50 V
KO003587	Nicotinate;Niacin;3-Pyridinecarboxylic acid;Nicotinic acid;	C6H5NO2	CAS 59-67-6;CHEBI 15940;CHEMPDB NIO;KEGG C00253;NIKKAJI J2.809F;PUBCHEM SID:3552;	LC-ESI-QQ	POSITIVE	10 V
KO003588	Nicotinate;Niacin;3-Pyridinecarboxylic acid;Nicotinic acid;	C6H5NO2	CAS 59-67-6;CHEBI 15940;CHEMPDB NIO;KEGG C00253;NIKKAJI J2.809F;PUBCHEM SID:3552;	LC-ESI-QQ	POSITIVE	20 V
KO003592	Norvaline;L-2-Aminovaleric acid;L-Norvaline;(S)-2-Aminopentanoic acid;L-2-Aminopentanoic acid;	C5H11NO2	CAS 6600-40-4;CHEBI 18314;KEGG C01826;NIKKAJI J9.213D;PUBCHEM SID:4949;	LC-ESI-QQ	POSITIVE	10 V
KO003594	Norvaline;L-2-Aminovaleric acid;L-Norvaline;(S)-2-Aminopentanoic acid;L-2-Aminopentanoic acid;	C5H11NO2	CAS 6600-40-4;CHEBI 18314;KEGG C01826;NIKKAJI J9.213D;PUBCHEM SID:4949;	LC-ESI-QQ	POSITIVE	30 V
KO003595	Norvaline;L-2-Aminovaleric acid;L-Norvaline;(S)-2-Aminopentanoic acid;L-2-Aminopentanoic acid;	C5H11NO2	CAS 6600-40-4;CHEBI 18314;KEGG C01826;NIKKAJI J9.213D;PUBCHEM SID:4949;	LC-ESI-QQ	POSITIVE	40 V
KO003596	Norvaline;L-2-Aminovaleric acid;L-Norvaline;(S)-2-Aminopentanoic acid;L-2-Aminopentanoic acid;	C5H11NO2	CAS 6600-40-4;CHEBI 18314;KEGG C01826;NIKKAJI J9.213D;PUBCHEM SID:4949;	LC-ESI-QQ	POSITIVE	50 V
KO003597	Norleucine;L-Aminohexanoate;L-Norleucine;L-Aminohexanoic acid;L-2-Aminohexanoate;(S)-2-Aminohexanoic acid;L-2-Aminohexanoic acid;	C6H13NO2	CAS 327-57-1;CHEBI 18347;CHEMPDB NLE;KEGG C01933;NIKKAJI J9.189H;PUBCHEM SID:5038;	LC-ESI-QQ	POSITIVE	10 V
KO003598	Norleucine;L-Aminohexanoate;L-Norleucine;L-Aminohexanoic acid;L-2-Aminohexanoate;(S)-2-Aminohexanoic acid;L-2-Aminohexanoic acid;	C6H13NO2	CAS 327-57-1;CHEBI 18347;CHEMPDB NLE;KEGG C01933;NIKKAJI J9.189H;PUBCHEM SID:5038;	LC-ESI-QQ	POSITIVE	20 V
KO003599	Norleucine;L-Aminohexanoate;L-Norleucine;L-Aminohexanoic acid;L-2-Aminohexanoate;(S)-2-Aminohexanoic acid;L-2-Aminohexanoic acid;	C6H13NO2	CAS 327-57-1;CHEBI 18347;CHEMPDB NLE;KEGG C01933;NIKKAJI J9.189H;PUBCHEM SID:5038;	LC-ESI-QQ	POSITIVE	30 V
KO003600	Norleucine;L-Aminohexanoate;L-Norleucine;L-Aminohexanoic acid;L-2-Aminohexanoate;(S)-2-Aminohexanoic acid;L-2-Aminohexanoic acid;	C6H13NO2	CAS 327-57-1;CHEBI 18347;CHEMPDB NLE;KEGG C01933;NIKKAJI J9.189H;PUBCHEM SID:5038;	LC-ESI-QQ	POSITIVE	40 V
KO003601	Norleucine;L-Aminohexanoate;L-Norleucine;L-Aminohexanoic acid;L-2-Aminohexanoate;(S)-2-Aminohexanoic acid;L-2-Aminohexanoic acid;	C6H13NO2	CAS 327-57-1;CHEBI 18347;CHEMPDB NLE;KEGG C01933;NIKKAJI J9.189H;PUBCHEM SID:5038;	LC-ESI-QQ	POSITIVE	50 V
KO003603	Nicotine;(S)-3-(1-methylpyrrolidin-2-yl)pyridine;(-)-Nicotine;	C10H14N2	CAS 54-11-5;CHEBI 17688;KEGG C00745;NIKKAJI J9.266E;PUBCHEM SID:4007;	LC-ESI-QQ	POSITIVE	20 V
KO003604	Nicotine;(S)-3-(1-methylpyrrolidin-2-yl)pyridine;(-)-Nicotine;	C10H14N2	CAS 54-11-5;CHEBI 17688;KEGG C00745;NIKKAJI J9.266E;PUBCHEM SID:4007;	LC-ESI-QQ	POSITIVE	30 V
KO003605	Nicotine;(S)-3-(1-methylpyrrolidin-2-yl)pyridine;(-)-Nicotine;	C10H14N2	CAS 54-11-5;CHEBI 17688;KEGG C00745;NIKKAJI J9.266E;PUBCHEM SID:4007;	LC-ESI-QQ	POSITIVE	40 V
KO003606	Nicotine;(S)-3-(1-methylpyrrolidin-2-yl)pyridine;(-)-Nicotine;	C10H14N2	CAS 54-11-5;CHEBI 17688;KEGG C00745;NIKKAJI J9.266E;PUBCHEM SID:4007;	LC-ESI-QQ	POSITIVE	50 V
[truncated: 443 more rows]

## Sheet: table 2
Table S2 The information of test sets
Table 2 The test set of Metlin used for searching against all of Metlin database
ID	Name	Formula	DB link	Instrument type	Ion mode	Collision energe
1008	Monoiodotyrosine( MIT)	C9H10INO3	CAS:70-78-0;KEGG:C02515;	ESI-Q-TOF	Positive	10 V
1008	Monoiodotyrosine( MIT)	C9H10INO3	CAS:70-78-0;KEGG:C02515;	ESI-Q-TOF	Positive	20 V
1008	Monoiodotyrosine( MIT)	C9H10INO3	CAS:70-78-0;KEGG:C02515;	ESI-Q-TOF	Positive	40 V
1013	Amoxicillin	C16H19N3O5S	CAS:26787-78-0;KEGG:C06827;	ESI-Q-TOF	Positive	10 V
1013	Amoxicillin	C16H19N3O5S	CAS:26787-78-0;KEGG:C06827;	ESI-Q-TOF	Positive	20 V
1013	Amoxicillin	C16H19N3O5S	CAS:26787-78-0;KEGG:C06827;	ESI-Q-TOF	Positive	40 V
1015	Lomefloxacin	C17H19F2N3O3	CAS:98079-51-7;KEGG:C07078;	ESI-Q-TOF	Positive	10 V
1015	Lomefloxacin	C17H19F2N3O3	CAS:98079-51-7;KEGG:C07078;	ESI-Q-TOF	Positive	20 V
1015	Lomefloxacin	C17H19F2N3O3	CAS:98079-51-7;KEGG:C07078;	ESI-Q-TOF	Positive	40 V
1016	Loperamide	C29H33ClN2O2	CAS:53179-11-6;KEGG:C07080;	ESI-Q-TOF	Positive	10 V
1016	Loperamide	C29H33ClN2O2	CAS:53179-11-6;KEGG:C07080;	ESI-Q-TOF	Positive	20 V
1016	Loperamide	C29H33ClN2O2	CAS:53179-11-6;KEGG:C07080;	ESI-Q-TOF	Positive	40 V
101	Nicotinamide adenine dinucleotide (NAD)	C21H27N7O14P2	CAS:53-84-9;KEGG:C00003;	ESI-Q-TOF	Positive	10 V
101	Nicotinamide adenine dinucleotide (NAD)	C21H27N7O14P2	CAS:53-84-9;KEGG:C00003;	ESI-Q-TOF	Positive	20 V
101	Nicotinamide adenine dinucleotide (NAD)	C21H27N7O14P2	CAS:53-84-9;KEGG:C00003;	ESI-Q-TOF	Positive	40 V
102	Nicotinamide Adenine Dinucleotide Phosphate (NADP+)	C21H28N7O17P3	CAS:53-59-8;KEGG:C00006;	ESI-Q-TOF	Positive	10 V
102	Nicotinamide Adenine Dinucleotide Phosphate (NADP+)	C21H28N7O17P3	CAS:53-59-8;KEGG:C00006;	ESI-Q-TOF	Positive	20 V
102	Nicotinamide Adenine Dinucleotide Phosphate (NADP+)	C21H28N7O17P3	CAS:53-59-8;KEGG:C00006;	ESI-Q-TOF	Positive	40 V
1031	Losartan	C22H23ClN6O	CAS:114798-26-4;KEGG:C07072;	ESI-Q-TOF	Positive	10 V
1031	Losartan	C22H23ClN6O	CAS:114798-26-4;KEGG:C07072;	ESI-Q-TOF	Positive	20 V
1031	Losartan	C22H23ClN6O	CAS:114798-26-4;KEGG:C07072;	ESI-Q-TOF	Positive	40 V
103464	2-Methyl-1-Pyrroline	C5H9N	CAS:872-32-2;KEGG:C20808;	ESI-Q-TOF	Positive	10 V
103464	2-Methyl-1-Pyrroline	C5H9N	CAS:872-32-2;KEGG:C20808;	ESI-Q-TOF	Positive	20 V
103464	2-Methyl-1-Pyrroline	C5H9N	CAS:872-32-2;KEGG:C20808;	ESI-Q-TOF	Positive	40 V
103474	4-Hydroxycoumarin	C9H6O3	CAS:1076-38-6;KEGG:C20414;	ESI-Q-TOF	Positive	10 V
103474	4-Hydroxycoumarin	C9H6O3	CAS:1076-38-6;KEGG:C20414;	ESI-Q-TOF	Positive	20 V
103474	4-Hydroxycoumarin	C9H6O3	CAS:1076-38-6;KEGG:C20414;	ESI-Q-TOF	Positive	40 V
1036	Lovastatin	C24H36O5	CAS:75330-75-5;KEGG:C07074;	ESI-Q-TOF	Positive	10 V
1036	Lovastatin	C24H36O5	CAS:75330-75-5;KEGG:C07074;	ESI-Q-TOF	Positive	20 V
1036	Lovastatin	C24H36O5	CAS:75330-75-5;KEGG:C07074;	ESI-Q-TOF	Positive	40 V
1046	Norethindrone	C20H26O2	CAS:68-22-4;KEGG:C05028;	ESI-Q-TOF	Positive	10 V
1046	Norethindrone	C20H26O2	CAS:68-22-4;KEGG:C05028;	ESI-Q-TOF	Positive	20 V
1046	Norethindrone	C20H26O2	CAS:68-22-4;KEGG:C05028;	ESI-Q-TOF	Positive	40 V
1061	Maprotiline	C20H23N	CAS:10262-69-8;KEGG:C07107;	ESI-Q-TOF	Positive	10 V
1061	Maprotiline	C20H23N	CAS:10262-69-8;KEGG:C07107;	ESI-Q-TOF	Positive	20 V
1061	Maprotiline	C20H23N	CAS:10262-69-8;KEGG:C07107;	ESI-Q-TOF	Positive	40 V
1094	medroxyprogesterone	C22H32O3	CAS:520-85-4;KEGG:C07119;	ESI-Q-TOF	Positive	10 V
1094	medroxyprogesterone	C22H32O3	CAS:520-85-4;KEGG:C07119;	ESI-Q-TOF	Positive	20 V
1094	medroxyprogesterone	C22H32O3	CAS:520-85-4;KEGG:C07119;	ESI-Q-TOF	Positive	40 V
1098	Mefenamic acid	C15H15NO2	CAS:61-68-7;KEGG:C02168;	ESI-Q-TOF	Positive	20 V
1098	Mefenamic acid	C15H15NO2	CAS:61-68-7;KEGG:C02168;	ESI-Q-TOF	Positive	40 V
109	Isovaleric acid	C5H10O2	CAS:503-74-2;KEGG:C08262;	ESI-Q-TOF	Positive	10 V
109	Isovaleric acid	C5H10O2	CAS:503-74-2;KEGG:C08262;	ESI-Q-TOF	Positive	20 V
109	Isovaleric acid	C5H10O2	CAS:503-74-2;KEGG:C08262;	ESI-Q-TOF	Positive	40 V
1104	Mefloquine	C17H16F6N2O	CAS:53230-10-7;KEGG:C07633;	ESI-Q-TOF	Positive	10 V
1104	Mefloquine	C17H16F6N2O	CAS:53230-10-7;KEGG:C07633;	ESI-Q-TOF	Positive	20 V
1104	Mefloquine	C17H16F6N2O	CAS:53230-10-7;KEGG:C07633;	ESI-Q-TOF	Positive	40 V
110	Valeric acid	C5H10O2	CAS:109-52-4;KEGG:C00803;	ESI-Q-TOF	Positive	10 V
110	Valeric acid	C5H10O2	CAS:109-52-4;KEGG:C00803;	ESI-Q-TOF	Positive	20 V
1120	Megestrol acetate	C24H32O4	CAS:595-33-5;KEGG:C08151;	ESI-Q-TOF	Positive	10 V
1120	Megestrol acetate	C24H32O4	CAS:595-33-5;KEGG:C08151;	ESI-Q-TOF	Positive	20 V
1120	Megestrol acetate	C24H32O4	CAS:595-33-5;KEGG:C08151;	ESI-Q-TOF	Positive	40 V
1122	Astemizole	C28H31FN4O	CAS:68844-77-9;KEGG:C06832;	ESI-Q-TOF	Positive	10 V
1122	Astemizole	C28H31FN4O	CAS:68844-77-9;KEGG:C06832;	ESI-Q-TOF	Positive	20 V
1122	Astemizole	C28H31FN4O	CAS:68844-77-9;KEGG:C06832;	ESI-Q-TOF	Positive	40 V
1123	Melphalan	C13H18Cl2N2O2	CAS:148-82-3;KEGG:C07122;	ESI-Q-TOF	Positive	10 V
1123	Melphalan	C13H18Cl2N2O2	CAS:148-82-3;KEGG:C07122;	ESI-Q-TOF	Positive	20 V
1123	Melphalan	C13H18Cl2N2O2	CAS:148-82-3;KEGG:C07122;	ESI-Q-TOF	Positive	40 V
112	Caprylic acid	C8H16O2	CAS:124-07-2;KEGG:C06423;	ESI-Q-TOF	Positive	10 V
112	Caprylic acid	C8H16O2	CAS:124-07-2;KEGG:C06423;	ESI-Q-TOF	Positive	20 V
112	Caprylic acid	C8H16O2	CAS:124-07-2;KEGG:C06423;	ESI-Q-TOF	Positive	40 V
1136	Atorvastatin	C33H35FN2O5	CAS:134523-00-5;KEGG:C06834;	ESI-Q-TOF	Positive	10 V
1136	Atorvastatin	C33H35FN2O5	CAS:134523-00-5;KEGG:C06834;	ESI-Q-TOF	Positive	20 V
1136	Atorvastatin	C33H35FN2O5	CAS:134523-00-5;KEGG:C06834;	ESI-Q-TOF	Positive	40 V
114	Succinic acid	C4H6O4	CAS:110-15-6;KEGG:C00042;	ESI-Q-TOF	Positive	10 V
114	Succinic acid	C4H6O4	CAS:110-15-6;KEGG:C00042;	ESI-Q-TOF	Positive	20 V
114	Succinic acid	C4H6O4	CAS:110-15-6;KEGG:C00042;	ESI-Q-TOF	Positive	40 V
1154	Laudanosine	C21H27NO4	CAS:2688-77-9;KEGG:C09558;	ESI-Q-TOF	Positive	10 V
1154	Laudanosine	C21H27NO4	CAS:2688-77-9;KEGG:C09558;	ESI-Q-TOF	Positive	20 V
1154	Laudanosine	C21H27NO4	CAS:2688-77-9;KEGG:C09558;	ESI-Q-TOF	Positive	40 V
1163	Atropine	C17H23NO3	CAS:51-55-8;KEGG:C01479;	ESI-Q-TOF	Positive	10 V
1163	Atropine	C17H23NO3	CAS:51-55-8;KEGG:C01479;	ESI-Q-TOF	Positive	20 V
1163	Atropine	C17H23NO3	CAS:51-55-8;KEGG:C01479;	ESI-Q-TOF	Positive	40 V
1164	Tropine	C8H15NO	CAS:120-29-6;KEGG:C00729;	ESI-Q-TOF	Positive	10 V
1164	Tropine	C8H15NO	CAS:120-29-6;KEGG:C00729;	ESI-Q-TOF	Positive	20 V
1164	Tropine	C8H15NO	CAS:120-29-6;KEGG:C00729;	ESI-Q-TOF	Positive	40 V
1176	Metaproterenol	C11H17NO3	CAS:586-06-1;KEGG:C07144;	ESI-Q-TOF	Positive	10 V
1176	Metaproterenol	C11H17NO3	CAS:586-06-1;KEGG:C07144;	ESI-Q-TOF	Positive	20 V
1176	Metaproterenol	C11H17NO3	CAS:586-06-1;KEGG:C07144;	ESI-Q-TOF	Positive	40 V
1180	Metformin	C4H11N5	CAS:657-24-9;KEGG:C07151;	ESI-Q-TOF	Positive	10 V
1180	Metformin	C4H11N5	CAS:657-24-9;KEGG:C07151;	ESI-Q-TOF	Positive	20 V
1180	Metformin	C4H11N5	CAS:657-24-9;KEGG:C07151;	ESI-Q-TOF	Positive	40 V
1182	Methadone	C21H27NO	CAS:76-99-3;KEGG:C07163;	ESI-Q-TOF	Positive	10 V
1182	Methadone	C21H27NO	CAS:76-99-3;KEGG:C07163;	ESI-Q-TOF	Positive	20 V
1182	Methadone	C21H27NO	CAS:76-99-3;KEGG:C07163;	ESI-Q-TOF	Positive	40 V
1183	Demethylmethadone (EDDP)	C20H23N	CAS:30223-73-5;KEGG:C16659;	ESI-Q-TOF	Positive	10 V
1183	Demethylmethadone (EDDP)	C20H23N	CAS:30223-73-5;KEGG:C16659;	ESI-Q-TOF	Positive	20 V
1183	Demethylmethadone (EDDP)	C20H23N	CAS:30223-73-5;KEGG:C16659;	ESI-Q-TOF	Positive	40 V
1187	Methimazole	C4H6N2S	CAS:60-56-0;KEGG:C07190;	ESI-Q-TOF	Positive	10 V
1187	Methimazole	C4H6N2S	CAS:60-56-0;KEGG:C07190;	ESI-Q-TOF	Positive	20 V
1187	Methimazole	C4H6N2S	CAS:60-56-0;KEGG:C07190;	ESI-Q-TOF	Positive	40 V
1189	Methotrimeprazine	C19H24N2OS	CAS:60-99-1;KEGG:C07192;	ESI-Q-TOF	Positive	10 V
1189	Methotrimeprazine	C19H24N2OS	CAS:60-99-1;KEGG:C07192;	ESI-Q-TOF	Positive	20 V
1189	Methotrimeprazine	C19H24N2OS	CAS:60-99-1;KEGG:C07192;	ESI-Q-TOF	Positive	40 V
118	Malic acid	C4H6O5	KEGG:C03668;	ESI-Q-TOF	Positive	10 V
118	Malic acid	C4H6O5	KEGG:C03668;	ESI-Q-TOF	Positive	20 V
118	Malic acid	C4H6O5	KEGG:C03668;	ESI-Q-TOF	Positive	40 V
1198	Methoxamine	C11H17NO3	CAS:390-28-3;KEGG:C07513;	ESI-Q-TOF	Positive	10 V
1198	Methoxamine	C11H17NO3	CAS:390-28-3;KEGG:C07513;	ESI-Q-TOF	Positive	20 V
1198	Methoxamine	C11H17NO3	CAS:390-28-3;KEGG:C07513;	ESI-Q-TOF	Positive	40 V
1200	Methoxsalen	C12H8O4	CAS:298-81-7;KEGG:C01864;	ESI-Q-TOF	Positive	10 V
1200	Methoxsalen	C12H8O4	CAS:298-81-7;KEGG:C01864;	ESI-Q-TOF	Positive	20 V
1200	Methoxsalen	C12H8O4	CAS:298-81-7;KEGG:C01864;	ESI-Q-TOF	Positive	40 V
1202	Azelastine	C22H24ClN3O	CAS:58581-89-8;KEGG:C07768;	ESI-Q-TOF	Positive	10 V
1202	Azelastine	C22H24ClN3O	CAS:58581-89-8;KEGG:C07768;	ESI-Q-TOF	Positive	20 V
1208	Azithromycin	C38H72N2O12	CAS:83905-01-5;KEGG:C06838;	ESI-Q-TOF	Positive	10 V
1208	Azithromycin	C38H72N2O12	CAS:83905-01-5;KEGG:C06838;	ESI-Q-TOF	Positive	20 V
1208	Azithromycin	C38H72N2O12	CAS:83905-01-5;KEGG:C06838;	ESI-Q-TOF	Positive	40 V
1215	Methyldopa	C10H13NO4	CAS:555-30-6;KEGG:C07194;	ESI-Q-TOF	Positive	10 V
1215	Methyldopa	C10H13NO4	CAS:555-30-6;KEGG:C07194;	ESI-Q-TOF	Positive	20 V
1215	Methyldopa	C10H13NO4	CAS:555-30-6;KEGG:C07194;	ESI-Q-TOF	Positive	40 V
1217	Methylnoradrenaline	C9H13NO3	CAS:829-74-3;KEGG:C11768;	ESI-Q-TOF	Positive	10 V
1217	Methylnoradrenaline	C9H13NO3	CAS:829-74-3;KEGG:C11768;	ESI-Q-TOF	Positive	20 V
1217	Methylnoradrenaline	C9H13NO3	CAS:829-74-3;KEGG:C11768;	ESI-Q-TOF	Positive	40 V
1227	Methylphenidate	C14H19NO2	CAS:113-45-1;KEGG:C07196;	ESI-Q-TOF	Positive	10 V
1227	Methylphenidate	C14H19NO2	CAS:113-45-1;KEGG:C07196;	ESI-Q-TOF	Positive	20 V
1227	Methylphenidate	C14H19NO2	CAS:113-45-1;KEGG:C07196;	ESI-Q-TOF	Positive	40 V
1241	Beclomethasone	C22H29ClO5	CAS:4419-39-0;KEGG:C06842;	ESI-Q-TOF	Positive	10 V
1241	Beclomethasone	C22H29ClO5	CAS:4419-39-0;KEGG:C06842;	ESI-Q-TOF	Positive	20 V
1241	Beclomethasone	C22H29ClO5	CAS:4419-39-0;KEGG:C06842;	ESI-Q-TOF	Positive	40 V
1242	Methysergide	C21H27N3O2	CAS:361-37-5;KEGG:C07199;	ESI-Q-TOF	Positive	10 V
1242	Methysergide	C21H27N3O2	CAS:361-37-5;KEGG:C07199;	ESI-Q-TOF	Positive	20 V
1242	Methysergide	C21H27N3O2	CAS:361-37-5;KEGG:C07199;	ESI-Q-TOF	Positive	40 V
124	Citric acid	C6H8O7	CAS:77-92-9;KEGG:C00158;	ESI-Q-TOF	Positive	10 V
124	Citric acid	C6H8O7	CAS:77-92-9;KEGG:C00158;	ESI-Q-TOF	Positive	20 V
124	Citric acid	C6H8O7	CAS:77-92-9;KEGG:C00158;	ESI-Q-TOF	Positive	40 V
1250	Metoprolol	C15H25NO3	CAS:51384-51-1;KEGG:C07202;	ESI-Q-TOF	Positive	10 V
1250	Metoprolol	C15H25NO3	CAS:51384-51-1;KEGG:C07202;	ESI-Q-TOF	Positive	20 V
1250	Metoprolol	C15H25NO3	CAS:51384-51-1;KEGG:C07202;	ESI-Q-TOF	Positive	40 V
1256	Benazepril	C24H28N2O5	CAS:86541-75-5;KEGG:C06843;	ESI-Q-TOF	Positive	10 V
1256	Benazepril	C24H28N2O5	CAS:86541-75-5;KEGG:C06843;	ESI-Q-TOF	Positive	20 V
1256	Benazepril	C24H28N2O5	CAS:86541-75-5;KEGG:C06843;	ESI-Q-TOF	Positive	40 V
1257	Metyrapone	C14H14N2O	CAS:54-36-4;KEGG:C07205;	ESI-Q-TOF	Positive	10 V
1257	Metyrapone	C14H14N2O	CAS:54-36-4;KEGG:C07205;	ESI-Q-TOF	Positive	20 V
125	D(-)-&beta;-hydroxy butyric acid	C4H8O3	CAS:625-72-9;KEGG:C01089;	ESI-Q-TOF	Positive	10 V
125	D(-)-&beta;-hydroxy butyric acid	C4H8O3	CAS:625-72-9;KEGG:C01089;	ESI-Q-TOF	Positive	20 V
125	D(-)-&beta;-hydroxy butyric acid	C4H8O3	CAS:625-72-9;KEGG:C01089;	ESI-Q-TOF	Positive	40 V
1262	Mexiletine	C11H17NO	CAS:31828-71-4;KEGG:C07220;	ESI-Q-TOF	Positive	10 V
1262	Mexiletine	C11H17NO	CAS:31828-71-4;KEGG:C07220;	ESI-Q-TOF	Positive	20 V
1262	Mexiletine	C11H17NO	CAS:31828-71-4;KEGG:C07220;	ESI-Q-TOF	Positive	40 V
1276	Mibefradil	C29H38FN3O3	CAS:116644-53-2;KEGG:C07222;	ESI-Q-TOF	Positive	10 V
1276	Mibefradil	C29H38FN3O3	CAS:116644-53-2;KEGG:C07222;	ESI-Q-TOF	Positive	20 V
1276	Mibefradil	C29H38FN3O3	CAS:116644-53-2;KEGG:C07222;	ESI-Q-TOF	Positive	40 V
1292	Benztropine	C21H25NO	CAS:86-13-5;KEGG:C06846;	ESI-Q-TOF	Positive	10 V
1292	Benztropine	C21H25NO	CAS:86-13-5;KEGG:C06846;	ESI-Q-TOF	Positive	20 V
1292	Benztropine	C21H25NO	CAS:86-13-5;KEGG:C06846;	ESI-Q-TOF	Positive	40 V
1293	Midazolam	C18H13ClFN3	CAS:59467-70-8;KEGG:C07524;	ESI-Q-TOF	Positive	10 V
1293	Midazolam	C18H13ClFN3	CAS:59467-70-8;KEGG:C07524;	ESI-Q-TOF	Positive	20 V
1293	Midazolam	C18H13ClFN3	CAS:59467-70-8;KEGG:C07524;	ESI-Q-TOF	Positive	40 V
1297	Benzoic acid	C7H6O2	CAS:65-85-0;KEGG:C00180;	GC-APCI-Q-TOF	Positive	10 V
1297	Benzoic acid	C7H6O2	CAS:65-85-0;KEGG:C00180;	GC-APCI-Q-TOF	Positive	20 V
1297	Benzoic acid	C7H6O2	CAS:65-85-0;KEGG:C00180;	GC-APCI-Q-TOF	Positive	40 V
1301	Hippuric acid	C9H9NO3	CAS:495-69-2;KEGG:C01586;	ESI-Q-TOF	Positive	10 V
1301	Hippuric acid	C9H9NO3	CAS:495-69-2;KEGG:C01586;	ESI-Q-TOF	Positive	20 V
1301	Hippuric acid	C9H9NO3	CAS:495-69-2;KEGG:C01586;	ESI-Q-TOF	Positive	40 V
1303	Mifepristone	C29H35NO2	CAS:84371-65-3;KEGG:C07652;	ESI-Q-TOF	Positive	10 V
1303	Mifepristone	C29H35NO2	CAS:84371-65-3;KEGG:C07652;	ESI-Q-TOF	Positive	20 V
1303	Mifepristone	C29H35NO2	CAS:84371-65-3;KEGG:C07652;	ESI-Q-TOF	Positive	40 V
1312	Milrinone	C12H9N3O	CAS:78415-72-2;KEGG:C07224;	ESI-Q-TOF	Positive	10 V
1312	Milrinone	C12H9N3O	CAS:78415-72-2;KEGG:C07224;	ESI-Q-TOF	Positive	20 V
1312	Milrinone	C12H9N3O	CAS:78415-72-2;KEGG:C07224;	ESI-Q-TOF	Positive	40 V
1313	Minocycline	C23H27N3O7	CAS:10118-90-8;KEGG:C07225;	ESI-Q-TOF	Positive	10 V
1313	Minocycline	C23H27N3O7	CAS:10118-90-8;KEGG:C07225;	ESI-Q-TOF	Positive	20 V
1313	Minocycline	C23H27N3O7	CAS:10118-90-8;KEGG:C07225;	ESI-Q-TOF	Positive	40 V
1319	Betaxolol	C18H29NO3	CAS:63659-18-7;KEGG:C06849;	ESI-Q-TOF	Positive	10 V
1319	Betaxolol	C18H29NO3	CAS:63659-18-7;KEGG:C06849;	ESI-Q-TOF	Positive	20 V
1319	Betaxolol	C18H29NO3	CAS:63659-18-7;KEGG:C06849;	ESI-Q-TOF	Positive	40 V
1323	Bethanechol	C7H16N2O2	CAS:674-38-4;KEGG:C06850;	ESI-Q-TOF	Positive	10 V
1323	Bethanechol	C7H16N2O2	CAS:674-38-4;KEGG:C06850;	ESI-Q-TOF	Positive	20 V
1323	Bethanechol	C7H16N2O2	CAS:674-38-4;KEGG:C06850;	ESI-Q-TOF	Positive	40 V
1380	Bromocriptine	C32H40BrN5O5	CAS:25614-03-3;KEGG:C06856;	ESI-Q-TOF	Positive	10 V
1380	Bromocriptine	C32H40BrN5O5	CAS:25614-03-3;KEGG:C06856;	ESI-Q-TOF	Positive	20 V
1380	Bromocriptine	C32H40BrN5O5	CAS:25614-03-3;KEGG:C06856;	ESI-Q-TOF	Positive	40 V
1383	Brompheniramine	C16H19BrN2	CAS:86-22-6;KEGG:C06857;	ESI-Q-TOF	Positive	10 V
1383	Brompheniramine	C16H19BrN2	CAS:86-22-6;KEGG:C06857;	ESI-Q-TOF	Positive	20 V
1383	Brompheniramine	C16H19BrN2	CAS:86-22-6;KEGG:C06857;	ESI-Q-TOF	Positive	40 V
1399	Nalbuphine	C21H27NO4	CAS:20594-83-6;KEGG:C07251;	ESI-Q-TOF	Positive	10 V
1399	Nalbuphine	C21H27NO4	CAS:20594-83-6;KEGG:C07251;	ESI-Q-TOF	Positive	20 V
1399	Nalbuphine	C21H27NO4	CAS:20594-83-6;KEGG:C07251;	ESI-Q-TOF	Positive	40 V
13	L-Arginine	C6H14N4O2	CAS:74-79-3;KEGG:C00062;	ESI-Q-TOF	Positive	10 V
13	L-Arginine	C6H14N4O2	CAS:74-79-3;KEGG:C00062;	ESI-Q-TOF	Positive	20 V
13	L-Arginine	C6H14N4O2	CAS:74-79-3;KEGG:C00062;	ESI-Q-TOF	Positive	40 V
1406	Bupivacaine	C18H28N2O	CAS:2180-92-9;KEGG:C07529;	ESI-Q-TOF	Positive	10 V
1406	Bupivacaine	C18H28N2O	CAS:2180-92-9;KEGG:C07529;	ESI-Q-TOF	Positive	20 V
1406	Bupivacaine	C18H28N2O	CAS:2180-92-9;KEGG:C07529;	ESI-Q-TOF	Positive	40 V
1408	Nalidixic acid	C12H12N2O3	CAS:389-08-2;KEGG:C05079;	ESI-Q-TOF	Positive	20 V
1408	Nalidixic acid	C12H12N2O3	CAS:389-08-2;KEGG:C05079;	ESI-Q-TOF	Positive	40 V
140	Erythritol	C4H10O4	CAS:149-32-6;KEGG:C00503;	ESI-Q-TOF	Positive	10 V
140	Erythritol	C4H10O4	CAS:149-32-6;KEGG:C00503;	ESI-Q-TOF	Positive	20 V
140	Erythritol	C4H10O4	CAS:149-32-6;KEGG:C00503;	ESI-Q-TOF	Positive	40 V
1416	Naloxone	C19H21NO4	CAS:465-65-6;KEGG:C07252;	ESI-Q-TOF	Positive	10 V
1416	Naloxone	C19H21NO4	CAS:465-65-6;KEGG:C07252;	ESI-Q-TOF	Positive	20 V
1416	Naloxone	C19H21NO4	CAS:465-65-6;KEGG:C07252;	ESI-Q-TOF	Positive	40 V
141	L-Arabitol	C5H12O5	CAS:7643-75-6;KEGG:C00532;	ESI-Q-TOF	Positive	10 V
141	L-Arabitol	C5H12O5	CAS:7643-75-6;KEGG:C00532;	ESI-Q-TOF	Positive	20 V
141	L-Arabitol	C5H12O5	CAS:7643-75-6;KEGG:C00532;	ESI-Q-TOF	Positive	40 V
1420	Buprenorphine	C29H41NO4	CAS:52485-79-7;KEGG:C08007;	ESI-Q-TOF	Positive	10 V
1420	Buprenorphine	C29H41NO4	CAS:52485-79-7;KEGG:C08007;	ESI-Q-TOF	Positive	20 V
1420	Buprenorphine	C29H41NO4	CAS:52485-79-7;KEGG:C08007;	ESI-Q-TOF	Positive	40 V
1425	Naltrexone	C20H23NO4	CAS:16590-41-3;KEGG:C07253;	ESI-Q-TOF	Positive	10 V
1425	Naltrexone	C20H23NO4	CAS:16590-41-3;KEGG:C07253;	ESI-Q-TOF	Positive	20 V
1425	Naltrexone	C20H23NO4	CAS:16590-41-3;KEGG:C07253;	ESI-Q-TOF	Positive	40 V
142	D-Mannitol	C6H14O6	CAS:69-65-8;KEGG:C00392;	ESI-Q-TOF	Positive	10 V
142	D-Mannitol	C6H14O6	CAS:69-65-8;KEGG:C00392;	ESI-Q-TOF	Positive	20 V
142	D-Mannitol	C6H14O6	CAS:69-65-8;KEGG:C00392;	ESI-Q-TOF	Positive	40 V
1435	Bupropion	C13H18ClNO	CAS:34841-39-9;KEGG:C06860;	ESI-Q-TOF	Positive	10 V
1435	Bupropion	C13H18ClNO	CAS:34841-39-9;KEGG:C06860;	ESI-Q-TOF	Positive	20 V
1435	Bupropion	C13H18ClNO	CAS:34841-39-9;KEGG:C06860;	ESI-Q-TOF	Positive	40 V
143	D-Sorbitol	C6H14O6	CAS:50-70-4;KEGG:C00794;	ESI-Q-TOF	Positive	10 V
143	D-Sorbitol	C6H14O6	CAS:50-70-4;KEGG:C00794;	ESI-Q-TOF	Positive	20 V
143	D-Sorbitol	C6H14O6	CAS:50-70-4;KEGG:C00794;	ESI-Q-TOF	Positive	40 V
1449	Buspirone	C21H31N5O2	CAS:36505-84-7;KEGG:C06861;	ESI-Q-TOF	Positive	10 V
1449	Buspirone	C21H31N5O2	CAS:36505-84-7;KEGG:C06861;	ESI-Q-TOF	Positive	20 V
1449	Buspirone	C21H31N5O2	CAS:36505-84-7;KEGG:C06861;	ESI-Q-TOF	Positive	40 V
1455	Caffeine	C8H10N4O2	CAS:58-08-2;KEGG:C07481;	ESI-Q-TOF	Positive	10 V
1455	Caffeine	C8H10N4O2	CAS:58-08-2;KEGG:C07481;	ESI-Q-TOF	Positive	20 V
1455	Caffeine	C8H10N4O2	CAS:58-08-2;KEGG:C07481;	ESI-Q-TOF	Positive	40 V
1458	Theophylline	C7H8N4O2	CAS:58-55-9;KEGG:C07130;	ESI-Q-TOF	Positive	20 V
1458	Theophylline	C7H8N4O2	CAS:58-55-9;KEGG:C07130;	ESI-Q-TOF	Positive	40 V
145	D-Glucose 6-phosphate	C6H13O9P	CAS:56-73-5;KEGG:C00092;	ESI-Q-TOF	Positive	10 V
145	D-Glucose 6-phosphate	C6H13O9P	CAS:56-73-5;KEGG:C00092;	ESI-Q-TOF	Positive	20 V
145	D-Glucose 6-phosphate	C6H13O9P	CAS:56-73-5;KEGG:C00092;	ESI-Q-TOF	Positive	40 V
146	D-Fructose 6-phosphate	C6H13O9P	CAS:643-13-0;KEGG:C00085;	ESI-Q-TOF	Positive	20 V
146	D-Fructose 6-phosphate	C6H13O9P	CAS:643-13-0;KEGG:C00085;	ESI-Q-TOF	Positive	40 V
1480	Piperazine, 1-(3-chlorophenyl)- (m-CPP)	C10H13ClN2	CAS:6640-24-0;KEGG:C11738;	ESI-Q-TOF	Positive	10 V
1480	Piperazine, 1-(3-chlorophenyl)- (m-CPP)	C10H13ClN2	CAS:6640-24-0;KEGG:C11738;	ESI-Q-TOF	Positive	20 V
1480	Piperazine, 1-(3-chlorophenyl)- (m-CPP)	C10H13ClN2	CAS:6640-24-0;KEGG:C11738;	ESI-Q-TOF	Positive	40 V
1489	Carbamazepine	C15H12N2O	CAS:298-46-4;KEGG:C06868;	ESI-Q-TOF	Positive	10 V
1489	Carbamazepine	C15H12N2O	CAS:298-46-4;KEGG:C06868;	ESI-Q-TOF	Positive	20 V
1489	Carbamazepine	C15H12N2O	CAS:298-46-4;KEGG:C06868;	ESI-Q-TOF	Positive	40 V
1490	Neostigmine	C12H18N2O2	CAS:59-99-4;KEGG:C07258;	ESI-Q-TOF	Positive	10 V
1490	Neostigmine	C12H18N2O2	CAS:59-99-4;KEGG:C07258;	ESI-Q-TOF	Positive	20 V
1490	Neostigmine	C12H18N2O2	CAS:59-99-4;KEGG:C07258;	ESI-Q-TOF	Positive	40 V
1496	Carbaryl	C12H11NO2	CAS:63-25-2;KEGG:C07491;	ESI-Q-TOF	Positive	10 V
1496	Carbaryl	C12H11NO2	CAS:63-25-2;KEGG:C07491;	ESI-Q-TOF	Positive	20 V
1496	Carbaryl	C12H11NO2	CAS:63-25-2;KEGG:C07491;	ESI-Q-TOF	Positive	40 V
1497	Niacinamide	C6H6N2O	CAS:98-92-0;KEGG:C00153;	ESI-Q-TOF	Positive	10 V
1497	Niacinamide	C6H6N2O	CAS:98-92-0;KEGG:C00153;	ESI-Q-TOF	Positive	20 V
1497	Niacinamide	C6H6N2O	CAS:98-92-0;KEGG:C00153;	ESI-Q-TOF	Positive	40 V
1499	Nicotinuric acid	C8H8N2O3	CAS:583-08-4;KEGG:C05380;	ESI-Q-TOF	Positive	10 V
1499	Nicotinuric acid	C8H8N2O3	CAS:583-08-4;KEGG:C05380;	ESI-Q-TOF	Positive	20 V
1499	Nicotinuric acid	C8H8N2O3	CAS:583-08-4;KEGG:C05380;	ESI-Q-TOF	Positive	40 V
14	L-Asparagine	C4H8N2O3	CAS:70-47-3;KEGG:C00152;	ESI-Q-TOF	Positive	10 V
14	L-Asparagine	C4H8N2O3	CAS:70-47-3;KEGG:C00152;	ESI-Q-TOF	Positive	20 V
1519	Carbimazole	C7H10N2O2S	CAS:22232-54-8;KEGG:C07615;	ESI-Q-TOF	Positive	10 V
1519	Carbimazole	C7H10N2O2S	CAS:22232-54-8;KEGG:C07615;	ESI-Q-TOF	Positive	20 V
1519	Carbimazole	C7H10N2O2S	CAS:22232-54-8;KEGG:C07615;	ESI-Q-TOF	Positive	40 V
1521	Nicorandil	C8H9N3O4	CAS:65141-46-0;KEGG:C13280;	ESI-Q-TOF	Positive	10 V
1521	Nicorandil	C8H9N3O4	CAS:65141-46-0;KEGG:C13280;	ESI-Q-TOF	Positive	20 V
1521	Nicorandil	C8H9N3O4	CAS:65141-46-0;KEGG:C13280;	ESI-Q-TOF	Positive	40 V
1526	L-Nicotine	C10H14N2	CAS:54-11-5;KEGG:C00745;	ESI-Q-TOF	Positive	10 V
1526	L-Nicotine	C10H14N2	CAS:54-11-5;KEGG:C00745;	ESI-Q-TOF	Positive	20 V
1526	L-Nicotine	C10H14N2	CAS:54-11-5;KEGG:C00745;	ESI-Q-TOF	Positive	40 V
152	phosphoenol pyruvate	C3H5O6P	CAS:138-08-9;KEGG:C00074;	ESI-Q-TOF	Positive	10 V
152	phosphoenol pyruvate	C3H5O6P	CAS:138-08-9;KEGG:C00074;	ESI-Q-TOF	Positive	20 V
152	phosphoenol pyruvate	C3H5O6P	CAS:138-08-9;KEGG:C00074;	ESI-Q-TOF	Positive	40 V
1541	Nimodipine	C21H26N2O7	CAS:66085-59-4;KEGG:C07267;	ESI-Q-TOF	Positive	10 V
1541	Nimodipine	C21H26N2O7	CAS:66085-59-4;KEGG:C07267;	ESI-Q-TOF	Positive	20 V
1541	Nimodipine	C21H26N2O7	CAS:66085-59-4;KEGG:C07267;	ESI-Q-TOF	Positive	40 V
1551	Nisoldipine	C20H24N2O6	CAS:63675-72-9;KEGG:C07699;	ESI-Q-TOF	Positive	10 V
1551	Nisoldipine	C20H24N2O6	CAS:63675-72-9;KEGG:C07699;	ESI-Q-TOF	Positive	20 V
1551	Nisoldipine	C20H24N2O6	CAS:63675-72-9;KEGG:C07699;	ESI-Q-TOF	Positive	40 V
1558	Carvedilol	C24H26N2O4	CAS:72956-09-3;KEGG:C06875;	ESI-Q-TOF	Positive	10 V
1558	Carvedilol	C24H26N2O4	CAS:72956-09-3;KEGG:C06875;	ESI-Q-TOF	Positive	20 V
1558	Carvedilol	C24H26N2O4	CAS:72956-09-3;KEGG:C06875;	ESI-Q-TOF	Positive	40 V
1559	Nitrazepam	C15H11N3O3	CAS:146-22-5;KEGG:C07487;	ESI-Q-TOF	Positive	10 V
1559	Nitrazepam	C15H11N3O3	CAS:146-22-5;KEGG:C07487;	ESI-Q-TOF	Positive	40 V
1580	Cefaclor	C15H14ClN3O4S	CAS:53994-73-3;KEGG:C06877;	ESI-Q-TOF	Positive	10 V
1580	Cefaclor	C15H14ClN3O4S	CAS:53994-73-3;KEGG:C06877;	ESI-Q-TOF	Positive	20 V
1580	Cefaclor	C15H14ClN3O4S	CAS:53994-73-3;KEGG:C06877;	ESI-Q-TOF	Positive	40 V
1598	Norfloxacin	C16H18FN3O3	CAS:70458-96-7;KEGG:C06687;	ESI-Q-TOF	Positive	10 V
1598	Norfloxacin	C16H18FN3O3	CAS:70458-96-7;KEGG:C06687;	ESI-Q-TOF	Positive	20 V
1598	Norfloxacin	C16H18FN3O3	CAS:70458-96-7;KEGG:C06687;	ESI-Q-TOF	Positive	40 V
159	D-Ribose 5-phosphate	C5H11O8P	CAS:4300-28-1;KEGG:C00117;	ESI-Q-TOF	Positive	10 V
159	D-Ribose 5-phosphate	C5H11O8P	CAS:4300-28-1;KEGG:C00117;	ESI-Q-TOF	Positive	20 V
159	D-Ribose 5-phosphate	C5H11O8P	CAS:4300-28-1;KEGG:C00117;	ESI-Q-TOF	Positive	40 V
15	L-Aspartic Acid	C4H7NO4	CAS:56-84-8;KEGG:C00049;	ESI-Q-TOF	Positive	10 V
15	L-Aspartic Acid	C4H7NO4	CAS:56-84-8;KEGG:C00049;	ESI-Q-TOF	Positive	20 V
1623	Ofloxacin	C18H20FN3O4	CAS:82419-36-1;KEGG:C07321;	ESI-Q-TOF	Positive	10 V
1623	Ofloxacin	C18H20FN3O4	CAS:82419-36-1;KEGG:C07321;	ESI-Q-TOF	Positive	20 V
1623	Ofloxacin	C18H20FN3O4	CAS:82419-36-1;KEGG:C07321;	ESI-Q-TOF	Positive	40 V
1624	Ceftriaxone	C18H18N8O7S3	CAS:73384-59-5;KEGG:C06683;	ESI-Q-TOF	Positive	10 V
1624	Ceftriaxone	C18H18N8O7S3	CAS:73384-59-5;KEGG:C06683;	ESI-Q-TOF	Positive	20 V
1624	Ceftriaxone	C18H18N8O7S3	CAS:73384-59-5;KEGG:C06683;	ESI-Q-TOF	Positive	40 V
1632	Omeprazole	C17H19N3O3S	CAS:73590-58-6;KEGG:C07324;	ESI-Q-TOF	Positive	10 V
1632	Omeprazole	C17H19N3O3S	CAS:73590-58-6;KEGG:C07324;	ESI-Q-TOF	Positive	20 V
1632	Omeprazole	C17H19N3O3S	CAS:73590-58-6;KEGG:C07324;	ESI-Q-TOF	Positive	40 V
1637	Cephalexin	C16H17N3O4S	CAS:15686-71-2;KEGG:C06895;	ESI-Q-TOF	Positive	10 V
1637	Cephalexin	C16H17N3O4S	CAS:15686-71-2;KEGG:C06895;	ESI-Q-TOF	Positive	20 V
1637	Cephalexin	C16H17N3O4S	CAS:15686-71-2;KEGG:C06895;	ESI-Q-TOF	Positive	40 V
1640	Cephradine	C16H19N3O4S	CAS:38821-53-3;KEGG:C06897;	ESI-Q-TOF	Positive	10 V
1640	Cephradine	C16H19N3O4S	CAS:38821-53-3;KEGG:C06897;	ESI-Q-TOF	Positive	20 V
1640	Cephradine	C16H19N3O4S	CAS:38821-53-3;KEGG:C06897;	ESI-Q-TOF	Positive	40 V
1641	Cetirizine	C21H25ClN2O3	CAS:83881-51-0;KEGG:C07778;	ESI-Q-TOF	Positive	10 V
1641	Cetirizine	C21H25ClN2O3	CAS:83881-51-0;KEGG:C07778;	ESI-Q-TOF	Positive	20 V
1641	Cetirizine	C21H25ClN2O3	CAS:83881-51-0;KEGG:C07778;	ESI-Q-TOF	Positive	40 V
165	Vitamin D3 / Cholecalciferol (Vitamin D3) skeleton	C27H44O	CAS:67-97-0;KEGG:C05443;	ESI-Q-TOF	Positive	10 V
165	Vitamin D3 / Cholecalciferol (Vitamin D3) skeleton	C27H44O	CAS:67-97-0;KEGG:C05443;	ESI-Q-TOF	Positive	20 V
165	Vitamin D3 / Cholecalciferol (Vitamin D3) skeleton	C27H44O	CAS:67-97-0;KEGG:C05443;	ESI-Q-TOF	Positive	40 V
1660	Orphenadrine	C18H23NO	CAS:83-98-7;KEGG:C07935;	ESI-Q-TOF	Positive	10 V
1660	Orphenadrine	C18H23NO	CAS:83-98-7;KEGG:C07935;	ESI-Q-TOF	Positive	20 V
1660	Orphenadrine	C18H23NO	CAS:83-98-7;KEGG:C07935;	ESI-Q-TOF	Positive	40 V
1670	Ouabain	C29H44O12	CAS:630-60-4;KEGG:C01443;	ESI-Q-TOF	Positive	10 V
1670	Ouabain	C29H44O12	CAS:630-60-4;KEGG:C01443;	ESI-Q-TOF	Positive	20 V
1670	Ouabain	C29H44O12	CAS:630-60-4;KEGG:C01443;	ESI-Q-TOF	Positive	40 V
1686	Oxybutynin	C22H31NO3	CAS:5633-20-5;KEGG:C07360;	ESI-Q-TOF	Positive	10 V
1686	Oxybutynin	C22H31NO3	CAS:5633-20-5;KEGG:C07360;	ESI-Q-TOF	Positive	20 V
1686	Oxybutynin	C22H31NO3	CAS:5633-20-5;KEGG:C07360;	ESI-Q-TOF	Positive	40 V
1689	Oxymetazoline	C16H24N2O	CAS:1491-59-4;KEGG:C07363;	ESI-Q-TOF	Positive	10 V
1689	Oxymetazoline	C16H24N2O	CAS:1491-59-4;KEGG:C07363;	ESI-Q-TOF	Positive	20 V
1689	Oxymetazoline	C16H24N2O	CAS:1491-59-4;KEGG:C07363;	ESI-Q-TOF	Positive	40 V
1690	Oxytetracycline	C22H24N2O9	CAS:79-57-2;KEGG:C06624;	ESI-Q-TOF	Positive	10 V
1690	Oxytetracycline	C22H24N2O9	CAS:79-57-2;KEGG:C06624;	ESI-Q-TOF	Positive	20 V
1690	Oxytetracycline	C22H24N2O9	CAS:79-57-2;KEGG:C06624;	ESI-Q-TOF	Positive	40 V
1691	Oxytocin	C43H66N12O12S2	CAS:50-56-6;KEGG:C00746;	ESI-Q-TOF	Positive	10 V
1691	Oxytocin	C43H66N12O12S2	CAS:50-56-6;KEGG:C00746;	ESI-Q-TOF	Positive	20 V
1691	Oxytocin	C43H66N12O12S2	CAS:50-56-6;KEGG:C00746;	ESI-Q-TOF	Positive	40 V
1697	Pantoprazole	C16H15F2N3O4S	CAS:102625-70-7;KEGG:C11806;	ESI-Q-TOF	Positive	10 V
1697	Pantoprazole	C16H15F2N3O4S	CAS:102625-70-7;KEGG:C11806;	ESI-Q-TOF	Positive	20 V
1697	Pantoprazole	C16H15F2N3O4S	CAS:102625-70-7;KEGG:C11806;	ESI-Q-TOF	Positive	40 V
16	Citrulline	C6H13N3O3	CAS:372-75-8;KEGG:C00327;	ESI-Q-TOF	Positive	10 V
16	Citrulline	C6H13N3O3	CAS:372-75-8;KEGG:C00327;	ESI-Q-TOF	Positive	20 V
1702	Papaverine	C20H21NO4	CAS:58-74-2;KEGG:C06533;	ESI-Q-TOF	Positive	10 V
1702	Papaverine	C20H21NO4	CAS:58-74-2;KEGG:C06533;	ESI-Q-TOF	Positive	20 V
1702	Papaverine	C20H21NO4	CAS:58-74-2;KEGG:C06533;	ESI-Q-TOF	Positive	40 V
1710	Paroxetine	C19H20FNO3	CAS:61869-08-7;KEGG:C07415;	ESI-Q-TOF	Positive	10 V
1710	Paroxetine	C19H20FNO3	CAS:61869-08-7;KEGG:C07415;	ESI-Q-TOF	Positive	20 V
1710	Paroxetine	C19H20FNO3	CAS:61869-08-7;KEGG:C07415;	ESI-Q-TOF	Positive	40 V
1720	Chlorhexidine	C22H30Cl2N10	CAS:55-56-1;KEGG:C06902;	ESI-Q-TOF	Positive	10 V
1720	Chlorhexidine	C22H30Cl2N10	CAS:55-56-1;KEGG:C06902;	ESI-Q-TOF	Positive	20 V
1720	Chlorhexidine	C22H30Cl2N10	CAS:55-56-1;KEGG:C06902;	ESI-Q-TOF	Positive	40 V
1725	Chloroquine	C18H26ClN3	CAS:54-05-7;KEGG:C07625;	ESI-Q-TOF	Positive	10 V
1725	Chloroquine	C18H26ClN3	CAS:54-05-7;KEGG:C07625;	ESI-Q-TOF	Positive	20 V
1725	Chloroquine	C18H26ClN3	CAS:54-05-7;KEGG:C07625;	ESI-Q-TOF	Positive	40 V
1734	Chlorpheniramine	C16H19ClN2	CAS:132-22-9;KEGG:C06905;	ESI-Q-TOF	Positive	10 V
1734	Chlorpheniramine	C16H19ClN2	CAS:132-22-9;KEGG:C06905;	ESI-Q-TOF	Positive	20 V
1734	Chlorpheniramine	C16H19ClN2	CAS:132-22-9;KEGG:C06905;	ESI-Q-TOF	Positive	40 V
1746	Chlortetracycline	C22H23ClN2O8	CAS:57-62-5;KEGG:C06571;	ESI-Q-TOF	Positive	10 V
1746	Chlortetracycline	C22H23ClN2O8	CAS:57-62-5;KEGG:C06571;	ESI-Q-TOF	Positive	20 V
1746	Chlortetracycline	C22H23ClN2O8	CAS:57-62-5;KEGG:C06571;	ESI-Q-TOF	Positive	40 V
1750	Pentamidine	C19H24N4O2	CAS:100-33-4;KEGG:C07420;	ESI-Q-TOF	Positive	10 V
1750	Pentamidine	C19H24N4O2	CAS:100-33-4;KEGG:C07420;	ESI-Q-TOF	Positive	20 V
1750	Pentamidine	C19H24N4O2	CAS:100-33-4;KEGG:C07420;	ESI-Q-TOF	Positive	40 V
1751	Pentazocine	C19H27NO	CAS:359-83-1;KEGG:C07421;	ESI-Q-TOF	Positive	10 V
1751	Pentazocine	C19H27NO	CAS:359-83-1;KEGG:C07421;	ESI-Q-TOF	Positive	20 V
1751	Pentazocine	C19H27NO	CAS:359-83-1;KEGG:C07421;	ESI-Q-TOF	Positive	40 V
1755	Cimetidine	C10H16N6S	CAS:51481-61-9;KEGG:C06952;	ESI-Q-TOF	Positive	10 V
1755	Cimetidine	C10H16N6S	CAS:51481-61-9;KEGG:C06952;	ESI-Q-TOF	Positive	20 V
1755	Cimetidine	C10H16N6S	CAS:51481-61-9;KEGG:C06952;	ESI-Q-TOF	Positive	40 V
1767	Pentoxifylline	C13H18N4O3	CAS:6493-05-6;KEGG:C07424;	ESI-Q-TOF	Positive	10 V
1767	Pentoxifylline	C13H18N4O3	CAS:6493-05-6;KEGG:C07424;	ESI-Q-TOF	Positive	20 V
1767	Pentoxifylline	C13H18N4O3	CAS:6493-05-6;KEGG:C07424;	ESI-Q-TOF	Positive	40 V
1771	Cinoxacin	C12H10N2O5	CAS:28657-80-9;KEGG:C08052;	ESI-Q-TOF	Positive	10 V
1771	Cinoxacin	C12H10N2O5	CAS:28657-80-9;KEGG:C08052;	ESI-Q-TOF	Positive	20 V
1771	Cinoxacin	C12H10N2O5	CAS:28657-80-9;KEGG:C08052;	ESI-Q-TOF	Positive	40 V
1772	Ciprofloxacin	C17H18FN3O3	CAS:85721-33-1;KEGG:C05349;	ESI-Q-TOF	Positive	10 V
1772	Ciprofloxacin	C17H18FN3O3	CAS:85721-33-1;KEGG:C05349;	ESI-Q-TOF	Positive	40 V
1777	Cisapride	C23H29ClFN3O4	CAS:81098-60-4;KEGG:C06910;	ESI-Q-TOF	Positive	10 V
1777	Cisapride	C23H29ClFN3O4	CAS:81098-60-4;KEGG:C06910;	ESI-Q-TOF	Positive	20 V
1777	Cisapride	C23H29ClFN3O4	CAS:81098-60-4;KEGG:C06910;	ESI-Q-TOF	Positive	40 V
1781	Citalopram	C20H21FN2O	CAS:59729-33-8;KEGG:C07572;	ESI-Q-TOF	Positive	10 V
1781	Citalopram	C20H21FN2O	CAS:59729-33-8;KEGG:C07572;	ESI-Q-TOF	Positive	20 V
1781	Citalopram	C20H21FN2O	CAS:59729-33-8;KEGG:C07572;	ESI-Q-TOF	Positive	40 V
1782	Demethylcitalopram	C19H19FN2O	CAS:62498-67-3;KEGG:C16608;	ESI-Q-TOF	Positive	10 V
1782	Demethylcitalopram	C19H19FN2O	CAS:62498-67-3;KEGG:C16608;	ESI-Q-TOF	Positive	20 V
1782	Demethylcitalopram	C19H19FN2O	CAS:62498-67-3;KEGG:C16608;	ESI-Q-TOF	Positive	40 V
1786	Clarithromycin	C38H69NO13	CAS:81103-11-9;KEGG:C06912;	ESI-Q-TOF	Positive	10 V
1786	Clarithromycin	C38H69NO13	CAS:81103-11-9;KEGG:C06912;	ESI-Q-TOF	Positive	20 V
1786	Clarithromycin	C38H69NO13	CAS:81103-11-9;KEGG:C06912;	ESI-Q-TOF	Positive	40 V
1787	Pergolide	C19H26N2S	CAS:66104-22-1;KEGG:C07425;	ESI-Q-TOF	Positive	10 V
1787	Pergolide	C19H26N2S	CAS:66104-22-1;KEGG:C07425;	ESI-Q-TOF	Positive	20 V
1787	Pergolide	C19H26N2S	CAS:66104-22-1;KEGG:C07425;	ESI-Q-TOF	Positive	40 V
1795	Perindopril	C19H32N2O5	CAS:82834-16-0;KEGG:C07706;	ESI-Q-TOF	Positive	10 V
1795	Perindopril	C19H32N2O5	CAS:82834-16-0;KEGG:C07706;	ESI-Q-TOF	Positive	20 V
1795	Perindopril	C19H32N2O5	CAS:82834-16-0;KEGG:C07706;	ESI-Q-TOF	Positive	40 V
17	L-Cystine	C6H12N2O4S2	CAS:56-89-3;KEGG:C00491;	ESI-Q-TOF	Positive	10 V
17	L-Cystine	C6H12N2O4S2	CAS:56-89-3;KEGG:C00491;	ESI-Q-TOF	Positive	20 V
17	L-Cystine	C6H12N2O4S2	CAS:56-89-3;KEGG:C00491;	ESI-Q-TOF	Positive	40 V
1802	Perphenazine	C21H26ClN3OS	CAS:58-39-9;KEGG:C07427;	ESI-Q-TOF	Positive	10 V
1802	Perphenazine	C21H26ClN3OS	CAS:58-39-9;KEGG:C07427;	ESI-Q-TOF	Positive	20 V
1802	Perphenazine	C21H26ClN3OS	CAS:58-39-9;KEGG:C07427;	ESI-Q-TOF	Positive	40 V
1811	Phenelzine	C8H12N2	CAS:51-71-8;KEGG:C07430;	ESI-Q-TOF	Positive	10 V
1811	Phenelzine	C8H12N2	CAS:51-71-8;KEGG:C07430;	ESI-Q-TOF	Positive	20 V
1811	Phenelzine	C8H12N2	CAS:51-71-8;KEGG:C07430;	ESI-Q-TOF	Positive	40 V
1814	Pheniramine	C16H20N2	CAS:132-20-7;KEGG:C12574;	ESI-Q-TOF	Positive	10 V
1814	Pheniramine	C16H20N2	CAS:132-20-7;KEGG:C12574;	ESI-Q-TOF	Positive	20 V
1814	Pheniramine	C16H20N2	CAS:132-20-7;KEGG:C12574;	ESI-Q-TOF	Positive	40 V
182	PC(16:0/0:0)[U] / PC(16:0/0:0)[rac]	C24H50NO7P	KEGG:C04102;	ESI-Q-TOF	Positive	10 V
182	PC(16:0/0:0)[U] / PC(16:0/0:0)[rac]	C24H50NO7P	KEGG:C04102;	ESI-Q-TOF	Positive	20 V
182	PC(16:0/0:0)[U] / PC(16:0/0:0)[rac]	C24H50NO7P	KEGG:C04102;	ESI-Q-TOF	Positive	40 V
1834	Phenoxybenzamine	C18H22ClNO	CAS:59-96-1;KEGG:C07435;	ESI-Q-TOF	Positive	10 V
1834	Phenoxybenzamine	C18H22ClNO	CAS:59-96-1;KEGG:C07435;	ESI-Q-TOF	Positive	20 V
1834	Phenoxybenzamine	C18H22ClNO	CAS:59-96-1;KEGG:C07435;	ESI-Q-TOF	Positive	40 V
1840	p-Hydroxyphenylbutazone	C19H20N2O3	CAS:129-20-4;KEGG:C19494;	ESI-Q-TOF	Positive	10 V
1840	p-Hydroxyphenylbutazone	C19H20N2O3	CAS:129-20-4;KEGG:C19494;	ESI-Q-TOF	Positive	20 V
1840	p-Hydroxyphenylbutazone	C19H20N2O3	CAS:129-20-4;KEGG:C19494;	ESI-Q-TOF	Positive	40 V
1846	Phenylpropanolamine	C9H13NO	CAS:14838-15-4;KEGG:C07911;	ESI-Q-TOF	Positive	10 V
1846	Phenylpropanolamine	C9H13NO	CAS:14838-15-4;KEGG:C07911;	ESI-Q-TOF	Positive	20 V
1846	Phenylpropanolamine	C9H13NO	CAS:14838-15-4;KEGG:C07911;	ESI-Q-TOF	Positive	40 V
1847	Phenytoin	C15H12N2O2	CAS:57-41-0;KEGG:C07443;	ESI-Q-TOF	Positive	10 V
1847	Phenytoin	C15H12N2O2	CAS:57-41-0;KEGG:C07443;	ESI-Q-TOF	Positive	20 V
1847	Phenytoin	C15H12N2O2	CAS:57-41-0;KEGG:C07443;	ESI-Q-TOF	Positive	40 V
1870	Clofibrate	C12H15ClO3	CAS:637-07-0;KEGG:C06916;	ESI-Q-TOF	Positive	10 V
1870	Clofibrate	C12H15ClO3	CAS:637-07-0;KEGG:C06916;	ESI-Q-TOF	Positive	20 V
1870	Clofibrate	C12H15ClO3	CAS:637-07-0;KEGG:C06916;	ESI-Q-TOF	Positive	40 V
1873	4-Methyl-5-thiazoleethanol	C6H9NOS	CAS:137-00-8;KEGG:C04294;	ESI-Q-TOF	Positive	10 V
1873	4-Methyl-5-thiazoleethanol	C6H9NOS	CAS:137-00-8;KEGG:C04294;	ESI-Q-TOF	Positive	20 V
1873	4-Methyl-5-thiazoleethanol	C6H9NOS	CAS:137-00-8;KEGG:C04294;	ESI-Q-TOF	Positive	40 V
1878	Clomiphene	C26H28ClNO	CAS:911-45-5;KEGG:C06917;	ESI-Q-TOF	Positive	10 V
1878	Clomiphene	C26H28ClNO	CAS:911-45-5;KEGG:C06917;	ESI-Q-TOF	Positive	20 V
1878	Clomiphene	C26H28ClNO	CAS:911-45-5;KEGG:C06917;	ESI-Q-TOF	Positive	40 V
1879	Clomipramine	C19H23ClN2	CAS:303-49-1;KEGG:C06918;	ESI-Q-TOF	Positive	10 V
1879	Clomipramine	C19H23ClN2	CAS:303-49-1;KEGG:C06918;	ESI-Q-TOF	Positive	20 V
1879	Clomipramine	C19H23ClN2	CAS:303-49-1;KEGG:C06918;	ESI-Q-TOF	Positive	40 V
187	Palmitic acid	C16H32O2	CAS:57-10-3;KEGG:C00249;	ESI-Q-TOF	Positive	10 V
187	Palmitic acid	C16H32O2	CAS:57-10-3;KEGG:C00249;	ESI-Q-TOF	Positive	20 V
187	Palmitic acid	C16H32O2	CAS:57-10-3;KEGG:C00249;	ESI-Q-TOF	Positive	40 V
1897	Clotrimazole	C22H17ClN2	CAS:23593-75-1;KEGG:C06922;	ESI-Q-TOF	Positive	10 V
1897	Clotrimazole	C22H17ClN2	CAS:23593-75-1;KEGG:C06922;	ESI-Q-TOF	Positive	20 V
1897	Clotrimazole	C22H17ClN2	CAS:23593-75-1;KEGG:C06922;	ESI-Q-TOF	Positive	40 V
189	Stearic acid	C18H36O2	CAS:57-11-4;KEGG:C01530;	ESI-Q-TOF	Positive	10 V
189	Stearic acid	C18H36O2	CAS:57-11-4;KEGG:C01530;	ESI-Q-TOF	Positive	20 V
189	Stearic acid	C18H36O2	CAS:57-11-4;KEGG:C01530;	ESI-Q-TOF	Positive	40 V
18	L-Glutamine	C5H10N2O3	CAS:56-85-9;KEGG:C00064;	ESI-Q-TOF	Positive	10 V
18	L-Glutamine	C5H10N2O3	CAS:56-85-9;KEGG:C00064;	ESI-Q-TOF	Positive	20 V
18	L-Glutamine	C5H10N2O3	CAS:56-85-9;KEGG:C00064;	ESI-Q-TOF	Positive	40 V
1901	Clozapine	C18H19ClN4	CAS:5786-21-0;KEGG:C06924;	ESI-Q-TOF	Positive	10 V
1901	Clozapine	C18H19ClN4	CAS:5786-21-0;KEGG:C06924;	ESI-Q-TOF	Positive	20 V
1901	Clozapine	C18H19ClN4	CAS:5786-21-0;KEGG:C06924;	ESI-Q-TOF	Positive	40 V
190	Oleic Acid	C18H34O2	CAS:112-80-1;KEGG:C00712;	ESI-Q-TOF	Positive	10 V
190	Oleic Acid	C18H34O2	CAS:112-80-1;KEGG:C00712;	ESI-Q-TOF	Positive	20 V
190	Oleic Acid	C18H34O2	CAS:112-80-1;KEGG:C00712;	ESI-Q-TOF	Positive	40 V
1911	Colchicine	C22H25NO6	CAS:64-86-8;KEGG:C07592;	ESI-Q-TOF	Positive	10 V
1911	Colchicine	C22H25NO6	CAS:64-86-8;KEGG:C07592;	ESI-Q-TOF	Positive	20 V
1911	Colchicine	C22H25NO6	CAS:64-86-8;KEGG:C07592;	ESI-Q-TOF	Positive	40 V
1915	Tetrahydrocortisone	C21H32O5	CAS:53-05-4;KEGG:C05470;	ESI-Q-TOF	Positive	10 V
1915	Tetrahydrocortisone	C21H32O5	CAS:53-05-4;KEGG:C05470;	ESI-Q-TOF	Positive	20 V
1915	Tetrahydrocortisone	C21H32O5	CAS:53-05-4;KEGG:C05470;	ESI-Q-TOF	Positive	40 V
1916	Cromolyn	C23H16O11	CAS:16110-51-3;KEGG:C06928;	ESI-Q-TOF	Positive	10 V
1916	Cromolyn	C23H16O11	CAS:16110-51-3;KEGG:C06928;	ESI-Q-TOF	Positive	20 V
1916	Cromolyn	C23H16O11	CAS:16110-51-3;KEGG:C06928;	ESI-Q-TOF	Positive	40 V
191	Linoleic acid	C18H32O2	CAS:60-33-3;KEGG:C01595;	ESI-Q-TOF	Positive	10 V
191	Linoleic acid	C18H32O2	CAS:60-33-3;KEGG:C01595;	ESI-Q-TOF	Positive	20 V
191	Linoleic acid	C18H32O2	CAS:60-33-3;KEGG:C01595;	ESI-Q-TOF	Positive	40 V
1923	Ethisterone	C21H28O2	CAS:434-03-7;KEGG:C14487;	ESI-Q-TOF	Positive	10 V
1923	Ethisterone	C21H28O2	CAS:434-03-7;KEGG:C14487;	ESI-Q-TOF	Positive	20 V
1923	Ethisterone	C21H28O2	CAS:434-03-7;KEGG:C14487;	ESI-Q-TOF	Positive	40 V
1924	Danazol	C22H27NO2	CAS:17230-88-5;KEGG:C06938;	ESI-Q-TOF	Positive	10 V
1924	Danazol	C22H27NO2	CAS:17230-88-5;KEGG:C06938;	ESI-Q-TOF	Positive	20 V
1924	Danazol	C22H27NO2	CAS:17230-88-5;KEGG:C06938;	ESI-Q-TOF	Positive	40 V
1926	Dantrolene	C14H10N4O5	CAS:7261-97-4;KEGG:C06939;	ESI-Q-TOF	Positive	10 V
1926	Dantrolene	C14H10N4O5	CAS:7261-97-4;KEGG:C06939;	ESI-Q-TOF	Positive	20 V
1926	Dantrolene	C14H10N4O5	CAS:7261-97-4;KEGG:C06939;	ESI-Q-TOF	Positive	40 V
1934	Physostigmine	C15H21N3O2	CAS:57-47-6;KEGG:C06535;	ESI-Q-TOF	Positive	10 V
1934	Physostigmine	C15H21N3O2	CAS:57-47-6;KEGG:C06535;	ESI-Q-TOF	Positive	20 V
1934	Physostigmine	C15H21N3O2	CAS:57-47-6;KEGG:C06535;	ESI-Q-TOF	Positive	40 V
1936	Pilocarpine	C11H16N2O2	CAS:92-13-7;KEGG:C07474;	ESI-Q-TOF	Positive	10 V
1936	Pilocarpine	C11H16N2O2	CAS:92-13-7;KEGG:C07474;	ESI-Q-TOF	Positive	20 V
1936	Pilocarpine	C11H16N2O2	CAS:92-13-7;KEGG:C07474;	ESI-Q-TOF	Positive	40 V
1938	Pimozide	C28H29F2N3O	CAS:2062-78-4;KEGG:C07566;	ESI-Q-TOF	Positive	10 V
1938	Pimozide	C28H29F2N3O	CAS:2062-78-4;KEGG:C07566;	ESI-Q-TOF	Positive	20 V
1938	Pimozide	C28H29F2N3O	CAS:2062-78-4;KEGG:C07566;	ESI-Q-TOF	Positive	40 V
193	Arachidonic Acid (peroxide free)	C20H32O2	CAS:506-32-1;KEGG:C00219;	ESI-Q-TOF	Positive	10 V
193	Arachidonic Acid (peroxide free)	C20H32O2	CAS:506-32-1;KEGG:C00219;	ESI-Q-TOF	Positive	20 V
193	Arachidonic Acid (peroxide free)	C20H32O2	CAS:506-32-1;KEGG:C00219;	ESI-Q-TOF	Positive	40 V
1943	Pindolol	C14H20N2O2	CAS:13523-86-9;KEGG:C07445;	ESI-Q-TOF	Positive	10 V
1943	Pindolol	C14H20N2O2	CAS:13523-86-9;KEGG:C07445;	ESI-Q-TOF	Positive	20 V
1943	Pindolol	C14H20N2O2	CAS:13523-86-9;KEGG:C07445;	ESI-Q-TOF	Positive	40 V
196	Myristic acid	C14H28O2	CAS:544-63-8;KEGG:C06424;	ESI-Q-TOF	Positive	10 V
196	Myristic acid	C14H28O2	CAS:544-63-8;KEGG:C06424;	ESI-Q-TOF	Positive	20 V
196	Myristic acid	C14H28O2	CAS:544-63-8;KEGG:C06424;	ESI-Q-TOF	Positive	40 V
1970	Dextrorphan	C17H23NO	CAS:77-07-6;KEGG:C08014;	ESI-Q-TOF	Positive	10 V
1970	Dextrorphan	C17H23NO	CAS:77-07-6;KEGG:C08014;	ESI-Q-TOF	Positive	20 V
1970	Dextrorphan	C17H23NO	CAS:77-07-6;KEGG:C08014;	ESI-Q-TOF	Positive	40 V
1973	Pirenzepine	C19H21N5O2	CAS:28797-61-7;KEGG:C07508;	ESI-Q-TOF	Positive	10 V
1973	Pirenzepine	C19H21N5O2	CAS:28797-61-7;KEGG:C07508;	ESI-Q-TOF	Positive	20 V
1973	Pirenzepine	C19H21N5O2	CAS:28797-61-7;KEGG:C07508;	ESI-Q-TOF	Positive	40 V
197	Squalene	C30H50	CAS:111-02-4;KEGG:C00751;	ESI-Q-TOF	Positive	10 V
197	Squalene	C30H50	CAS:111-02-4;KEGG:C00751;	ESI-Q-TOF	Positive	20 V
197	Squalene	C30H50	CAS:111-02-4;KEGG:C00751;	ESI-Q-TOF	Positive	40 V
1991	temazepam	C16H13ClN2O2	CAS:846-50-4;KEGG:C07125;	ESI-Q-TOF	Positive	10 V
1991	temazepam	C16H13ClN2O2	CAS:846-50-4;KEGG:C07125;	ESI-Q-TOF	Positive	20 V
1991	temazepam	C16H13ClN2O2	CAS:846-50-4;KEGG:C07125;	ESI-Q-TOF	Positive	40 V
1997	Dicyclomine	C19H35NO2	CAS:77-19-0;KEGG:C06951;	ESI-Q-TOF	Positive	10 V
1997	Dicyclomine	C19H35NO2	CAS:77-19-0;KEGG:C06951;	ESI-Q-TOF	Positive	20 V
1997	Dicyclomine	C19H35NO2	CAS:77-19-0;KEGG:C06951;	ESI-Q-TOF	Positive	40 V
19	L-Glutamate	C5H9NO4	CAS:56-86-0;KEGG:C00025;	ESI-Q-TOF	Positive	10 V
19	L-Glutamate	C5H9NO4	CAS:56-86-0;KEGG:C00025;	ESI-Q-TOF	Positive	20 V
19	L-Glutamate	C5H9NO4	CAS:56-86-0;KEGG:C00025;	ESI-Q-TOF	Positive	40 V
2004	Diethylcarbamazine	C10H21N3O	CAS:90-89-1;KEGG:C07968;	ESI-Q-TOF	Positive	10 V
2004	Diethylcarbamazine	C10H21N3O	CAS:90-89-1;KEGG:C07968;	ESI-Q-TOF	Positive	20 V
2004	Diethylcarbamazine	C10H21N3O	CAS:90-89-1;KEGG:C07968;	ESI-Q-TOF	Positive	40 V
2009	Diethylpropion	C13H19NO	CAS:90-84-6;KEGG:C06954;	ESI-Q-TOF	Positive	10 V
2009	Diethylpropion	C13H19NO	CAS:90-84-6;KEGG:C06954;	ESI-Q-TOF	Positive	20 V
2009	Diethylpropion	C13H19NO	CAS:90-84-6;KEGG:C06954;	ESI-Q-TOF	Positive	40 V
200	Phytanic Acid	C20H40O2	CAS:14721-66-5;KEGG:C01607;	ESI-Q-TOF	Positive	10 V
200	Phytanic Acid	C20H40O2	CAS:14721-66-5;KEGG:C01607;	ESI-Q-TOF	Positive	20 V
200	Phytanic Acid	C20H40O2	CAS:14721-66-5;KEGG:C01607;	ESI-Q-TOF	Positive	40 V
202	Glycocholic Acid	C26H43NO6	CAS:475-31-0;KEGG:C01921;	ESI-Q-TOF	Positive	10 V
202	Glycocholic Acid	C26H43NO6	CAS:475-31-0;KEGG:C01921;	ESI-Q-TOF	Positive	20 V
202	Glycocholic Acid	C26H43NO6	CAS:475-31-0;KEGG:C01921;	ESI-Q-TOF	Positive	40 V
2032	Piroxicam	C15H13N3O4S	CAS:36322-90-4;KEGG:C01608;	ESI-Q-TOF	Positive	10 V
2032	Piroxicam	C15H13N3O4S	CAS:36322-90-4;KEGG:C01608;	ESI-Q-TOF	Positive	20 V
2032	Piroxicam	C15H13N3O4S	CAS:36322-90-4;KEGG:C01608;	ESI-Q-TOF	Positive	40 V
2039	Podophyllotoxin (Podophyllum)	C22H22O8	CAS:518-28-5;KEGG:C10874;	ESI-Q-TOF	Positive	10 V
2039	Podophyllotoxin (Podophyllum)	C22H22O8	CAS:518-28-5;KEGG:C10874;	ESI-Q-TOF	Positive	20 V
2039	Podophyllotoxin (Podophyllum)	C22H22O8	CAS:518-28-5;KEGG:C10874;	ESI-Q-TOF	Positive	40 V
2047	Digoxin	C41H64O14	CAS:20830-75-5;KEGG:C06956;	ESI-Q-TOF	Positive	10 V
2047	Digoxin	C41H64O14	CAS:20830-75-5;KEGG:C06956;	ESI-Q-TOF	Positive	40 V
2048	Polymyxin B1	C56H98N16O13	CAS:1404-26-8;KEGG:C11612;	ESI-Q-TOF	Positive	10 V
2048	Polymyxin B1	C56H98N16O13	CAS:1404-26-8;KEGG:C11612;	ESI-Q-TOF	Positive	20 V
2048	Polymyxin B1	C56H98N16O13	CAS:1404-26-8;KEGG:C11612;	ESI-Q-TOF	Positive	40 V
2059	Praziquantel	C19H24N2O2	CAS:55268-74-1;KEGG:C07367;	ESI-Q-TOF	Positive	10 V
2059	Praziquantel	C19H24N2O2	CAS:55268-74-1;KEGG:C07367;	ESI-Q-TOF	Positive	20 V
2059	Praziquantel	C19H24N2O2	CAS:55268-74-1;KEGG:C07367;	ESI-Q-TOF	Positive	40 V
2062	Prazosin	C19H21N5O4	CAS:19216-56-9;KEGG:C07368;	ESI-Q-TOF	Positive	10 V
2062	Prazosin	C19H21N5O4	CAS:19216-56-9;KEGG:C07368;	ESI-Q-TOF	Positive	20 V
2062	Prazosin	C19H21N5O4	CAS:19216-56-9;KEGG:C07368;	ESI-Q-TOF	Positive	40 V
2066	prednisone	C21H26O5	CAS:53-03-2;KEGG:C07370;	ESI-Q-TOF	Positive	10 V
2066	prednisone	C21H26O5	CAS:53-03-2;KEGG:C07370;	ESI-Q-TOF	Positive	20 V
2066	prednisone	C21H26O5	CAS:53-03-2;KEGG:C07370;	ESI-Q-TOF	Positive	40 V
2078	Primaquine	C15H21N3O	CAS:90-34-6;KEGG:C07627;	ESI-Q-TOF	Positive	10 V
2078	Primaquine	C15H21N3O	CAS:90-34-6;KEGG:C07627;	ESI-Q-TOF	Positive	20 V
2078	Primaquine	C15H21N3O	CAS:90-34-6;KEGG:C07627;	ESI-Q-TOF	Positive	40 V
2083	Primidone	C12H14N2O2	CAS:125-33-7;KEGG:C07371;	ESI-Q-TOF	Positive	10 V
2083	Primidone	C12H14N2O2	CAS:125-33-7;KEGG:C07371;	ESI-Q-TOF	Positive	20 V
2083	Primidone	C12H14N2O2	CAS:125-33-7;KEGG:C07371;	ESI-Q-TOF	Positive	40 V
2101	Procainamide	C13H21N3O	CAS:51-06-9;KEGG:C07401;	ESI-Q-TOF	Positive	10 V
2101	Procainamide	C13H21N3O	CAS:51-06-9;KEGG:C07401;	ESI-Q-TOF	Positive	20 V
2101	Procainamide	C13H21N3O	CAS:51-06-9;KEGG:C07401;	ESI-Q-TOF	Positive	40 V
2111	Prochlorperazine	C20H24ClN3S	CAS:58-38-8;KEGG:C07403;	ESI-Q-TOF	Positive	10 V
2111	Prochlorperazine	C20H24ClN3S	CAS:58-38-8;KEGG:C07403;	ESI-Q-TOF	Positive	20 V
2111	Prochlorperazine	C20H24ClN3S	CAS:58-38-8;KEGG:C07403;	ESI-Q-TOF	Positive	40 V
2119	Procyclidine	C19H29NO	CAS:77-37-2;KEGG:C07378;	ESI-Q-TOF	Positive	10 V
2119	Procyclidine	C19H29NO	CAS:77-37-2;KEGG:C07378;	ESI-Q-TOF	Positive	20 V
2119	Procyclidine	C19H29NO	CAS:77-37-2;KEGG:C07378;	ESI-Q-TOF	Positive	40 V
2128	Proguanil	C11H16ClN5	CAS:500-92-5;KEGG:C07631;	ESI-Q-TOF	Positive	10 V
2128	Proguanil	C11H16ClN5	CAS:500-92-5;KEGG:C07631;	ESI-Q-TOF	Positive	20 V
2128	Proguanil	C11H16ClN5	CAS:500-92-5;KEGG:C07631;	ESI-Q-TOF	Positive	40 V
2129	Cycloguanil	C11H14ClN5	CAS:609-78-9;KEGG:C11724;	ESI-Q-TOF	Positive	10 V
2129	Cycloguanil	C11H14ClN5	CAS:609-78-9;KEGG:C11724;	ESI-Q-TOF	Positive	20 V
2129	Cycloguanil	C11H14ClN5	CAS:609-78-9;KEGG:C11724;	ESI-Q-TOF	Positive	40 V
2131	Promazine	C17H20N2S	CAS:58-40-2;KEGG:C07379;	ESI-Q-TOF	Positive	10 V
2131	Promazine	C17H20N2S	CAS:58-40-2;KEGG:C07379;	ESI-Q-TOF	Positive	20 V
2131	Promazine	C17H20N2S	CAS:58-40-2;KEGG:C07379;	ESI-Q-TOF	Positive	40 V
2145	Promethazine	C17H20N2S	CAS:60-87-7;KEGG:C07404;	ESI-Q-TOF	Positive	10 V
2145	Promethazine	C17H20N2S	CAS:60-87-7;KEGG:C07404;	ESI-Q-TOF	Positive	20 V
2145	Promethazine	C17H20N2S	CAS:60-87-7;KEGG:C07404;	ESI-Q-TOF	Positive	40 V
2149	Propafenone	C21H27NO3	CAS:54063-53-5;KEGG:C07381;	ESI-Q-TOF	Positive	10 V
2149	Propafenone	C21H27NO3	CAS:54063-53-5;KEGG:C07381;	ESI-Q-TOF	Positive	20 V
2149	Propafenone	C21H27NO3	CAS:54063-53-5;KEGG:C07381;	ESI-Q-TOF	Positive	40 V
2153	Propantheline	C23H29NO3	CAS:298-50-0;KEGG:C07506;	ESI-Q-TOF	Positive	10 V
2153	Propantheline	C23H29NO3	CAS:298-50-0;KEGG:C07506;	ESI-Q-TOF	Positive	20 V
2153	Propantheline	C23H29NO3	CAS:298-50-0;KEGG:C07506;	ESI-Q-TOF	Positive	40 V
2161	Propoxyphene	C22H29NO2	CAS:469-62-5;KEGG:C07406;	ESI-Q-TOF	Positive	10 V
2161	Propoxyphene	C22H29NO2	CAS:469-62-5;KEGG:C07406;	ESI-Q-TOF	Positive	20 V
2161	Propoxyphene	C22H29NO2	CAS:469-62-5;KEGG:C07406;	ESI-Q-TOF	Positive	40 V
216	Vitamin D2 (Ergocalciferol)	C28H44O	CAS:50-14-6;KEGG:C05441;	ESI-Q-TOF	Positive	10 V
216	Vitamin D2 (Ergocalciferol)	C28H44O	CAS:50-14-6;KEGG:C05441;	ESI-Q-TOF	Positive	20 V
216	Vitamin D2 (Ergocalciferol)	C28H44O	CAS:50-14-6;KEGG:C05441;	ESI-Q-TOF	Positive	40 V
2170	Propranolol	C16H21NO2	CAS:525-66-6;KEGG:C07407;	ESI-Q-TOF	Positive	10 V
2170	Propranolol	C16H21NO2	CAS:525-66-6;KEGG:C07407;	ESI-Q-TOF	Positive	20 V
2170	Propranolol	C16H21NO2	CAS:525-66-6;KEGG:C07407;	ESI-Q-TOF	Positive	40 V
2177	Propylthiouracil	C7H10N2OS	CAS:51-52-5;KEGG:C07569;	ESI-Q-TOF	Positive	20 V
2177	Propylthiouracil	C7H10N2OS	CAS:51-52-5;KEGG:C07569;	ESI-Q-TOF	Positive	40 V
2184	Protriptyline	C19H21N	CAS:438-60-8;KEGG:C07408;	ESI-Q-TOF	Positive	20 V
2184	Protriptyline	C19H21N	CAS:438-60-8;KEGG:C07408;	ESI-Q-TOF	Positive	40 V
2189	Pseudoephedrine	C10H15NO	CAS:90-82-4;KEGG:C02765;	ESI-Q-TOF	Positive	10 V
2189	Pseudoephedrine	C10H15NO	CAS:90-82-4;KEGG:C02765;	ESI-Q-TOF	Positive	20 V
2189	Pseudoephedrine	C10H15NO	CAS:90-82-4;KEGG:C02765;	ESI-Q-TOF	Positive	40 V
2190	Norpseudoephedrine	C9H13NO	CAS:492-39-7;KEGG:C08300;	ESI-Q-TOF	Positive	10 V
2190	Norpseudoephedrine	C9H13NO	CAS:492-39-7;KEGG:C08300;	ESI-Q-TOF	Positive	20 V
2190	Norpseudoephedrine	C9H13NO	CAS:492-39-7;KEGG:C08300;	ESI-Q-TOF	Positive	40 V
2191	Pyrantel	C11H14N2S	CAS:15686-83-6;KEGG:C07409;	ESI-Q-TOF	Positive	10 V
2191	Pyrantel	C11H14N2S	CAS:15686-83-6;KEGG:C07409;	ESI-Q-TOF	Positive	20 V
2191	Pyrantel	C11H14N2S	CAS:15686-83-6;KEGG:C07409;	ESI-Q-TOF	Positive	40 V
2196	Pyrazinamide	C5H5N3O	CAS:98-96-4;KEGG:C01956;	ESI-Q-TOF	Positive	10 V
2196	Pyrazinamide	C5H5N3O	CAS:98-96-4;KEGG:C01956;	ESI-Q-TOF	Positive	20 V
2199	Pyridostigmine	C9H12N2O2	CAS:155-97-5;KEGG:C07410;	ESI-Q-TOF	Positive	10 V
2199	Pyridostigmine	C9H12N2O2	CAS:155-97-5;KEGG:C07410;	ESI-Q-TOF	Positive	20 V
2199	Pyridostigmine	C9H12N2O2	CAS:155-97-5;KEGG:C07410;	ESI-Q-TOF	Positive	40 V
21	L-Histidine	C6H9N3O2	CAS:71-00-1;KEGG:C00135;	ESI-Q-TOF	Positive	10 V
21	L-Histidine	C6H9N3O2	CAS:71-00-1;KEGG:C00135;	ESI-Q-TOF	Positive	20 V
21	L-Histidine	C6H9N3O2	CAS:71-00-1;KEGG:C00135;	ESI-Q-TOF	Positive	40 V
2202	Pyridoxine (Vitamin B6)	C8H11NO3	CAS:65-23-6;KEGG:C00314;	ESI-Q-TOF	Positive	10 V
2202	Pyridoxine (Vitamin B6)	C8H11NO3	CAS:65-23-6;KEGG:C00314;	ESI-Q-TOF	Positive	20 V
2202	Pyridoxine (Vitamin B6)	C8H11NO3	CAS:65-23-6;KEGG:C00314;	ESI-Q-TOF	Positive	40 V
2203	Pyridoxal (Vitamin B6)	C8H9NO3	CAS:66-72-8;KEGG:C00250;	ESI-Q-TOF	Positive	10 V
2203	Pyridoxal (Vitamin B6)	C8H9NO3	CAS:66-72-8;KEGG:C00250;	ESI-Q-TOF	Positive	20 V
2203	Pyridoxal (Vitamin B6)	C8H9NO3	CAS:66-72-8;KEGG:C00250;	ESI-Q-TOF	Positive	40 V
2204	Pyrimethamine	C12H13ClN4	CAS:58-14-0;KEGG:C07391;	ESI-Q-TOF	Positive	10 V
2204	Pyrimethamine	C12H13ClN4	CAS:58-14-0;KEGG:C07391;	ESI-Q-TOF	Positive	20 V
2204	Pyrimethamine	C12H13ClN4	CAS:58-14-0;KEGG:C07391;	ESI-Q-TOF	Positive	40 V
220	24,25-hydroxyvitamin D3	C27H44O3	CAS:55721-11-4;KEGG:C07712;	ESI-Q-TOF	Positive	10 V
220	24,25-hydroxyvitamin D3	C27H44O3	CAS:55721-11-4;KEGG:C07712;	ESI-Q-TOF	Positive	20 V
220	24,25-hydroxyvitamin D3	C27H44O3	CAS:55721-11-4;KEGG:C07712;	ESI-Q-TOF	Positive	40 V
2216	Quinapril	C25H30N2O5	CAS:85441-61-8;KEGG:C07398;	ESI-Q-TOF	Positive	10 V
2216	Quinapril	C25H30N2O5	CAS:85441-61-8;KEGG:C07398;	ESI-Q-TOF	Positive	20 V
2216	Quinapril	C25H30N2O5	CAS:85441-61-8;KEGG:C07398;	ESI-Q-TOF	Positive	40 V
2220	Quinidine	C20H24N2O2	CAS:56-54-2;KEGG:C06527;	ESI-Q-TOF	Positive	10 V
2220	Quinidine	C20H24N2O2	CAS:56-54-2;KEGG:C06527;	ESI-Q-TOF	Positive	20 V
2220	Quinidine	C20H24N2O2	CAS:56-54-2;KEGG:C06527;	ESI-Q-TOF	Positive	40 V
2229	Quinine	C20H24N2O2	CAS:130-95-0;KEGG:C06526;	ESI-Q-TOF	Positive	10 V
2229	Quinine	C20H24N2O2	CAS:130-95-0;KEGG:C06526;	ESI-Q-TOF	Positive	20 V
2229	Quinine	C20H24N2O2	CAS:130-95-0;KEGG:C06526;	ESI-Q-TOF	Positive	40 V
2239	Raloxifene	C28H27NO4S	CAS:84449-90-1;KEGG:C07228;	ESI-Q-TOF	Positive	10 V
2239	Raloxifene	C28H27NO4S	CAS:84449-90-1;KEGG:C07228;	ESI-Q-TOF	Positive	20 V
2239	Raloxifene	C28H27NO4S	CAS:84449-90-1;KEGG:C07228;	ESI-Q-TOF	Positive	40 V
2253	Reserpine	C33H40N2O9	CAS:50-55-5;KEGG:C06539;	ESI-Q-TOF	Positive	10 V
2253	Reserpine	C33H40N2O9	CAS:50-55-5;KEGG:C06539;	ESI-Q-TOF	Positive	20 V
2253	Reserpine	C33H40N2O9	CAS:50-55-5;KEGG:C06539;	ESI-Q-TOF	Positive	40 V
2256	Syringic acid	C9H10O5	CAS:530-57-4;KEGG:C10833;	GC-APCI-Q-TOF	Positive	10 V
2256	Syringic acid	C9H10O5	CAS:530-57-4;KEGG:C10833;	GC-APCI-Q-TOF	Positive	20 V
2256	Syringic acid	C9H10O5	CAS:530-57-4;KEGG:C10833;	GC-APCI-Q-TOF	Positive	40 V
2259	Dihydroergotamine	C33H37N5O5	CAS:511-12-6;KEGG:C07798;	ESI-Q-TOF	Positive	10 V
2259	Dihydroergotamine	C33H37N5O5	CAS:511-12-6;KEGG:C07798;	ESI-Q-TOF	Positive	20 V
2259	Dihydroergotamine	C33H37N5O5	CAS:511-12-6;KEGG:C07798;	ESI-Q-TOF	Positive	40 V
225	(+)-&alpha;-Tocopherol	C29H50O2	CAS:59-02-9;KEGG:C02477;	ESI-Q-TOF	Positive	10 V
225	(+)-&alpha;-Tocopherol	C29H50O2	CAS:59-02-9;KEGG:C02477;	ESI-Q-TOF	Positive	20 V
225	(+)-&alpha;-Tocopherol	C29H50O2	CAS:59-02-9;KEGG:C02477;	ESI-Q-TOF	Positive	40 V
2268	Diltiazem	C22H26N2O4S	CAS:42399-41-7;KEGG:C06958;	ESI-Q-TOF	Positive	10 V
2268	Diltiazem	C22H26N2O4S	CAS:42399-41-7;KEGG:C06958;	ESI-Q-TOF	Positive	20 V
2268	Diltiazem	C22H26N2O4S	CAS:42399-41-7;KEGG:C06958;	ESI-Q-TOF	Positive	40 V
226	Ubiquinone (Q2)	C19H26O4	CAS:1339-63-5;KEGG:C00399;	ESI-Q-TOF	Positive	10 V
226	Ubiquinone (Q2)	C19H26O4	CAS:1339-63-5;KEGG:C00399;	ESI-Q-TOF	Positive	20 V
226	Ubiquinone (Q2)	C19H26O4	CAS:1339-63-5;KEGG:C00399;	ESI-Q-TOF	Positive	40 V
2276	Retinaldehyde	C20H28O	CAS:116-31-4;KEGG:C00376;	ESI-Q-TOF	Positive	10 V
2276	Retinaldehyde	C20H28O	CAS:116-31-4;KEGG:C00376;	ESI-Q-TOF	Positive	20 V
2276	Retinaldehyde	C20H28O	CAS:116-31-4;KEGG:C00376;	ESI-Q-TOF	Positive	40 V
2277	Retinoic acid	C20H28O2	CAS:302-79-4;KEGG:C00777;	ESI-Q-TOF	Positive	10 V
2277	Retinoic acid	C20H28O2	CAS:302-79-4;KEGG:C00777;	ESI-Q-TOF	Positive	20 V
2277	Retinoic acid	C20H28O2	CAS:302-79-4;KEGG:C00777;	ESI-Q-TOF	Positive	40 V
228	Phylloquinone	C31H46O2	CAS:84-80-0;KEGG:C02059;	ESI-Q-TOF	Positive	10 V
228	Phylloquinone	C31H46O2	CAS:84-80-0;KEGG:C02059;	ESI-Q-TOF	Positive	20 V
228	Phylloquinone	C31H46O2	CAS:84-80-0;KEGG:C02059;	ESI-Q-TOF	Positive	40 V
229	Thiamine	C12H16N4OS	KEGG:C00378;	ESI-Q-TOF	Positive	10 V
229	Thiamine	C12H16N4OS	KEGG:C00378;	ESI-Q-TOF	Positive	20 V
229	Thiamine	C12H16N4OS	KEGG:C00378;	ESI-Q-TOF	Positive	40 V
2302	Flavin adenine dinucleotide (FAD)	C27H33N9O15P2	CAS:146-14-5;KEGG:C00016;	ESI-Q-TOF	Positive	10 V
2302	Flavin adenine dinucleotide (FAD)	C27H33N9O15P2	CAS:146-14-5;KEGG:C00016;	ESI-Q-TOF	Positive	20 V
2302	Flavin adenine dinucleotide (FAD)	C27H33N9O15P2	CAS:146-14-5;KEGG:C00016;	ESI-Q-TOF	Positive	40 V
2311	13,14-Dihydro-15-keto-PGE2	C20H32O5	KEGG:C04671;	ESI-Q-TOF	Positive	10 V
2311	13,14-Dihydro-15-keto-PGE2	C20H32O5	KEGG:C04671;	ESI-Q-TOF	Positive	20 V
2311	13,14-Dihydro-15-keto-PGE2	C20H32O5	KEGG:C04671;	ESI-Q-TOF	Positive	40 V
2312	Diphenhydramine	C17H21NO	CAS:58-73-1;KEGG:C06960;	ESI-Q-TOF	Positive	10 V
2312	Diphenhydramine	C17H21NO	CAS:58-73-1;KEGG:C06960;	ESI-Q-TOF	Positive	20 V
2312	Diphenhydramine	C17H21NO	CAS:58-73-1;KEGG:C06960;	ESI-Q-TOF	Positive	40 V
231	&gamma;-Tocopherol	C28H48O2	CAS:54-28-4;KEGG:C02483;	ESI-Q-TOF	Positive	10 V
231	&gamma;-Tocopherol	C28H48O2	CAS:54-28-4;KEGG:C02483;	ESI-Q-TOF	Positive	20 V
231	&gamma;-Tocopherol	C28H48O2	CAS:54-28-4;KEGG:C02483;	ESI-Q-TOF	Positive	40 V
2321	Riluzole	C8H5F3N2OS	CAS:1744-22-5;KEGG:C07937;	ESI-Q-TOF	Positive	10 V
2321	Riluzole	C8H5F3N2OS	CAS:1744-22-5;KEGG:C07937;	ESI-Q-TOF	Positive	20 V
2321	Riluzole	C8H5F3N2OS	CAS:1744-22-5;KEGG:C07937;	ESI-Q-TOF	Positive	40 V
232	&delta;-Tocopherol	C27H46O2	CAS:119-13-1;KEGG:C14151;	ESI-Q-TOF	Positive	10 V
232	&delta;-Tocopherol	C27H46O2	CAS:119-13-1;KEGG:C14151;	ESI-Q-TOF	Positive	20 V
232	&delta;-Tocopherol	C27H46O2	CAS:119-13-1;KEGG:C14151;	ESI-Q-TOF	Positive	40 V
2342	Disopyramide	C21H29N3O	CAS:3737-09-5;KEGG:C06965;	ESI-Q-TOF	Positive	10 V
2342	Disopyramide	C21H29N3O	CAS:3737-09-5;KEGG:C06965;	ESI-Q-TOF	Positive	20 V
2342	Disopyramide	C21H29N3O	CAS:3737-09-5;KEGG:C06965;	ESI-Q-TOF	Positive	40 V
2345	Disulfiram	C10H20N2S4	CAS:97-77-8;KEGG:C01692;	ESI-Q-TOF	Positive	10 V
2345	Disulfiram	C10H20N2S4	CAS:97-77-8;KEGG:C01692;	ESI-Q-TOF	Positive	20 V
2345	Disulfiram	C10H20N2S4	CAS:97-77-8;KEGG:C01692;	ESI-Q-TOF	Positive	40 V
2353	Ritodrine	C17H21NO3	CAS:26652-09-5;KEGG:C07239;	ESI-Q-TOF	Positive	10 V
2353	Ritodrine	C17H21NO3	CAS:26652-09-5;KEGG:C07239;	ESI-Q-TOF	Positive	20 V
2353	Ritodrine	C17H21NO3	CAS:26652-09-5;KEGG:C07239;	ESI-Q-TOF	Positive	40 V
235	Pyridoxal Phosphate	C8H10NO6P	CAS:54-47-7;KEGG:C00018;	ESI-Q-TOF	Positive	10 V
235	Pyridoxal Phosphate	C8H10NO6P	CAS:54-47-7;KEGG:C00018;	ESI-Q-TOF	Positive	40 V
2361	Ropinirole	C16H24N2O	CAS:91374-21-9;KEGG:C07564;	ESI-Q-TOF	Positive	10 V
2361	Ropinirole	C16H24N2O	CAS:91374-21-9;KEGG:C07564;	ESI-Q-TOF	Positive	20 V
2361	Ropinirole	C16H24N2O	CAS:91374-21-9;KEGG:C07564;	ESI-Q-TOF	Positive	40 V
236	Pyridoxamine-5'-Phosphate	C8H13N2O5P	CAS:529-96-4;KEGG:C00647;	ESI-Q-TOF	Positive	10 V
236	Pyridoxamine-5'-Phosphate	C8H13N2O5P	CAS:529-96-4;KEGG:C00647;	ESI-Q-TOF	Positive	20 V
236	Pyridoxamine-5'-Phosphate	C8H13N2O5P	CAS:529-96-4;KEGG:C00647;	ESI-Q-TOF	Positive	40 V
2382	3'-Hydroxyropivacaine	C17H26N2O2	KEGG:C16573;	ESI-Q-TOF	Positive	10 V
2382	3'-Hydroxyropivacaine	C17H26N2O2	KEGG:C16573;	ESI-Q-TOF	Positive	20 V
2382	3'-Hydroxyropivacaine	C17H26N2O2	KEGG:C16573;	ESI-Q-TOF	Positive	40 V
2387	Salmeterol	C25H37NO4	CAS:89365-50-4;KEGG:C07241;	ESI-Q-TOF	Positive	10 V
2387	Salmeterol	C25H37NO4	CAS:89365-50-4;KEGG:C07241;	ESI-Q-TOF	Positive	20 V
2387	Salmeterol	C25H37NO4	CAS:89365-50-4;KEGG:C07241;	ESI-Q-TOF	Positive	40 V
238	Pyridoxamine	C8H12N2O2	CAS:85-87-0;KEGG:C00534;	ESI-Q-TOF	Positive	10 V
238	Pyridoxamine	C8H12N2O2	CAS:85-87-0;KEGG:C00534;	ESI-Q-TOF	Positive	20 V
238	Pyridoxamine	C8H12N2O2	CAS:85-87-0;KEGG:C00534;	ESI-Q-TOF	Positive	40 V
239	4-Pyridoxic acid	C8H9NO4	CAS:82-82-6;KEGG:C00847;	ESI-Q-TOF	Positive	10 V
239	4-Pyridoxic acid	C8H9NO4	CAS:82-82-6;KEGG:C00847;	ESI-Q-TOF	Positive	20 V
239	4-Pyridoxic acid	C8H9NO4	CAS:82-82-6;KEGG:C00847;	ESI-Q-TOF	Positive	40 V
23	L-Isoleucine	C6H13NO2	CAS:73-32-5;KEGG:C00407;	ESI-Q-TOF	Positive	10 V
23	L-Isoleucine	C6H13NO2	CAS:73-32-5;KEGG:C00407;	ESI-Q-TOF	Positive	20 V
23	L-Isoleucine	C6H13NO2	CAS:73-32-5;KEGG:C00407;	ESI-Q-TOF	Positive	40 V
2401	Selegiline	C13H17N	CAS:14611-51-9;KEGG:C07245;	ESI-Q-TOF	Positive	10 V
2401	Selegiline	C13H17N	CAS:14611-51-9;KEGG:C07245;	ESI-Q-TOF	Positive	20 V
2401	Selegiline	C13H17N	CAS:14611-51-9;KEGG:C07245;	ESI-Q-TOF	Positive	40 V
2402	N-Desmethylselegiline	C12H15N	CAS:56862-28-3;KEGG:C15476;	ESI-Q-TOF	Positive	10 V
2402	N-Desmethylselegiline	C12H15N	CAS:56862-28-3;KEGG:C15476;	ESI-Q-TOF	Positive	20 V
2402	N-Desmethylselegiline	C12H15N	CAS:56862-28-3;KEGG:C15476;	ESI-Q-TOF	Positive	40 V
24048	trans-Dehydroandrosterone	C19H28O2	CAS:53-43-0;KEGG:C01227;	ESI-Q-TOF	Positive	10 V
24048	trans-Dehydroandrosterone	C19H28O2	CAS:53-43-0;KEGG:C01227;	ESI-Q-TOF	Positive	20 V
24051	Thiourea	CH4N2S	CAS:62-56-6;KEGG:C14415;	ESI-Q-TOF	Positive	10 V
24051	Thiourea	CH4N2S	CAS:62-56-6;KEGG:C14415;	ESI-Q-TOF	Positive	20 V
24056	benzylazanium	C7H9N	CAS:100-46-9;KEGG:C15562;	ESI-Q-TOF	Positive	10 V
24056	benzylazanium	C7H9N	CAS:100-46-9;KEGG:C15562;	ESI-Q-TOF	Positive	20 V
24056	benzylazanium	C7H9N	CAS:100-46-9;KEGG:C15562;	ESI-Q-TOF	Positive	40 V
24057	Caldine	C6H17N3	CAS:56-18-8;KEGG:C03375;	ESI-Q-TOF	Positive	10 V
24057	Caldine	C6H17N3	CAS:56-18-8;KEGG:C03375;	ESI-Q-TOF	Positive	20 V
24057	Caldine	C6H17N3	CAS:56-18-8;KEGG:C03375;	ESI-Q-TOF	Positive	40 V
24067	Hexylglutathione	C16H29N3O6S	CAS:24425-56-7;KEGG:C02886;	ESI-Q-TOF	Positive	10 V
24067	Hexylglutathione	C16H29N3O6S	CAS:24425-56-7;KEGG:C02886;	ESI-Q-TOF	Positive	20 V
24067	Hexylglutathione	C16H29N3O6S	CAS:24425-56-7;KEGG:C02886;	ESI-Q-TOF	Positive	40 V
24072	N8-Acetylspermidine	C9H21N3O	CAS:13431-24-8;KEGG:C01029;	ESI-Q-TOF	Positive	10 V
24072	N8-Acetylspermidine	C9H21N3O	CAS:13431-24-8;KEGG:C01029;	ESI-Q-TOF	Positive	20 V
24072	N8-Acetylspermidine	C9H21N3O	CAS:13431-24-8;KEGG:C01029;	ESI-Q-TOF	Positive	40 V
24073	4-Nitroquinoline-1-oxide	C9H6N2O3	CAS:56-57-5;KEGG:C03474;	ESI-Q-TOF	Positive	20 V
24073	4-Nitroquinoline-1-oxide	C9H6N2O3	CAS:56-57-5;KEGG:C03474;	ESI-Q-TOF	Positive	40 V
24079	Quinacrine	C23H30ClN3O	CAS:83-89-6;KEGG:C07339;	ESI-Q-TOF	Positive	10 V
24079	Quinacrine	C23H30ClN3O	CAS:83-89-6;KEGG:C07339;	ESI-Q-TOF	Positive	20 V
24079	Quinacrine	C23H30ClN3O	CAS:83-89-6;KEGG:C07339;	ESI-Q-TOF	Positive	40 V
24090	Chimyl alcohol	C19H40O3	KEGG:C13859;	ESI-Q-TOF	Positive	10 V
24090	Chimyl alcohol	C19H40O3	KEGG:C13859;	ESI-Q-TOF	Positive	20 V
24090	Chimyl alcohol	C19H40O3	KEGG:C13859;	ESI-Q-TOF	Positive	40 V
240	Niacin (Nicotinic acid)	C6H5NO2	CAS:59-67-6;KEGG:C00253;	ESI-Q-TOF	Positive	10 V
240	Niacin (Nicotinic acid)	C6H5NO2	CAS:59-67-6;KEGG:C00253;	ESI-Q-TOF	Positive	20 V
240	Niacin (Nicotinic acid)	C6H5NO2	CAS:59-67-6;KEGG:C00253;	ESI-Q-TOF	Positive	40 V
24101	N-Acetylneuraminic Acid	C11H19NO9	CAS:131-48-6;KEGG:C00270;	ESI-Q-TOF	Positive	10 V
24101	N-Acetylneuraminic Acid	C11H19NO9	CAS:131-48-6;KEGG:C00270;	ESI-Q-TOF	Positive	20 V
24101	N-Acetylneuraminic Acid	C11H19NO9	CAS:131-48-6;KEGG:C00270;	ESI-Q-TOF	Positive	40 V
24103	Oleoyl Ethanolamide	C20H39NO2	CAS:111-58-0;KEGG:C20792;	ESI-Q-TOF	Positive	10 V
24103	Oleoyl Ethanolamide	C20H39NO2	CAS:111-58-0;KEGG:C20792;	ESI-Q-TOF	Positive	20 V
24103	Oleoyl Ethanolamide	C20H39NO2	CAS:111-58-0;KEGG:C20792;	ESI-Q-TOF	Positive	40 V
24110	3-(2-(methylamino)ethyl)-1H-indol-5-ol	C11H14N2O	CAS:1134-01-6;KEGG:C06212;	ESI-Q-TOF	Positive	10 V
24110	3-(2-(methylamino)ethyl)-1H-indol-5-ol	C11H14N2O	CAS:1134-01-6;KEGG:C06212;	ESI-Q-TOF	Positive	20 V
24110	3-(2-(methylamino)ethyl)-1H-indol-5-ol	C11H14N2O	CAS:1134-01-6;KEGG:C06212;	ESI-Q-TOF	Positive	40 V
24111	4-(1-hydroxy-2-(methylamino)ethyl)phenol	C9H13NO2	CAS:94-07-5;KEGG:C04548;	ESI-Q-TOF	Positive	10 V
24111	4-(1-hydroxy-2-(methylamino)ethyl)phenol	C9H13NO2	CAS:94-07-5;KEGG:C04548;	ESI-Q-TOF	Positive	20 V
24111	4-(1-hydroxy-2-(methylamino)ethyl)phenol	C9H13NO2	CAS:94-07-5;KEGG:C04548;	ESI-Q-TOF	Positive	40 V
2417	Sertraline	C17H17Cl2N	CAS:79617-96-2;KEGG:C07246;	ESI-Q-TOF	Positive	10 V
2417	Sertraline	C17H17Cl2N	CAS:79617-96-2;KEGG:C07246;	ESI-Q-TOF	Positive	20 V
2417	Sertraline	C17H17Cl2N	CAS:79617-96-2;KEGG:C07246;	ESI-Q-TOF	Positive	40 V
241	Pantothenic Acid	C9H17NO5	CAS:79-83-4;KEGG:C00864;	ESI-Q-TOF	Positive	10 V
241	Pantothenic Acid	C9H17NO5	CAS:79-83-4;KEGG:C00864;	ESI-Q-TOF	Positive	20 V
241	Pantothenic Acid	C9H17NO5	CAS:79-83-4;KEGG:C00864;	ESI-Q-TOF	Positive	40 V
2434	Sulfadiazine	C10H10N4O2S	CAS:68-35-9;KEGG:C07658;	ESI-Q-TOF	Positive	10 V
2434	Sulfadiazine	C10H10N4O2S	CAS:68-35-9;KEGG:C07658;	ESI-Q-TOF	Positive	20 V
2434	Sulfadiazine	C10H10N4O2S	CAS:68-35-9;KEGG:C07658;	ESI-Q-TOF	Positive	40 V
243	D-Biotin	C10H16N2O3S	CAS:58-85-5;KEGG:C00120;	ESI-Q-TOF	Positive	10 V
243	D-Biotin	C10H16N2O3S	CAS:58-85-5;KEGG:C00120;	ESI-Q-TOF	Positive	20 V
243	D-Biotin	C10H16N2O3S	CAS:58-85-5;KEGG:C00120;	ESI-Q-TOF	Positive	40 V
2453	Doxazosin	C23H25N5O5	CAS:74191-85-8;KEGG:C06970;	ESI-Q-TOF	Positive	10 V
2453	Doxazosin	C23H25N5O5	CAS:74191-85-8;KEGG:C06970;	ESI-Q-TOF	Positive	20 V
2453	Doxazosin	C23H25N5O5	CAS:74191-85-8;KEGG:C06970;	ESI-Q-TOF	Positive	40 V
245	Cyanocobalamin	C63H88CoN14O14P	CAS:68-19-9;KEGG:C02823;	ESI-Q-TOF	Positive	10 V
245	Cyanocobalamin	C63H88CoN14O14P	CAS:68-19-9;KEGG:C02823;	ESI-Q-TOF	Positive	20 V
245	Cyanocobalamin	C63H88CoN14O14P	CAS:68-19-9;KEGG:C02823;	ESI-Q-TOF	Positive	40 V
2463	Doxepin	C19H21NO	CAS:1668-19-5;KEGG:C06971;	ESI-Q-TOF	Positive	10 V
2463	Doxepin	C19H21NO	CAS:1668-19-5;KEGG:C06971;	ESI-Q-TOF	Positive	20 V
2463	Doxepin	C19H21NO	CAS:1668-19-5;KEGG:C06971;	ESI-Q-TOF	Positive	40 V
246	Folic acid	C19H19N7O6	CAS:59-30-3;KEGG:C00504;	ESI-Q-TOF	Positive	10 V
246	Folic acid	C19H19N7O6	CAS:59-30-3;KEGG:C00504;	ESI-Q-TOF	Positive	20 V
246	Folic acid	C19H19N7O6	CAS:59-30-3;KEGG:C00504;	ESI-Q-TOF	Positive	40 V
2474	Sotalol	C12H20N2O3S	CAS:3930-20-9;KEGG:C07309;	ESI-Q-TOF	Positive	10 V
2474	Sotalol	C12H20N2O3S	CAS:3930-20-9;KEGG:C07309;	ESI-Q-TOF	Positive	20 V
2474	Sotalol	C12H20N2O3S	CAS:3930-20-9;KEGG:C07309;	ESI-Q-TOF	Positive	40 V
2476	Spectinomycin	C14H24N2O7	CAS:1695-77-8;KEGG:C02078;	ESI-Q-TOF	Positive	10 V
2476	Spectinomycin	C14H24N2O7	CAS:1695-77-8;KEGG:C02078;	ESI-Q-TOF	Positive	20 V
2476	Spectinomycin	C14H24N2O7	CAS:1695-77-8;KEGG:C02078;	ESI-Q-TOF	Positive	40 V
2478	Spiramycin 1	C43H74N2O14	CAS:8025-81-8;KEGG:C01754;	ESI-Q-TOF	Positive	20 V
2478	Spiramycin 1	C43H74N2O14	CAS:8025-81-8;KEGG:C01754;	ESI-Q-TOF	Positive	40 V
247	Biopterin	C9H11N5O3	CAS:22150-76-1;KEGG:C06313;	ESI-Q-TOF	Positive	10 V
247	Biopterin	C9H11N5O3	CAS:22150-76-1;KEGG:C06313;	ESI-Q-TOF	Positive	20 V
247	Biopterin	C9H11N5O3	CAS:22150-76-1;KEGG:C06313;	ESI-Q-TOF	Positive	40 V
2496	Streptomycin	C21H39N7O12	CAS:57-92-1;KEGG:C00413;	ESI-Q-TOF	Positive	10 V
2496	Streptomycin	C21H39N7O12	CAS:57-92-1;KEGG:C00413;	ESI-Q-TOF	Positive	20 V
2496	Streptomycin	C21H39N7O12	CAS:57-92-1;KEGG:C00413;	ESI-Q-TOF	Positive	40 V
249	L-Ascorbic acid	C6H8O6	CAS:50-81-7;KEGG:C00072;	ESI-Q-TOF	Positive	10 V
249	L-Ascorbic acid	C6H8O6	CAS:50-81-7;KEGG:C00072;	ESI-Q-TOF	Positive	20 V
249	L-Ascorbic acid	C6H8O6	CAS:50-81-7;KEGG:C00072;	ESI-Q-TOF	Positive	40 V
24	L-Leucine	C6H13NO2	CAS:61-90-5;KEGG:C00123;	ESI-Q-TOF	Positive	10 V
24	L-Leucine	C6H13NO2	CAS:61-90-5;KEGG:C00123;	ESI-Q-TOF	Positive	20 V
24	L-Leucine	C6H13NO2	CAS:61-90-5;KEGG:C00123;	ESI-Q-TOF	Positive	40 V
2504	Doxycycline	C22H24N2O8	CAS:564-25-0;KEGG:C06973;	ESI-Q-TOF	Positive	10 V
2504	Doxycycline	C22H24N2O8	CAS:564-25-0;KEGG:C06973;	ESI-Q-TOF	Positive	20 V
2504	Doxycycline	C22H24N2O8	CAS:564-25-0;KEGG:C06973;	ESI-Q-TOF	Positive	40 V
2524	Sufentanil	C22H30N2O2S	CAS:56030-54-7;KEGG:C08022;	ESI-Q-TOF	Positive	10 V
2524	Sufentanil	C22H30N2O2S	CAS:56030-54-7;KEGG:C08022;	ESI-Q-TOF	Positive	20 V
2524	Sufentanil	C22H30N2O2S	CAS:56030-54-7;KEGG:C08022;	ESI-Q-TOF	Positive	40 V
2525	Edrophonium	C10H15NO	CAS:312-48-1;KEGG:C06976;	ESI-Q-TOF	Positive	10 V
2525	Edrophonium	C10H15NO	CAS:312-48-1;KEGG:C06976;	ESI-Q-TOF	Positive	20 V
2525	Edrophonium	C10H15NO	CAS:312-48-1;KEGG:C06976;	ESI-Q-TOF	Positive	40 V
2527	Sulfacetamide	C8H10N2O3S	CAS:127-56-0;KEGG:C08051;	ESI-Q-TOF	Positive	10 V
2527	Sulfacetamide	C8H10N2O3S	CAS:127-56-0;KEGG:C08051;	ESI-Q-TOF	Positive	20 V
2527	Sulfacetamide	C8H10N2O3S	CAS:127-56-0;KEGG:C08051;	ESI-Q-TOF	Positive	40 V
2529	Sulfadimidine	C12H14N4O2S	CAS:57-68-1;KEGG:C19530;	ESI-Q-TOF	Positive	10 V
2529	Sulfadimidine	C12H14N4O2S	CAS:57-68-1;KEGG:C19530;	ESI-Q-TOF	Positive	20 V
2529	Sulfadimidine	C12H14N4O2S	CAS:57-68-1;KEGG:C19530;	ESI-Q-TOF	Positive	40 V
2532	Enalapril	C20H28N2O5	CAS:75847-73-3;KEGG:C06977;	ESI-Q-TOF	Positive	10 V
2532	Enalapril	C20H28N2O5	CAS:75847-73-3;KEGG:C06977;	ESI-Q-TOF	Positive	20 V
2532	Enalapril	C20H28N2O5	CAS:75847-73-3;KEGG:C06977;	ESI-Q-TOF	Positive	40 V
2533	Enalaprilat	C18H24N2O5	CAS:76420-72-9;KEGG:C11720;	ESI-Q-TOF	Positive	10 V
2533	Enalaprilat	C18H24N2O5	CAS:76420-72-9;KEGG:C11720;	ESI-Q-TOF	Positive	20 V
2533	Enalaprilat	C18H24N2O5	CAS:76420-72-9;KEGG:C11720;	ESI-Q-TOF	Positive	40 V
2541	Ephedrine	C10H15NO	CAS:299-42-3;KEGG:C01575;	ESI-Q-TOF	Positive	10 V
2541	Ephedrine	C10H15NO	CAS:299-42-3;KEGG:C01575;	ESI-Q-TOF	Positive	20 V
2541	Ephedrine	C10H15NO	CAS:299-42-3;KEGG:C01575;	ESI-Q-TOF	Positive	40 V
2542	Sulfadoxine	C12H14N4O4S	CAS:2447-57-6;KEGG:C07630;	ESI-Q-TOF	Positive	10 V
2542	Sulfadoxine	C12H14N4O4S	CAS:2447-57-6;KEGG:C07630;	ESI-Q-TOF	Positive	20 V
2542	Sulfadoxine	C12H14N4O4S	CAS:2447-57-6;KEGG:C07630;	ESI-Q-TOF	Positive	40 V
2546	Sulfamethoxazole	C10H11N3O3S	CAS:723-46-6;KEGG:C07315;	ESI-Q-TOF	Positive	10 V
2546	Sulfamethoxazole	C10H11N3O3S	CAS:723-46-6;KEGG:C07315;	ESI-Q-TOF	Positive	20 V
2546	Sulfamethoxazole	C10H11N3O3S	CAS:723-46-6;KEGG:C07315;	ESI-Q-TOF	Positive	40 V
254	Spermidine	C7H19N3	CAS:124-20-9;KEGG:C00315;	ESI-Q-TOF	Positive	10 V
254	Spermidine	C7H19N3	CAS:124-20-9;KEGG:C00315;	ESI-Q-TOF	Positive	20 V
254	Spermidine	C7H19N3	CAS:124-20-9;KEGG:C00315;	ESI-Q-TOF	Positive	40 V
2551	Sulfasalazine	C18H14N4O5S	CAS:599-79-1;KEGG:C07316;	ESI-Q-TOF	Positive	10 V
2551	Sulfasalazine	C18H14N4O5S	CAS:599-79-1;KEGG:C07316;	ESI-Q-TOF	Positive	20 V
2551	Sulfasalazine	C18H14N4O5S	CAS:599-79-1;KEGG:C07316;	ESI-Q-TOF	Positive	40 V
255	Spermine	C10H26N4	CAS:71-44-3;KEGG:C00750;	ESI-Q-TOF	Positive	10 V
255	Spermine	C10H26N4	CAS:71-44-3;KEGG:C00750;	ESI-Q-TOF	Positive	20 V
255	Spermine	C10H26N4	CAS:71-44-3;KEGG:C00750;	ESI-Q-TOF	Positive	40 V
2563	Ergonovine	C19H23N3O2	CAS:60-79-7;KEGG:C07543;	ESI-Q-TOF	Positive	10 V
2563	Ergonovine	C19H23N3O2	CAS:60-79-7;KEGG:C07543;	ESI-Q-TOF	Positive	20 V
2563	Ergonovine	C19H23N3O2	CAS:60-79-7;KEGG:C07543;	ESI-Q-TOF	Positive	40 V
2573	Erythromycin	C37H67NO13	CAS:114-07-8;KEGG:C01912;	ESI-Q-TOF	Positive	10 V
2573	Erythromycin	C37H67NO13	CAS:114-07-8;KEGG:C01912;	ESI-Q-TOF	Positive	20 V
2573	Erythromycin	C37H67NO13	CAS:114-07-8;KEGG:C01912;	ESI-Q-TOF	Positive	40 V
257	Trans-4-Hydroxy-L-proline	C5H9NO3	CAS:51-35-4;KEGG:C01157;	ESI-Q-TOF	Positive	10 V
257	Trans-4-Hydroxy-L-proline	C5H9NO3	CAS:51-35-4;KEGG:C01157;	ESI-Q-TOF	Positive	20 V
257	Trans-4-Hydroxy-L-proline	C5H9NO3	CAS:51-35-4;KEGG:C01157;	ESI-Q-TOF	Positive	40 V
2587	Ethambutol	C10H24N2O2	CAS:74-55-5;KEGG:C06984;	ESI-Q-TOF	Positive	10 V
2587	Ethambutol	C10H24N2O2	CAS:74-55-5;KEGG:C06984;	ESI-Q-TOF	Positive	20 V
2587	Ethambutol	C10H24N2O2	CAS:74-55-5;KEGG:C06984;	ESI-Q-TOF	Positive	40 V
258	Uracil	C4H4N2O2	CAS:66-22-8;KEGG:C00106;	ESI-Q-TOF	Positive	10 V
258	Uracil	C4H4N2O2	CAS:66-22-8;KEGG:C00106;	ESI-Q-TOF	Positive	20 V
258	Uracil	C4H4N2O2	CAS:66-22-8;KEGG:C00106;	ESI-Q-TOF	Positive	40 V
2591	Ethionamide	C8H10N2S	CAS:536-33-4;KEGG:C07665;	ESI-Q-TOF	Positive	10 V
2591	Ethionamide	C8H10N2S	CAS:536-33-4;KEGG:C07665;	ESI-Q-TOF	Positive	20 V
2591	Ethionamide	C8H10N2S	CAS:536-33-4;KEGG:C07665;	ESI-Q-TOF	Positive	40 V
25	L-Lysine	C6H14N2O2	CAS:56-87-1;KEGG:C00047;	ESI-Q-TOF	Positive	10 V
25	L-Lysine	C6H14N2O2	CAS:56-87-1;KEGG:C00047;	ESI-Q-TOF	Positive	20 V
25	L-Lysine	C6H14N2O2	CAS:56-87-1;KEGG:C00047;	ESI-Q-TOF	Positive	40 V
2603	Sulindac	C20H17FO3S	CAS:38194-50-2;KEGG:C01531;	ESI-Q-TOF	Positive	10 V
2603	Sulindac	C20H17FO3S	CAS:38194-50-2;KEGG:C01531;	ESI-Q-TOF	Positive	20 V
2603	Sulindac	C20H17FO3S	CAS:38194-50-2;KEGG:C01531;	ESI-Q-TOF	Positive	40 V
2612	Sumatriptan	C14H21N3O2S	CAS:103628-46-2;KEGG:C07319;	ESI-Q-TOF	Positive	10 V
2612	Sumatriptan	C14H21N3O2S	CAS:103628-46-2;KEGG:C07319;	ESI-Q-TOF	Positive	20 V
2612	Sumatriptan	C14H21N3O2S	CAS:103628-46-2;KEGG:C07319;	ESI-Q-TOF	Positive	40 V
2616	Tacrine	C13H14N2	CAS:321-64-2;KEGG:C01453;	ESI-Q-TOF	Positive	10 V
2616	Tacrine	C13H14N2	CAS:321-64-2;KEGG:C01453;	ESI-Q-TOF	Positive	20 V
2616	Tacrine	C13H14N2	CAS:321-64-2;KEGG:C01453;	ESI-Q-TOF	Positive	40 V
2629	Etidronic acid	C2H8O7P2	CAS:2809-21-4;KEGG:C07736;	ESI-Q-TOF	Positive	10 V
2629	Etidronic acid	C2H8O7P2	CAS:2809-21-4;KEGG:C07736;	ESI-Q-TOF	Positive	20 V
2629	Etidronic acid	C2H8O7P2	CAS:2809-21-4;KEGG:C07736;	ESI-Q-TOF	Positive	40 V
263491	4-Hydroxyisoleucine	C6H13NO3	CAS:55399-93-4;KEGG:C20802;	ESI-Q-TOF	Positive	10 V
263491	4-Hydroxyisoleucine	C6H13NO3	CAS:55399-93-4;KEGG:C20802;	ESI-Q-TOF	Positive	20 V
263491	4-Hydroxyisoleucine	C6H13NO3	CAS:55399-93-4;KEGG:C20802;	ESI-Q-TOF	Positive	40 V
263495	Isovitexin	C21H20O10	CAS:38953-85-4;KEGG:C01714;	ESI-Q-TOF	Positive	10 V
263495	Isovitexin	C21H20O10	CAS:38953-85-4;KEGG:C01714;	ESI-Q-TOF	Positive	20 V
263495	Isovitexin	C21H20O10	CAS:38953-85-4;KEGG:C01714;	ESI-Q-TOF	Positive	40 V
2640	Etomidate	C14H16N2O2	CAS:33125-97-2;KEGG:C07522;	ESI-Q-TOF	Positive	10 V
2640	Etomidate	C14H16N2O2	CAS:33125-97-2;KEGG:C07522;	ESI-Q-TOF	Positive	40 V
2654	Felbamate	C11H14N2O4	CAS:25451-15-4;KEGG:C07501;	ESI-Q-TOF	Positive	10 V
2654	Felbamate	C11H14N2O4	CAS:25451-15-4;KEGG:C07501;	ESI-Q-TOF	Positive	40 V
266	beta-D-Glucosamine	C6H13NO5	CAS:14257-69-3;KEGG:C08349;	ESI-Q-TOF	Positive	10 V
266	beta-D-Glucosamine	C6H13NO5	CAS:14257-69-3;KEGG:C08349;	ESI-Q-TOF	Positive	20 V
266	beta-D-Glucosamine	C6H13NO5	CAS:14257-69-3;KEGG:C08349;	ESI-Q-TOF	Positive	40 V
2680	(&plusmn;)Fenfluramine	C12H16F3N	CAS:458-24-2;KEGG:C06996;	ESI-Q-TOF	Positive	10 V
2680	(&plusmn;)Fenfluramine	C12H16F3N	CAS:458-24-2;KEGG:C06996;	ESI-Q-TOF	Positive	20 V
2680	(&plusmn;)Fenfluramine	C12H16F3N	CAS:458-24-2;KEGG:C06996;	ESI-Q-TOF	Positive	40 V
26	L-Methionine	C5H11NO2S	CAS:63-68-3;KEGG:C00073;	ESI-Q-TOF	Positive	10 V
26	L-Methionine	C5H11NO2S	CAS:63-68-3;KEGG:C00073;	ESI-Q-TOF	Positive	20 V
26	L-Methionine	C5H11NO2S	CAS:63-68-3;KEGG:C00073;	ESI-Q-TOF	Positive	40 V
2701	Flecainide	C17H20F6N2O3	CAS:54143-55-4;KEGG:C07001;	ESI-Q-TOF	Positive	10 V
2701	Flecainide	C17H20F6N2O3	CAS:54143-55-4;KEGG:C07001;	ESI-Q-TOF	Positive	20 V
2701	Flecainide	C17H20F6N2O3	CAS:54143-55-4;KEGG:C07001;	ESI-Q-TOF	Positive	40 V
2719	Teprenone	C23H38O	CAS:6809-52-5;KEGG:C13297;	ESI-Q-TOF	Positive	10 V
2719	Teprenone	C23H38O	CAS:6809-52-5;KEGG:C13297;	ESI-Q-TOF	Positive	20 V
2719	Teprenone	C23H38O	CAS:6809-52-5;KEGG:C13297;	ESI-Q-TOF	Positive	40 V
2724	Flumazenil	C15H14FN3O3	CAS:78755-81-4;KEGG:C07825;	ESI-Q-TOF	Positive	10 V
2724	Flumazenil	C15H14FN3O3	CAS:78755-81-4;KEGG:C07825;	ESI-Q-TOF	Positive	20 V
2724	Flumazenil	C15H14FN3O3	CAS:78755-81-4;KEGG:C07825;	ESI-Q-TOF	Positive	40 V
2730	Terbinafine	C21H25N	CAS:91161-71-6;KEGG:C08079;	ESI-Q-TOF	Positive	10 V
2730	Terbinafine	C21H25N	CAS:91161-71-6;KEGG:C08079;	ESI-Q-TOF	Positive	20 V
2730	Terbinafine	C21H25N	CAS:91161-71-6;KEGG:C08079;	ESI-Q-TOF	Positive	40 V
2736	Flunisolide	C24H31FO6	CAS:3385-03-3;KEGG:C07005;	ESI-Q-TOF	Positive	10 V
2736	Flunisolide	C24H31FO6	CAS:3385-03-3;KEGG:C07005;	ESI-Q-TOF	Positive	20 V
2736	Flunisolide	C24H31FO6	CAS:3385-03-3;KEGG:C07005;	ESI-Q-TOF	Positive	40 V
273	Trigonelline	C7H7NO2	CAS:535-83-1;KEGG:C01004;	ESI-Q-TOF	Positive	10 V
273	Trigonelline	C7H7NO2	CAS:535-83-1;KEGG:C01004;	ESI-Q-TOF	Positive	20 V
273	Trigonelline	C7H7NO2	CAS:535-83-1;KEGG:C01004;	ESI-Q-TOF	Positive	40 V
274	Trigonellinamide	C7H8N2O	CAS:3106-60-3;KEGG:C02918;	ESI-Q-TOF	Positive	10 V
274	Trigonellinamide	C7H8N2O	CAS:3106-60-3;KEGG:C02918;	ESI-Q-TOF	Positive	20 V
274	Trigonellinamide	C7H8N2O	CAS:3106-60-3;KEGG:C02918;	ESI-Q-TOF	Positive	40 V
2762	Terbutaline	C12H19NO3	CAS:23031-25-6;KEGG:C07129;	ESI-Q-TOF	Positive	10 V
2762	Terbutaline	C12H19NO3	CAS:23031-25-6;KEGG:C07129;	ESI-Q-TOF	Positive	20 V
2762	Terbutaline	C12H19NO3	CAS:23031-25-6;KEGG:C07129;	ESI-Q-TOF	Positive	40 V
2765	Terfenadine	C32H41NO2	CAS:50679-08-8;KEGG:C07463;	ESI-Q-TOF	Positive	10 V
2765	Terfenadine	C32H41NO2	CAS:50679-08-8;KEGG:C07463;	ESI-Q-TOF	Positive	20 V
2765	Terfenadine	C32H41NO2	CAS:50679-08-8;KEGG:C07463;	ESI-Q-TOF	Positive	40 V
2766	Fexofenadine	C32H39NO4	CAS:83799-24-0;KEGG:C06999;	ESI-Q-TOF	Positive	10 V
2766	Fexofenadine	C32H39NO4	CAS:83799-24-0;KEGG:C06999;	ESI-Q-TOF	Positive	20 V
2766	Fexofenadine	C32H39NO4	CAS:83799-24-0;KEGG:C06999;	ESI-Q-TOF	Positive	40 V
2776	Fluphenazine	C22H26F3N3OS	CAS:69-23-8;KEGG:C07010;	ESI-Q-TOF	Positive	10 V
2776	Fluphenazine	C22H26F3N3OS	CAS:69-23-8;KEGG:C07010;	ESI-Q-TOF	Positive	20 V
2776	Fluphenazine	C22H26F3N3OS	CAS:69-23-8;KEGG:C07010;	ESI-Q-TOF	Positive	40 V
277	Dimethylglycine	C4H9NO2	CAS:1118-68-9;KEGG:C01026;	ESI-Q-TOF	Positive	10 V
277	Dimethylglycine	C4H9NO2	CAS:1118-68-9;KEGG:C01026;	ESI-Q-TOF	Positive	20 V
277	Dimethylglycine	C4H9NO2	CAS:1118-68-9;KEGG:C01026;	ESI-Q-TOF	Positive	40 V
2783	Testosterone propionate	C22H32O3	CAS:57-85-2;KEGG:C08158;	ESI-Q-TOF	Positive	10 V
2783	Testosterone propionate	C22H32O3	CAS:57-85-2;KEGG:C08158;	ESI-Q-TOF	Positive	20 V
2783	Testosterone propionate	C22H32O3	CAS:57-85-2;KEGG:C08158;	ESI-Q-TOF	Positive	40 V
278	Betaine aldehyde	C5H11NO	CAS:7418-61-3;KEGG:C00576;	ESI-Q-TOF	Positive	10 V
278	Betaine aldehyde	C5H11NO	CAS:7418-61-3;KEGG:C00576;	ESI-Q-TOF	Positive	20 V
278	Betaine aldehyde	C5H11NO	CAS:7418-61-3;KEGG:C00576;	ESI-Q-TOF	Positive	40 V
2797	Androsterone	C19H30O2	CAS:53-41-8;KEGG:C00523;	ESI-Q-TOF	Positive	10 V
2797	Androsterone	C19H30O2	CAS:53-41-8;KEGG:C00523;	ESI-Q-TOF	Positive	20 V
2797	Androsterone	C19H30O2	CAS:53-41-8;KEGG:C00523;	ESI-Q-TOF	Positive	40 V
2799	Etiocholanolone	C19H30O2	CAS:53-42-9;KEGG:C04373;	ESI-Q-TOF	Positive	10 V
2799	Etiocholanolone	C19H30O2	CAS:53-42-9;KEGG:C04373;	ESI-Q-TOF	Positive	20 V
2799	Etiocholanolone	C19H30O2	CAS:53-42-9;KEGG:C04373;	ESI-Q-TOF	Positive	40 V
279	&gamma;-Aminobutryic acid	C4H9NO2	CAS:56-12-2;KEGG:C00334;	ESI-Q-TOF	Positive	10 V
279	&gamma;-Aminobutryic acid	C4H9NO2	CAS:56-12-2;KEGG:C00334;	ESI-Q-TOF	Positive	20 V
279	&gamma;-Aminobutryic acid	C4H9NO2	CAS:56-12-2;KEGG:C00334;	ESI-Q-TOF	Positive	40 V
27	Ornithine	C5H12N2O2	CAS:70-26-8;KEGG:C01602;	ESI-Q-TOF	Positive	10 V
27	Ornithine	C5H12N2O2	CAS:70-26-8;KEGG:C01602;	ESI-Q-TOF	Positive	20 V
2807	Tetracaine	C15H24N2O2	CAS:94-24-6;KEGG:C07526;	ESI-Q-TOF	Positive	10 V
2807	Tetracaine	C15H24N2O2	CAS:94-24-6;KEGG:C07526;	ESI-Q-TOF	Positive	20 V
2807	Tetracaine	C15H24N2O2	CAS:94-24-6;KEGG:C07526;	ESI-Q-TOF	Positive	40 V
2811	Tetracycline	C22H24N2O8	CAS:60-54-8;KEGG:C06570;	ESI-Q-TOF	Positive	10 V
2811	Tetracycline	C22H24N2O8	CAS:60-54-8;KEGG:C06570;	ESI-Q-TOF	Positive	20 V
2811	Tetracycline	C22H24N2O8	CAS:60-54-8;KEGG:C06570;	ESI-Q-TOF	Positive	40 V
281	Hypotaurine	C2H7NO2S	CAS:300-84-5;KEGG:C00519;	ESI-Q-TOF	Positive	10 V
281	Hypotaurine	C2H7NO2S	CAS:300-84-5;KEGG:C00519;	ESI-Q-TOF	Positive	20 V
281	Hypotaurine	C2H7NO2S	CAS:300-84-5;KEGG:C00519;	ESI-Q-TOF	Positive	40 V
2820	3-Methylxanthine	C6H6N4O2	CAS:1076-22-8;KEGG:C16357;	ESI-Q-TOF	Positive	10 V
[truncated: 6,675 more rows]

## Sheet: table 3
Table S2 The information of test sets
[truncated: 681 more rows]

[truncated: 3 more sheets: table 4, table 5, table 6]
