# Supplementary material for: Expanding the Coverage of Metabolic Landscape in Cultivated Rice with Integrated Computational Approaches
Source: Genomics Proteomics Bioinformatics. 2021 Feb 23;20(4):702–14. doi: 10.1016/j.gpb.2020.06.018 (PMC9880819; doi:10.1016/j.gpb.2020.06.018)
Supplement: Supplementary Table S3 — The information of rice varieties [file mmc13.xlsx]

## Sheet: table 1
Table S3 The information of rice varieties
Table 1 The information of 150 rice varieties used in reference mixture
ID	Name	Subspecies	Location
S1	Longdun106	Japonica	Harbin
S8	Hejing1hao	Japonica	Harbin
S17	Jiu0108	Japonica	Harbin
S40	Hongqi1hao	Japonica	Harbin
S47	Yanjing7hao	Japonica	Harbin
S49	Dongnong8hao	Japonica	Harbin
S60	Qiuguang	Japonica	Harbin
S62	Tiejing2hao	Japonica	Harbin
S69	Nenjiang5hao	Japonica	Harbin
S70	Jingyin58	Japonica	Harbin
S77	Pinxi147	Japonica	Harbin
S83	Jinguang	Japonica	Harbin
S95	Fushiguang	Japonica	Harbin
S103	Suijing3hao	Japonica	Harbin
S106	Kendao10hao	Japonica	Harbin
S132	Longnuo1hao	Japonica	Harbin
S169	Wuyoudao1hao	Japonica	Harbin
S211	Xinghuo1hao	Japonica	Harbin
S216	Shuiludao1hao	Japonica	Harbin
S217	Hejing2hao	Japonica	Harbin
S221	Guoguang	Japonica	Harbin
S223	Taiyang3hao	Japonica	Harbin
S257	Duyu224	Japonica	Harbin
S259	Daobei45	Japonica	Harbin
S290	Beiming	Japonica	Harbin
S318	Jingyuezaosheng	Japonica	Harbin
S333	Sulianzhong	Japonica	Harbin
S335	Xiaohongmang	Japonica	Harbin
S337	Caizhongpu	Japonica	Harbin
S341	Jinxiandao1hao	Japonica	Harbin
S351	Binxianludao	Japonica	Harbin
S352	Wuchangbaimang	Japonica	Harbin
S353	Putongludao	Japonica	Harbin
S361	Ludao	Japonica	Harbin
S369	Xiaobaimang	Japonica	Harbin
S371	Hongmaodaozi	Japonica	Harbin
S375	Beihaidaohongmang	Japonica	Harbin
S378	Wumangziyedao	Japonica	Harbin
S386	Dalidao	Japonica	Harbin
S389	Misui	Japonica	Harbin
S38	Han2	Japonica	Harbin
S39	Jixidao1hao	Japonica	Harbin
S46	Tengren	Japonica	Harbin
S51	Shuiqu1hao	Japonica	Harbin
S58	Wengennuo	Japonica	Harbin
S85	Chaoxi80	Japonica	Harbin
S86	Yanjing1hao	Japonica	Harbin
S87	Kongyu101	Japonica	Harbin
S203	Longjing1hao	Japonica	Harbin
S229	Puhonggenniandao	Japonica	Harbin
S230	Munian2hao	Japonica	Harbin
S232	Mudanjiang8hao	Japonica	Harbin
S237	Wunongqiyi	Japonica	Harbin
S238	Yushenlongbaimao	Japonica	Harbin
S239	Beihai1hao	Japonica	Harbin
S240	Hejiao5602	Japonica	Harbin
S253	Hejiang3hao	Japonica	Harbin
S273	BeihaiPL2	Japonica	Harbin
S274	BeihaiPL1	Japonica	Harbin
S282	Shangyu84	Japonica	Harbin
S286	Daoguang	Japonica	Harbin
S295	Скороспегна	Japonica	Harbin
S296	Скашо－52	Japonica	Harbin
S297	Свиревщани-ка	Japonica	Harbin
S299	Сабалмо	Japonica	Harbin
S302	Зеравшанинка－2586	Japonica	Harbin
S303	ДТР6217	Japonica	Harbin
S304	Далднедв－5	Japonica	Harbin
S305	Арропщанй	Japonica	Harbin
S306	Xinkaizhong	Japonica	Harbin
S307	Yedao	Japonica	Harbin
S313	Fangzhu	Japonica	Harbin
S315	Zaobeihai	Japonica	Harbin
CXG315	Xudao4hao	Japonica	Yangzhou
CXG318	Lianjing7hao	Japonica	Yangzhou
CXG323	Huaidao5hao	Japonica	Yangzhou
CXG330	Yanjing6hao	Japonica	Yangzhou
CXG341	Yangjing4038	Japonica	Yangzhou
CXG342	Yangjing4227	Japonica	Yangzhou
CXG346	Zhendao88	Japonica	Yangzhou
CXG352	Ningjing3hao	Japonica	Yangzhou
CXG358	Nanjing49	Japonica	Yangzhou
CXG360	Wuyunjing7hao	Japonica	Yangzhou
CXG371	Wuyujing3hao	Japonica	Yangzhou
CXG374	Yinyu2239	Japonica	Yangzhou
CXG376	Huajing2hao	Japonica	Yangzhou
CXG402	Xiushui09	Japonica	Yangzhou
CXG438	Jijing88	Japonica	Yangzhou
CXG441	Longjing25	Japonica	Yangzhou
CXG453	Ningjing41hao	Japonica	Yangzhou
CXG460	Songjing9hao	Japonica	Yangzhou
CXG466	Nipponbare	Japonica	Yangzhou
CXG470	Taiwan30	Japonica	Yangzhou
CX1	Jin23B	Indica	Yangzhou
CX3	Zhenshan97B	Indica	Yangzhou
CX6	Guangkang13B	Indica	Yangzhou
CX7	XiangaiB	Indica	Yangzhou
CX9	FeiB	Indica	Yangzhou
CX10	Wujin5B	Indica	Yangzhou
CX13	Zhong8B	Indica	Yangzhou
CX17	LuzhouzaoB	Indica	Yangzhou
CX18	Digu	Indica	Yangzhou
CX19	K22B	Indica	Yangzhou
CX21	Yixiang1B	Indica	Yangzhou
CX22	D62B	Indica	Yangzhou
CX25	TianfengB	Indica	Yangzhou
CX26	YuefengB	Indica	Yangzhou
CX36	Zhen084	Indica	Yangzhou
CX50	Minghui63	Indica	Yangzhou
CX51	Minghui86	Indica	Yangzhou
CX52	Shuangkangmingzhan	Indica	Yangzhou
CX54	Huazhan	Indica	Yangzhou
CX56	Enhui69	Indica	Yangzhou
CX58	Min3301	Indica	Yangzhou
CX60	Mianhui725	Indica	Yangzhou
CX67	Zhehui0506	Indica	Yangzhou
CX76	Chenghui727	Indica	Yangzhou
CX78	Wanhui88	Indica	Yangzhou
CX81	CDR22	Indica	Yangzhou
CX89	Nuo608	Indica	Yangzhou
CX100	R6326	Indica	Yangzhou
CX102	Teqing	Indica	Yangzhou
CX103	Wenhui689	Indica	Yangzhou
CX108	Yanxian3021	Indica	Yangzhou
CX109	Yangfuxian2hao	Indica	Yangzhou
CX110	Nanjing11	Indica	Yangzhou
CX111	Gumei4hao	Indica	Yangzhou
CX112	CBB23	Indica	Yangzhou
CX113	Guizhao2hao	Indica	Yangzhou
CX114	Qimiaoxiang	Indica	Yangzhou
CX115	Zhongjian2hao	Indica	Yangzhou
CX116	Shengtai1hao	Indica	Yangzhou
CX117	Nongxiang18	Indica	Yangzhou
CX118	Xiangwanxian10hao	Indica	Yangzhou
CX119	Huarun2hao	Indica	Yangzhou
CX120	Liufengxiangzhan	Indica	Yangzhou
CX121	Wushansimiao	Indica	Yangzhou
CX125	Huanghuazhan	Indica	Yangzhou
CX126	Sanhuangzhan2hao	Indica	Yangzhou
CX127	Guangchao123	Indica	Yangzhou
CX131	Guanghui998	Indica	Yangzhou
CX133	YueR9113	Indica	Yangzhou
CX134	Damisui	Indica	Yangzhou
CX141	Baxiludao	Indica	Yangzhou
CX144	Hanyou3hao	Indica	Yangzhou
CX145	Jiangxi1587	Indica	Yangzhou
CX147	Miyang46	Indica	Yangzhou
CX152	KATY	Indica	Yangzhou
CX154	IR24	Indica	Yangzhou
CX157	IR64	Indica	Yangzhou

## Sheet: table 2
Table S3 The information of rice varieties
Table 2 The information of 59 rice varieties used in metabolic profiles study
ID	Name	Subspecies	Location
CXG315	Xudao4hao	Japonica	Yangzhou
CXG318	Lianjing7hao	Japonica	Yangzhou
CXG323	Huaidao5hao	Japonica	Yangzhou
CXG330	Yanjing6hao	Japonica	Yangzhou
CXG341	Yangjing4038	Japonica	Yangzhou
CXG342	Yangjing4227	Japonica	Yangzhou
CXG346	Zhendao88	Japonica	Yangzhou
CXG352	Ningjing3hao	Japonica	Yangzhou
CXG358	Nanjing49	Japonica	Yangzhou
CXG360	Wuyunjing7hao	Japonica	Yangzhou
CXG371	Wuyujing3hao	Japonica	Yangzhou
CXG374	Yinyu2239	Japonica	Yangzhou
CXG376	Huajing2hao	Japonica	Yangzhou
CXG438	Jijing88	Japonica	Yangzhou
CXG441	Longjing25	Japonica	Yangzhou
CXG453	Ningjing41hao	Japonica	Yangzhou
CXG460	Songjing9hao	Japonica	Yangzhou
CXG466	Nipponbare	Japonica	Yangzhou
CXG470	Taiwan30	Japonica	Yangzhou
CX24	Gang46B	Indica	Yangzhou
CX101	Peiliangyoucisifuben	Indica	Yangzhou
CX62	Mianhui146	Indica	Yangzhou
CX181	F321	Indica	Yangzhou
CX57	Yahuahui1431	Indica	Yangzhou
CX11	YouIB	Indica	Yangzhou
CX41	R332	Indica	Yangzhou
CX203	R651	Indica	Yangzhou
CX5	II-32B	Indica	Yangzhou
CX2	XieB	Indica	Yangzhou
CX6	Guangkang13B	Indica	Yangzhou
CX143	Zhonghan211	Indica	Yangzhou
CX221	GBS26	Indica	Yangzhou
CX69	Duoxi1hao	Indica	Yangzhou
CX168	R12	Indica	Yangzhou
CX9	FeiB	Indica	Yangzhou
CX13	Zhong8B	Indica	Yangzhou
CX36	Zhen084	Indica	Yangzhou
CX145	Jiangxi1587	Indica	Yangzhou
CX37	R153	Indica	Yangzhou
CX84	Yunhui72	Indica	Yangzhou
CX190	Yong10	Indica	Yangzhou
CX27	903B	Indica	Yangzhou
CX147	Miyang46	Indica	Yangzhou
CX61	Mianhui3724	Indica	Yangzhou
CX155	IR841	Indica	Yangzhou
CX10	Wujin5B	Indica	Yangzhou
CX47	R1310	Indica	Yangzhou
CX70	Neiduohui1hao	Indica	Yangzhou
CX56	Enhui69	Indica	Yangzhou
CX106	Yangdao2hao	Indica	Yangzhou
CX188	Chun59	Indica	Yangzhou
CX99	Guangliangyou476fuben	Indica	Yangzhou
CX1	Jin23B	Indica	Yangzhou
CX25	TianfengB	Indica	Yangzhou
CX183	Yong5	Indica	Yangzhou
CX51	Minghui86	Indica	Yangzhou
CX157	IR64	Indica	Yangzhou
CX38	R507	Indica	Yangzhou
CX177	B228	Indica	Yangzhou
