# Supplementary material for: Expanding the Coverage of Metabolic Landscape in Cultivated Rice with Integrated Computational Approaches
Source: Genomics Proteomics Bioinformatics. 2021 Feb 23;20(4):702–14. doi: 10.1016/j.gpb.2020.06.018 (PMC9880819; doi:10.1016/j.gpb.2020.06.018)
Supplement: Supplementary Table S4 — Metabolite reporting checklist [file mmc14.xlsx]

## Sheet: Sheet1
Table S4 Metabolite Reporting Checklist
Level	Aspect	Information	Fill in
General aspect	Type of metabolome analysis	targeted metabolite analysis	FALSE
		non-targeted metabolite class scale profiling	FALSE
		non-targeted metabolome scale profiling	TRUE
		non-targeted finger printing of mass features	FALSE
	Type of quantification	absolute or quantification	Relative quantification.
	Type of reference samples	chemcially defined	FALSE
		biologically defined	A mixture of 150 representative rice accessions.
	Type of replication	analytical (same analytical sample preparation)	1
		technological (same biological preparation)	1
		biological (same experimental condition)	2
		full experiment	2
	Type of technology	reference publication	Plant Cell reference style.
	Sample preparation	method of sample preparation	Chemically non-modified. Extracted using 70% aqueous methanol (see method).
		method of chromatography/separation	Performed on Waters Acquity Ultra Performance LC using ACQUITY UPLC BEH C18 column (pore size: 1.7μm, length: 2.1*100mm).
		method of ionization	HESI, positive and negative ionization mode. Parameters were as follows: Spray voltage (+), 4000 V; Spray voltage (-), 3500 V; Capillary temperature, 320°C; Sheath gas, 35 arb; Aux gas, 8 arb; Max spray current, 100mA; Probe heater tempreture, 350°C; S-Lens RF level, 50.
		method of detection	Specify detection type (MS) and instrumentation (Q Exactive™ Hybrid Quadrupole-Orbitrap High Resolution Mass Spectrometer).
Metabolite/mass feature	Metabolite	metabolite name	Provided if metabolite was annotated.
		metabolite sum formula	Provided if metabolite was annotated.
		metabolite structure and public source of metabolite identifier	Metlin, MassBank, ReSpect, KEGG, Pubchem, KNApSAck.
	Identification	identification process	Automated
		by authentic mass isotopomer added to one or all biological sample(s)	FALSE
		by authentic reference compound within a co-processed reference mixture	FALSE
		by authentic reference compound previously mapped to the analytical system	FALSE
		reference library	Metlin, MassBank, ReSpect, KEGG, Pubchem, KNApSAck.
		type of mass spectrum	Q Exactive™ Hybrid Quadrupole-Orbitrap High Resolution Mass Spectrometer.
		by match of molecular mass (single mass fragment)	TRUE (see methods)
		by match of fragments	TRUE (see methods)
		by match of fragmentation pattern	TRUE (see methods)
		by match of mass spectrum to reference library	TRUE (see methods)
		type of retention index	FALSE
		by match of retention time (index) to reference library	FALSE
	Quantification	type of quantification	Relative
	Validity testing	Recovery testing (chemical analog)	FALSE
		Recovery testing (internally added mass isotopomer)	FALSE
		Recovery testing (mixture of most divergent samples from the experiment)	FALSE
		Test for linear range	FALSE
		Limit of quantification (LOQ)	FALSE
		Limit of detection (LOD)	FALSE
