# Supplementary material for: Expanding the Coverage of Metabolic Landscape in Cultivated Rice with Integrated Computational Approaches
Source: Genomics Proteomics Bioinformatics. 2021 Feb 23;20(4):702–14. doi: 10.1016/j.gpb.2020.06.018 (PMC9880819; doi:10.1016/j.gpb.2020.06.018)
Supplement: Supplementary Table S5 — The MS2T library of rice grains [file mmc15.xlsx]

## Sheet: Sheet1
Table S5 The MS2T library of rice grains
UPLC-Q-Orbitrap metabolites
	A	B	C	D	E	F	G	H	I	J	K	L	M	N	O	P	Q	R	S
1
2	Experiment title: The untargeted metabolites analysis in rice grains.
3	Organism/Plant species: Rice (Oryza sativa).
4	Organ/tissue: Grain.
5	Analytical tool: Compound Discoverer 2.0, Thermo Xcalibur Qual Browser, and CFM-ID.
6
7	Peak No., the number of detected metabolite feature (RSC: Rice's Screening Compound feature).
8	Ret. Time, retention time, in minutes (difference in retention time between ES(+) and ES(-) modes was less than 0.5 minutes).
9	Molecular Weight, molecular weight of detected metabolite feature.
10	Putative Name, name based on the first-ranked annotation in the candidate list.
11	Metabolite Class, classfication based on the first annotation that has classfication information from KEGG or PubChem database.The classfication information from KEGG is based on the KEGG BRITE (br08003, Phytochemical Compounds). The classfication information from PubChem is based on the LIPID MAPS of Pubchem Classification Browser.
12	Mol. Formula, molecular formula based on the first-ranked annotation in the candidate list.
13	MS/MS No., the number of MS/MS spectra of detected metabolite feature (RSM: Rice's Screening Mass spectra).
14	Theor. m/z, theoretical monoisotopic mass of annotated metabolite calculated for the ion (M-H)- , (M+H)+.
15	Found m/z, mass detected in the experiment.
16	m/z error (ppm), difference between theoretical and found m/z values in ppm.
17	MSMS fragments, fragments, obtained from the ion (M-H)- , (M+H)+ (Only listed the representative fragments in the top 25% of intensity. For mass spectra of metabolites mentioned in paper, see Table S13 for details).
18	MS/MS CE (eV), collision energy used for fragmentation.
19	Identification level (A; B; C; D)- (A) standard or NMR; (B) MS/MS; (C) MSE; (D) MS only.
20	*, The identification level of our study is B.
21	Peak annotation, the list of annotated candidates of metabolite using our pipeline. Metlin, MassBank, ReSpect, and SDB indicate the metabolite was annotated by Metlin, MassBank, ReSpect, and SDBRC databases, respectively.
22
23	Peak No.	Ret. Time	Molecular Weight	Putative metabolite name	Metabolite Class	Mol formula	MS/MS ES(+) No.	ES(+) Theor m/z	ES(+) Found m/z	ES(+) m/z error (ppm)	MS/MS ES(-) No.	ES(-) Theor m/z	ES(-) Found m/z	ES(-) m/z error (ppm)	MS/MS ES(+) fragments	MS/MS ES(+) CE (eV)	MS/MS ES(-) fragments	MS/MS ES(-) CE (eV)	Peak annotation
24	RSC00001	0.832	100.001	-	-	-	-	-	101.009	-	-	-	-	-	-	15eV and 40eV	-	15eV and 40eV	-
25	RSC00002	0.834	100.018	-	-	-	-	-	101.026	-	-	-	-	-	-	15eV and 40eV	-	15eV and 40eV	-
26	RSC00003	0.835	101.015	-	-	-	-	-	102.022	-	-	-	-	-	-	15eV and 40eV	-	15eV and 40eV	-
27	RSC00004	1.03	101.048	-	-	-	-	-	102.055	-	-	-	-	-	-	15eV and 40eV	-	15eV and 40eV	-
28	RSC00005	0.834	101.999	-	-	-	-	-	103.006	-	-	-	-	-	-	15eV and 40eV	-	15eV and 40eV	-
29	RSC00006	1.861	102.047	-	-	-	RSM00002p	-	103.055	-	-	-	-	-	53.03953;59.06120;77.03922;95.04958;102.04685;103.05462;105.04506	15eV and 40eV	-	15eV and 40eV	-
30	RSC00007	0.825	102.535	-	-	-	-	-	103.543	-	-	-	-	-	-	15eV and 40eV	-	15eV and 40eV	-
31	RSC00008	0.96	103.1	Choline	-	C5H13NO	RSM00003p	104.107	104.107	3.36192	-	-	-	-	58.06590;60.08157;87.04460;104.10726	15eV and 40eV	-	15eV and 40eV	Metlin_56
32	RSC00009	3.95	104.027	-	-	-	RSM00004p	-	105.034	-	-	-	-	-	53.03947;77.03915;95.04948;105.03379;105.04459	15eV and 40eV	-	15eV and 40eV	-
33	RSC00010	0.828	105.03	-	-	-	-	-	106.038	-	-	-	-	-	-	15eV and 40eV	-	15eV and 40eV	-
34	RSC00011	1.04	105.043	-	-	-	-	-	106.05	-	-	-	-	-	-	15eV and 40eV	-	15eV and 40eV	-
35	RSC00012	1.852	106.042	Aromatic aldehyde	-	C7H6O	RSM00005p	107.049	107.049	2.66408	-	-	-	-	79.05478;91.05450;95.04941;105.04485;107.04932;107.08564	15eV and 40eV	-	15eV and 40eV	SDB027445
36	RSC00013	1.25	109.053	3-Hydroxy-2-Methylpyridine	-	C6H7NO	RSM00006p	110.06	110.06	2.18062	-	-	-	-	80.05001;82.06561;83.06084;87.00465;93.04494;93.05751;110.06010;110.07069;110.09631	15eV and 40eV	-	15eV and 40eV	Metlin_103463
37	RSC00014	1.014	109.064	4-Pyrimidine Methanamine (hydrochloride)	-	C5H7N3	RSM00007p	110.071	110.072	2.9072	-	-	-	-	83.06100;93.04517;109.91704;110.07156	15eV and 40eV	-	15eV and 40eV	Metlin_45035
38	RSC00015	1.251	111.044	-	-	-	-	-	112.051	-	-	-	-	-	-	15eV and 40eV	-	15eV and 40eV	-
39	RSC00016	13.513	111.993	-	-	-	-	-	113	-	-	-	-	-	-	15eV and 40eV	-	15eV and 40eV	-
40	RSC00017	13.398	111.993	-	-	-	RSM00013p	-	113	-	-	-	-	-	54.03474;60.04522;70.06590;72.04519;83.06100;95.06085;96.08116;113.00010;113.02360;113.03475;113.07123;113.09016;113.10751	15eV and 40eV	-	15eV and 40eV	-
41	RSC00018	1.269	112.027	Uracil	-	C4H4N2O2	RSM00014p	113.035	113.035	1.59243	-	-	-	-	67.05496;70.02936;82.51196;89.52312;90.02360;90.52168;95.02422;96.00826;113.00014;113.02337;113.03456;113.06005;113.07080;113.10725	15eV and 40eV	-	15eV and 40eV	Metlin_258
42	RSC00019	3.031	113.084	DMPO	-	C6H11NO	RSM00015p	114.091	114.092	1.66533	-	-	-	-	68.05006;69.07056;71.02972;79.05480;80.03497;82.53748;96.08112;97.06509;114.09145	15eV and 40eV	-	15eV and 40eV	Metlin_64638
43	RSC00020	0.861	113.095	-	-	-	-	-	114.103	-	-	-	-	-	-	15eV and 40eV	-	15eV and 40eV	-
44	RSC00021	2.464	114.047	-	-	-	-	-	115.054	-	-	-	-	-	-	15eV and 40eV	-	15eV and 40eV	-
45	RSC00022	1.042	115.027	-	-	-	-	-	116.034	-	-	-	-	-	-	15eV and 40eV	-	15eV and 40eV	-
46	RSC00023	1.021	115.064	-	-	-	-	-	116.071	-	-	-	114.056	-	-	15eV and 40eV	-	15eV and 40eV	-
47	RSC00024	3.039	116.084	-	-	-	RSM00018p	-	117.091	-	-	-	-	-	57.03436;59.04992;69.03423;71.04989;72.04510;74.09706;75.05592;76.03996;117.06950;117.10253	15eV and 40eV	-	15eV and 40eV	-
48	RSC00025	2.463	117.058	4-Ethynylaniline	-	C8H5NH2	RSM00020p	118.065	118.065	1.43988	RSM00008n	116.051	116.051	0	72.08142;91.05466;95.00934;100.02467;118.06522;118.08628	15eV and 40eV	74.02461;116.02566;116.05037;116.07146;116.92811	15eV and 40eV	Metlin_4113
49	RSC00026	1.867	117.058	-	-	-	-	-	118.065	-	-	-	-	-	-	15eV and 40eV	-	15eV and 40eV	-
50	RSC00027	3.953	117.058	-	-	-	RSM00019p	-	118.065	-	-	-	-	-	58.06601;59.07381;72.08150;95.04961;118.06532;118.08647	15eV and 40eV	-	15eV and 40eV	-
51	RSC00028	1.011	117.079	L-Valine	-	C5H11NO2	RSM00021p	118.086	118.086	0.931522	-	-	-	-	55.05507;59.07374;72.08141;118.08627	15eV and 40eV	-	15eV and 40eV	Metlin_35
52	RSC00029	1.257	118.028	-	-	-	-	-	119.035	-	-	-	-	-	-	15eV and 40eV	-	15eV and 40eV	-
53	RSC00030	1.244	118.042	-	-	-	-	-	119.049	-	-	-	-	-	-	15eV and 40eV	-	15eV and 40eV	-
54	RSC00031	11.513	118.078	alpha-Methylstyrene	-	C9H10	RSM00022p	119.086	119.085	1.01037	-	-	-	-	59.06116;74.06049;91.05460;117.07004;119.04916;119.08516	15eV and 40eV	-	15eV and 40eV	SDB036981
55	RSC00032	1.062	118.517	-	-	-	-	-	119.525	-	-	-	-	-	-	15eV and 40eV	-	15eV and 40eV	-
56	RSC00033	0.832	119.012	-	-	-	-	-	120.02	-	-	-	-	-	-	15eV and 40eV	-	15eV and 40eV	-
57	RSC00034	1.031	119.058	-	-	-	-	-	120.066	-	-	-	-	-	-	15eV and 40eV	-	15eV and 40eV	-
58	RSC00035	1.862	119.074	-	-	-	RSM00023p	-	120.081	-	-	-	-	-	79.02175;93.07005;103.05437;120.08060	15eV and 40eV	-	15eV and 40eV	-
59	RSC00036	0.832	120.009	-	-	-	-	-	121.017	-	-	-	-	-	-	15eV and 40eV	-	15eV and 40eV	-
60	RSC00037	15.618	120.021	-	-	-	RSM00024p	-	121.028	-	-	-	-	-	65.03938;93.03384;121.02840;121.03921;121.06422	15eV and 40eV	-	15eV and 40eV	-
61	RSC00038	2.08	120.021	-	-	-	RSM00025p	-	121.028	-	-	-	-	-	65.03947;79.02188;80.02523;93.07026;111.04437;121.02859;121.03965;121.06506;121.08411;121.10112	15eV and 40eV	-	15eV and 40eV	-
62	RSC00039	3.223	120.021	-	-	-	RSM00026p	-	121.028	-	-	-	-	-	65.03939;79.02186;80.02516;91.05454;93.07029;111.04433;121.02850;121.03963;121.06490;121.10123	15eV and 40eV	-	15eV and 40eV	-
63	RSC00040	4.255	120.021	-	-	-	RSM00027p	-	121.028	-	-	-	-	-	65.03936;93.03393;93.07025;111.04427;121.02849;121.03931;121.06466;121.10110	15eV and 40eV	-	15eV and 40eV	-
64	RSC00041	1.012	120.058	-	-	-	-	-	121.065	-	-	-	-	-	-	15eV and 40eV	-	15eV and 40eV	-
65	RSC00042	13.394	120.058	3-Methylbenzaldehyde	-	C8H8O	RSM00030p	121.065	121.065	0.703127	-	-	-	-	91.05453;93.07024;95.04939;121.06476;121.10062	15eV and 40eV	-	15eV and 40eV	SDB031403;SDB030352;SDB000610;SDB031071;SDB001734;SDB028616;SDB042378;SDB031408;SDB027731;SDB031336
66	RSC00043	1.215	120.058	Phenylacetaldehyde	-	C8H8O	RSM00031p	121.065	121.065	0.868328	-	-	-	-	79.02173;80.02097;80.02509;91.05459;93.07019;95.04945;103.05447;105.04501;121.02834;121.06474	15eV and 40eV	-	15eV and 40eV	SDB027731;SDB031071;SDB031408;SDB001734;SDB028616;SDB042378;SDB030352;SDB031403;SDB000610;SDB031336
67	RSC00044	5.819	120.058	4-Hydroxystyrene	-	C8H8O	-	121.065	121.065	0.950928	RSM00014n	119.05	119.05	1.30093	-	15eV and 40eV	91.05537;117.03456;119.05009	15eV and 40eV	SDB030352;SDB031071;SDB031403;SDB031408;SDB031336;SDB000610;SDB001734;SDB028616;SDB042378;SDB027731
68	RSC00045	0.982	121.064	-	-	-	RSM00033p	-	122.071	-	-	-	-	-	54.03467;80.04999;81.01756;81.04523;94.07347;122.07122	15eV and 40eV	-	15eV and 40eV	-
69	RSC00046	0.831	121.53	-	-	-	-	-	122.537	-	-	-	-	-	-	15eV and 40eV	-	15eV and 40eV	-
70	RSC00047	0.835	122.033	-	-	-	RSM00035p	-	123.04	-	-	-	-	-	58.99855;82.01434;100.02464;118.03490	15eV and 40eV	-	15eV and 40eV	-
71	RSC00048	5.82	122.037	Tropolone	-	C7H6O2	RSM00038p	123.044	123.044	0.573518	-	121.03	121.029	0.738928	56.96571;81.07055;95.04959;95.08595;105.04502;123.04426;123.05527;123.08064;123.11686	15eV and 40eV	-	15eV and 40eV	SDB038041;SDB029124;SDB027750;SDB060703;SDB030680;SDB027433
72	RSC00049	4.066	122.037	4-Hydroxybenzaldehyde	-	C7H6O2	RSM00037p	123.044	123.044	0.406358	RSM00016n	121.03	121.029	0.90887	53.03948;67.05500;77.03932;81.07049;95.04956;105.04503;123.04415	15eV and 40eV	92.02682;93.03456;108.02170;120.02182;121.02949	15eV and 40eV	Metlin_62451
73	RSC00050	1.224	122.037	Tropolone	-	C7H6O2	RSM00040p	123.044	123.044	0.736061	-	-	-	-	53.03943;95.04955;105.04510;123.04410	15eV and 40eV	-	15eV and 40eV	SDB038041;SDB029124;SDB060703;SDB027750;SDB030680;SDB027433
74	RSC00051	1.453	122.048	Picolinamide	Alkaloids	C6H6N2O	RSM00041p	123.055	123.055	0.952238	-	-	-	-	56.96557;79.01836;79.52032;80.05004;82.01428;88.02357;88.52552;95.04944;96.04474;100.02459;118.03493;123.05524	15eV and 40eV	-	15eV and 40eV	SDB028548;SDB018737;SDB027415;SDB028790
75	RSC00052	13.455	122.11	-	-	-	-	-	123.117	-	-	-	-	-	-	15eV and 40eV	-	15eV and 40eV	-
76	RSC00053	0.831	123.017	-	-	-	RSM00042p	-	124.024	-	-	-	-	-	83.01492;100.02454;101.02531;119.01883;119.03584	15eV and 40eV	-	15eV and 40eV	-
77	RSC00054	1.242	123.032	Isonicotinic acid	-	C6H5NO2	RSM00043p	124.039	124.039	0.725576	-	-	-	-	80.05006;96.04472;124.03926;124.07556	15eV and 40eV	-	15eV and 40eV	Metlin_849
78	RSC00055	0.835	123.034	-	-	-	-	-	124.041	-	-	-	-	-	-	15eV and 40eV	-	15eV and 40eV	-
79	RSC00056	1.328	123.069	-	-	-	-	-	124.076	-	-	-	-	-	-	15eV and 40eV	-	15eV and 40eV	-
80	RSC00057	14.59	123.992	-	-	-	RSM00044p	-	125	-	-	-	-	-	83.06084;84.04506;84.05674;97.02865;98.98439;124.99968;125.02339;125.04301;125.05978;125.07097;125.08205	15eV and 40eV	-	15eV and 40eV	-
81	RSC00058	0.832	124.018	-	-	-	-	-	125.025	-	-	-	-	-	-	15eV and 40eV	-	15eV and 40eV	-
82	RSC00059	0.833	124.02	-	-	-	-	-	125.028	-	-	-	-	-	-	15eV and 40eV	-	15eV and 40eV	-
83	RSC00060	0.835	124.031	-	-	-	-	-	125.038	-	-	-	-	-	-	15eV and 40eV	-	15eV and 40eV	-
84	RSC00061	4.56	124.052	4-Methylcatechol	-	C7H8O2	RSM00045p	125.06	125.06	0.643724	-	-	-	-	65.03931;93.03383;97.02868;111.04419;125.02332;125.04276;125.05965;125.07048;125.09603	15eV and 40eV	-	15eV and 40eV	SDB031049;SDB029034;SDB027801;SDB023905;SDB028284;SDB065711;SDB024998;SDB053599
85	RSC00062	0.831	125.014	-	-	-	RSM00046p	-	126.022	-	-	-	-	-	84.01180;102.02204;103.00624;103.02568;121.01631;139.02670	15eV and 40eV	-	15eV and 40eV	-
86	RSC00063	1.749	125.048	3-Hydroxyaminophenol	-	C6H7NO2	RSM00047p	126.055	126.055	1.2021	-	-	-	-	83.03723;84.04500;98.06051;108.04471;111.03175;126.05508;126.09135;126.10114	15eV and 40eV	-	15eV and 40eV	SDB037185;SDB028794;SDB037187;SDB040251;SDB002967;SDB038895;SDB029002
87	RSC00064	0.994	125.059	-	-	-	-	-	126.066	-	-	-	-	-	-	15eV and 40eV	-	15eV and 40eV	-
88	RSC00065	6.295	126.008	Ethyl dihydrogen phosphate	-	C2H7O4P	RSM00048p	127.015	127.015	0.120725	-	-	-	-	53.03936;71.04979;81.03410;81.07059;98.98453;99.04435;109.02865;116.99479;127.03900	15eV and 40eV	-	15eV and 40eV	SDB024081
89	RSC00066	1.494	126.043	-	-	-	-	-	127.05	-	-	-	-	-	-	15eV and 40eV	-	15eV and 40eV	-
90	RSC00067	1.003	127.075	-	-	-	-	-	128.082	-	-	-	-	-	-	15eV and 40eV	-	15eV and 40eV	-
91	RSC00068	1.458	128.047	5-Hydroxymethylfurfuryl alcohol	-	C6H8O3	RSM00049p	129.055	129.055	0.433026	-	127.04	127.04	0.0323992	55.05507;69.03429;69.07070;79.01852;83.04984;83.06099;83.08629;84.08141;97.02889;111.04426;115.03952;129.01846;129.05476;129.10233	15eV and 40eV	-	15eV and 40eV	SDB042107;SDB082390;SDB042335;SDB007424;SDB028074;SDB031039
92	RSC00069	1.001	128.058	-	-	-	-	-	129.066	-	-	-	-	-	-	15eV and 40eV	-	15eV and 40eV	-
93	RSC00070	1.04	129.042	Pyroglutamic acid	-	C5H7NO3	RSM00050p	130.05	130.05	0.0768936	RSM00020n	128.035	128.035	0.546724	56.05034;70.06588;84.04501;84.08138;130.04996;130.08633;130.12276	15eV and 40eV	128.03514;128.07153	15eV and 40eV	Metlin_3251
94	RSC00071	2.457	129.058	Quinoline	-	C9H7N	RSM00052p	130.065	130.065	0.147841	-	-	-	-	68.95275;74.09697;84.04491;87.00447;103.05447;107.47615;130.06503;130.15877	15eV and 40eV	-	15eV and 40eV	SDB030792;SDB030729;SDB005214
95	RSC00072	1.017	129.079	D-Pipecolic acid	-	C6H11NO2	RSM00053p	130.086	130.086	0	-	-	-	-	56.05022;84.04497;84.08134;130.04977;130.08623;130.09628	15eV and 40eV	-	15eV and 40eV	Metlin_58337
96	RSC00073	1.184	129.079	-	-	-	-	-	130.086	-	-	-	-	-	-	15eV and 40eV	-	15eV and 40eV	-
97	RSC00074	5.02	130.042	-	-	-	RSM00056p	-	131.049	-	-	-	-	-	87.00429;88.00461;95.04957;97.00976;99.51246;103.05442;106.01491;108.51759;115.96416;131.04893;131.06947;131.08521;131.16205;133.97444	15eV and 40eV	-	15eV and 40eV	-
98	RSC00075	4.512	130.042	-	-	-	RSM00058p	-	131.049	-	-	-	-	-	86.09694;87.00447;87.50613;88.00469;97.00986;99.51255;103.05453;108.51775;115.96415;131.04906;131.08557;131.11781;133.97435	15eV and 40eV	-	15eV and 40eV	-
99	RSC00076	10.438	130.042	-	-	-	-	-	131.049	-	-	-	-	-	-	15eV and 40eV	-	15eV and 40eV	-
100	RSC00077	2.633	131.037	Benzoyl cyanide	-	C8H5NO	RSM00060p	132.044	132.044	0.274264	-	-	-	-	57.03434;72.93777;86.09695;88.00482;89.00240;90.94811;98.00751;100.51031;104.04981;113.96379;132.04434;132.06490;132.08038	15eV and 40eV	-	15eV and 40eV	SDB042785
101	RSC00078	2.467	131.074	6-Methyl indole	-	C9H9N	RSM00062p	132.081	132.081	0.297492	-	-	-	-	72.93779;86.09695;98.00776;113.96375;115.05428;117.05751;132.04474;132.06654;132.08076	15eV and 40eV	-	15eV and 40eV	SDB084683;SDB032172;SDB083295;SDB028873;SDB065977
102	RSC00079	1.307	131.095	Isoleucine	Natural Product;Amino acid	C6H13NO2	RSM00064p	132.102	132.102	0.161534	RSM00027n	130.087	130.087	0.758422	69.07054;86.09688;132.10181	15eV and 40eV	58.02992;84.08173;88.04037;130.08733	15eV and 40eV	MassBank_CE000614
103	RSC00080	1.231	132.024	-	-	-	-	-	133.032	-	-	-	-	-	-	15eV and 40eV	-	15eV and 40eV	-
104	RSC00081	1.044	132.053	L-Asparagine	-	C4H8N2O3	RSM00065p	133.061	133.061	0.300615	-	131.046	131.046	0.610472	70.02946;74.02430;87.02676;87.05578;87.10021;88.03980;116.03428;133.06068	15eV and 40eV	-	15eV and 40eV	Metlin_14
105	RSC00082	1.058	133.037	L-Aspartic Acid	-	C4H7NO4	RSM00066p	134.045	134.045	0.223806	-	-	-	-	74.02434;88.03982;116.03407;134.04482;134.08109	15eV and 40eV	-	15eV and 40eV	Metlin_15
106	RSC00083	4.709	133.053	Oxindole	-	C8H7NO	RSM00068p	134.06	134.06	0.372967	-	-	-	-	74.02419;79.05495;88.03966;105.03385;106.06550;134.06001	15eV and 40eV	-	15eV and 40eV	Metlin_34541
107	RSC00084	1.019	133.074	-	-	-	-	-	134.081	-	-	-	-	-	-	15eV and 40eV	-	15eV and 40eV	-
108	RSC00085	3.022	134.037	o-Phthalaldehyde	-	C8H6O2	RSM00070p	135.044	135.044	0.00420604	RSM00038n	133.03	133.03	0.154612	79.05495;94.06555;95.04956;107.04955;135.04414	15eV and 40eV	71.01373;95.05006;105.03444;115.00350;133.01437;133.02937	15eV and 40eV	SDB015728;SDB042922
109	RSC00086	3.123	135.054	Adenine	-	C5H5N5	RSM00073p	136.062	136.062	0.220488	-	-	-	-	119.03519;136.02148;136.03897;136.04912;136.06165;136.07458;137.04555	15eV and 40eV	-	15eV and 40eV	Metlin_85
110	RSC00087	1.259	135.054	Adenine	-	C5H5N5	RSM00074p	136.062	136.062	0.146992	RSM00044n	134.047	134.047	0.0746006	91.05452;119.04891;136.06152	15eV and 40eV	107.03628;134.04721	15eV and 40eV	Metlin_85
111	RSC00088	1.246	135.068	2-Phenylacetamide	-	C8H9NO	RSM00075p	136.076	136.076	1.0576	-	-	-	-	91.05473;119.03598;119.04926;136.02217;136.06181;136.07520;137.04582	15eV and 40eV	-	15eV and 40eV	SDB028829
112	RSC00089	1.867	135.069	2-Phenylacetamide	-	C8H9NO	RSM00077p	136.076	136.076	0.191709	-	-	-	-	91.05473;118.06534;119.04931;136.02162;136.03917;136.05081;136.06181;136.07562	15eV and 40eV	-	15eV and 40eV	SDB028829;SDB001383
113	RSC00090	0.894	135.933	-	-	-	-	-	136.94	-	-	-	-	-	-	15eV and 40eV	-	15eV and 40eV	-
114	RSC00091	0.835	136.022	-	-	-	RSM00078p	-	137.029	-	-	-	-	-	55.05485;67.05474;81.07066;93.07028;95.08608;100.02473;101.00871;101.02528;109.06494;114.05996;118.03522;119.01912;123.06480;127.03550;137.02962;137.05934;142.03513	15eV and 40eV	-	15eV and 40eV	-
115	RSC00092	1.33	136.038	Hypoxanthine	Alkaloids	C5H4N4O	RSM00079p	137.046	137.046	0.218905	-	-	-	-	55.05508;68.95276;81.07038;86.00404;95.00925;95.08583;105.03849;108.49367;110.03511;114.04352;116.00530;117.49875;125.01042;137.01147;137.02394;137.04561;137.05855;155.02208	15eV and 40eV	-	15eV and 40eV	Metlin_83
116	RSC00093	4.807	136.052	3-Hydroxy-5-methylbenzaldehyde	Phenylpropanoids	C8H8O2	RSM00081p	137.06	137.06	0.58001	-	-	-	-	81.07037;94.04156;95.08579;109.06500;122.03606;137.02502;137.05937	15eV and 40eV	-	15eV and 40eV	SDB002780;SDB034582;SDB030694;SDB085106;SDB031310;SDB084664;SDB036681;SDB042693;SDB034521;SDB020511;SDB075767;SDB042282;SDB029478;SDB031388;SDB027699;SDB030344;SDB031405;SDB028259;SDB031409;SDB031311
117	RSC00094	4.537	136.052	3-Hydroxy-5-methylbenzaldehyde	Phenylpropanoids	C8H8O2	RSM00082p	137.06	137.06	0.507049	-	-	-	-	67.05494;81.07055;95.08598;122.03652;137.02533;137.05972;137.09592	15eV and 40eV	-	15eV and 40eV	SDB002780;SDB034582;SDB030694;SDB085106;SDB031310;SDB034521;SDB084664;SDB075767;SDB036681;SDB042693;SDB020511;SDB042282;SDB027699;SDB029478;SDB031388;SDB030344;SDB031405;SDB028259;SDB031409;SDB031311
118	RSC00095	6.516	136.052	3-Hydroxy-5-methylbenzaldehyde	Phenylpropanoids	C8H8O2	RSM00083p	137.06	137.06	0.507049	-	-	-	-	81.07070;94.04168;122.03642;137.02548;137.05978;137.09573	15eV and 40eV	-	15eV and 40eV	SDB002780;SDB034582;SDB085106;SDB030694;SDB031310;SDB084664;SDB036681;SDB042693;SDB034521;SDB020511;SDB075767;SDB042282;SDB029478;SDB027699;SDB031388;SDB030344;SDB031405;SDB031409;SDB028259;SDB031311
119	RSC00096	11.655	136.052	3-Hydroxy-5-methylbenzaldehyde	Phenylpropanoids	C8H8O2	RSM00084p	137.06	137.06	0.434088	-	-	-	-	81.07044;91.05460;94.04181;122.03633;137.05959	15eV and 40eV	-	15eV and 40eV	SDB002780;SDB034582;SDB085106;SDB030694;SDB031310;SDB084664;SDB036681;SDB042693;SDB020511;SDB034521;SDB075767;SDB042282;SDB029478;SDB031388;SDB027699;SDB031405;SDB030344;SDB031409;SDB028259;SDB031311
120	RSC00097	3.464	136.052	3-Hydroxy-5-methylbenzaldehyde	Phenylpropanoids	C8H8O2	RSM00086p	137.06	137.06	0.361127	RSM00045n	135.045	135.045	0.22588	81.07047;91.05437;94.04168;95.08585;109.06495;122.03614;137.02524;137.05948;137.09499	15eV and 40eV	93.03440;107.05022;108.02175;134.86528;135.04504	15eV and 40eV	SDB002780;SDB030694;SDB034582;SDB031310;SDB085106;SDB084664;SDB036681;SDB034521;SDB042693;SDB020511;SDB075767;SDB029478;SDB042282;SDB027699;SDB031388;SDB030344;SDB031405;SDB028259;SDB031409;SDB031311
121	RSC00098	2.094	136.052	3-Hydroxy-5-methylbenzaldehyde	Phenylpropanoids	C8H8O2	RSM00085p	137.06	137.06	0.361127	-	-	-	-	81.07054;109.06506;121.02853;137.05960	15eV and 40eV	-	15eV and 40eV	SDB002780;SDB030694;SDB085106;SDB034582;SDB031310;SDB084664;SDB020511;SDB034521;SDB036681;SDB042693;SDB075767;SDB042282;SDB029478;SDB030344;SDB031388;SDB027699;SDB031405;SDB031409;SDB028259;SDB031311
122	RSC00099	1.038	137.011	-	-	-	RSM00088p	-	138.018	-	-	-	-	-	94.06556;100.50519;108.01679;109.49149;110.06037;117.00330;119.52467;130.50647;138.01855;138.05493	15eV and 40eV	-	15eV and 40eV	-
123	RSC00100	1.003	137.048	Trigonelline	Alkaloids	C7H7NO2	RSM00089p	138.055	138.055	0.72435	-	-	-	-	94.06541;108.01664;110.06027;130.50586;138.05475	15eV and 40eV	-	15eV and 40eV	Metlin_273
124	RSC00101	0.83	138.028	-	-	-	-	-	139.035	-	-	-	-	-	-	15eV and 40eV	-	15eV and 40eV	-
125	RSC00102	6.295	139.003	-	-	-	RSM00092p	-	140.011	-	-	-	-	-	98.98434;116.97208;116.99460;140.01035;140.03392;140.04585;140.07011	15eV and 40eV	-	15eV and 40eV	-
126	RSC00103	0.829	141.028	-	-	-	RSM00093p	-	142.035	-	-	-	-	-	101.00861;101.02526;119.01894;137.02936;142.03473;160.04515	15eV and 40eV	-	15eV and 40eV	-
127	RSC00104	2.456	141.058	-	-	-	-	-	142.065	-	-	-	-	-	-	15eV and 40eV	-	15eV and 40eV	-
128	RSC00105	1.013	141.079	-	-	-	-	-	142.086	-	-	-	-	-	-	15eV and 40eV	-	15eV and 40eV	-
129	RSC00106	0.831	142.011	-	-	-	-	-	143.019	-	-	-	-	-	-	15eV and 40eV	-	15eV and 40eV	-
130	RSC00107	0.833	142.028	-	-	-	-	-	143.036	-	-	-	-	-	-	15eV and 40eV	-	15eV and 40eV	-
131	RSC00108	0.835	142.041	-	-	-	-	-	143.048	-	-	-	-	-	-	15eV and 40eV	-	15eV and 40eV	-
132	RSC00109	2.461	142.065	-	-	-	-	-	143.073	-	-	-	-	-	-	15eV and 40eV	-	15eV and 40eV	-
133	RSC00110	13.394	142.078	-	-	-	-	-	143.085	-	-	-	-	-	-	15eV and 40eV	-	15eV and 40eV	-
134	RSC00111	0.833	143.025	-	-	-	RSM00094p	-	144.032	-	-	-	-	-	102.02215;102.96861;103.00625;103.02526;120.01975;121.01638;121.02293;126.02142;139.01758;139.02676;144.03204;162.04253	15eV and 40eV	-	15eV and 40eV	-
135	RSC00112	3.381	143.073	3-METHYLQUINOLINE	-	C10H9N	RSM00098p	144.081	144.081	0.619743	-	-	-	-	70.06581;85.02888;98.06036;117.06997;126.02667;126.05486;143.07275;144.03696;144.04764;144.06609;144.08058	15eV and 40eV	-	15eV and 40eV	SDB002315;SDB000552;SDB037371;SDB028696
136	RSC00113	2.464	143.073	-	-	-	-	-	144.081	-	-	-	-	-	-	15eV and 40eV	-	15eV and 40eV	-
137	RSC00114	6.126	143.073	3-METHYLQUINOLINE	-	C10H9N	RSM00097p	144.081	144.081	0.689149	-	-	-	-	85.02882;98.06032;117.06992;121.00774;126.02654;139.01813;144.03691;144.04715;144.06570;144.08047;144.10149;144.13779	15eV and 40eV	-	15eV and 40eV	SDB002315;SDB000552;SDB037371;SDB028696
138	RSC00115	9.545	143.073	3-METHYLQUINOLINE	-	C10H9N	RSM00099p	144.081	144.081	0.480932	-	-	-	-	59.06113;70.06573;84.04472;85.02890;98.06033;102.06635;126.02678;144.03676;144.04739;144.06564;144.08054;144.10129;144.13812	15eV and 40eV	-	15eV and 40eV	SDB002315;SDB000552;SDB037371;SDB028696
139	RSC00116	1.25	143.095	D-proline betaine	Alkaloids	C7H13NO2	RSM00101p	144.102	144.102	0.615266	-	-	-	-	70.06577;84.08127;98.06033;98.09676;113.02966;126.03716;126.05488;144.04756;144.06473;144.10168	15eV and 40eV	-	15eV and 40eV	SDB022126;SDB034002;SDB019787;SDB029647;SDB064162
140	RSC00117	1.004	143.095	-	-	-	-	-	144.102	-	-	-	-	-	-	15eV and 40eV	-	15eV and 40eV	-
141	RSC00118	0.832	144.009	-	-	-	-	-	145.016	-	-	-	-	-	-	15eV and 40eV	-	15eV and 40eV	-
142	RSC00119	3.755	144.021	-	-	-	RSM00104p	-	145.028	-	-	-	-	-	62.92991;69.03419;85.02915;89.03912;97.02898;99.04451;117.03372;121.96637;127.03889;145.04945;145.10120	15eV and 40eV	-	15eV and 40eV	-
143	RSC00120	2.632	144.079	-	-	-	RSM00105p	-	145.086	-	-	-	-	-	57.03429;69.03410;71.04976;85.02887;89.06008;97.02874;99.04430;121.96609;127.03888;145.04985;145.08571	15eV and 40eV	-	15eV and 40eV	-
144	RSC00121	4.192	145.053	OXYQUINOLINE	-	C9H7NO	RSM00109p	146.06	146.06	1.23237	-	-	-	-	86.06043;100.07605;118.06531;128.04970;128.07059;146.02905;146.06003;146.08087;146.09238	15eV and 40eV	-	15eV and 40eV	Metlin_44006
145	RSC00122	2.825	145.053	OXYQUINOLINE	-	C9H7NO	RSM00112p	146.06	146.06	1.16391	-	-	-	-	86.09692;91.05463;100.04773;104.04993;118.06535;146.05989	15eV and 40eV	-	15eV and 40eV	Metlin_44006
146	RSC00123	2.461	145.053	4-formyl Indole	-	C9H7NO	RSM00111p	146.06	146.06	1.16391	-	-	-	-	91.05445;118.06520;146.05986	15eV and 40eV	-	15eV and 40eV	Metlin_96392
147	RSC00124	5.605	145.053	4-formyl Indole	-	C9H7NO	RSM00113p	146.06	146.06	0.958511	RSM00060n	144.046	144.045	0.694225	91.05472;117.05759;118.06525;146.05994	15eV and 40eV	116.05059;126.03498;144.04539	15eV and 40eV	Metlin_96392
148	RSC00125	1.028	145.074	-	-	-	-	-	146.081	-	-	-	144.067	-	-	15eV and 40eV	-	15eV and 40eV	-
149	RSC00126	1.001	145.085	4-Guanidinobutanoic acid	-	C5H11N3O2	RSM00114p	146.092	146.092	0.547599	-	-	-	-	60.05645;86.06054;87.04453;104.07090;128.08171;146.09213	15eV and 40eV	-	15eV and 40eV	Metlin_4155
150	RSC00127	1.241	146.037	5-Formylbenzofuran	Phenylpropanoids	C9H6O2	RSM00118p	147.044	147.044	0.948234	-	-	-	-	84.04492;84.08131;91.05463;101.07124;119.04918;130.04980;130.08612;147.04393	15eV and 40eV	-	15eV and 40eV	SDB076994;SDB048847;SDB030488
151	RSC00128	6.467	146.037	Coumarin	Phenylpropanoids	C9H6O2	RSM00117p	147.044	147.044	1.15612	-	-	-	-	91.05466;103.05460;119.04926;119.08562;147.04393;147.08025;147.11658	15eV and 40eV	-	15eV and 40eV	Metlin_3525
152	RSC00129	7.495	146.037	5-Formylbenzofuran	Phenylpropanoids	C9H6O2	RSM00120p	147.044	147.044	0.948234	-	-	-	-	91.05462;119.04914;119.08545;123.96474;147.04382;147.08015;147.11658	15eV and 40eV	-	15eV and 40eV	SDB076994;SDB048847;SDB030488;SDB078051
153	RSC00130	9.926	146.037	5-Formylbenzofuran	Phenylpropanoids	C9H6O2	RSM00116p	147.044	147.044	1.08425	-	-	-	-	91.05476;119.04932;119.08559;123.96439;147.04404;147.11678	15eV and 40eV	-	15eV and 40eV	SDB076994;SDB048847;SDB030488;SDB078051
154	RSC00131	3.457	146.037	5-Formylbenzofuran	Phenylpropanoids	C9H6O2	RSM00119p	147.044	147.044	0.948234	-	-	-	-	65.03941;91.05470;119.04923;147.04393;147.11656	15eV and 40eV	-	15eV and 40eV	SDB076994;SDB048847;SDB030488;SDB078051
155	RSC00132	11.271	146.037	5-Formylbenzofuran	Phenylpropanoids	C9H6O2	RSM00121p	147.044	147.044	0.81222	-	-	-	-	91.05465;105.07020;119.04925;147.04391;147.11641	15eV and 40eV	-	15eV and 40eV	SDB076994;SDB048847;SDB030488;SDB078051
156	RSC00133	5.642	146.037	5-Formylbenzofuran	Phenylpropanoids	C9H6O2	RSM00122p	147.044	147.044	0.744213	-	-	-	-	91.05457;119.04915;119.06812;119.08549;147.04384;147.07991;147.11644	15eV and 40eV	-	15eV and 40eV	SDB076994;SDB048847;SDB030488;SDB078051
157	RSC00134	13.395	146.073	-	-	-	-	-	147.08	-	-	-	-	-	-	15eV and 40eV	-	15eV and 40eV	-
158	RSC00135	0.867	146.105	L-Lysine	Amino acids	C6H14N2O2	RSM00123p	147.113	147.113	0.596128	-	-	-	-	56.05030;67.05497;84.08128;129.10214;130.08612;147.11263	15eV and 40eV	-	15eV and 40eV	MassBank_PR100167
159	RSC00136	1.044	147.053	L-Glutamic acid	Amino acids	C5H9NO4	RSM00124p	148.06	148.06	0.99806	RSM00066n	146.046	146.046	0.258638	56.05032;84.04494;85.02892;85.04815;102.05528;130.04980;148.06021	15eV and 40eV	74.02462;85.02919;100.04041;102.05590;128.03516;146.04572	15eV and 40eV	MassBank_PR100162
160	RSC00137	15.499	148.016	-	-	-	RSM00125p	-	149.023	-	-	-	-	-	65.03942;121.02851;121.03941;149.02333	15eV and 40eV	-	15eV and 40eV	-
161	RSC00138	1.863	148.052	trans-Cinnamate	Phenylpropanoids	C9H8O2	RSM00127p	149.06	149.06	0.533317	RSM00070n	147.045	147.045	0.0714338	79.05481;93.07024;95.04946;103.05447;105.07005;107.04934;121.06476;131.04897;149.02327;149.05954	15eV and 40eV	59.01385;71.01371;71.05017;72.99306;75.00872;89.02431;99.00872;147.04517;147.06619	15eV and 40eV	SDB027608;SDB018747;SDB028722;SDB031815;SDB031823;SDB030342;SDB039369
162	RSC00139	3.759	148.052	3-Hydroxy-1-indanone	Phenylpropanoids	C9H8O2	RSM00128p	149.06	149.06	0.533317	-	-	-	-	73.06545;89.03903;91.05460;93.07043;117.03355;134.03612;135.04402;149.02344;149.05963;149.09570	15eV and 40eV	-	15eV and 40eV	SDB031815;SDB031823;SDB028722;SDB030342;SDB039369;SDB003130;SDB027608;SDB018747
163	RSC00140	5.344	148.052	3-Hydroxy-1-indanone	Phenylpropanoids	C9H8O2	RSM00129p	149.06	149.06	0.332055	RSM00069n	147.045	147.045	0.0645788	55.01873;91.05461;93.07034;103.05458;107.04948;121.02850;121.06491;131.04913;149.02328;149.05965;149.09566	15eV and 40eV	59.01371;71.01373;75.00864;99.00872;119.05029;147.04507	15eV and 40eV	SDB031815;SDB030342;SDB039369;SDB003130;SDB031823;SDB028722;SDB027608;SDB018747
164	RSC00141	13.393	148.089	4-Isopropyl-2,4,6-cycloheptatrien-1-one	Terpenoids	C10H12O	RSM00130p	149.096	149.096	0.704271	-	-	-	-	93.07010;121.06472;131.08549;149.02304;149.08301;149.09587;149.13152	15eV and 40eV	-	15eV and 40eV	SDB049285;SDB030933;SDB049197;SDB036896;SDB034257;SDB004317;SDB042886;SDB034278;SDB048666;SDB048613;SDB039975
165	RSC00142	9.923	148.125	Hormodirene	-	C11H16	RSM00133p	149.132	149.132	0.942197	-	-	-	-	67.05502;79.05491;81.07054;93.07041;107.08595;121.02834;121.10144;149.02342;149.09621;149.13248	15eV and 40eV	-	15eV and 40eV	SDB042949;SDB042948;SDB042953;SDB039172;SDB043062;SDB042950
166	RSC00143	8.886	148.125	Ectocarpene	-	C11H16	RSM00134p	149.132	149.132	0.606924	-	-	-	-	67.05503;69.07070;79.05488;81.07050;93.07036;95.08575;107.08588;121.10125;149.02356;149.13245	15eV and 40eV	-	15eV and 40eV	SDB042953;SDB039172;SDB042948;SDB042949;SDB043062;SDB042950
167	RSC00144	1.033	148.519	-	-	-	-	-	149.526	-	-	-	-	-	-	15eV and 40eV	-	15eV and 40eV	-
168	RSC00145	2.341	148.556	-	-	-	-	-	149.563	-	-	-	-	-	-	15eV and 40eV	-	15eV and 40eV	-
169	RSC00146	1.246	149.048	-	-	-	-	-	150.055	-	-	-	-	-	-	15eV and 40eV	-	15eV and 40eV	-
170	RSC00147	1.083	149.051	L-Methionine	-	C5H11NO2S	RSM00137p	150.058	150.058	0.932971	-	-	-	-	56.05035;61.01149;74.06073;87.02682;102.05533;104.05322;108.01672;108.51723;109.01521;131.00717;133.03175;150.05798;150.07704	15eV and 40eV	-	15eV and 40eV	Metlin_26
171	RSC00148	3.605	150.032	Piperonal	-	C8H6O3	RSM00139p	151.039	151.039	0.490284	-	-	-	-	68.95282;89.06017;93.07040;95.04948;105.07024;107.47622;116.48131;141.05444;151.03886;151.05020;151.07536;151.11153	15eV and 40eV	-	15eV and 40eV	SDB034632;SDB080164;SDB066947;SDB029116
172	RSC00149	8.895	150.104	4-Isopropyl-2-methylphenol	Terpenoids	C10H14O	RSM00141p	151.112	151.112	0.89383	-	-	-	-	67.05501;68.95285;81.07047;87.00458;91.05504;93.07028;95.04950;95.08603;98.47091;105.07000;107.47625;116.48132;123.08049;151.03888;151.05023;151.07526;151.11165	15eV and 40eV	-	15eV and 40eV	SDB065732;SDB036775;SDB033675;SDB043956;SDB036787;SDB033672;SDB036721;SDB049311;SDB033715;SDB043309;SDB037322;SDB021440;SDB033744;SDB043964;SDB033739;SDB028500;SDB066813;SDB035641;SDB049244;SDB003036;SDB049112;SDB036730;SDB070185;SDB028440;SDB024085;SDB020936;SDB028862;SDB043960;SDB004308;SDB049314;SDB039135;SDB036729;SDB049315;SDB067818;SDB033742;SDB028549;SDB037049;SDB021600;SDB042938;SDB028729…
173	RSC00150	1.33	151.049	Guanine	-	C5H5N5O	RSM00143p	152.057	152.057	0.591885	-	-	-	-	110.03501;134.05962;135.02991;152.05637;153.04027	15eV and 40eV	-	15eV and 40eV	Metlin_315
174	RSC00151	1.266	151.063	2-Amino-3-methylbenzoate	-	C8H9NO2	RSM00145p	152.071	152.07	0.779461	-	-	-	-	56.05027;107.04929;110.03503;124.07597;134.05989;135.02953;135.04376;152.05664;152.07016;153.04034	15eV and 40eV	-	15eV and 40eV	SDB038808;SDB028923;SDB001859;SDB007456;SDB029087;SDB000213;SDB029354;SDB031466;SDB039773;SDB003002;SDB039772
175	RSC00152	2.567	151.1	D-Cathine	Alkaloids	C9H13NO	RSM00146p	152.107	152.107	0.749743	-	-	-	-	88.00463;91.05463;97.00980;99.51256;105.07014;108.51756;117.06995;134.09618;152.07036;152.10670	15eV and 40eV	-	15eV and 40eV	SDB032159;SDB031926;SDB028752;SDB033988;SDB043694
176	RSC00153	1.531	152.033	Xanthine	Alkaloids	C5H4N4O2	RSM00148p	153.041	153.041	0.884654	RSM00076n	151.026	151.026	0.499172	65.03932;79.05485;83.04961;93.03383;93.07027;95.04950;97.06501;107.04933;107.08569;110.03518;111.04420;125.05965;128.04561;136.01389;153.04056;153.05438;153.08980;153.12685;154.02429	15eV and 40eV	59.01373;63.96231;71.01371;78.98577;89.02426;101.02425;108.02022;126.03063;136.01637;151.00624;151.02599;151.03928;151.05869	15eV and 40eV	SDB027581;SDB031723;SDB015386;SDB005517
177	RSC00154	4.559	152.047	Vanillin	-	C8H8O3	RSM00149p	153.055	153.054	0.457353	RSM00077n	151.04	151.04	0.331038	65.03944;93.03401;110.03668;111.04441;111.96881;125.05987;153.05466	15eV and 40eV	108.02177;136.01666;151.04013	15eV and 40eV	Metlin_62927
178	RSC00155	11.652	152.12	alpha-Pinene oxide	Terpenoids	C10H16O	RSM00150p	153.127	153.127	1.27431	-	-	-	-	69.07047;81.07043;89.00233;93.03370;93.07028;97.06512;98.00755;100.51024;101.01152;107.08573;109.10141;109.51540;111.04418;112.01802;117.95962;125.05962;135.11665;153.05460;153.11336;153.12714	15eV and 40eV	-	15eV and 40eV	SDB025829;SDB070358;SDB028951;SDB043306;SDB043304;SDB049183;SDB049186;SDB084698;SDB049185;SDB066119;SDB049184;SDB071758;SDB028684;SDB010225;SDB010224;SDB002078;SDB028798;SDB001128;SDB066122;SDB043322;SDB067028;SDB049118;SDB084613;SDB049181;SDB049180;SDB049246;SDB035643;SDB002489;SDB043310;SDB049321;SDB048788;SDB035178;SDB035177;SDB035164;SDB024084;SDB027964;SDB049178;SDB049179;SDB084612;SDB049307…
179	RSC00156	0.833	153.027	-	-	-	-	-	154.035	-	-	-	-	-	-	15eV and 40eV	-	15eV and 40eV	-
180	RSC00157	6.295	154.039	Diethylphosphoric acid	-	C4H11O4P	RSM00152p	155.047	155.047	1.32516	-	-	-	-	98.98463;113.96426;116.99522;127.01557;155.04686	15eV and 40eV	-	15eV and 40eV	SDB030957
181	RSC00158	0.948	155.035	N-Methylethanolamine phosphate	-	C3H10NO4P	RSM00153p	156.042	156.042	0.60519	-	-	-	-	74.09713;110.07145;112.05243;130.06273;156.04190	15eV and 40eV	-	15eV and 40eV	SDB028128
182	RSC00159	0.872	155.069	L-Histidine	-	C6H9N3O2	RSM00154p	156.077	156.077	0.512569	RSM00089n	154.062	154.062	0.389453	82.05316;83.06091;93.04514;95.06070;110.07146;156.07652	15eV and 40eV	81.04575;93.04568;108.05666;110.07229;136.05159;137.03558;154.06212	15eV and 40eV	Metlin_21
183	RSC00160	1.11	156.028	-	-	-	RSM00155p	-	157.035	-	-	-	-	-	61.01138;63.99857;79.02178	15eV and 40eV	-	15eV and 40eV	-
184	RSC00161	13.394	156.094	-	-	-	-	-	157.101	-	-	-	-	-	-	15eV and 40eV	-	15eV and 40eV	-
185	RSC00162	1.531	157.053	-	-	-	-	-	158.06	-	-	-	-	-	-	15eV and 40eV	-	15eV and 40eV	-
186	RSC00163	0.879	157.085	-	-	-	-	-	158.092	-	-	-	-	-	-	15eV and 40eV	-	15eV and 40eV	-
187	RSC00164	3.328	157.089	-	-	-	RSM00156p	-	158.096	-	-	-	-	-	95.08567;98.06010;98.97556;112.07558;116.07037;116.98573;130.06487;134.99623;158.09596;158.15344	15eV and 40eV	-	15eV and 40eV	-
188	RSC00165	2.796	157.11	Homostachydrine	Alkaloids	C8H15NO2	RSM00158p	158.118	158.117	0.497889	-	-	-	-	70.06589;71.04989;86.06063;87.06837;98.09689;98.97578;102.09177;116.98605;130.06520;134.99663;140.10695;158.06012;158.08109;158.11729;158.15387	15eV and 40eV	-	15eV and 40eV	SDB032144;SDB043455;SDB071847;SDB033985;SDB024058;SDB062246
189	RSC00166	1.112	158.024	-	-	-	-	-	159.031	-	-	-	-	-	-	15eV and 40eV	-	15eV and 40eV	-
190	RSC00167	3.184	158.094	3-Oxovalproic acid	-	C8H14O3	RSM00162p	159.102	159.101	0.592754	-	-	-	-	57.03443;57.07082;71.04999;76.93372;85.06544;95.08613;103.07587;117.95979;135.97020;141.01839;159.10161;159.11682	15eV and 40eV	-	15eV and 40eV	SDB038881;SDB084475;SDB029067;SDB084472;SDB038884
191	RSC00168	8.911	158.109	(1,2,3-Trimethyl-2-cyclopropen-1-yl)benzene	-	C12H14	RSM00163p	159.117	159.117	1.00837	-	-	-	-	91.05466;105.07014;117.07007;117.95981;131.08557;131.11784;135.97011;159.11674	15eV and 40eV	-	15eV and 40eV	SDB020504
192	RSC00169	2.469	159.068	-	-	-	-	-	160.076	-	-	-	-	-	-	15eV and 40eV	-	15eV and 40eV	-
193	RSC00170	1.017	159.089	3-Hydroxystachydrine	Alkaloids	C7H13NO3	RSM00169p	160.097	160.097	1.01989	-	-	-	-	55.05507;69.07060;70.06583;96.08112;101.05997;114.09143;142.08612;160.09654;160.10805;160.13266	15eV and 40eV	-	15eV and 40eV	SDB033981;SDB043691;SDB068397;SDB043770;SDB034670;SDB032131;SDB021408;SDB072195;SDB072194;SDB021938;SDB072196;SDB022467;SDB000190;SDB029138;SDB003147;SDB006354;SDB022500;SDB005537;SDB003494;SDB020675;SDB019257;SDB003057
194	RSC00171	1.007	159.126	-	-	-	-	-	160.133	-	-	-	-	-	-	15eV and 40eV	-	15eV and 40eV	-
195	RSC00172	1.035	160.004	-	-	-	-	-	161.011	-	-	-	-	-	-	15eV and 40eV	-	15eV and 40eV	-
196	RSC00173	0.833	160.022	-	-	-	RSM00172p	-	161.029	-	RSM00098n	-	159.015	-	101.00869;119.01902;120.01978;137.02945;143.03612;161.04666	15eV and 40eV	59.01376;73.02931;114.94915;116.92836;117.00428;129.01907;159.01477;159.02977;159.10255	15eV and 40eV	-
197	RSC00174	12.245	160.052	2,3-Dihydroxynaphthalene	-	C10H8O2	RSM00174p	161.06	161.059	1.73536	-	-	-	-	103.05450;105.07027;115.05457;118.04138;119.08578;133.06470;161.05962;161.09633;161.13246	15eV and 40eV	-	15eV and 40eV	SDB038490;SDB029090;SDB043190;SDB037366;SDB023210;SDB083324;SDB049038
198	RSC00175	9.962	160.052	2,3-Dihydroxynaphthalene	-	C10H8O2	RSM00175p	161.06	161.059	1.42491	-	-	-	-	105.07013;115.05419;119.08566;133.06464;133.10092;161.05930;161.09586;161.13229	15eV and 40eV	-	15eV and 40eV	SDB038490;SDB029090;SDB043190;SDB023210;SDB037366;SDB083324;SDB049038
199	RSC00176	11.198	160.052	2,3-Dihydroxynaphthalene	-	C10H8O2	RSM00176p	161.06	161.06	0.804026	-	-	-	-	78.95273;79.05473;103.05472;105.07017;115.05450;119.97881;133.06473;138.03380;161.05952;161.08215;161.09587;161.13167	15eV and 40eV	-	15eV and 40eV	SDB038490;SDB029090;SDB043190;SDB037366;SDB023210;SDB049038;SDB083324
200	RSC00177	13.394	160.089	-	-	-	RSM00177p	-	161.096	-	-	-	-	-	91.05460;97.51178;105.07010;119.08569;121.06419;133.10103;143.08536;146.07230;161.08287;161.09567;161.13196	15eV and 40eV	-	15eV and 40eV	-
201	RSC00178	17.638	160.125	-	-	-	-	-	161.132	-	-	-	-	-	-	15eV and 40eV	-	15eV and 40eV	-
202	RSC00179	18.946	160.125	-	-	-	-	-	161.132	-	-	-	-	-	-	15eV and 40eV	-	15eV and 40eV	-
203	RSC00180	6.124	161.014	-	-	-	RSM00178p	-	162.022	-	-	-	-	-	68.05017;74.00653;74.02424;92.01688;116.01652;120.01138;120.99532;144.08052;162.02156;162.05412;162.09064	15eV and 40eV	-	15eV and 40eV	-
204	RSC00181	0.833	161.023	-	-	-	-	-	162.03	-	-	-	-	-	-	15eV and 40eV	-	15eV and 40eV	-
205	RSC00182	1.344	161.047	Jineol	-	C9H7NO2	RSM00179p	162.055	162.055	1.2247	-	-	-	-	70.06588;74.02449;84.04502;102.05546;112.08714;116.05339;116.07082;126.05506;130.04976;134.05989;144.04431;144.06522;162.05486;162.11214	15eV and 40eV	-	15eV and 40eV	SDB005283;SDB076198;SDB038931;SDB030736;SDB026971;SDB010527;SDB030358;SDB030747;SDB030360;SDB035252;SDB010528;SDB003210;SDB041613;SDB024083
206	RSC00183	2.037	161.048	Jineol	-	C9H7NO2	RSM00182p	162.055	162.055	0.731043	-	160.04	160.04	0.240371	84.04491;106.06518;116.07067;134.06012;144.04425;162.05464;162.11229	15eV and 40eV	-	15eV and 40eV	SDB005283;SDB038931;SDB030736;SDB076198;SDB010527;SDB030358;SDB030747;SDB030360;SDB035252;SDB026971;SDB010528;SDB003210;SDB041613;SDB024083
207	RSC00184	3.834	161.048	Jineol	-	C9H7NO2	RSM00183p	162.055	162.055	0.29909	-	-	-	-	89.03878;106.06512;107.04908;116.04939;134.05988;144.04422;162.05460	15eV and 40eV	-	15eV and 40eV	SDB005283;SDB076198;SDB038931;SDB030736;SDB026971;SDB010527;SDB030358;SDB030747;SDB030360;SDB035252;SDB010528;SDB003210;SDB041613;SDB024083
208	RSC00185	1.248	161.051	-	-	-	-	-	162.058	-	-	-	-	-	-	15eV and 40eV	-	15eV and 40eV	-
209	RSC00186	1.015	161.069	L-Glutamate methylester	-	C6H11NO4	RSM00184p	162.076	162.076	1.15894	-	160.062	160.061	0.673723	56.05033;84.04491;98.06039;102.09174;103.03918;116.07069;130.04979;145.04930;162.07594;162.11215	15eV and 40eV	-	15eV and 40eV	SDB030032;SDB015540;SDB004996;SDB027959;SDB028037;SDB030700;SDB028018;SDB029203;SDB002421;SDB002420;SDB001246;SDB008129;SDB028682
210	RSC00187	0.997	161.105	L-Carnitine	-	C7H15NO3	RSM00185p	162.112	162.112	1.25435	-	-	-	-	56.05034;60.08160;84.04496;102.09165;103.03934;116.07075;130.04987;145.04953;162.07620;162.11227	15eV and 40eV	-	15eV and 40eV	SDB027539;SDB037602;SDB008635
211	RSC00188	0.832	162.02	-	-	-	-	-	163.027	-	-	-	-	-	-	15eV and 40eV	-	15eV and 40eV	-
212	RSC00189	4.831	162.032	UMBELLIFERONE	Phenylpropanoids	C9H6O3	RSM00186p	163.039	163.039	1.10403	RSM00104n	161.024	161.024	0.434717	85.02888;91.05479;103.05463;107.04945;107.08595;119.04928;131.04916;133.02864;135.04416;163.03877;163.07512;163.11078;163.12355	15eV and 40eV	59.01382;71.01383;73.02935;85.02939;117.03449;131.03494;133.02946;161.02435	15eV and 40eV	Metlin_44642
213	RSC00190	4.512	162.068	Methyl cinnamate	Prenol_Lipids(pubchem)	C10H10O2	RSM00187p	163.075	163.075	1.46902	-	-	-	-	85.02899;103.05451;107.04933;107.08598;131.04906;135.04404;135.08054;145.06470;163.03864;163.05875;163.07494;163.11124	15eV and 40eV	-	15eV and 40eV	SDB030762;SDB034301;SDB084671;SDB048614;SDB049282;SDB005471;SDB005464;SDB029828;SDB030683;SDB002316;SDB029737;SDB041948;SDB084610
214	RSC00191	3.051	162.089	Oleandrose	-	C7H14O4	RSM00189p	163.096	163.096	0.790502	RSM00105n	161.082	161.082	0.552067	57.03433;71.08620;81.07049;85.02888;99.04441;99.08079;103.03937;103.05441;109.06507;117.09110;121.06483;127.03901;127.07532;131.04910;163.03870	15eV and 40eV	59.01374;71.01371;73.02932;85.02934;99.04500;115.03986;117.05552;131.03471;161.08168	15eV and 40eV	SDB032101;SDB032098;SDB043377;SDB043384
215	RSC00192	2.613	162.089	-	-	-	-	-	163.096	-	-	-	-	-	-	15eV and 40eV	-	15eV and 40eV	-
216	RSC00193	13.401	162.104	-	-	-	-	-	163.111	-	-	-	-	-	-	15eV and 40eV	-	15eV and 40eV	-
217	RSC00194	1.376	162.116	(R)-Nicotine	Alkaloids	C10H14N2	RSM00190p	163.123	163.123	0.848796	-	-	-	-	55.01876;57.03439;61.02927;69.03424;81.03414;85.02898;97.02885;99.04453;106.06548;120.08096;127.03898;130.06517;131.04916;132.08075;163.03879;163.05864;163.12283	15eV and 40eV	-	15eV and 40eV	SDB038641;SDB038436;SDB027813;SDB009083;SDB035134;SDB030661
218	RSC00195	19.683	162.141	-	-	-	-	-	163.148	-	-	-	-	-	-	15eV and 40eV	-	15eV and 40eV	-
219	RSC00196	0.837	162.961	-	-	-	-	-	163.968	-	-	-	-	-	-	15eV and 40eV	-	15eV and 40eV	-
220	RSC00197	3.003	163.063	3-Methyldioxyindole	-	C9H9NO2	RSM00192p	164.071	164.07	1.0272	RSM00110n	162.056	162.056	0.299483	91.05479;100.02480;119.04934;121.06499;122.06041;147.04405;164.03387;164.07051	15eV and 40eV	106.02982;119.05002;120.04535;134.02441;144.04541;162.01964;162.05591	15eV and 40eV	SDB030475
221	RSC00198	2.228	163.086	6-Dimethylaminopurine	-	C7H9N5	RSM00193p	164.093	164.093	0.304705	-	-	-	-	78.95271;100.02480;118.03537;119.97896;121.96585;122.94226;122.96950;164.03369;164.09303	15eV and 40eV	-	15eV and 40eV	Metlin_5460
222	RSC00199	0.789	164.044	-	-	-	RSM00194p	-	165.051	-	-	-	-	-	101.00861;119.01894;124.02421;137.02933;142.03474;160.04518	15eV and 40eV	-	15eV and 40eV	-
223	RSC00200	1.124	164.047	-	-	-	RSM00195p	-	165.054	-	-	-	-	-	91.05448;95.04959;119.01906;119.04919;123.04415;142.03477;147.04396	15eV and 40eV	-	15eV and 40eV	-
224	RSC00201	3.452	164.047	m-Coumaric acid	-	C9H8O3	RSM00196p	165.055	165.054	0.908791	RSM00112n	163.04	163.04	0.368008	91.05460;95.08585;109.10108;119.01892;119.04913;119.08546;123.04412;123.08022;124.03919;137.09583;142.03470;147.04375;147.07980;165.05394;165.09012	15eV and 40eV	93.03455;119.05009;162.89357;163.03998	15eV and 40eV	Metlin_305
225	RSC00202	5.815	164.047	2-Hydroxycinnamic acid	Phenylpropanoids	C9H8O3	RSM00197p	165.055	165.054	0.848205	RSM00115n	163.04	163.04	0.306673	91.05460;101.02534;103.05452;119.01897;121.06477;123.04402;142.03471;147.04384	15eV and 40eV	91.05520;93.03447;117.03452;119.05009;138.25131;163.03993	15eV and 40eV	Metlin_306
226	RSC00203	4.424	164.047	4-Coumaric acid	Phenylpropanoid;Phenylpropanoid monomer;Coumaric acid	C9H8O3	RSM00198p	165.055	165.054	0.933728	RSM00113n	163.04	163.04	0.577257	91.05458;119.04915;123.04395;142.03450;147.04378;165.05417;165.09085	15eV and 40eV	93.03466;119.05022;163.04015	15eV and 40eV	ReSpect_PT104510
227	RSC00204	1.244	164.047	2-Hydroxy-3-phenylpropenoate	Phenylpropanoids	C9H8O3	RSM00200p	165.055	165.054	0.812556	-	-	-	-	91.05461;95.04949;103.05467;119.04916;123.04403;142.03464;147.04395;165.05453	15eV and 40eV	-	15eV and 40eV	SDB028952;SDB017609;SDB036146;SDB034763;SDB014388;SDB027424;SDB031057;SDB027861;SDB028444;SDB030478
228	RSC00205	1.017	164.047	-	-	-	RSM00199p	-	165.054	-	-	-	-	-	91.05454;95.04958;119.04926;121.06465;123.04415;142.03485;147.04399	15eV and 40eV	-	15eV and 40eV	-
229	RSC00206	18.952	164.12	-	-	-	-	-	165.127	-	-	-	-	-	-	15eV and 40eV	-	15eV and 40eV	-
230	RSC00207	0.838	164.958	-	-	-	-	-	165.965	-	-	-	-	-	-	15eV and 40eV	-	15eV and 40eV	-
231	RSC00208	0.829	165.044	-	-	-	-	-	166.051	-	-	-	-	-	-	15eV and 40eV	-	15eV and 40eV	-
232	RSC00209	1.02	165.051	-	-	-	-	-	166.058	-	-	-	-	-	-	15eV and 40eV	-	15eV and 40eV	-
233	RSC00210	1.31	165.065	7-Methylguanine	-	C6H7N5O	RSM00201p	166.072	166.072	0.602148	-	-	-	-	106.90488;120.01997;120.08083;123.04403;124.04818;142.06097;143.03592;149.04570;166.04964;166.07233;166.08533;167.05620	15eV and 40eV	-	15eV and 40eV	Metlin_58012
234	RSC00211	1.87	165.079	Phenylalanine	Natural Product;Amino acid	C9H11NO2	RSM00202p	166.086	166.086	0.834489	RSM00119n	164.072	164.072	0.0523978	103.05439;107.04916;120.08063;131.04874;149.05908;166.08543	15eV and 40eV	72.00900;147.04501;164.07158	15eV and 40eV	MassBank_CE000284
235	RSC00212	0.827	166.041	-	-	-	RSM00203p	-	167.048	-	-	-	-	-	103.00622;121.01641;126.02144;139.02672;144.03201;162.04239	15eV and 40eV	-	15eV and 40eV	-
236	RSC00213	5.013	166.063	ISOPEONOL	-	C9H10O3	RSM00204p	167.07	167.07	0.718261	RSM00126n	165.056	165.056	0.787613	79.05478;81.07044;93.07033;107.08577;109.06490;111.04411;121.06489;121.10135;125.05964;131.08565;139.07498;149.09598;167.07004;167.10619	15eV and 40eV	93.03452;121.02940;122.03727;150.03209;165.01900;165.05545	15eV and 40eV	Metlin_44621
237	RSC00214	3.215	166.063	3,4'-Dihydroxypropiophenone	Phenylpropanoids	C9H10O3	RSM00205p	167.07	167.07	0.563715	RSM00125n;NA	165.056	165.056	0.752352	73.02901;79.05478;83.04966;93.07020;95.04941;107.08578;109.06471;119.04914;121.02835;121.06463;121.10113;149.05945;149.09564;167.06978;167.10606	15eV and 40eV	93.03439;121.02942;135.04512;165.05547	15eV and 40eV	SDB065692;SDB035886;SDB024336;SDB029135;SDB024340;SDB020008;SDB035216;SDB028766;SDB028422;SDB068389;SDB028123;SDB028261;SDB024213;SDB021030;SDB020563;SDB084784;SDB026859;SDB034533;SDB035154;SDB030323;SDB024161;SDB014501;SDB009191;SDB030341;SDB005594
238	RSC00215	8.891	166.136	Norecasantalol	-	C11H18O	RSM00206p	167.143	167.143	1.10801	-	-	-	-	55.05515;67.05499;69.07059;79.05482;81.07048;83.08611;93.07029;97.06498;107.08583;111.08053;121.10135;149.13231;167.06999;167.10579;167.14270	15eV and 40eV	-	15eV and 40eV	SDB059043;SDB015227
239	RSC00216	0.837	166.957	-	-	-	RSM00207p	-	167.964	-	-	-	-	-	82.94836;103.00631;121.01645;122.01951;123.97433;126.93756;144.03209;144.94795;145.03577;162.95842	15eV and 40eV	-	15eV and 40eV	-
240	RSC00217	1.02	167.012	-	-	-	RSM00208p	-	168.02	-	-	-	-	-	74.02417;99.01122;100.50503;108.01665;108.51729;117.02191;119.52450;121.50102;129.01259;130.50627;131.00671;138.01793;138.51862;150.05464;168.05112;168.06517	15eV and 40eV	-	15eV and 40eV	-
241	RSC00218	1.261	167.058	-	-	-	-	-	168.065	-	-	-	-	-	-	15eV and 40eV	-	15eV and 40eV	-
242	RSC00219	2.462	169.053	-	-	-	RSM00223p	-	170.06	-	-	-	-	-	115.05454;128.95036;140.55782;142.06537;146.96107;149.56299;152.07077;170.05998;170.09561	15eV and 40eV	-	15eV and 40eV	-
243	RSC00220	1.288	169.058	-	-	-	-	-	170.065	-	-	-	-	-	-	15eV and 40eV	-	15eV and 40eV	-
244	RSC00221	1.02	169.074	Pyridoxine	-	C8H11NO3	RSM00224p	170.081	170.081	1.25362	-	-	-	-	82.06578;84.04499;96.06868;96.08106;97.07644;109.07632;114.05518;124.07573;124.08690;126.10249;128.95076;134.06007;142.04980;142.08606;152.07053;170.08099;170.09344;170.11569	15eV and 40eV	-	15eV and 40eV	SDB027536;SDB054145;SDB026547;SDB020501;SDB027698
245	RSC00222	3.209	169.11	Piperidione	-	C9H15NO2	RSM00226p	170.118	170.117	1.16816	-	-	-	-	100.07584;124.11194;128.95084;142.05789;146.96115;152.07034;152.10641;170.05367;170.08006;170.09644;170.11710	15eV and 40eV	-	15eV and 40eV	SDB039750;SDB078832;SDB062247;SDB025998
246	RSC00223	11.653	169.146	-	-	-	RSM00228p	-	170.154	-	RSM00130n	-	168.139	-	69.07048;81.07043;97.06499;100.07580;107.08567;111.11685;114.09134;135.11656;153.12703;170.09570;170.15315	15eV and 40eV	58.02978;153.00572;168.10306;168.13875	15eV and 40eV	-
247	RSC00224	0.904	170.009	-	-	-	RSM00229p	-	171.017	-	-	-	-	-	131.54027;159.55240	15eV and 40eV	-	15eV and 40eV	-
248	RSC00225	1.774	170.058	3,4-Dihydroxyphenylethyleneglycol	-	C8H10O4	RSM00230p	171.065	171.065	0.694473	-	-	-	-	55.05518;65.03941;68.99794;69.07049;72.04506;83.04980;83.08629;86.09702;89.07151;93.03391;97.06520;111.04430;111.08076;121.03976;125.05950;139.03893;171.06503;171.10007;171.14905	15eV and 40eV	-	15eV and 40eV	SDB030318;SDB021861;SDB073251;SDB074883;SDB075881;SDB071218
249	RSC00226	16.048	170.094	-	-	-	RSM00231p	-	171.101	-	-	-	-	-	55.05511;59.06116;67.05510;69.07060;70.06576;72.04511;72.08153;79.05486;81.07051;83.08613;84.04491;85.07664;89.07142;97.10161;107.08588;110.07160;111.09192;112.05077;113.10762;125.09628;130.05008;154.09708;171.12552;171.14861	15eV and 40eV	-	15eV and 40eV	-
250	RSC00227	1.444	171.089	N-Butyryl-L-homoserine lactone	Alkaloids	C8H13NO3	RSM00235p	172.097	172.097	0.890668	-	-	-	-	84.04492;84.08115;85.02893;102.05529;112.07571;126.09129;130.04980;130.96619;148.97676;154.08614;172.09645	15eV and 40eV	-	15eV and 40eV	SDB035541;SDB034114
251	RSC00228	20.222	171.126	Gabapentin	Pharmaceuticals;Environmental Standard	C9H17NO2	RSM00236p	172.133	172.133	1.27105	-	-	-	-	55.05495;56.05033;59.06130;67.05498;69.07054;70.06567;81.07024;91.05473;93.07040;95.08591;101.07127;109.10139;111.11719;119.08560;136.11169;137.09604;154.12242;172.13275	15eV and 40eV	-	15eV and 40eV	MassBank_UF411401
252	RSC00229	1.015	172.085	-	-	-	-	-	173.092	-	-	-	-	-	-	15eV and 40eV	-	15eV and 40eV	-
253	RSC00230	13.402	172.089	-	-	-	-	-	173.096	-	-	-	-	-	-	15eV and 40eV	-	15eV and 40eV	-
254	RSC00231	8.99	172.11	(2E)-9-hydroxynon-2-enoic acid	-	C9H16O3	RSM00242p	173.117	173.117	0.718427	-	-	-	-	55.05496;59.04979;67.05489;81.07039;83.08606;109.10126;119.08549;131.08498;145.10088;173.11678;173.13188	15eV and 40eV	-	15eV and 40eV	SDB020513;SDB022881
255	RSC00232	1.021	173.069	-	-	-	-	-	174.076	-	-	-	172.061	-	-	15eV and 40eV	-	15eV and 40eV	-
256	RSC00233	1.005	173.105	-	-	-	-	-	174.112	-	-	-	-	-	-	15eV and 40eV	-	15eV and 40eV	-
257	RSC00234	5.488	174.031	-	-	-	-	-	175.039	-	-	-	-	-	-	15eV and 40eV	-	15eV and 40eV	-
258	RSC00235	3.797	174.032	-	-	-	-	-	175.039	-	-	-	-	-	-	15eV and 40eV	-	15eV and 40eV	-
259	RSC00236	6.507	174.068	1,2-Dihydroxy-8-methylnaphthalene	-	C11H10O2	RSM00246p	175.075	175.075	0.740025	-	-	-	-	91.05466;115.05455;117.07002;119.08563;129.06979;132.05699;133.10139;147.08035;160.05170;175.07509;175.10924;175.14745	15eV and 40eV	-	15eV and 40eV	SDB036678;SDB036009;SDB070016;SDB031348;SDB055768;SDB059783;SDB042888;SDB042887;SDB059782;SDB075626
260	RSC00237	4.807	174.068	1,2-Dihydroxy-8-methylnaphthalene	-	C11H10O2	RSM00247p	175.075	175.075	0.0546051	-	-	-	-	70.06594;91.05481;115.05438;117.06992;119.08579;129.06998;132.05714;134.05991;147.08046;160.05206;175.07521;175.11169;175.14810	15eV and 40eV	-	15eV and 40eV	SDB036678;SDB036009;SDB070016;SDB031348;SDB055768;SDB059783;SDB042888;SDB042887;SDB059782
261	RSC00238	1.531	174.079	(Indol-3-yl)acetamide	-	C10H10N2O	RSM00249p	175.087	175.086	0.64511	-	-	-	-	60.05641;70.06582;94.06538;116.07067;130.06505;132.04430;157.07582;158.05983;175.08629;175.11867	15eV and 40eV	-	15eV and 40eV	SDB028919;SDB062850;SDB062858
262	RSC00239	3.315	174.089	-	-	-	RSM00251p	-	175.096	-	-	-	-	-	55.05508;60.05647;70.06584;83.04968;85.02897;91.05457;101.05965;116.07063;119.08547;133.10072;175.12077;175.14807	15eV and 40eV	-	15eV and 40eV	-
263	RSC00240	13.391	174.104	4,7-Dimethyl-1-tetralone	-	C12H14O	RSM00252p	175.112	175.112	1.17107	-	-	-	-	87.04428;105.07014;119.08567;133.10094;147.11670;157.10078;175.11122;175.14700	15eV and 40eV	-	15eV and 40eV	SDB084560;SDB059141;SDB039799
264	RSC00241	0.886	174.112	L-Arginine	-	C6H14N4O2	RSM00254p	175.119	175.119	0.742353	-	-	-	-	60.05649;70.06590;116.07086;130.09761;175.11891	15eV and 40eV	-	15eV and 40eV	Metlin_13
265	RSC00242	8.403	174.141	Ionene	-	C13H18	RSM00255p	175.148	175.148	0.859707	-	-	-	-	69.07046;81.07038;95.08589;105.07006;107.08574;119.08553;133.10101;147.11676;175.07446;175.14777	15eV and 40eV	-	15eV and 40eV	SDB021578;SDB059104
266	RSC00243	0.949	175.003	-	-	-	RSM00257p	-	176.011	-	-	-	-	-	60.05636;70.06580;71.06900;117.07382;132.02086;176.01054	15eV and 40eV	-	15eV and 40eV	-
267	RSC00244	1.732	175.063	3-Hydroxy-2-methyl-1H-quinolin-4-one	Alkaloids	C10H9NO2	RSM00260p	176.071	176.07	0.8436	-	-	-	-	86.06042;87.04446;95.06119;98.97565;104.07075;116.97211;116.98561;130.06509;131.99542;134.99629;148.07593;152.96906;158.05978;175.98517;176.07033;176.11621	15eV and 40eV	-	15eV and 40eV	SDB035253;SDB030749;SDB030737;SDB046734;SDB030355;SDB029217;SDB030884;SDB046733;SDB008577;SDB020529;SDB028735;SDB028224;SDB027957
268	RSC00245	6.045	175.063	3-Methyl-1H-indole-2-carboxylic acid	Alkaloids	C10H9NO2	RSM00259p	176.071	176.07	1.07078	-	-	-	-	92.17179;103.05456;130.06508;131.06804;176.07016;176.10632	15eV and 40eV	-	15eV and 40eV	SDB008577;SDB027957;SDB030884
269	RSC00246	1.017	175.084	Calystegine B1	-	C7H13NO4	-	176.092	176.092	0.953487	RSM00145n	174.077	174.077	1.25175	-	15eV and 40eV	57.03438;58.02976;59.01382;72.04550;88.04026;112.04031;112.07670;128.07175;130.05075;130.08720;132.06622;156.06642;174.07603;174.11348	15eV and 40eV	SDB064400;SDB014691;SDB000199;SDB072198;SDB043771;SDB072197;SDB034671;SDB071020
270	RSC00247	0.986	175.095	-	-	-	-	-	176.103	-	-	-	-	-	-	15eV and 40eV	-	15eV and 40eV	-
271	RSC00248	1.246	175.121	L-2-amino-8-hydroxyoctanoate	-	C8H17NO3	RSM00261p	176.128	176.128	0.700678	-	-	-	-	55.05507;58.06598;70.06581;72.08143;85.06527;86.06052;87.04452;98.06042;101.06003;102.09175;108.49383;112.11228;116.00544;116.07082;116.97191;125.01060;130.12267;140.10693;144.13806;158.08112;158.11737;176.09248;176.12794;176.16391	15eV and 40eV	-	15eV and 40eV	SDB026097;SDB076854
272	RSC00249	3.105	176.047	4-Methylumbelliferone	Phenylpropanoids	C10H8O3	RSM00263p	177.055	177.054	1.43524	-	-	-	-	57.07070;89.03895;98.97568;116.98594;117.03351;134.99625;145.02817;149.05943;177.05418	15eV and 40eV	-	15eV and 40eV	SDB029136;SDB028107;SDB033104;SDB070004
273	RSC00250	5.65	176.047	4-Methylumbelliferone	Phenylpropanoids	C10H8O3	RSM00265p	177.055	177.054	1.09636	-	-	-	-	89.03898;117.03359;134.03619;145.02821;149.05951;177.05432	15eV and 40eV	-	15eV and 40eV	SDB029136;SDB028107;SDB033104;SDB070004;SDB009365;SDB043191
274	RSC00251	3.759	176.047	4-Methylumbelliferone	Phenylpropanoids	C10H8O3	RSM00266p	177.055	177.054	1.03988	-	-	-	-	89.03896;117.03354;145.02820;149.05952;177.05424	15eV and 40eV	-	15eV and 40eV	SDB029136;SDB028107;SDB033104;SDB070004;SDB009365;SDB043191
275	RSC00252	3.668	176.105	-	-	-	RSM00267p	-	177.112	-	-	-	-	-	57.07071;85.06529;103.07561;117.03358;145.02818;149.05934;159.10143;177.05409	15eV and 40eV	-	15eV and 40eV	-
276	RSC00253	8.891	176.12	11,12,13-Trinor-6,9-eremophiladien-8-one	-	C12H16O	RSM00268p	177.127	177.127	1.04519	-	-	-	-	79.05490;81.07056;91.05473;93.07030;117.03367;117.07011;131.08557;133.10118;145.02829;149.05962;149.13251;159.11668;177.05440;177.12717	15eV and 40eV	-	15eV and 40eV	SDB054992;SDB068931;SDB059807
277	RSC00254	18.5	176.12	11,12,13-Trinor-6,9-eremophiladien-8-one	-	C12H16O	RSM00269p	177.127	177.127	0.819366	-	-	-	-	91.05459;105.07001;119.08560;133.10106;135.08054;137.09598;147.09148;149.09613;149.13225;161.09584;177.11256;177.12706	15eV and 40eV	-	15eV and 40eV	SDB054992;SDB059807;SDB068931
278	RSC00255	1.015	177.1	-	-	-	-	-	178.107	-	-	-	-	-	-	15eV and 40eV	-	15eV and 40eV	-
279	RSC00256	3.342	178.026	Esculetin	N/A	C9H6O4	RSM00273p	179.034	179.034	0.718703	RSM00152n;RSM00154n	177.019	177.019	0.161971	81.03403;105.03418;107.01312;109.02861;123.04401;133.02834;151.03900;161.02321;179.03377	15eV and 40eV	105.03471;121.02922;133.02939;149.02437;162.03214;177.01924	15eV and 40eV	MassBank_BML01641
280	RSC00257	5.382	178.027	5,7-Dihydroxychromone	Phenylpropanoids	C9H6O4	RSM00274p	179.034	179.034	0.160148	RSM00153n;NA	177.019	177.019	0.007502	55.01864;91.05457;105.07025;119.04919;133.06464;133.10136;147.04388;161.05933;161.09575;179.03351;179.10625;179.12558	15eV and 40eV	59.01385;89.03961;105.03460;133.02953;162.03206;176.84341;177.01932	15eV and 40eV	SDB032838;SDB065747;SDB020448;SDB029144;SDB033099;SDB000334;SDB039028
281	RSC00258	0.801	178.033	-	-	-	RSM00275p	-	179.04	-	-	-	-	-	101.00848;119.01884;133.03430;137.02921;142.03462;143.01836;147.04340;156.04997;161.02902;161.04373;179.02292;179.03944	15eV and 40eV	-	15eV and 40eV	-
282	RSC00259	7.494	178.063	(E)-Methyl-4-hydroxycinnamate	Phenylpropanoids	C10H10O3	RSM00278p	179.07	179.07	0.805159	RSM00156n	177.056	177.056	0.814321	55.01877;91.05483;105.07044;119.04937;120.05267;133.06470;137.05991;147.04404;161.05991;179.07135;179.12592	15eV and 40eV	117.03442;118.04224;145.02933;162.03207;177.05547	15eV and 40eV	SDB065590;SDB074511;SDB034488;SDB028907;SDB085157;SDB067366;SDB067363;SDB085107;SDB049283;SDB018118
283	RSC00260	5.727	178.063	4-Hydroxy-3-methoxycinnamaldehyde	Phenylpropanoid;Phenylpropanoid monomer;Coniferyl aldehyde	C10H10O3	RSM00276p	179.07	179.07	1.08438	RSM00155n	177.056	177.056	0.8708	55.01875;91.05470;105.07030;119.04926;133.06479;147.04395;161.05951;179.07013	15eV and 40eV	134.03780;162.03229;177.05580	15eV and 40eV	ReSpect_PT200060
284	RSC00261	2.098	178.063	-	-	-	RSM00277p	-	179.07	-	-	-	-	-	81.07043;91.05469;107.04939;119.04930;121.02838;137.05960;147.04387	15eV and 40eV	-	15eV and 40eV	-
285	RSC00262	18.946	178.135	-	-	-	-	-	179.143	-	-	-	-	-	-	15eV and 40eV	-	15eV and 40eV	-
286	RSC00263	13.176	178.136	Dictamnol	-	C12H18O	RSM00279p	179.143	179.143	1.25708	-	-	-	-	95.08563;105.07000;107.08572;119.04944;119.08544;120.05243;121.10094;123.08033;137.08208;147.04375;161.13211;179.12611;179.14272	15eV and 40eV	-	15eV and 40eV	SDB083369;SDB050082;SDB059119;SDB051347;SDB054991;SDB050209;SDB031654;SDB037050
287	RSC00264	14.865	178.136	[R-(E)]-4-(4-Methyl-3-cyclohexen-1-yl)-3-penten-2-one	-	C12H18O	RSM00280p	179.143	179.143	1.20125	-	-	-	-	67.05497;79.05486;81.07045;83.04971;91.05460;93.07031;95.08589;97.06517;119.08549;133.10121;161.13222;179.12619;179.14287	15eV and 40eV	-	15eV and 40eV	SDB050082;SDB050209;SDB031654;SDB059119;SDB083369;SDB051347;SDB054991;SDB037050
288	RSC00265	11.538	178.136	-	-	-	-	-	179.143	-	-	-	-	-	-	15eV and 40eV	-	15eV and 40eV	-
289	RSC00266	0.832	179.033	-	-	-	-	-	180.041	-	-	-	-	-	-	15eV and 40eV	-	15eV and 40eV	-
290	RSC00267	0.835	180.03	-	-	-	-	-	181.037	-	-	-	-	-	-	15eV and 40eV	-	15eV and 40eV	-
291	RSC00268	3.132	180.053	Makaluvic acid C	-	C8H8N2O3	RSM00281p	181.061	181.061	0.674503	-	-	-	-	56.96566;62.92981;93.07026;98.97569;116.98599;121.06468;121.96619;134.99640;140.00162;153.00671;158.01265;163.01791;163.04996;181.02782;181.06058	15eV and 40eV	-	15eV and 40eV	SDB077510;SDB038856;SDB030199
292	RSC00269	9.314	180.115	Nortricycloekasantalic acid	-	C11H16O2	RSM00282p	181.122	181.122	1.04765	-	-	-	-	93.07015;95.08585;98.97559;107.08573;116.98569;121.10115;135.11667;139.07515;145.10085;163.11142;181.12195	15eV and 40eV	-	15eV and 40eV	SDB059045;SDB049173;SDB029553;SDB043003;SDB000688;SDB024338;SDB049199;SDB071735;SDB084810;SDB071736
293	RSC00270	15.882	180.151	(3Z,6Z,9Z)-3,6,9-Dodecatrien-1-ol	-	C12H20O	RSM00284p	181.159	181.158	1.18824	-	-	-	-	55.05510;57.93559;67.05502;69.07060;81.07052;83.08613;93.07029;95.08593;97.10159;98.97572;107.08583;116.97211;116.98500;121.10132;134.99643;139.98781;163.14786;181.12216;181.15843	15eV and 40eV	-	15eV and 40eV	SDB032230;SDB043429;SDB050138
294	RSC00271	0.838	180.971	-	-	-	-	-	181.979	-	-	-	-	-	-	15eV and 40eV	-	15eV and 40eV	-
295	RSC00272	3.626	181.074	3-Hydroxy-L-phenylalanine	-	C9H11NO3	RSM00285p	182.081	182.081	0.676715	-	-	-	-	67.05474;81.07039;108.08096;125.05938;126.05475;126.09112;136.07544;154.08591;158.97630;164.07002;182.08064	15eV and 40eV	-	15eV and 40eV	SDB042400;SDB027354;SDB028304;SDB030799;SDB024042;SDB029246;SDB021855;SDB021854;SDB010299;SDB029761;SDB041392;SDB010279;SDB021831;SDB041503;SDB072728
296	RSC00273	1.242	181.074	Tyrosine	Natural Product;Amino acid	C9H11NO3	RSM00287p	182.081	182.081	0.566874	RSM00171n	180.067	180.067	0.128936	91.05474;95.04961;119.04932;121.06475;123.04420;136.07573;147.04407;165.05457;182.08076	15eV and 40eV	72.00902;93.03446;106.04201;119.05007;163.03998;180.06651	15eV and 40eV	MassBank_CE000231
297	RSC00274	11.653	181.146	(+)-Myrioxazine A	-	C11H19NO	RSM00288p	182.154	182.154	0.956516	-	-	-	-	58.02962;69.07064;109.10150;114.09153;126.09142;133.10123;153.12698;182.15388	15eV and 40eV	-	15eV and 40eV	SDB062957;SDB062958;SDB084420;SDB084417
298	RSC00275	0.822	182.054	-	-	-	RSM00290p	-	183.061	-	-	-	-	-	101.00864;119.01897;124.02419;137.02939;142.03476;160.04520;178.05559	15eV and 40eV	-	15eV and 40eV	-
299	RSC00276	7.5	182.058	2,6-Dimethoxy-benzoic acid	-	C9H10O4	RSM00291p	183.065	183.065	0.539699	RSM00174n	181.051	181.051	0.00662798	81.03403;81.07047;95.04950;98.98450;109.06503;118.96738;119.04912;123.04404;127.01543;137.05962;141.05441;141.98338;155.04668;165.05437;183.06491	15eV and 40eV	138.03230;139.04016;165.01918;166.02716;181.05077	15eV and 40eV	SDB075745;SDB034273;SDB055481;SDB004637;SDB006297;SDB030324;SDB023238;SDB029605;SDB029427;SDB029569;SDB042623;SDB000561;SDB042508;SDB030325;SDB025332;SDB070160;SDB000459;SDB036147;SDB034501;SDB049270;SDB024876;SDB049147;SDB076981;SDB021736;SDB054476;SDB024153;SDB005596;SDB024178;SDB068914
300	RSC00277	4.772	182.058	Syringaldehyde	Phenylpropanoid;Phenylpropanoid monomer;Syringaldehyde	C9H10O4	RSM00292p	183.065	183.065	0.321197	RSM00177n	181.051	181.051	0.117094	53.03950;67.05486;95.04958;105.04501;123.04413;140.04671;155.07011;183.06531;183.09111	15eV and 40eV	96.96003;123.00853;151.00356;165.01939;166.02701;181.05072;181.06953	15eV and 40eV	ReSpect_PT110870
301	RSC00278	5.089	182.058	Syringaldehyde	Phenylpropanoid;Phenylpropanoid monomer;Syringaldehyde	C9H10O4	RSM00293p	183.065	183.065	0.321197	RSM00177n	181.051	181.051	0.117094	95.04949;95.08596;99.04430;109.06500;118.96751;119.08565;123.04407;123.08045;137.05959;137.09584;140.04671;141.05440;155.07002;165.05434;183.06491;183.10071	15eV and 40eV	96.96003;123.00853;151.00356;165.01939;166.02701;181.05072;181.06953	15eV and 40eV	ReSpect_PT210870
302	RSC00279	6.294	182.071	Triethyl phosphate	-	C6H15O4P	RSM00295p	183.078	183.078	1.09243	-	-	-	-	98.98443;116.99517;127.01532;155.04637;183.07819	15eV and 40eV	-	15eV and 40eV	Metlin_62875
303	RSC00280	3.429	182.094	(-)-5-oxo-1,2-campholide	Prenol_Lipids(pubchem)	C10H14O3	RSM00297p	183.102	183.101	0.40583	RSM00181n;RSM00180n	181.087	181.087	0.0866545	71.04989;81.07053;93.07028;95.04952;95.08591;97.06516;99.04443;109.10113;119.08559;123.04420;123.08050;123.96432;125.05969;127.07527;137.09604;147.08020;155.10651;165.09082;183.10141	15eV and 40eV	59.01377;89.02436;93.03442;109.06576;137.02446;137.09711;151.00372;166.02698;181.01422;181.05057;181.07138;181.08675	15eV and 40eV	SDB005805;SDB029057;SDB031369;SDB041950;SDB078142;SDB067686;SDB049163;SDB034274;SDB025686;SDB075359;SDB079549;SDB008906;SDB083600;SDB048685;SDB072422;SDB073145;SDB053309;SDB019422;SDB010543;SDB030598;SDB049200;SDB072791;SDB039840;SDB049234
304	RSC00281	12.062	182.109	-	-	-	-	-	183.116	-	-	-	-	-	-	15eV and 40eV	-	15eV and 40eV	-
305	RSC00282	11.745	182.13	Decahydro-2-naphthoic acid	-	C11H18O2	RSM00298p	183.138	183.138	1.09107	-	-	-	-	57.07066;67.05491;69.07058;81.07034;85.06517;95.04941;95.08585;98.98443;105.03374;109.06487;109.10135;113.05977;118.96734;123.04404;123.08035;137.13226;165.12697;183.07982;183.13777	15eV and 40eV	-	15eV and 40eV	SDB036707;SDB035961;SDB049717;SDB048693
306	RSC00283	16.044	182.131	1-Methoxy-3-myodesertene	-	C11H18O2	RSM00299p	183.138	183.138	0.763447	-	-	-	-	55.05515;57.07069;68.99772;71.01345;81.07059;95.08611;98.98435;99.04441;112.08696;113.05985;118.96735;123.04422;124.08688;125.07091;141.98305;166.09720;183.12328;183.13754	15eV and 40eV	-	15eV and 40eV	SDB048948;SDB048693;SDB072227;SDB049717
307	RSC00284	0.792	183.038	-	-	-	RSM00300p	-	184.045	-	-	-	-	-	101.00869;119.01904;137.02946;142.03485;143.03610;161.02936;161.04640;179.03993	15eV and 40eV	-	15eV and 40eV	-
308	RSC00285	1.481	183.053	4-Pyridoxic acid	-	C8H9NO4	RSM00301p	184.06	184.06	0.5433	RSM00182n	182.046	182.046	0.0549312	104.10729;121.97556;138.05476;148.03917;160.95036;166.04968;184.06026	15eV and 40eV	92.05054;94.02972;108.04546;120.04531;138.05602;182.04593	15eV and 40eV	Metlin_239
309	RSC00286	13.86	183.066	-	-	-	RSM00303p	-	184.073	-	-	-	-	-	60.08162;86.09698;124.99994;128.14331;184.07324;184.20573	15eV and 40eV	-	15eV and 40eV	-
310	RSC00287	14.598	183.066	-	-	-	RSM00304p	-	184.073	-	-	-	-	-	60.08147;60.95847;86.09689;101.98447;124.99982;184.07321;184.09946	15eV and 40eV	-	15eV and 40eV	-
311	RSC00288	12.585	183.066	-	-	-	RSM00305p	-	184.073	-	-	-	-	-	60.08157;86.09698;124.99986;184.07317	15eV and 40eV	-	15eV and 40eV	-
312	RSC00289	1.038	183.066	-	-	-	-	-	184.073	-	-	-	-	-	-	15eV and 40eV	-	15eV and 40eV	-
313	RSC00290	16.686	183.066	-	-	-	RSM00310p	-	184.073	-	-	-	-	-	86.09685;124.08662;124.99973;143.03374;184.07336;184.09796	15eV and 40eV	-	15eV and 40eV	-
314	RSC00291	6.295	183.074	-	-	-	-	-	184.081	-	-	-	-	-	-	15eV and 40eV	-	15eV and 40eV	-
315	RSC00292	1.977	183.089	chaetoglocin D	-	C9H13NO3	RSM00312p	184.097	184.097	0.94125	-	-	-	-	86.09684;95.04943;104.10695;119.01894;120.08068;121.97543;124.07570;142.08664;143.03438;166.04984;166.08601;184.07397;184.09709	15eV and 40eV	-	15eV and 40eV	SDB026274;SDB082285;SDB027841;SDB006779;SDB024321;SDB002927;SDB072823;SDB030330;SDB035479;SDB039937;SDB004046
316	RSC00293	0.906	184.025	-	-	-	RSM00313p	-	185.032	-	-	-	-	-	120.01982;144.03174;162.04321	15eV and 40eV	-	15eV and 40eV	-
317	RSC00294	0.832	184.038	-	-	-	-	-	185.045	-	-	-	-	-	-	15eV and 40eV	-	15eV and 40eV	-
318	RSC00295	0.837	184.967	-	-	-	-	-	185.974	-	-	-	-	-	-	15eV and 40eV	-	15eV and 40eV	-
319	RSC00296	0.832	185.036	-	-	-	RSM00314p	-	186.043	-	-	-	-	-	82.94845;103.00639;121.01664;123.97452;139.02696;144.03229;144.94809;163.02701;167.96417;181.03763;185.97487	15eV and 40eV	-	15eV and 40eV	-
320	RSC00297	15.261	185.045	-	-	-	RSM00315p	-	186.052	-	-	-	-	-	62.92980;121.96634;139.01797;144.98224;145.02618;163.01790;173.03189;181.02863;186.05237;186.18542	15eV and 40eV	-	15eV and 40eV	-
321	RSC00298	3.758	185.048	-	-	-	RSM00316p	-	186.055	-	-	-	-	-	89.03909;117.03357;130.15903;139.01814;145.02823;158.05974;163.01787;181.02840;186.05473;186.22133	15eV and 40eV	-	15eV and 40eV	-
322	RSC00299	5.621	185.048	-	-	-	RSM00317p	-	186.055	-	-	-	-	-	85.02873;117.03348;126.05489;145.02814;158.05959;163.01782;181.02863;186.05479;186.07523	15eV and 40eV	-	15eV and 40eV	-
323	RSC00300	1.265	185.105	-	-	-	-	-	186.112	-	-	-	-	-	-	15eV and 40eV	-	15eV and 40eV	-
324	RSC00301	6.517	186.068	4,4'-Dihydroxybiphenyl	-	C12H10O2	RSM00325p	187.075	187.075	1.97546	-	-	-	-	81.07043;88.02175;95.08573;123.08010;131.08534;156.05708;159.08006;187.07474;187.11026;187.14742	15eV and 40eV	-	15eV and 40eV	SDB036884;SDB041537;SDB029202;SDB028839;SDB077583;SDB029666;SDB034140;SDB032300
325	RSC00302	1.015	186.1	L-Alanyl-L-proline	-	C8H14N2O3	RSM00326p	187.108	187.108	0.867512	-	-	-	-	74.02423;82.06562;116.07060;128.07040;141.10194;170.08070;187.10713	15eV and 40eV	-	15eV and 40eV	SDB024315;SDB020838
326	RSC00303	13.392	186.104	-	-	-	RSM00327p	-	187.112	-	-	-	-	-	113.00011;131.08572;145.10115;158.07260;159.08032;159.11665;164.02956;172.08821;187.11169;187.14732;187.22472	15eV and 40eV	-	15eV and 40eV	-
327	RSC00304	1.291	187.027	-	-	-	RSM00333p	-	188.034	-	-	-	-	-	56.05039;60.04523;82.06576;83.04980;84.04513;100.07619;101.06027;124.07592;124.11234;128.07079;132.04445;142.04958;142.08629;142.12271;146.08116;152.07074;153.05453;160.03918;160.09691;170.08101;170.11737;188.03459;188.09187;188.12790	15eV and 40eV	-	15eV and 40eV	-
328	RSC00305	2.34	187.027	-	-	-	RSM00334p	-	188.034	-	-	-	-	-	128.07025;132.04434;160.03909;170.08081;170.11714;173.08398;188.03404;188.07013;188.09019;188.10710	15eV and 40eV	-	15eV and 40eV	-
329	RSC00306	3.842	187.027	-	-	-	RSM00335p	-	188.034	-	-	-	-	-	57.07064;86.06046;104.07077;132.04419;146.05992;160.03889;173.08302;188.03380;188.07019	15eV and 40eV	-	15eV and 40eV	-
330	RSC00307	2.463	187.063	N-Methylquinolinium-2-carboxylate	-	C11H9NO2	RSM00336p	188.071	188.07	1.00246	-	-	-	-	118.06509;144.08047;146.05972;188.07005	15eV and 40eV	-	15eV and 40eV	SDB063058
331	RSC00308	1.017	187.084	N2-Acetyl-L-aminoadipate semialdehyde	-	C8H13NO4	RSM00338p	188.092	188.092	0.733159	RSM00190n;RSM00191n	186.077	186.077	1.17103	60.04518;79.02179;82.06564;83.04970;84.04488;98.97572;100.03951;100.07599;101.05995;125.96954;128.03418;128.07051;134.97464;142.04988;142.08614;142.12238;146.08087;170.08076;176.98911;188.03723;188.09163;188.12537;194.99910	15eV and 40eV	57.03445;72.04537;83.01376;98.06105;100.04027;114.05605;114.09225;124.04029;124.07637;140.07164;142.05058;142.08717;186.07697	15eV and 40eV	SDB036250;SDB029435;SDB030303
332	RSC00309	0.897	187.904	-	-	-	-	-	188.912	-	-	-	-	-	-	15eV and 40eV	-	15eV and 40eV	-
333	RSC00310	1.949	188.058	Caulibugulone A	-	C10H8N2O2	RSM00343p	189.066	189.066	0.6744	-	-	-	-	75.05580;86.09689;97.10144;132.10181;143.11768;146.05983;161.07050;189.06552	15eV and 40eV	-	15eV and 40eV	SDB078091
334	RSC00311	16.045	188.105	Azelaic acid	-	C9H16O4	RSM00344p	189.112	189.112	0.787851	-	-	-	-	55.05515;67.05508;69.07058;79.05510;81.07053;83.08620;97.10168;107.08594;125.09621;189.11234;189.16434	15eV and 40eV	-	15eV and 40eV	SDB032123
335	RSC00312	13.393	188.12	-	-	-	RSM00345p	-	189.127	-	-	-	-	-	119.08558;143.08531;147.08028;147.11696;156.09305;171.11639;189.12711;189.16269	15eV and 40eV	-	15eV and 40eV	-
336	RSC00313	4.638	188.12	-	-	-	RSM00347p	-	189.127	-	-	-	-	-	105.06980;106.96578;119.08529;124.97576;142.98596;145.10107;145.54890;147.11649;156.09331;159.11629;161.01172;171.11632;174.10353;184.02792;189.12691	15eV and 40eV	-	15eV and 40eV	-
337	RSC00314	3.729	188.12	-	-	-	RSM00346p	-	189.127	-	-	-	-	-	105.07019;119.08569;124.97588;143.08524;145.10109;147.08020;147.11664;156.09314;159.11653;168.59155;171.11646;174.10342;189.12697	15eV and 40eV	-	15eV and 40eV	-
338	RSC00315	0.97	188.127	N(omega)-Methyl-L-arginine	-	C7H16N4O2	RSM00348p	189.135	189.135	0.030518	-	-	-	-	60.08158;70.06580;72.08143;74.07190;84.08129;116.07067;126.09148;130.04974;130.08615;144.11298;172.10844;189.13449;189.15967	15eV and 40eV	-	15eV and 40eV	SDB029533;SDB003184;SDB028530;SDB025809;SDB005244
339	RSC00316	0.907	188.152	N6,N6,N6-Trimethyl-L-lysine	-	C9H20N2O2	RSM00349p	189.16	189.16	0.306038	-	-	-	-	60.08160;84.08134;130.08624;144.13811;189.13515;189.15950	15eV and 40eV	-	15eV and 40eV	SDB029490
340	RSC00317	2.483	189.042	Kynurenic acid	Carboxylic acids	C10H7NO3	RSM00350p	190.05	190.05	1.12123	RSM00200n	188.035	188.035	0.0164278	106.90491;128.04941;130.06488;144.08066;146.05991;148.06670;149.02338;162.05475;190.04973	15eV and 40eV	116.07169;126.10046;144.04543;160.04013;188.03516;188.10069	15eV and 40eV	MassBank_PR100864
341	RSC00318	2.383	189.043	Kynurenic acid	Carboxylic acids	C10H7NO3	RSM00351p	190.05	190.05	0.194217	RSM00200n	188.035	188.035	0.0164278	128.04936;130.06526;144.08061;146.06003;162.05475;190.04971;190.08455	15eV and 40eV	116.07169;126.10046;144.04543;160.04013;188.03516;188.10069	15eV and 40eV	MassBank_PR100864
342	RSC00319	1.003	189.1	-	-	-	-	-	190.107	-	-	-	-	-	-	15eV and 40eV	-	15eV and 40eV	-
343	RSC00320	1.25	190.041	-	-	-	-	-	191.048	-	-	-	-	-	-	15eV and 40eV	-	15eV and 40eV	-
344	RSC00321	11.698	190.063	Oospolactone	-	C11H10O3	RSM00352p	191.07	191.07	0.96394	-	-	-	-	103.05450;118.04126;130.04150;131.04898;135.08026;145.10117;148.05173;149.09596;163.07478;163.11089;176.04646;191.06984;191.10594;191.14221	15eV and 40eV	-	15eV and 40eV	SDB078487;SDB034865;SDB073398;SDB037679;SDB023018;SDB074193;SDB039930;SDB036699
345	RSC00322	10.132	190.063	Oospolactone	-	C11H10O3	RSM00353p	191.07	191.07	0.806929	-	-	-	-	103.05457;105.06998;117.06967;118.04137;130.04144;131.04898;148.05148;163.07539;173.05939;176.04657;191.06993;191.10609	15eV and 40eV	-	15eV and 40eV	SDB078487;SDB034865;SDB073398;SDB037679;SDB023018;SDB074193;SDB036699;SDB039930;SDB006171;SDB006170
346	RSC00323	9.926	190.063	Oospolactone	-	C11H10O3	RSM00354p	191.07	191.07	0.806929	-	-	-	-	103.05469;105.07019;118.04156;130.04143;131.04926;146.03561;147.04407;148.05165;163.07497;173.05959;176.04668;191.07019;191.10645;191.14294	15eV and 40eV	-	15eV and 40eV	SDB078487;SDB034865;SDB037679;SDB073398;SDB023018;SDB036699;SDB074193;SDB039930;SDB006171;SDB006170
347	RSC00324	11.274	190.063	Oospolactone	-	C11H10O3	RSM00355p	191.07	191.07	0.754592	-	-	-	-	102.04688;103.05461;105.07018;117.07015;118.04143;130.04126;131.04915;146.03616;147.04401;148.05170;163.07516;173.05949;176.04660;191.07005	15eV and 40eV	-	15eV and 40eV	SDB078487;SDB034865;SDB037679;SDB073398;SDB023018;SDB074193;SDB036699;SDB039930;SDB006171;SDB006170
348	RSC00325	2.13	190.074	(-)-Chrysogine	-	C10H10N2O2	RSM00359p	191.081	191.081	0.196618	RSM00202n	189.067	189.067	0.0657439	72.93783;90.94822;108.95824;113.96394;131.97415;138.54146;146.06006;147.54642;149.96104;162.05479;167.97144;172.97682;173.07085;174.05475;191.08144	15eV and 40eV	59.01378;75.00850;101.06094;127.03976;147.03239;147.06522;159.03232;171.02992;172.04028;173.04787;189.06639	15eV and 40eV	SDB062854;SDB026868;SDB004133;SDB046661;SDB039315
349	RSC00326	1.025	190.095	C20914	-	C7H14N2O4	RSM00361p	191.103	191.102	1.13519	-	-	-	-	62.06084;76.03975;84.04491;84.08141;88.02195;88.03967;110.02371;114.05505;128.07056;130.04988;132.06535;173.09152;174.07579;191.10204	15eV and 40eV	-	15eV and 40eV	SDB042478;SDB004328;SDB004329;SDB024874;SDB027777;SDB027768
350	RSC00327	13.412	190.099	Aristelegone A	-	C12H14O2	RSM00363p	191.107	191.106	1.09723	-	-	-	-	93.07049;107.08564;121.10133;131.08525;135.11667;145.10118;149.09610;163.11163;173.09615;191.10648	15eV and 40eV	-	15eV and 40eV	SDB080225;SDB084574;SDB083252;SDB039869;SDB042616;SDB039166;SDB036100;SDB032854;SDB030764
351	RSC00328	15.758	190.136	2,2,6,7-Tetramethylbicyclo[4.3.0]nona-1(9),4-dien	-	C13H18O	RSM00364p	191.143	191.143	0.916571	-	-	-	-	57.07066;108.90453;109.07619;149.02342;150.02660;163.11139;191.10608;191.12839;191.14273;191.17865	15eV and 40eV	-	15eV and 40eV	SDB059151;SDB018718;SDB020709
352	RSC00329	7.367	190.136	2,2,6,7-Tetramethylbicyclo[4.3.0]nona-1(9),4-dien	-	C13H18O	RSM00365p	191.143	191.143	0.75962	-	-	-	-	71.04982;105.07034;107.08586;109.06487;109.10134;121.10123;123.08051;131.08537;133.10118;135.08015;137.09584;145.10143;173.13229;191.06967;191.14264	15eV and 40eV	-	15eV and 40eV	SDB059151;SDB018718;SDB020709
353	RSC00330	4.192	191.058	5-Hydroxyindoleacetic acid	-	C10H9NO3	RSM00367p	192.065	192.065	0.416525	RSM00204n	190.051	190.051	0.684027	132.04445;132.95810;146.06000;150.96890;174.05475;192.06439	15eV and 40eV	131.03770;144.04550;146.06117;190.05106	15eV and 40eV	Metlin_2975
354	RSC00331	1.039	191.079	-	-	-	-	-	192.086	-	-	-	-	-	-	15eV and 40eV	-	15eV and 40eV	-
355	RSC00332	1.713	191.082	-	-	-	-	-	192.089	-	-	-	-	-	-	15eV and 40eV	-	15eV and 40eV	-
356	RSC00333	4.287	192.042	Isoscopoletin	-	C10H8O4	RSM00370p	193.05	193.049	0.310801	RSM00207n;RSM00208n	191.035	191.035	0.314079	57.03434;91.05467;105.07019;133.02821;133.06465;133.10109;161.05956;178.02576;193.04941;193.08510	15eV and 40eV	59.01378;85.02943;87.00867;111.00867;129.01932;147.04501;148.01646;176.01141;191.01929;191.03514	15eV and 40eV	Metlin_72016
357	RSC00334	1.292	192.061	-	-	-	RSM00371p	-	193.068	-	-	-	-	-	56.05031;61.01142;88.02200;97.02881;105.07021;133.06480;136.06166;146.97417;148.97151;152.05675;161.05974;169.99065;170.06512;176.07033;193.04845	15eV and 40eV	-	15eV and 40eV	-
358	RSC00335	11.2	192.078	(E)-Methyl 4-methoxycinnamate	-	C11H12O3	RSM00375p	193.086	193.086	0.332722	-	-	-	-	55.01871;79.05484;103.05488;105.07029;115.05446;133.06482;143.06052;146.97429;149.02328;161.05962;193.04933;193.08588	15eV and 40eV	-	15eV and 40eV	SDB070013;SDB042124;SDB034264
359	RSC00336	2.624	192.079	(E)-Methyl 4-methoxycinnamate	Phenylpropanoids	C11H12O3	RSM00373p	193.086	193.086	0.488094	-	-	-	-	91.05456;103.05440;105.07012;115.05423;133.06467;133.10083;143.05951;146.97433;161.05934;193.04906;193.08464;193.12222	15eV and 40eV	-	15eV and 40eV	SDB070013;SDB042124;SDB057366;SDB034264;SDB073431;SDB084777;SDB034306;SDB034317
360	RSC00337	9.96	192.079	(E)-Methyl 4-methoxycinnamate	-	C11H12O3	RSM00374p	193.086	193.086	0.436303	-	-	-	-	79.05482;91.05468;93.07028;105.07024;115.05452;133.06480;143.06039;146.97446;161.05956;193.04968;193.08598	15eV and 40eV	-	15eV and 40eV	SDB070013;SDB042124;SDB057366;SDB084777;SDB034264
361	RSC00338	4.232	192.079	(E)-Methyl 4-methoxycinnamate	-	C11H12O3	RSM00372p	193.086	193.086	0.643465	-	-	-	-	57.03439;91.05468;105.07023;115.05438;133.06474;133.10123;143.06039;147.06328;161.05951;178.02562;193.04927;193.08562;193.12207	15eV and 40eV	-	15eV and 40eV	SDB070013;SDB042124;SDB053602;SDB084777
362	RSC00339	12.25	192.079	(E)-Methyl 4-methoxycinnamate	-	C11H12O3	RSM00376p	193.086	193.086	0.0219799	-	-	-	-	57.03434;85.02885;93.07011;95.08582;105.07008;109.10133;121.10111;133.06458;137.09590;147.11658;161.05928;165.12688;175.11127;193.08554;193.12184	15eV and 40eV	-	15eV and 40eV	SDB070013;SDB042124
363	RSC00340	1.754	192.09	-	-	-	-	-	193.097	-	-	-	-	-	-	15eV and 40eV	-	15eV and 40eV	-
364	RSC00341	12.224	192.115	7-Deoxonarchinol A	-	C12H16O2	RSM00377p	193.122	193.122	0.671865	-	-	-	-	57.03434;85.02892;93.07026;95.08593;105.07020;109.10142;115.05437;119.08534;121.10119;133.06470;137.09604;147.11679;161.05951;165.12726;175.11143;193.08618;193.12219	15eV and 40eV	-	15eV and 40eV	SDB058279;SDB058294;SDB057478;SDB024152;SDB004192;SDB018082
365	RSC00342	11.904	192.115	7-Deoxonarchinol A	-	C12H16O2	RSM00378p	193.122	193.122	0.620084	-	-	-	-	57.03430;81.07047;93.07032;95.08589;105.07013;109.10139;119.08555;121.10119;123.11691;133.06468;133.10120;137.13220;147.11667;161.05931;165.12701;193.12210	15eV and 40eV	-	15eV and 40eV	SDB058279;SDB004192;SDB018082;SDB057478;SDB058294;SDB039868;SDB024152
366	RSC00343	18.953	192.151	alpha-Ionone	Terpenoids	C13H20O	RSM00380p	193.159	193.159	0.128081	-	-	-	-	67.05496;79.05491;81.03406;81.07043;91.05481;93.07030;95.08589;105.07040;107.08598;109.10131;110.07156;119.08567;121.10114;133.10098;135.11664;147.11618;149.13216;151.09734;175.14789;193.04953;193.12233;193.14384;193.15851	15eV and 40eV	-	15eV and 40eV	SDB035954;SDB005263;SDB018696;SDB001669;SDB035955;SDB059150;SDB018719;SDB037280
367	RSC00344	8.413	192.151	gamma-Ionone	Terpenoids	C13H20O	RSM00379p	193.159	193.159	0.441399	-	-	-	-	81.07063;91.05460;93.07040;105.07024;107.08585;119.08569;133.06485;133.10121;135.08043;135.11681;161.05949;175.14799;193.08572;193.15840	15eV and 40eV	-	15eV and 40eV	SDB018696;SDB001669;SDB035954;SDB035955;SDB005263;SDB059150
368	RSC00345	5.623	194.058	4-Hydroxy-3-methoxycinnamic acid	Phenylpropanoid;Phenylpropanoid monomer;Ferulic acid	C10H10O4	RSM00384p	195.065	195.065	0.711558	RSM00214n	193.051	193.051	0.408183	89.03904;89.06017;93.07025;107.04942;117.03359;119.08568;134.03627;135.04414;135.11699;136.04706;145.02832;149.05969;163.03868;177.05438;195.06468;195.12045	15eV and 40eV	89.03973;105.07096;117.03452;121.02948;134.03743;137.02451;149.06078;178.02721;193.05078	15eV and 40eV	ReSpect_PT200110
369	RSC00346	4.867	194.058	Scytalone	-	C10H10O4	RSM00383p	195.065	195.065	0.666444	RSM00215n;RSM00214n	193.051	193.051	0.310799	89.03905;89.06020;117.03362;134.03644;135.04411;137.05984;138.06599;145.02831;148.97340;149.05957;162.03148;163.03873;177.05443;195.06445;195.08731;195.12076	15eV and 40eV	134.03737;137.02437;139.04012;149.06073;178.02713;193.05066	15eV and 40eV	Metlin_65532
370	RSC00347	3.765	194.058	Scytalone	-	C10H10O4	RSM00385p	195.065	195.065	0.615179	-	-	-	-	89.03913;117.03355;135.04422;145.02832;149.05971;163.03873;177.05446	15eV and 40eV	-	15eV and 40eV	Metlin_65532
371	RSC00348	2.093	194.115	-	-	-	RSM00386p	-	195.123	-	-	-	-	-	89.06007;107.07050;109.98925;111.04404;116.98583;125.05978;133.08569;135.04395;136.04779;145.02753;148.97325;149.05942;151.09595;153.05418;153.97902;171.98955;177.05377;195.12263	15eV and 40eV	-	15eV and 40eV	-
372	RSC00349	11.838	194.131	1alpha-Hydroxyisoondetianone	-	C12H18O2	RSM00387p	195.138	195.138	0.614007	-	-	-	-	81.07038;89.06019;93.07042;95.08591;105.07024;107.08583;109.10164;112.96690;119.08577;121.10115;131.08557;135.11671;149.13237;159.11664;177.05450;177.12714;195.11951;195.13811	15eV and 40eV	-	15eV and 40eV	SDB054989;SDB068126;SDB058293;SDB049308;SDB084686;SDB070186;SDB050085;SDB068180;SDB058235;SDB049306;SDB082672;SDB058234;SDB072790
373	RSC00350	12.144	194.131	Lyratyl acetate	-	C12H18O2	RSM00389p	195.138	195.138	0.562761	-	-	-	-	67.05490;69.07051;79.05483;81.07040;83.04960;89.06006;91.05443;93.07018;95.08580;97.06497;107.08562;131.08525;135.11681;149.13223;159.11639;195.11919;195.13797	15eV and 40eV	-	15eV and 40eV	SDB070186;SDB050085;SDB082672;SDB084686;SDB058235;SDB068126;SDB054989;SDB058293;SDB039180;SDB084741;SDB039119;SDB049308;SDB068180;SDB049306;SDB003331
374	RSC00351	8.891	194.131	Lyratyl acetate	-	C12H18O2	RSM00388p	195.138	195.138	0.614007	-	-	-	-	67.05508;69.07069;79.05495;81.07059;91.05479;93.07040;95.08598;107.08601;133.10124;135.11693;149.13260;159.11678;177.12735;195.10211;195.13768	15eV and 40eV	-	15eV and 40eV	SDB070186;SDB050085;SDB082672;SDB084686;SDB068126;SDB054989;SDB058235;SDB058293;SDB049308;SDB068180;SDB084741;SDB039180;SDB072790;SDB039119;SDB049306;SDB003331;SDB058234
375	RSC00352	9.924	194.131	6-Methyl-7-(3-oxobutyl)-bicyclo[4.1.0]heptan-3-one	-	C12H18O2	RSM00390p	195.138	195.138	0.562761	-	-	-	-	67.05498;69.07060;79.05483;81.03404;81.07046;91.05457;93.07030;95.08592;97.06504;107.08573;112.96693;131.08553;133.10123;135.11670;149.13255;159.11650;177.12692;195.13792	15eV and 40eV	-	15eV and 40eV	SDB084686;SDB070186;SDB068126;SDB050085;SDB054989;SDB082672;SDB058235;SDB058293;SDB068180;SDB049308;SDB084741;SDB039180;SDB039119;SDB049306;SDB072790;SDB003331
376	RSC00353	2.093	195.089	N-Acetyldopamine	-	C10H13NO3	RSM00391p	196.097	196.097	0.526684	-	-	-	-	89.05997;113.96384;113.98650;131.96121;131.99670;137.05951;147.04390;149.97141;150.00708;154.05801;154.90714;179.06990;195.91826	15eV and 40eV	-	15eV and 40eV	SDB068962
377	RSC00354	3.949	196.073	beta-Hydroxypropiovanillone	Phenylpropanoids	C10H12O4	RSM00395p	197.081	197.081	0.450902	RSM00221n	195.066	195.066	0.2505	79.05490;95.04954;105.03376;111.98454;123.04404;132.95821;150.96849;151.03882;155.97388;173.98466;179.06984	15eV and 40eV	75.00857;136.01630;150.03198;151.03973;151.08731;165.05539;180.04280;195.02965;195.06599	15eV and 40eV	SDB024107;SDB035885;SDB065776;SDB085083;SDB034485;SDB061090
378	RSC00355	5.152	196.073	beta-Hydroxypropiovanillone	Phenylpropanoids	C10H12O4	RSM00393p	197.081	197.081	0.501642	RSM00222n	195.066	195.066	0.199235	70.95848;107.08562;111.98445;125.05960;129.99472;132.95793;133.10092;135.11656;140.04637;150.96848;151.03870;155.06990;155.97377;161.09602;173.98431;179.07040;179.10617;197.08063;197.11668	15eV and 40eV	136.01642;149.02396;150.03197;151.04004;163.03989;165.05540;180.04240;195.06627	15eV and 40eV	SDB024107;SDB035885;SDB061090;SDB065776
379	RSC00356	3.606	196.073	beta-Hydroxypropiovanillone	Phenylpropanoids	C10H12O4	RSM00394p	197.081	197.081	0.450902	RSM00221n	195.066	195.066	0.2505	73.02908;125.05973;150.96878;151.03891;151.07426;155.97391;179.07011;197.08067	15eV and 40eV	75.00857;136.01630;150.03198;151.03973;151.08731;165.05539;180.04280;195.02965;195.06599	15eV and 40eV	SDB024107;SDB035885;SDB071356;SDB066593;SDB082959;SDB075362;SDB082958;SDB054277;SDB005603;SDB034505;SDB034547;SDB034485;SDB049092;SDB003722;SDB079350;SDB039490;SDB065776;SDB061090;SDB030936
380	RSC00357	4.53	196.073	4-Ethoxy-3-methoxybenzoic acid	-	C10H12O4	RSM00392p	197.081	197.081	0.501642	RSM00222n	195.066	195.066	0.199235	65.03934;70.95847;93.03391;110.03661;111.04424;111.98460;123.04400;125.05972;132.95818;137.05972;150.96873;151.03889;151.07503;153.05441;155.97398;173.98473;179.10603;197.08054	15eV and 40eV	136.01642;149.02396;150.03197;151.04004;163.03989;165.05540;180.04240;195.06627	15eV and 40eV	SDB071356;SDB034485;SDB024107;SDB049092;SDB034547
381	RSC00358	5.037	196.11	Phenol A	-	C11H16O3	RSM00399p	197.117	197.117	0.884612	RSM00223n	195.103	195.103	0.0736638	93.07039;105.07011;107.08582;109.10139;125.05977;133.10115;135.11678;137.05956;155.97342;161.09587;173.98450;179.10645;197.11702	15eV and 40eV	95.05016;135.08147;136.01645;150.03218;151.11273;165.05573;195.10263	15eV and 40eV	SDB075007;SDB068820;SDB056534;SDB073292;SDB000061;SDB073183;SDB074296;SDB054402
382	RSC00359	13.391	196.125	-	-	-	-	-	197.132	-	-	-	-	-	-	15eV and 40eV	-	15eV and 40eV	-
383	RSC00360	1	197.08	N-Acetyl-L-histidine	-	C8H11N3O3	RSM00403p	198.087	198.087	1.21778	-	-	-	-	60.08158;86.09691;95.06071;110.07143;139.01529;152.08150;154.13362;156.07651;198.08917	15eV and 40eV	-	15eV and 40eV	SDB029081;SDB024114
384	RSC00361	6.807	197.105	3,5-Dimethoxytyramine	-	C10H15NO3	RSM00408p	198.112	198.112	0.622601	RSM00229n	196.098	196.098	0.237917	74.93813;83.01326;97.02878;115.96416;124.03928;125.02332;125.05949;133.97462;139.03876;142.04958;153.09084;180.10088;181.08592;198.11203	15eV and 40eV	83.01388;138.01978;139.02762;160.84271;178.08777;196.09816	15eV and 40eV	SDB076957;SDB076953;SDB005763;SDB030329;SDB010289;SDB001431;SDB042047;SDB018205;SDB032360;SDB043528
385	RSC00362	0.892	197.116	-	-	-	RSM00409p	-	198.124	-	-	-	-	-	60.08160;95.06087;154.13370;179.99051;198.12305	15eV and 40eV	-	15eV and 40eV	-
386	RSC00363	6.496	197.141	-	-	-	RSM00410p	-	198.149	-	-	-	-	-	69.07050;74.93814;93.07023;115.96415;133.97470;135.11676;152.14304;154.12210;180.13774;198.12836;198.14824	15eV and 40eV	-	15eV and 40eV	-
387	RSC00364	0.865	197.978	-	-	-	RSM00411p	-	198.985	-	-	-	-	-	96.06416;98.97576;116.98543;134.99615;158.03004;174.98532;176.03995	15eV and 40eV	-	15eV and 40eV	-
388	RSC00365	9.775	198.125	(-)-Hydroxydihydrobovolide	-	C11H18O3	RSM00412p	199.133	199.133	0.675108	RSM00235n	197.118	197.118	0.123966	57.07066;102.09171;107.08575;111.04424;116.97201;125.05959;131.99536;135.08051;135.11665;145.10094;157.97432;158.15372;163.11130;175.98491;181.12204	15eV and 40eV	97.06585;99.08151;153.12860;179.10793;197.11850	15eV and 40eV	SDB079442
389	RSC00366	13.393	198.141	Guaiazulene	Terpenoids	C15H18	RSM00413p	199.148	199.148	1.1076	-	-	-	-	69.07069;131.08536;142.07744;143.08542;156.09338;157.10097;158.15372;170.10881;171.11649;184.12453;199.11200;199.14790	15eV and 40eV	-	15eV and 40eV	SDB033510;SDB000327;SDB073203
390	RSC00367	8.9	198.173	Cycluron	-	C11H22N2O	RSM00414p	199.18	199.18	0.769825	-	-	-	-	72.04510;74.09706;83.08604;100.07602;116.97205;199.18022	15eV and 40eV	-	15eV and 40eV	SDB040971
391	RSC00368	0.959	199.061	-	-	-	RSM00415p	-	200.068	-	-	-	-	-	83.06082;84.04496;127.08672;139.08649;154.09726;160.54210;183.08531;183.11282;200.06932;200.10323	15eV and 40eV	-	15eV and 40eV	-
392	RSC00369	0.831	200.065	-	-	-	-	-	201.072	-	-	-	-	-	-	15eV and 40eV	-	15eV and 40eV	-
393	RSC00370	1.064	201.031	-	-	-	RSM00429p	-	202.038	-	-	-	-	-	61.01144;119.01891;120.08082;137.01173;161.01137;163.99864;179.02199;184.09677;197.03258;202.10648	15eV and 40eV	-	15eV and 40eV	-
394	RSC00371	0.783	201.049	-	-	-	RSM00431p	-	202.056	-	-	-	-	-	101.00854;119.01885;124.02402;137.02922;142.03464;160.04507;161.02905;179.03949	15eV and 40eV	-	15eV and 40eV	-
395	RSC00372	1.991	201.1	-	-	-	RSM00436p	-	202.107	-	-	-	-	-	72.04501;73.02908;95.04945;98.02402;100.03954;116.03419;124.07561;142.08606;156.13815;174.05432;184.09599;202.10680;202.12288;202.21599	15eV and 40eV	-	15eV and 40eV	-
396	RSC00373	2.077	201.136	-	-	-	RSM00438p	-	202.144	-	-	-	-	-	60.08157;70.06593;86.09709;100.07621;100.11245;119.01905;125.02322;138.12776;142.15906;156.13824;174.05498;174.09126;179.02194;184.09650;184.20567;202.10709;202.12317;202.14378;202.21635	15eV and 40eV	-	15eV and 40eV	-
397	RSC00374	0.82	202.032	-	-	-	-	-	203.04	-	RSM00244n	-	201.026	-	-	15eV and 40eV	59.01373;157.03537;201.02531	15eV and 40eV	-
398	RSC00375	0.829	202.049	-	-	-	-	-	203.057	-	-	-	-	-	-	15eV and 40eV	-	15eV and 40eV	-
399	RSC00376	9.439	202.063	4-Hydroxy-5-methoxy-2-naphthaldehyde	-	C12H10O3	RSM00441p	203.07	203.07	0.808489	-	-	-	-	55.01866;91.05437;147.08044;171.04350;172.05148;175.07526;180.04433;185.05949;203.06970;203.10672;203.12578;203.14413	15eV and 40eV	-	15eV and 40eV	SDB070472;SDB078233;SDB040630;SDB029369;SDB042443;SDB042398;SDB043432;SDB057309
400	RSC00377	1.524	202.074	alpha,beta-Didehydrotryptophan	Alkaloids	C11H10N2O2	RSM00442p	203.081	203.081	0.578931	-	-	-	-	86.09699;115.03905;130.06512;143.03387;157.07594;185.07047;203.08138	15eV and 40eV	-	15eV and 40eV	SDB031051;SDB042655;SDB034565;SDB079791;SDB063610
401	RSC00378	6.127	202.111	-	-	-	RSM00443p	-	203.118	-	-	-	-	-	117.06982;120.96465;144.08061;162.05418;185.20865;186.09105;203.06999;203.12076;203.21964	15eV and 40eV	-	15eV and 40eV	-
402	RSC00379	1.96	202.132	H-Ala-Ile-OH	-	C9H18N2O3	RSM00444p	203.139	203.139	0.258178	-	-	-	-	86.09695;99.04433;120.96484;132.10185;143.03423;157.13219;162.05486;179.97784;203.11069;203.13898;203.22014	15eV and 40eV	-	15eV and 40eV	SDB024068;SDB026895;SDB021985;SDB022058;SDB024270
403	RSC00380	0.972	202.143	SDMA	-	C8H18N4O2	RSM00445p	203.15	203.15	0.717873	-	-	-	-	70.06579;71.06107;88.08738;115.08653;116.07067;144.10184;158.09201;158.12866;203.15010	15eV and 40eV	-	15eV and 40eV	SDB005190;SDB029403;SDB002934;SDB028232
404	RSC00381	1.069	203.079	-	-	-	-	-	204.086	-	-	-	-	-	-	15eV and 40eV	-	15eV and 40eV	-
405	RSC00382	1.007	203.115	-	-	-	-	-	204.123	-	-	-	-	-	-	15eV and 40eV	-	15eV and 40eV	-
406	RSC00383	2.934	203.116	-	-	-	RSM00447p	-	204.123	-	-	-	-	-	72.08148;118.08642;121.96625;139.01822;158.11734;162.03378;163.01797;180.04436;181.02858;186.03419;204.13872	15eV and 40eV	-	15eV and 40eV	-
407	RSC00384	0.838	203.988	-	-	-	-	-	204.995	-	-	-	-	-	-	15eV and 40eV	-	15eV and 40eV	-
408	RSC00385	15.5	204.078	-	-	-	RSM00448p	-	205.086	-	-	-	-	-	57.07068;65.03923;78.95262;119.97860;121.02837;122.94184;140.95203;149.02309;158.96260;163.96803;181.97864;204.99472	15eV and 40eV	-	15eV and 40eV	-
409	RSC00386	2.462	204.09	L-Tryptophan	N/A	C11H12N2O2	RSM00449p	205.097	205.097	0.914855	RSM00251n	203.083	203.083	0.356338	118.06502;132.08040;144.08043;146.05968;159.09122;170.05923;188.07008	15eV and 40eV	74.02469;116.05050;142.06609;159.09265;203.08263	15eV and 40eV	MassBank_BML01185
410	RSC00387	1.023	204.111	CHEBI:85894	-	C8H16N2O4	RSM00450p	205.118	205.118	0.667918	-	-	-	-	72.08134;74.02428;82.06567;84.08127;99.09200;100.07603;123.09163;124.07561;128.07051;130.08606;141.10202;142.08606;170.08078;187.10735;205.15419	15eV and 40eV	-	15eV and 40eV	SDB007730;SDB002931;SDB029687;SDB007729;SDB022151;SDB021991
411	RSC00388	8.26	204.115	-	-	-	RSM00451p	-	205.122	-	-	-	-	-	69.03413;93.07017;107.08601;109.06499;119.08565;119.97869;121.06470;121.10130;135.11667;144.09344;145.10112;147.08031;149.02290;159.11655;163.11142;163.96790;181.97878;205.12187	15eV and 40eV	-	15eV and 40eV	-
412	RSC00389	3.28	204.115	-	-	-	-	-	205.122	-	-	-	-	-	-	15eV and 40eV	-	15eV and 40eV	-
413	RSC00390	2.031	205.037	6-Hydroxykynurenate	-	C10H7NO4	RSM00453p	206.045	206.045	0.474213	-	-	-	-	104.04956;119.01921;132.04439;134.05978;142.03458;160.03900;162.05460;178.04951;188.03394;206.04439;206.08127	15eV and 40eV	-	15eV and 40eV	SDB030383;SDB032331;SDB020316;SDB028809
414	RSC00391	0.823	205.07	-	-	-	-	-	206.077	-	-	-	-	-	-	15eV and 40eV	-	15eV and 40eV	-
415	RSC00392	1.025	205.095	Casuarine	-	C8H15NO5	RSM00454p	206.102	206.102	0.837376	RSM00255n	204.088	204.088	0.257659	58.06607;84.04500;85.06543;90.05544;100.07606;101.06006;123.04420;124.07587;128.07076;142.08653;142.10570;142.12270;146.08121;160.04263;160.09676;162.05484;170.08093;188.09169;188.12621;206.10269;206.13844	15eV and 40eV	58.02973;71.01372;85.02942;88.04030;100.04027;116.07164;132.03014;132.06657;140.07162;158.08214;161.89423;162.07709;186.07698;204.02394;204.08763	15eV and 40eV	SDB072215
416	RSC00393	15.759	205.159	-	-	-	RSM00456p	-	206.167	-	-	-	-	-	57.07076;119.01899;132.04422;142.03467;146.05997;147.04376;147.06732;147.08002;149.02315;150.02640;160.04514;161.04672;191.14265;206.08061;206.16818	15eV and 40eV	-	15eV and 40eV	-
417	RSC00394	0.838	205.984	-	-	-	-	-	206.992	-	-	-	-	-	-	15eV and 40eV	-	15eV and 40eV	-
418	RSC00395	3.284	206.058	5,7-Dimethoxychromone	-	C11H10O4	RSM00457p	207.065	207.065	0.960085	-	-	-	-	80.94962;91.05477;119.04935;121.97569;123.96447;124.93880;124.96823;142.94951;147.04401;157.03967;160.96016;161.05956;161.09610;165.96524;175.03891;179.06892;183.97586;189.09116;190.04991;192.04108;207.06480	15eV and 40eV	-	15eV and 40eV	SDB076991
419	RSC00396	3.793	206.058	5,7-Dimethoxychromone	Phenylpropanoids	C11H10O4	RSM00458p	207.065	207.065	0.766909	RSM00260n	205.051	205.051	0.433064	91.05469;119.04923;132.02043;147.04387;157.03941;164.04671;175.03877;179.06985;192.04144;207.06499	15eV and 40eV	59.01376;131.05000;143.05006;159.04497;187.03995;205.05038	15eV and 40eV	SDB076991;SDB033147;SDB036679;SDB061086;SDB077014;SDB041893;SDB066954;SDB079614
420	RSC00397	5.497	206.058	5,7-Dimethoxychromone	Phenylpropanoids	C11H10O4	RSM00459p	207.065	207.065	0.766909	-	-	-	-	91.05466;119.04924;147.04387;157.03999;165.96481;175.03879;179.06953;192.04205;207.06496	15eV and 40eV	-	15eV and 40eV	SDB076991;SDB033147;SDB061086;SDB041893;SDB077014;SDB036679;SDB032849;SDB066954;SDB079614;SDB084757;SDB070394;SDB020061;SDB057211;SDB060927;SDB057254
421	RSC00398	5.315	206.094	Aristelegone C	-	C12H14O3	RSM00461p	207.102	207.102	0.213943	-	-	-	-	91.05452;119.04904;121.97531;128.06190;129.06966;133.10075;145.06435;147.04370;149.09573;157.06439;158.07187;161.05925;161.09550;165.96471;174.06711;175.03850;177.09053;179.06976;183.97531;189.09048;192.04129;207.06444;207.10034;207.13728	15eV and 40eV	-	15eV and 40eV	SDB080227;SDB052860;SDB054988;SDB084575
422	RSC00399	4.211	206.094	Aristelegone C	-	C12H14O3	RSM00460p	207.102	207.101	0.3588	-	-	-	-	67.05504;91.05450;93.07005;95.04929;95.08569;105.06998;107.08540;115.02117;119.04903;119.08540;121.97543;123.04391;133.10097;147.04364;149.09540;161.05920;161.09557;163.08591;165.96516;175.03851;177.05389;183.97519;189.06619;189.09030;192.04112;207.06441;207.10071;207.13745	15eV and 40eV	-	15eV and 40eV	SDB080227;SDB054988;SDB034302;SDB036099;SDB084575
423	RSC00400	3.931	206.131	3-Keto-beta-ionone	-	C13H18O2	RSM00464p	207.138	207.138	0.530159	-	-	-	-	67.05496;85.06542;91.05465;95.08588;105.07016;107.08562;119.04916;119.08558;121.10130;123.08044;147.04388;147.11696;149.09592;161.13202;165.12679;165.96510;175.03880;189.12718;207.06461;207.13734	15eV and 40eV	-	15eV and 40eV	SDB084652;SDB009244;SDB028336;SDB001762
424	RSC00401	4.716	206.131	3-Keto-beta-ionone	Prenol_Lipids(pubchem)	C13H18O2	RSM00463p	207.138	207.138	0.578436	-	-	-	-	67.05490;85.06525;93.07029;95.08586;105.07016;107.08575;113.05979;119.08553;121.10117;123.08035;135.11661;147.04393;147.11644;149.09579;161.13213;165.12703;189.12698;207.13739	15eV and 40eV	-	15eV and 40eV	SDB084652;SDB009244;SDB028336;SDB001762;SDB000719;SDB028670
425	RSC00402	7.533	206.131	3-Keto-beta-ionone	-	C13H18O2	RSM00465p	207.138	207.138	0.530159	-	-	-	-	69.03420;71.04984;91.05477;107.08584;109.06497;119.04932;119.08540;121.10126;121.97546;123.08042;137.09604;147.04401;149.09596;163.11137;164.04660;165.12691;165.96519;175.03882;179.07001;183.97612;189.12671;192.04155;207.06503;207.13757	15eV and 40eV	-	15eV and 40eV	SDB084652
426	RSC00403	5.714	208.073	Sinapyl aldehyde	Phenylpropanoids	C11H12O4	RSM00470p	209.081	209.081	1.29137	RSM00274n	207.066	207.066	0.7727	55.01875;91.05489;93.07042;103.05460;106.04182;117.03360;121.06487;131.04941;145.02838;149.05962;153.05461;163.07529;177.05447;181.08609;191.07034;209.08058	15eV and 40eV	59.01380;149.02405;177.01923;192.04285;207.06625	15eV and 40eV	Metlin_44806
427	RSC00404	1.981	208.085	Formyl-5-hydroxykynurenamine	-	C10H12N2O3	RSM00471p	209.092	209.092	0.489038	-	-	-	-	82.94830;94.06551;122.06014;123.97421;126.93756;140.03413;144.94786;146.05995;149.07086;150.05481;162.95863;163.05844;167.96365;185.97475;191.08163;209.09196	15eV and 40eV	-	15eV and 40eV	SDB030368;SDB008322;SDB021896
428	RSC00405	6.372	208.11	Coronafacic acid	-	C12H16O3	RSM00473p	209.117	209.117	0.786029	RSM00277n	207.103	207.103	0.0754601	55.01865;69.03412;79.05482;83.04970;91.05455;93.03384;93.07023;95.04945;97.02862;99.04436;106.04153;107.04931;107.08604;109.06490;121.06474;121.10106;125.02338;125.05939;137.09576;149.05943;149.09563;153.05429;153.09087;163.11124;167.96338;177.05431;191.10612;209.08086;209.11656	15eV and 40eV	59.01394;121.06599;137.09732;163.11295;192.04308;207.06693;207.10294	15eV and 40eV	SDB038273;SDB018084;SDB042934;SDB068280;SDB056205;SDB049668;SDB050148;SDB071886
429	RSC00406	1.638	208.121	-	-	-	RSM00474p	-	209.129	-	-	-	-	-	106.02901;110.06030;122.06009;123.97424;146.05992;150.05481;152.07040;164.07033;167.96367;180.06508;185.97408;192.06557;209.09406;209.12830	15eV and 40eV	-	15eV and 40eV	-
430	RSC00407	3.836	208.146	-	-	-	RSM00476p	-	209.153	-	-	-	-	-	55.05511;67.92501;82.94836;83.04970;83.08606;107.08593;109.06503;109.10155;123.97433;126.93757;144.94797;151.11159;162.95842;167.14267;167.96376;185.97438;209.15291	15eV and 40eV	-	15eV and 40eV	-
431	RSC00408	7.789	208.146	3-Hydroxy-beta-ionone	-	C13H20O2	RSM00478p	209.154	209.153	0.668791	-	-	-	-	71.04982;81.07045;83.04968;93.07022;95.04951;95.08595;106.04169;107.08584;109.10145;121.06488;121.10124;125.09602;133.10107;135.08037;145.02827;149.05952;149.09581;149.13243;151.11157;163.14803;173.13240;177.05441;191.14275;209.15300	15eV and 40eV	-	15eV and 40eV	SDB080142;SDB059368;SDB018695;SDB001630;SDB077894;SDB082628;SDB050146;SDB018617;SDB059152
432	RSC00409	5.043	208.146	3-Hydroxy-beta-ionone	-	C13H20O2	RSM00477p	209.154	209.153	0.668791	-	-	-	-	55.05507;83.04969;83.08604;93.07017;95.04945;97.06514;107.08572;109.06496;109.10128;111.08064;121.06483;121.10131;125.09573;133.10109;135.08044;149.05937;149.13211;151.11148;153.09038;167.14272;167.96320;173.13234;191.14232;209.15282	15eV and 40eV	-	15eV and 40eV	SDB080142;SDB001630;SDB059368;SDB018695;SDB082628;SDB050146;SDB077894;SDB082801;SDB059152;SDB018617
433	RSC00410	0.899	208.949	-	-	-	RSM00480p	-	209.957	-	-	-	-	-	94.92980;168.96791;192.92987;209.95589;209.97440	15eV and 40eV	-	15eV and 40eV	-
434	RSC00411	1.289	209.109	-	-	-	-	-	210.116	-	-	-	-	-	-	15eV and 40eV	-	15eV and 40eV	-
435	RSC00412	4.266	210.089	-	-	-	RSM00483p	-	211.096	-	-	-	-	-	57.03436;70.06573;75.04476;91.05466;95.04910;105.07025;109.06516;119.08550;125.09595;137.05968;151.03860;165.05440;167.07045;193.08563;193.12177;211.14587	15eV and 40eV	-	15eV and 40eV	-
436	RSC00413	2.196	210.089	Sinapyl alcohol	Phenylpropanoids	C11H14O4	RSM00484p	211.096	211.096	0.23178	-	-	-	-	72.08153;91.05467;93.06999;103.05463;105.07018;121.06488;123.04414;133.06470;149.05956;151.03893;161.05974;166.06271;167.07001;181.08562	15eV and 40eV	-	15eV and 40eV	SDB028742
437	RSC00414	6.313	210.125	(-)-Jasmonic acid	Fatty acids related compounds	C12H18O3	RSM00485p	211.133	211.133	1.42091	RSM00289n	209.118	209.118	0.191279	69.03419;69.07053;81.07040;83.04967;85.06524;97.06512;107.08581;109.06499;111.08035;123.04420;123.08044;127.07533;151.11174;155.07010;165.12730;179.07001;193.12204;211.13220	15eV and 40eV	59.01381;71.01378;137.09706;191.10770;209.11824	15eV and 40eV	Metlin_3345
438	RSC00415	9.786	210.125	Libanotic acid	Fatty acids related compounds	C12H18O3	RSM00486p	211.133	211.133	1.39456	-	-	-	-	55.05514;67.05500;79.05487;81.03415;81.07050;83.04974;83.08613;91.05470;93.07035;95.04962;95.08595;105.07030;119.08578;133.10114;147.11661;157.10118;175.11162;193.12219;211.13232	15eV and 40eV	-	15eV and 40eV	SDB050081;SDB018337;SDB049603;SDB038581;SDB042927;SDB032342;SDB043097;SDB054986;SDB059181;SDB055277;SDB080776;SDB080775;SDB048947;SDB059845;SDB049304;SDB079622
439	RSC00416	3.935	210.125	6-Acetoxy-trans-pinocarveol	Fatty acids related compounds	C12H18O3	RSM00488p	211.133	211.133	0.873555	-	-	-	-	71.04989;81.07040;93.07030;95.04956;95.08603;99.04448;107.08608;109.06509;109.10140;111.08070;133.10132;135.08057;151.11174;153.09087;169.12222;175.11145;193.12178;211.13315	15eV and 40eV	-	15eV and 40eV	SDB049304;SDB048947;SDB080776;SDB080775;SDB049603;SDB059845;SDB038581;SDB042927;SDB043097;SDB032342
440	RSC00417	3.627	210.125	-	-	-	-	-	211.133	-	-	-	-	-	-	15eV and 40eV	-	15eV and 40eV	-
441	RSC00418	7.411	210.162	alpha-Cyclogeraniol acetate	-	C13H22O2	RSM00490p	211.169	211.169	0.615355	-	-	-	-	67.05499;69.07063;81.07054;83.04976;95.08598;107.08584;109.06503;109.10146;119.08548;121.10151;123.08052;133.10104;135.11679;137.09598;151.11156;175.14806;179.07011;193.15881	15eV and 40eV	-	15eV and 40eV	SDB065848;SDB017554
442	RSC00419	1.405	211.084	CJ 14877	-	C10H13NO4	RSM00492p	212.092	212.092	0.292793	-	-	-	-	88.95280;94.06550;134.06018;136.07556;147.96567;152.07088;162.05470;166.08542;184.09712;194.08087;195.07675;212.09059;212.14618	15eV and 40eV	-	15eV and 40eV	SDB053574;SDB071150;SDB026508;SDB042394;SDB031391;SDB026088;SDB024494;SDB008460
443	RSC00420	4.247	212.068	-	-	-	-	-	213.076	-	-	-	-	-	-	15eV and 40eV	-	15eV and 40eV	-
444	RSC00421	2.566	212.068	C-veratroylglycol	-	C10H12O5	RSM00507p	213.076	213.076	0.767258	RSM00296n	211.061	211.061	0.0308726	107.04948;110.03652;125.05974;135.04402;149.05960;151.03886;153.05447;165.05447;167.07019;177.05437;195.06483	15eV and 40eV	108.02168;148.01656;152.01138;153.05563;163.04002;181.05060;211.02524;211.06105	15eV and 40eV	SDB069418;SDB004767;SDB048873;SDB034495;SDB066454
445	RSC00422	12.065	212.12	11,12-Dihydrolactaroviolin	-	C15H16O	RSM00508p	213.127	213.127	1.76013	-	-	-	-	88.07617;97.06525;121.06473;129.06978;143.08543;157.10054;169.10091;171.07996;171.11678;213.12701;213.16191	15eV and 40eV	-	15eV and 40eV	SDB057687;SDB057327;SDB057390;SDB083184;SDB036845;SDB057666;SDB059146;SDB057693;SDB059137;SDB057361;SDB059147;SDB057431;SDB037248;SDB053153
446	RSC00423	13.39	212.12	15-Cadalenal	-	C15H16O	RSM00509p	213.127	213.127	1.38477	-	-	-	-	88.07608;143.08490;157.10109;185.13223;213.12717;213.16286	15eV and 40eV	-	15eV and 40eV	SDB057327;SDB036845;SDB059146;SDB083184;SDB057687;SDB057390;SDB059147;SDB059137;SDB057361;SDB057666;SDB057431;SDB057693;SDB037248;SDB053153
447	RSC00424	9.925	212.141	3,7-Dimethyl-2,5-octadiene-1,7-diol	-	C12H20O3	RSM00510p	213.149	213.148	1.4755	-	-	-	-	55.05509;67.05489;69.07050;79.05482;81.07039;83.08598;91.05446;93.07018;95.08583;107.08569;121.10105;133.10078;135.11658;149.13200;159.11646	15eV and 40eV	-	15eV and 40eV	SDB048626;SDB080691;SDB079550;SDB042941;SDB032333;SDB060711;SDB060710;SDB059843;SDB048691;SDB059847
448	RSC00425	8.891	212.141	3,7-Dimethyl-2,5-octadiene-1,7-diol	-	C12H20O3	RSM00513p	213.149	213.148	0.959426	-	-	-	-	67.05502;69.07067;79.05492;81.07053;83.08612;91.05469;93.07035;95.08593;107.08581;121.10132;133.10127;135.11668;149.13249;159.11662	15eV and 40eV	-	15eV and 40eV	SDB048626;SDB080691;SDB042941;SDB032333;SDB079550;SDB060711;SDB060710;SDB059843;SDB059847;SDB048691;SDB009271;SDB021160
449	RSC00426	12.146	212.141	MKN-003B	-	C12H20O3	RSM00512p	213.149	213.148	1.05326	-	-	-	-	67.05502;69.07055;79.05490;81.07054;83.08605;93.07028;95.08598;107.08574;149.13216;213.16281	15eV and 40eV	-	15eV and 40eV	SDB080691;SDB048626;SDB060711;SDB060710;SDB042941;SDB032333
450	RSC00427	15.604	213.209	-	-	-	RSM00514p	-	214.216	-	-	-	-	-	57.07078;71.08614;158.09572;214.18065;214.21637;214.25150	15eV and 40eV	-	15eV and 40eV	-
451	RSC00428	1.032	215.056	-	-	-	RSM00516p	-	216.063	-	-	-	-	-	62.06087;70.06580;72.08150;73.08494;98.98463;152.07048;170.08116;175.04475;216.08507;216.12277	15eV and 40eV	-	15eV and 40eV	-
452	RSC00429	7.539	215.152	-	-	-	RSM00519p	-	216.159	-	-	-	-	-	62.06083;67.05495;81.07032;109.10131;121.00740;139.01753;198.14830;199.13240;216.15810;216.19489	15eV and 40eV	-	15eV and 40eV	-
453	RSC00430	8.253	215.152	Ethyl 3-(N-butylacetamido)propionate	-	C11H21NO3	RSM00520p	216.159	216.159	0.756558	-	-	-	-	86.09690;128.10693;170.11726;174.14854;199.05246;216.15977;216.19463	15eV and 40eV	-	15eV and 40eV	SDB040708
454	RSC00431	3.331	216.09	Lycoperodine 1	-	C12H12N2O2	RSM00522p	217.097	217.097	0.495788	-	-	-	-	73.06569;74.02442;86.09704;103.03953;111.04429;115.07584;144.08089;155.07048;171.09142;217.09779	15eV and 40eV	-	15eV and 40eV	SDB063223;SDB026998
455	RSC00432	1.248	216.111	-	-	-	-	-	217.118	-	-	-	-	-	-	15eV and 40eV	-	15eV and 40eV	-
456	RSC00433	4.611	216.136	-	-	-	-	-	217.144	-	-	-	-	-	-	15eV and 40eV	-	15eV and 40eV	-
457	RSC00434	1.307	216.147	Val Val	-	C10H20N2O3	RSM00524p	217.155	217.154	0.782853	-	-	-	-	55.05508;70.06580;72.08142;74.06065;88.07609;116.07071;118.08630;171.14891;217.12012;217.15414	15eV and 40eV	-	15eV and 40eV	Metlin_23988
458	RSC00435	2.467	217.097	-	-	-	RSM00528p	-	218.103	-	-	-	-	-	72.08150;98.97570;116.98624;147.04398;154.12245;172.13345;177.03326;218.11890;218.15483	15eV and 40eV	-	15eV and 40eV	-
459	RSC00436	0.954	218.019	-	-	-	-	-	219.026	-	-	-	-	-	-	15eV and 40eV	-	15eV and 40eV	-
460	RSC00437	10.781	218.058	4,4a-Dihydrodibenzo-p-dioxin-4,4a-diol	-	C12H10O4	RSM00539p	219.065	219.065	0.770548	-	-	-	-	119.04922;147.04375;172.95197;219.06467;219.15604;219.17456	15eV and 40eV	-	15eV and 40eV	SDB007532;SDB005279;SDB031827;SDB077943;SDB077925;SDB084931;SDB071075;SDB057231;SDB034130;SDB053982;SDB081220;SDB072064;SDB042444
461	RSC00438	7.397	218.058	2,7-Dihydroxy-5-methyl-1-naphthoate	-	C12H10O4	RSM00541p	219.065	219.065	0.587953	-	-	-	-	115.05408;131.08557;141.06995;159.04361;159.07985;160.05142;174.06689;175.07487;189.09052;201.05304;201.09023;219.06502;219.10062	15eV and 40eV	-	15eV and 40eV	SDB042444
462	RSC00439	7.621	218.058	2,7-Dihydroxy-5-methyl-1-naphthoate	-	C12H10O4	RSM00542p	219.065	219.065	0.542305	-	-	-	-	115.05424;129.06984;131.08545;141.06947;143.04893;159.04378;159.07990;160.05156;174.06726;175.07500;187.03856;189.09071;201.05310;201.09058;219.06572;219.10092	15eV and 40eV	-	15eV and 40eV	SDB042444;SDB081220;SDB072064
463	RSC00440	2.796	218.074	-	-	-	-	-	219.081	-	-	-	-	-	-	15eV and 40eV	-	15eV and 40eV	-
464	RSC00441	6.363	218.094	1,2,3-Trimethoxynaphthalene	-	C13H14O3	RSM00544p	219.102	219.101	1.0694	-	-	-	-	129.06969;131.08536;141.06967;157.06451;159.08009;169.06369;174.06712;186.06744;189.09062;201.09047;219.10100	15eV and 40eV	-	15eV and 40eV	SDB078716;SDB078717;SDB032816;SDB080252;SDB065745;SDB032591;SDB032843;SDB074793;SDB055106;SDB054058
465	RSC00442	4.5	218.094	1,2,4-Trimethoxynaphthalene	-	C13H14O3	RSM00545p	219.102	219.101	0.932482	-	-	-	-	129.06995;131.08556;132.08093;141.06982;157.06468;158.07262;159.08011;159.09171;160.07553;169.06439;170.07256;174.06740;175.07497;186.06741;189.09091;191.10654;201.09077;202.08607;219.10132;219.17380	15eV and 40eV	-	15eV and 40eV	SDB078717;SDB078716;SDB080252;SDB065745;SDB032816;SDB032591;SDB032843;SDB074793
466	RSC00443	7.59	218.094	1,2,3-Trimethoxynaphthalene	-	C13H14O3	RSM00546p	219.102	219.101	0.886841	-	-	-	-	115.05418;129.06969;131.08528;141.06964;157.06444;158.07202;159.07999;160.05147;169.06442;174.06712;175.07491;186.06705;189.09055;201.05368;201.09042;219.06419;219.10080;219.17413	15eV and 40eV	-	15eV and 40eV	SDB078716;SDB078717;SDB065745;SDB032816;SDB080252;SDB032591;SDB032843;SDB074793;SDB055106
467	RSC00444	5.235	218.094	1,2,3-Trimethoxynaphthalene	-	C13H14O3	RSM00547p	219.102	219.101	0.749918	-	-	-	-	129.06984;131.08545;141.06964;157.06461;159.08011;169.06436;174.06717;175.07532;176.06966;186.06760;189.09064;201.09059;219.06828;219.10110	15eV and 40eV	-	15eV and 40eV	SDB078716;SDB078717;SDB032816;SDB065745;SDB080252;SDB032591;SDB032843;SDB055106;SDB074793
468	RSC00445	1.027	218.126	Lysopine	-	C9H18N2O4	RSM00550p	219.134	219.134	0.853661	-	-	-	-	61.01147;72.08141;74.06065;84.04489;84.08130;86.06052;86.09689;90.05534;90.09176;116.07037;130.04970;130.08614;156.06529;184.09680;201.12276;202.07089;219.13460;219.17076	15eV and 40eV	-	15eV and 40eV	SDB043522;SDB029595;SDB006390;SDB021971
469	RSC00446	1.851	218.126	H-Ser-Leu-OH	-	C9H18N2O4	RSM00549p	219.134	219.134	0.899296	-	-	-	-	60.04527;72.08148;86.09702;87.05564;132.10199;173.12848;201.12326;219.13417;219.17445	15eV and 40eV	-	15eV and 40eV	SDB022107;SDB021971;SDB022166
470	RSC00447	1.248	218.126	L-leucyl-L-serine	-	C9H18N2O4	RSM00548p	219.134	219.134	0.899296	-	-	-	-	72.08140;73.06544;74.06064;84.04489;84.08121;86.09686;90.09173;130.04970;156.10161;184.09656;201.12296;202.10699;219.13419	15eV and 40eV	-	15eV and 40eV	SDB021971;SDB022166;SDB022107;SDB026147;SDB043522;SDB029595;SDB006390
471	RSC00448	0.983	218.163	-	-	-	-	-	219.17	-	-	-	-	-	-	15eV and 40eV	-	15eV and 40eV	-
472	RSC00449	1.007	219.11	Hyacinthacine C1	-	C9H17NO5	RSM00556p	220.118	220.118	1.14779	-	-	-	-	72.08155;84.04494;85.02898;102.05538;110.09682;130.04994;138.09106;156.10197;160.95163;174.11241;179.02180;184.09644;202.10730;220.11797	15eV and 40eV	-	15eV and 40eV	SDB072577;SDB027103;SDB027902
473	RSC00450	2.14	219.11	Sodium pantothenate	Other;Vitamin	C9H17NO5	RSM00558p	220.118	220.118	0.784348	RSM00321n	218.103	218.103	0.333094	72.04504;85.06525;90.05537;98.02399;103.07568;116.03429;124.07557;184.09651;202.10703;220.11754	15eV and 40eV	71.01375;71.05009;88.04026;99.04523;146.08218;218.10324	15eV and 40eV	ReSpect_PT106370
474	RSC00451	1.257	219.147	Miglustat	-	C10H21NO4	RSM00559p	220.154	220.154	1.08177	-	-	-	-	55.05504;72.08147;73.06529;84.04507;85.06527;86.09683;87.10012;90.09156;114.09145;148.09715;156.13806;174.11218;174.14871;179.02242;202.14330;220.11795;220.15395	15eV and 40eV	-	15eV and 40eV	SDB016570
475	RSC00452	5.639	220.073	-	-	-	RSM00561p	-	221.081	-	-	-	-	-	91.05470;105.07018;119.04949;145.06477;147.04408;175.07492;177.09143;221.08029	15eV and 40eV	-	15eV and 40eV	-
476	RSC00453	1.993	220.084	-	-	-	-	-	221.092	-	RSM00326n;RSM00327n	-	219.077	-	-	15eV and 40eV	59.01382;86.02500;92.05077;144.04518;146.04854;157.07698;175.08751;201.06659;219.07707	15eV and 40eV	-
477	RSC00454	1.524	220.085	7-HYDROXY-DL-TRYPTOPHAN	-	C11H12N2O3	RSM00563p	221.092	221.092	1.00526	RSM00326n	219.078	219.077	0.375456	130.06506;132.04430;157.07584;158.05981;175.08638;203.08128	15eV and 40eV	59.01382;86.02500;92.05077;144.04518;146.04854;157.07698;175.08751;201.06659;219.07707	15eV and 40eV	SDB008586;SDB027059;SDB020531;SDB024358;SDB027998;SDB005609;SDB027755;SDB000435;SDB005294;SDB008970;SDB041506;SDB021900;SDB007948;SDB026002
478	RSC00455	1.023	220.106	-	-	-	-	-	221.113	-	-	-	-	-	-	15eV and 40eV	-	15eV and 40eV	-
479	RSC00456	11.883	220.146	Oblongolide	Terpenoids	C14H20O2	RSM00565p	221.154	221.153	1.26555	-	-	-	-	69.07035;81.07024;85.02881;95.08563;107.08576;119.08576;133.10112;151.07541;161.13217;163.11121;179.14287;203.14246;221.15309	15eV and 40eV	-	15eV and 40eV	SDB033355;SDB068869;SDB033508;SDB068932;SDB057605;SDB072329;SDB072869;SDB058488;SDB077069
480	RSC00457	10.56	220.146	Oblongolide	Terpenoids	C14H20O2	RSM00566p	221.154	221.153	1.03946	-	-	-	-	67.05489;79.05474;81.07043;91.05453;93.07029;95.04933;95.08579;105.06995;107.08588;119.08579;121.10109;161.13208;175.14786;221.15256;221.18813	15eV and 40eV	-	15eV and 40eV	SDB033355;SDB072329;SDB068932;SDB072869;SDB068869;SDB077069;SDB058488;SDB033508
481	RSC00458	0.944	220.178	-	-	-	RSM00567p	-	221.186	-	-	-	-	-	60.08154;84.08121;104.10725;221.04164;221.18509	15eV and 40eV	-	15eV and 40eV	-
482	RSC00459	0.951	221.012	-	-	-	RSM00568p	-	222.019	-	-	-	-	-	86.09682;162.94563;222.01923	15eV and 40eV	-	15eV and 40eV	-
483	RSC00460	1.032	221.049	-	-	-	RSM00569p	-	222.057	-	-	-	-	-	58.06604;61.01161;69.03426;73.02901;74.06078;79.02189;85.02905;91.05461;97.02869;106.05029;119.04927;126.05510;138.05522;144.06541;150.95091;161.01176;176.09071;176.12814;178.12245;179.02200;185.02930;186.07553;191.02232;198.98515;204.08661;222.01929;222.09602;222.11270;222.13350	15eV and 40eV	-	15eV and 40eV	-
484	RSC00461	1.066	221.09	-	-	-	-	-	222.097	-	-	-	220.083	-	-	15eV and 40eV	-	15eV and 40eV	-
485	RSC00462	15.5	222.089	Monoisobutyl phthalate	-	C12H14O4	RSM00575p	223.096	223.096	1.6985	-	-	-	-	57.07067;58.06575;121.02827;149.02312;167.03333;223.11502	15eV and 40eV	-	15eV and 40eV	SDB026474
486	RSC00463	2.339	222.1	Phe-gly	-	C11H14N2O3	RSM00576p	223.108	223.107	1.44468	-	-	-	-	58.06589;61.01151;73.02910;98.97569;107.04960;120.05252;120.08095;131.04904;139.01831;149.05971;163.01805;166.08614;177.10225;179.12613;181.02827;223.02174;223.05916;223.11488;223.14648	15eV and 40eV	-	15eV and 40eV	SDB021976;SDB026504
487	RSC00464	5.338	222.125	Annuionone B	Prenol_Lipids(pubchem)	C13H18O3	RSM00577p	223.133	223.133	0.826576	RSM00336n	221.118	221.118	0.110511	83.04962;93.07027;95.08581;111.08054;121.06480;135.11642;139.07503;159.11656;165.09074;177.12686;181.12169;187.11139;205.12195;223.13239	15eV and 40eV	59.01379;73.02941;123.04509;161.04581;161.09686;165.09175;177.05531;178.09975;179.10768;203.10782;206.09476;221.04547;221.11823	15eV and 40eV	SDB071234;SDB029694;SDB028843;SDB000789;SDB016351;SDB080228;SDB081877;SDB075031;SDB079620;SDB059861
488	RSC00465	0.903	222.965	-	-	-	RSM00579p	-	223.972	-	-	-	-	-	73.02899;85.02887;94.92999;97.02867;138.03375;143.01871;155.01859;173.02936;192.05522;223.97151	15eV and 40eV	-	15eV and 40eV	-
489	RSC00466	1.342	223.048	4-(2-Amino-3-hydroxyphenyl)-2,4-dioxobutanoate	-	C10H9NO5	-	224.055	224.055	0.278471	RSM00339n	222.041	222.041	0.235961	-	15eV and 40eV	59.01376;134.02470;150.05586;160.04024;162.01952;176.03540;222.04100	15eV and 40eV	SDB030366;SDB030373;SDB028156;SDB010383;SDB029167
490	RSC00467	0.829	224.002	-	-	-	-	-	225.008	-	-	-	-	-	-	15eV and 40eV	-	15eV and 40eV	-
491	RSC00468	0.829	224.064	-	-	-	RSM00580p	-	225.072	-	-	-	-	-	101.00871;119.01909;124.02440;137.02950;142.03493;160.04541;161.02936;179.03990	15eV and 40eV	-	15eV and 40eV	-
492	RSC00469	5.494	224.068	2-Benzylmalic acid	Phenylpropanoids	C11H12O5	RSM00582p	225.076	225.075	2.01481	-	-	-	-	91.05467;93.07043;94.07355;95.08591;99.04445;119.04926;122.06804;147.04387;157.03958;165.05438;166.05563;175.03876;179.06987;183.09169;192.04153;207.06497;207.13759;225.13326	15eV and 40eV	-	15eV and 40eV	SDB042285;SDB027646;SDB004323;SDB060928
493	RSC00470	3.805	224.068	-	-	-	-	-	225.075	-	-	-	-	-	-	15eV and 40eV	-	15eV and 40eV	-
494	RSC00471	4.2	224.105	2,4-Dihydroxy-6-pentylbenzoate	-	C12H16O4	-	225.112	225.112	0.839547	RSM00349n	223.098	223.098	0.0493416	-	15eV and 40eV	59.01372;119.05006;123.04514;123.08103;139.07640;145.02954;151.07632;161.06093;161.09708;164.08412;179.10745;223.06238;223.09724	15eV and 40eV	SDB042082;SDB070673;SDB024671;SDB019423;SDB068281
495	RSC00472	5.831	224.141	Sundiversifolide	-	C13H20O3	RSM00583p	225.149	225.148	1.30803	-	-	-	-	59.04995;69.03410;79.05480;81.07051;87.04457;91.05443;93.07023;95.08595;105.07020;107.08579;109.06512;119.04932;119.08559;123.08045;147.11690;149.09593;151.11154;161.13208;175.03848;189.12706;207.06470;207.13765;225.12865	15eV and 40eV	-	15eV and 40eV	SDB073098;SDB079175;SDB059121;SDB003892;SDB018738;SDB078762;SDB042936;SDB067685;SDB071233;SDB000931;SDB002110;SDB028435;SDB029665;SDB001520;SDB019091;SDB002984;SDB035261;SDB042928;SDB038582;SDB042931;SDB080690
496	RSC00473	3.931	224.141	-	-	-	-	-	225.148	-	-	-	-	-	-	15eV and 40eV	-	15eV and 40eV	-
497	RSC00474	3.816	226.084	Ficusol	-	C11H14O5	RSM00586p	227.091	227.091	1.29264	RSM00356n	225.077	225.077	0.326768	55.01865;69.07048;73.02908;79.05492;95.04948;96.08114;100.11247;109.06482;113.10741;114.09148;123.04416;140.04669;155.07007;163.01791;181.02872;181.04919;181.08281;184.09930;186.03429;209.08128;209.16531;227.09105;227.17505	15eV and 40eV	121.02934;165.01935;166.06351;180.04283;181.05075;181.08730;195.03000;195.06636;210.05342;225.04037;225.07695	15eV and 40eV	SDB067644;SDB079524;SDB082257;SDB079523;SDB018582;SDB022932;SDB061091;SDB016400;SDB016401;SDB072386;SDB049101;SDB068101;SDB082488
498	RSC00475	5.104	226.084	-	-	-	RSM00587p	-	227.091	-	-	-	-	-	55.05489;69.07051;93.06994;95.08554;96.08112;100.11234;107.08562;113.10736;114.09140;123.08034;135.08028;139.07521;163.01776;163.07477;167.06990;181.02818;181.04915;184.09909;209.08055;209.16536;227.15382;227.17476	15eV and 40eV	-	15eV and 40eV	-
499	RSC00476	7.514	226.12	Chloriolide	-	C12H18O4	RSM00588p	227.128	227.127	1.1846	RSM00358n	225.113	225.113	0.0402286	67.05499;79.05482;81.07044;83.08608;93.07027;95.08589;96.08115;100.11241;107.04937;107.08575;119.08562;121.10118;135.11671;145.10098;163.01784;163.11143;181.02840;181.12177;184.09926;186.03387;209.16466;227.12730;227.17471	15eV and 40eV	97.02942;99.00874;110.03736;163.11285;181.12363;207.10281;225.11339	15eV and 40eV	SDB076328;SDB083088;SDB053572;SDB042929;SDB042930;SDB019763;SDB001173;SDB042940;SDB075355;SDB048617;SDB041004;SDB067629;SDB021352
500	RSC00477	1.26	226.131	-	-	-	-	-	227.139	-	-	-	-	-	-	15eV and 40eV	-	15eV and 40eV	-
501	RSC00478	10.293	226.156	-	-	-	RSM00589p	-	227.164	-	-	-	-	-	67.05493;71.04976;79.05476;81.07041;93.07033;95.08592;96.08101;100.11233;114.09160;135.11688;163.01790;181.02840;184.09918;209.16565;227.14694;227.17532	15eV and 40eV	-	15eV and 40eV	-
502	RSC00479	4.7	226.157	-	-	-	RSM00590p	-	227.164	-	-	-	-	-	55.05508;69.07052;71.04989;81.07042;93.07028;95.08578;96.08112;100.11245;107.08576;109.10130;114.09138;121.10109;125.09626;151.11172;163.01778;167.06987;181.02878;181.04930;184.09924;209.16618;227.17526	15eV and 40eV	-	15eV and 40eV	-
503	RSC00480	5.337	226.157	Annuionone G	-	C13H22O3	RSM00592p	227.164	227.164	1.0766	-	-	-	-	67.05497;69.03423;69.07065;71.04990;79.05488;81.07053;83.08609;93.07037;95.08598;96.08124;97.10155;100.11248;107.08587;109.10142;111.08073;114.09158;121.10133;125.09623;135.08044;151.11162;163.14792;173.13220;181.02841;184.09938;191.14278;227.17648	15eV and 40eV	-	15eV and 40eV	SDB071237
504	RSC00481	3.836	226.157	-	-	-	-	-	227.164	-	-	-	-	-	-	15eV and 40eV	-	15eV and 40eV	-
505	RSC00482	2.556	226.168	1,8-Diazacyclotetradecane-2,9-dione	-	C12H22N2O2	RSM00593p	227.175	227.175	1.26754	-	-	-	-	69.07059;96.08121;100.11254;113.10760;114.09158;163.01791;184.09940;209.16472;227.17513	15eV and 40eV	-	15eV and 40eV	SDB029717;SDB042168;SDB074000;SDB049499
506	RSC00483	11.691	226.172	-	-	-	RSM00594p	-	227.179	-	-	-	-	-	81.07052;96.08095;100.11243;102.96855;114.09154;120.97919;121.00774;131.08572;139.01794;145.10095;163.01781;171.11618;181.02832;184.09923;186.03378;204.04440;209.16487;227.17653	15eV and 40eV	-	15eV and 40eV	-
507	RSC00484	16.218	226.193	-	-	-	RSM00595p	-	227.2	-	-	-	-	-	55.05499;57.07072;69.07058;83.08613;96.08105;97.10148;100.11235;114.09138;184.09924;209.16437;227.15198;227.17470	15eV and 40eV	-	15eV and 40eV	-
508	RSC00485	16.989	227.225	-	-	-	RSM00602p	-	228.232	-	-	-	-	-	57.07055;60.04523;184.09927;185.10266;228.17865;228.23196	15eV and 40eV	-	15eV and 40eV	-
509	RSC00486	16.063	227.225	Halaminol C	-	C14H29NO	RSM00601p	228.232	228.232	0.983881	-	-	-	-	57.07086;88.07623;102.09167;104.99276;116.10707;185.10303;228.17964;228.23203	15eV and 40eV	-	15eV and 40eV	SDB080539;SDB080537
510	RSC00487	14.719	228.136	-	-	-	RSM00607p	-	229.143	-	-	-	-	-	57.03437;67.05497;81.07063;83.08601;95.08569;109.10138;119.08566;173.11711;229.14163;229.19405	15eV and 40eV	-	15eV and 40eV	-
511	RSC00488	9.618	228.136	Cladospolide B	-	C12H20O4	RSM00613p	229.143	229.143	1.08718	-	-	-	-	57.03428;67.05489;81.03403;81.07038;83.08598;91.05446;95.08578;109.10131;119.08530;173.11696;211.13181;212.06483;229.06743;229.14209	15eV and 40eV	-	15eV and 40eV	SDB080348;SDB018338;SDB070132;SDB038572
512	RSC00489	8.255	228.136	Herbarumin I	-	C12H20O4	RSM00611p	229.143	229.143	1.17446	RSM00366n	227.129	227.129	0.216265	57.03435;67.05501;81.07049;83.08615;95.08585;109.10146;119.08566;155.10652;173.11707;229.14294	15eV and 40eV	165.12866;183.13954;209.11888;227.12918;227.20178	15eV and 40eV	SDB070132;SDB059849
513	RSC00490	17.656	228.136	-	-	-	RSM00612p	-	229.143	-	-	-	-	-	57.03424;67.05491;81.07039;83.08588;109.10126;119.08567;164.98404;173.11685;187.99994;188.09273;229.11967;229.14294	15eV and 40eV	-	15eV and 40eV	-
514	RSC00491	2.58	228.147	Leucylproline	-	C11H20N2O3	RSM00616p	229.155	229.154	1.05828	RSM00367n	227.14	227.14	0.187153	69.07058;70.06578;86.09689;116.07066;229.15443	15eV and 40eV	59.01380;82.06603;112.07655;114.05573;151.00336;164.01099;183.11360;197.04495;209.00932;227.05714;227.09192;227.14003;227.20102	15eV and 40eV	SDB024256;SDB014509;SDB023205;SDB014464
515	RSC00492	1.336	228.147	Pro Ile	-	C11H20N2O3	RSM00618p	229.155	229.154	0.916412	-	-	-	-	58.06586;60.08154;70.06574;114.05479;124.07572;142.08601;229.15411	15eV and 40eV	-	15eV and 40eV	Metlin_23879
516	RSC00493	2.552	229.15	-	-	-	RSM00621p	-	230.158	-	-	-	-	-	70.06578;71.06908;86.09687;87.10017;116.07064;117.07407;230.15814	15eV and 40eV	-	15eV and 40eV	-
517	RSC00494	0.984	229.982	-	-	-	-	-	230.99	-	-	-	-	-	-	15eV and 40eV	-	15eV and 40eV	-
518	RSC00495	4.462	230.115	Piscrocin E	-	C11H18O5	RSM00635p	231.123	231.122	1.61679	-	-	-	-	55.05500;57.03430;69.07049;83.08604;111.08062;139.07530;157.08562;175.09610;213.11084;231.12169	15eV and 40eV	-	15eV and 40eV	SDB067002;SDB079247
519	RSC00496	2.472	230.163	H-Val-Leu-OH	-	C11H22N2O3	RSM00637p	231.17	231.17	0.660007	-	-	-	-	55.05517;72.08154;86.09702;130.05014;132.10197;185.07146;185.16486;231.07645;231.17067	15eV and 40eV	-	15eV and 40eV	SDB022010;SDB022085;SDB014777;SDB022009
520	RSC00497	8.912	231.162	Rotundine A	-	C15H21NO	RSM00639p	232.17	232.169	1.22452	-	-	-	-	118.06514;132.08081;134.09616;149.01189;158.09612;174.12741;190.98747;232.16898	15eV and 40eV	-	15eV and 40eV	SDB081539;SDB035500
521	RSC00498	8.749	232.073	Ancistronaphthoic acid A	-	C13H12O4	RSM00644p	233.081	233.081	1.32514	-	-	-	-	81.07054;107.08576;129.06960;131.08556;157.06474;173.06009;174.06721;175.07521;187.07520;189.09085;205.04941;215.06987;233.08012;233.15363	15eV and 40eV	-	15eV and 40eV	SDB081100;SDB042428;SDB054076;SDB084249;SDB065764;SDB033761;SDB071673;SDB079044;SDB017656;SDB081079
522	RSC00499	4.716	232.073	-	-	-	-	-	233.081	-	-	-	-	-	-	15eV and 40eV	-	15eV and 40eV	-
523	RSC00500	7.916	232.073	2-Hydroxy-7-methoxy-5-methyl-1-naphthoate	-	C13H12O4	RSM00645p	233.081	233.081	0.810295	-	-	-	-	129.06963;133.06464;144.05695;145.06454;147.04396;150.96877;162.06728;172.05144;174.06721;176.04657;187.07504;215.06967;233.07965;233.15399	15eV and 40eV	-	15eV and 40eV	SDB042428;SDB081100;SDB065764;SDB081079;SDB017656;SDB084249;SDB033761;SDB071673;SDB054076
524	RSC00501	1.965	232.142	H-Thr-Leu-OH	-	C10H20N2O4	RSM00647p	233.15	233.149	1.14575	-	-	-	-	56.05041;74.06070;86.09685;132.10190;132.95818;149.96074;150.96872;187.14415;190.98741;191.97128;209.98227;233.14977	15eV and 40eV	-	15eV and 40eV	SDB022169
525	RSC00502	2.418	233.091	-	-	-	RSM00648p	-	234.098	-	-	-	-	-	92.04978;105.04500;107.06067;112.05105;120.05562;122.07109;132.05501;132.95818;148.05028;234.09807	15eV and 40eV	-	15eV and 40eV	-
526	RSC00503	3.367	233.126	-	-	-	RSM00649p	-	234.133	-	RSM00375n	-	232.119	-	72.04510;85.06541;87.04468;88.03982;103.07590;104.07101;124.07574;130.04984;184.09711;202.10725;216.12305;234.13313	15eV and 40eV	71.05026;99.04528;116.07190;146.08240	15eV and 40eV	-
527	RSC00504	2.724	234.1	-	-	-	-	-	235.108	-	-	-	-	-	-	15eV and 40eV	-	15eV and 40eV	-
528	RSC00505	2.706	234.137	p-Coumaroylputrescine	-	C13H18N2O2	RSM00660p	235.144	235.144	0.883825	-	-	-	-	72.08154;86.09718;89.10782;119.04928;130.06516;146.06004;147.04393;158.05988;217.09744;218.11728;235.14413	15eV and 40eV	-	15eV and 40eV	SDB040239
529	RSC00506	10.586	234.162	Gajutsulactone B	-	C15H22O2	RSM00662p	235.169	235.169	1.14787	-	-	-	-	67.05499;79.05487;86.09690;91.05450;93.07027;95.04937;107.08583;121.10119;147.04366;235.05882;235.17014	15eV and 40eV	-	15eV and 40eV	SDB066433;SDB049737;SDB049736;SDB066432;SDB043125;SDB043124;SDB043126;SDB043127;SDB057335;SDB057576;SDB033554;SDB076894;SDB077008
530	RSC00507	8.46	234.162	(E)-endo-beta-bergamotenoic acid	Prenol_Lipids(pubchem)	C15H22O2	RSM00663p	235.169	235.169	1.10535	-	-	-	-	67.05495;79.05476;81.07047;86.09690;91.05467;93.07021;95.08581;107.08572;119.08543;121.10115;131.08537;133.10092;217.15840;235.16986	15eV and 40eV	-	15eV and 40eV	SDB002392;SDB002735;SDB043127;SDB043126;SDB043124;SDB043125;SDB077008;SDB076894;SDB004533;SDB049898;SDB008483;SDB059049;SDB068078;SDB084890;SDB084746;SDB066432;SDB066433;SDB049737;SDB049736;SDB051080;SDB057335;SDB073706;SDB073707;SDB054862;SDB057576;SDB051364;SDB079111;SDB057657;SDB057655;SDB054996;SDB059173;SDB050978;SDB050979;SDB058966;SDB058967;SDB033554;SDB065750;SDB057562;SDB081792;SDB044011…
531	RSC00508	1.289	235.142	-	-	-	RSM00667p	-	236.149	-	-	-	-	-	61.01139;86.09683;88.03976;100.11237;104.07109;106.05010;153.95920;172.13275;190.14343;212.97218;236.14893;236.17696	15eV and 40eV	-	15eV and 40eV	-
532	RSC00509	4.349	235.176	-	-	-	RSM00668p	-	236.183	-	-	-	-	-	86.09686;87.09421;87.10015;236.18323	15eV and 40eV	-	15eV and 40eV	-
533	RSC00510	0.917	235.985	-	-	-	-	-	236.992	-	-	-	-	-	-	15eV and 40eV	-	15eV and 40eV	-
534	RSC00511	1.414	236.079	Formylkynurenine	-	C11H12N2O4	RSM00672p	237.087	237.087	1.25217	-	-	-	-	55.05498;74.02438;93.07027;95.08579;98.97571;116.98631;121.10117;128.04912;146.06007;158.05995;191.08154;191.14700;213.94099;219.07672;237.08719	15eV and 40eV	-	15eV and 40eV	SDB025812;SDB028920;SDB038123
535	RSC00512	2.52	236.116	3061-90-3	-	C12H16N2O3	RSM00673p	237.123	237.123	2.11866	-	-	-	-	120.08096;136.07582;146.06006;148.03874;157.07590;166.08618;174.05498;191.08269;191.11804;192.06544;203.08189;237.08897;237.12437	15eV and 40eV	-	15eV and 40eV	SDB026898
536	RSC00513	14.729	236.177	1R,4S,6R-1,4-endoperoxy-bisabola-2,10-diene	Terpenoids	C15H24O2	RSM00677p	237.185	237.184	1.85513	RSM00388n	235.17	235.17	0.340213	67.05499;81.07045;93.07035;95.08588;107.08558;109.10141;123.11691;135.11667;237.18433	15eV and 40eV	59.01382;92.19127;181.47435;193.15958;235.17023	15eV and 40eV	SDB022590;SDB022597;SDB050660;SDB049934;SDB066816;SDB039527;SDB058541;SDB067426;SDB081788;SDB055550;SDB059092;SDB058927;SDB055012;SDB051228;SDB051227;SDB079508;SDB079507;SDB057623;SDB050885;SDB073877;SDB049878;SDB050956;SDB050602;SDB080447;SDB071263;SDB059058;SDB054829;SDB050622;SDB057652;SDB049868;SDB072405;SDB077360;SDB050637;SDB066080;SDB055022;SDB058942;SDB022997;SDB057414;SDB057386;SDB039127…
537	RSC00514	1.04	238.018	-	-	-	RSM00680p	-	239.025	-	-	-	-	-	61.01143;119.01873;137.01158;161.01111;163.99834;179.02184;197.03253;239.02499	15eV and 40eV	-	15eV and 40eV	-
538	RSC00515	8.517	238.12	-	-	-	RSM00682p	-	239.127	-	-	-	-	-	91.05482;93.07040;105.07016;107.08586;121.06474;133.10123;135.11667;151.11148;161.09586;179.10643;193.15894;221.15396;239.12672	15eV and 40eV	-	15eV and 40eV	-
539	RSC00516	5.101	238.12	Stachyline D	-	C13H18O4	RSM00681p	239.128	239.127	1.29243	RSM00403n	237.113	237.113	0.0883291	69.03415;81.03407;81.07034;89.05997;93.07021;107.08566;109.06464;121.06458;123.08031;133.08586;133.10092;147.04359;161.09538;165.05441;175.11116;179.10611;239.12570	15eV and 40eV	73.02940;87.04496;89.06075;121.02932;121.06577;134.03716;137.09705;149.06047;237.07646;237.11259	15eV and 40eV	SDB016352;SDB041882
540	RSC00517	3.905	238.12	Stachyline D	-	C13H18O4	RSM00683p	239.128	239.127	1.12516	-	-	-	-	69.03426;81.03410;81.07059;89.06019;91.05465;93.07028;95.04971;105.07000;107.08561;109.06496;121.06479;123.08038;133.10103;137.05965;147.04391;147.11658;161.09589;165.05437;175.11147;179.10634;203.10677;239.12694	15eV and 40eV	-	15eV and 40eV	SDB016352;SDB041882
541	RSC00518	20.008	238.229	-	-	-	RSM00684p	-	239.236	-	-	-	-	-	57.07065;67.05493;71.08617;81.07036;85.10164;95.08582;137.08199;155.09251;179.09232;197.10289	15eV and 40eV	-	15eV and 40eV	-
542	RSC00519	16.448	238.229	-	-	-	RSM00686p	-	239.237	-	-	-	-	-	55.05505;57.07068;67.05492;69.07059;71.08617;81.07039;83.08607;85.10167;95.08578;109.10121;179.09215	15eV and 40eV	-	15eV and 40eV	-
543	RSC00520	19.02	238.229	-	-	-	RSM00687p	-	239.237	-	-	-	-	-	57.07067;67.05493;71.08617;81.07043;85.10166;95.08583;137.08199;155.09254;179.09232;197.10297	15eV and 40eV	-	15eV and 40eV	-
544	RSC00521	2.851	240.063	(1R,6R)-6-Hydroxy-2-succinylcyclohexa-2,4-diene-1-carboxylate	-	C11H12O6	RSM00689p	241.071	241.07	0.946213	RSM00407n	239.056	239.056	0.133425	93.03393;98.97571;111.04420;116.98592;121.06466;125.05975;149.05954;151.03883;153.05446;169.04900;193.04909;195.02872;197.04417;205.04930;223.05971;241.06990;241.15457	15eV and 40eV	136.01640;150.03203;151.03984;165.05545;180.04282;209.04533;239.05586	15eV and 40eV	SDB030460;SDB006645
545	RSC00522	3.755	240.099	CMPF	-	C12H16O5	RSM00690p	241.107	241.107	1.59105	-	-	-	-	55.01864;73.02908;95.04945;98.97581;99.04447;110.03640;111.04439;117.05458;121.06468;123.04415;125.05975;149.05946;151.03886;151.04858;151.07512;169.08563;179.07007;195.06503;223.09669;241.10681	15eV and 40eV	-	15eV and 40eV	SDB002948;SDB052594
546	RSC00523	5.385	240.136	(+)-7alpha,8alpha-Epoxyblumenol B	-	C13H20O4	RSM00691p	241.143	241.143	1.98687	RSM00410n	239.129	239.129	0.00368002	69.03423;69.07060;83.04967;85.06524;93.07027;95.08585;98.97568;111.08064;116.98608;129.05440;129.09097;134.99635;157.08553;177.00679;195.13815;241.14258	15eV and 40eV	59.01371;137.09695;179.05592;239.12862	15eV and 40eV	SDB079056
547	RSC00524	4.356	240.136	(+)-7alpha,8alpha-Epoxyblumenol B	-	C13H20O4	RSM00692p	241.143	241.143	1.9454	-	-	-	-	69.03419;69.07058;81.07047;83.04965;83.08607;85.06535;87.04456;93.07026;95.08592;111.08064;115.03893;129.05458;129.09094;135.11659;143.07030;157.08578;195.13759;241.14279	15eV and 40eV	-	15eV and 40eV	SDB079056;SDB066163;SDB024858
548	RSC00525	1.399	240.147	Pirbuterol	-	C12H20N2O3	RSM00694p	241.155	241.154	1.21296	-	-	-	-	58.06589;84.08129;128.10693;144.10167;196.09633;241.15410	15eV and 40eV	-	15eV and 40eV	SDB031863
549	RSC00526	13.395	240.187	-	-	-	RSM00695p	-	241.195	-	-	-	-	-	95.08598;119.08562;143.08531;145.10100;147.11604;157.10071;159.11658;171.11621;185.09579;185.13206;195.11577;199.11143;199.14763;241.12233;241.15799;241.19455	15eV and 40eV	-	15eV and 40eV	-
550	RSC00527	11.695	240.187	-	-	-	RSM00696p	-	241.195	-	-	-	-	-	67.05486;81.07039;93.07014;95.08578;105.07004;107.08567;109.10125;119.08540;131.08524;145.10078;147.11647;157.10072;213.16313;241.16141;241.19450	15eV and 40eV	-	15eV and 40eV	-
551	RSC00528	9.249	241.074	N-Benzoylanthranilate	-	C14H11NO3	RSM00697p	242.081	242.081	1.12862	RSM00414n	240.067	240.067	0.0282547	92.05010;95.04936;105.03368;120.04430;177.98042	15eV and 40eV	92.05051;118.02960;194.06079;196.07663;240.06653;240.09047	15eV and 40eV	SDB029163
552	RSC00529	17.147	241.24	-	-	-	RSM00701p	-	242.247	-	-	-	-	-	74.06079;104.10734;118.96727;159.96996;177.98033;200.23686;242.24738	15eV and 40eV	-	15eV and 40eV	-
553	RSC00530	0.833	242.012	-	-	-	RSM00703p	-	243.02	-	-	-	-	-	160.04518;178.05598;179.02202;219.01930;220.02118;261.02951	15eV and 40eV	-	15eV and 40eV	-
554	RSC00531	2.799	242.079	2,3-Dihydroxy-1-(4-hydroxy-3,5-dimethoxyphenyl)-1-propanone	-	C11H14O6	RSM00704p	243.086	243.086	0.444978	-	241.072	241.072	0.132044	109.06510;114.09145;123.04440;137.05971;140.04665;151.03918;155.06998;165.05417;180.04129;181.04929;193.04929;195.06483;207.06487;225.07559;243.08560	15eV and 40eV	-	15eV and 40eV	SDB070713;SDB048879;SDB069222;SDB080964;SDB084892;SDB080517;SDB075837;SDB075809
555	RSC00532	5.741	242.08	Lumichrome	-	C12H10N4O2	RSM00705p	243.088	243.087	1.09253	-	-	-	-	114.09148;172.08646;198.06566;200.08145;216.07623;243.08693;243.17299;244.07088	15eV and 40eV	-	15eV and 40eV	SDB028410;SDB066723;SDB080517;SDB075837;SDB075809;SDB084892;SDB069222;SDB070713;SDB080964;SDB055540;SDB048879
556	RSC00533	3.814	242.126	-	-	-	RSM00706p	-	243.134	-	RSM00424n	-	241.119	-	81.07046;84.04501;86.09700;95.08600;107.04955;119.08591;121.10151;123.08049;129.06613;132.10193;133.10133;137.07076;141.06612;197.12836;225.11081;243.13499	15eV and 40eV	59.01376;82.02970;112.04041;123.04493;127.05093;130.08734;141.10316;197.12970;209.04547;241.12036;241.21693	15eV and 40eV	-
557	RSC00534	2.05	242.126	-	-	-	RSM00707p	-	243.134	-	-	-	-	-	81.07066;84.04492;85.06532;86.09694;89.94029;90.94795;95.08575;132.10181;145.96620;149.96121;191.97145;197.12889;219.96646;243.13435	15eV and 40eV	-	15eV and 40eV	-
558	RSC00535	14.558	242.167	Dehydrofalcarinol	-	C17H22O	RSM00708p	243.174	243.174	1.58456	-	-	-	-	81.07047;95.08586;107.08575;109.10149;119.08558;133.10075;135.08025;135.11679;147.08022;225.16341;243.17401	15eV and 40eV	-	15eV and 40eV	SDB039737;SDB059841;SDB068928;SDB043435;SDB032303
559	RSC00536	2.16	242.174	-	-	-	RSM00709p	-	243.181	-	-	-	-	-	60.05642;69.07059;70.06579;84.04499;86.09688;116.07069;128.11810;130.09775;132.10188;158.09209;175.11890;197.12866;198.15991;243.18114	15eV and 40eV	-	15eV and 40eV	-
560	RSC00537	0.834	243.013	-	-	-	-	-	244.02	-	-	-	-	-	-	15eV and 40eV	-	15eV and 40eV	-
561	RSC00538	1.011	243.085	-	-	-	-	-	244.093	-	-	-	-	-	-	15eV and 40eV	-	15eV and 40eV	-
562	RSC00539	0.829	244.043	-	-	-	RSM00730p	-	245.05	-	-	-	-	-	119.01901;120.01974;137.02924;143.01875;157.03415;161.02910;162.03052;162.04309;173.02921;175.04497;180.04109;185.02884;203.03983;222.01520;245.05019;263.02866	15eV and 40eV	-	15eV and 40eV	-
563	RSC00540	1.262	244.069	-	-	-	-	-	245.076	-	NA;RSM00430n	-	243.062	-	-	15eV and 40eV	66.03481;82.02982;110.02477;111.02005;122.02482;140.03525;152.03539;153.03079;200.05667;243.06285	15eV and 40eV	-
564	RSC00541	6.839	244.073	Eriobofuran	Terpenoids	C14H12O4	RSM00731p	245.081	245.081	0.648211	-	-	-	-	121.10107;129.06973;157.06445;162.03377;174.06712;180.04504;185.05939;185.13222;187.03882;200.04613;202.06219;204.04480;217.08543;230.05733;245.08020;245.13622	15eV and 40eV	-	15eV and 40eV	SDB032590;SDB057153;SDB052843;SDB052847;SDB019293;SDB072822;SDB033611;SDB057072;SDB057217;SDB030496;SDB080740;SDB053143;SDB071480;SDB053392;SDB023243;SDB080149;SDB034103;SDB057307;SDB035776;SDB073097;SDB071217;SDB056666
565	RSC00542	1.01	244.106	-	-	-	-	-	245.113	-	-	-	-	-	-	15eV and 40eV	-	15eV and 40eV	-
566	RSC00543	5.48	244.131	Pandangolide 1a	-	C12H20O5	RSM00732p	245.138	245.138	1.48382	RSM00432n	243.124	243.124	0.467828	55.05510;57.03434;67.05496;83.08609;97.10159;107.08579;125.09615;171.10146;189.11194;227.12744;245.13803	15eV and 40eV	99.00876;163.11275;181.12349;199.13405;207.10265;225.11319;243.12367	15eV and 40eV	SDB001966;SDB001841;SDB085266;SDB075356
567	RSC00544	16.551	244.131	-	-	-	RSM00733p	-	245.138	-	-	-	-	-	55.05508;57.03443;67.05502;83.08609;97.10165;107.08576;125.09618;189.11195;245.13707;245.22575	15eV and 40eV	-	15eV and 40eV	-
568	RSC00545	6.097	244.131	Pandangolide 1a	-	C12H20O5	RSM00735p	245.138	245.138	1.27985	RSM00432n	243.124	243.124	0.467828	67.05502;69.07056;79.05487;81.07053;93.07027;95.08604;107.08585;111.11707;121.10123;135.11676;139.11168;145.10123;163.11140;181.12219;227.12733;245.13757	15eV and 40eV	99.00876;163.11275;181.12349;199.13405;207.10265;225.11319;243.12367	15eV and 40eV	SDB001966;SDB001841;SDB085266;SDB075356;SDB079139
569	RSC00546	3.9	244.178	Ile Ile	-	C12H24N2O3	RSM00739p	245.186	245.186	1.18278	-	-	-	-	86.09689;132.10179;140.10681;149.96088;182.11783;186.11224;199.18008;245.13531;245.18547	15eV and 40eV	-	15eV and 40eV	Metlin_23681
570	RSC00547	17.614	244.219	-	-	-	RSM00747p	-	245.226	-	-	-	-	-	67.05499;81.07047;93.07027;95.08593;107.08585;119.08565;121.10127;133.10106;147.11676;161.13239;175.14784;245.22600	15eV and 40eV	-	15eV and 40eV	-
571	RSC00548	18.949	244.219	-	-	-	RSM00749p	-	245.226	-	-	-	-	-	81.07047;91.05461;95.08582;105.07014;119.08556;121.10122;133.10098;147.11678;161.13222;175.14781;245.22588	15eV and 40eV	-	15eV and 40eV	-
572	RSC00549	0.989	245.137	-	-	-	-	-	246.144	-	-	-	-	-	-	15eV and 40eV	-	15eV and 40eV	-
573	RSC00550	3.52	245.163	2-Methylbutyroylcarnitine	-	C12H23NO4	RSM00755p	246.17	246.17	0.85307	-	-	-	-	60.08166;85.02898;187.09587;246.13928;246.16914	15eV and 40eV	-	15eV and 40eV	Metlin_5367
574	RSC00551	11.56	246.089	-	-	-	RSM00778p	-	247.096	-	-	-	-	-	67.05486;109.10148;132.05696;159.08034;160.05217;161.05954;161.09628;175.07526;176.08299;187.07532;190.06223;191.10651;247.08545	15eV and 40eV	-	15eV and 40eV	-
575	RSC00552	1.277	246.121	H-Glu(Val-OH)-OH	-	C10H18N2O5	RSM00780p	247.129	247.129	1.22077	RSM00440n	245.114	245.114	0.578041	72.08141;84.04489;86.09689;118.08624;130.04968;184.09631;230.10187;247.12811	15eV and 40eV	71.01377;78.95895;82.03001;84.04539;87.00870;95.05026;96.96963;109.02967;116.07166;127.08743;128.03532;152.99585;165.10316;171.00632;183.11383;209.09322;227.10378;245.04268;245.06735;245.11475	15eV and 40eV	SDB022105;SDB021988;SDB022069
576	RSC00553	6.955	246.125	[2R-(2alpha,4aalpha,8abeta)]-1,2,3,4,4a,7,8,8a-Octahydro-4a-methyl-alpha,8-bis(methylene)-7-oxo-2-naphthaleneacetic acid	Terpenoids	C15H18O3	RSM00783p	247.133	247.133	0.989088	-	-	-	-	69.03431;83.04971;109.02872;109.06511;119.08588;121.06499;131.08566;135.08043;145.10083;149.09618;158.10892;159.08032;159.11668;163.07512;173.09592;173.13234;186.10385;187.11165;191.06992;201.12726;229.12196;247.08670;247.13225	15eV and 40eV	-	15eV and 40eV	SDB050981;SDB057695;SDB058514;SDB050521;SDB050519;SDB069616;SDB057433;SDB058704;SDB009231;SDB051065;SDB051178;SDB075280;SDB049706;SDB058871;SDB058491;SDB079569;SDB016344;SDB050221;SDB082879;SDB058039;SDB050607;SDB058036;SDB058047;SDB058044;SDB058289;SDB058031;SDB058241;SDB058037;SDB059819;SDB051483;SDB033437;SDB058033;SDB076633;SDB050400;SDB051072;SDB058034;SDB068872;SDB050590;SDB039926;SDB033442…
577	RSC00554	20.217	246.234	Estrane	Prenol_Lipids(pubchem)	C18H30	RSM00785p	247.242	247.242	1.21727	-	-	-	-	67.05492;69.07053;79.05476;81.07039;83.08590;93.07018;95.08577;107.08576;109.10123;121.10114;135.11667;149.13220;163.14778;177.16319;247.24144	15eV and 40eV	-	15eV and 40eV	SDB041444;SDB006760
578	RSC00555	19.011	246.235	Estrane	Prenol_Lipids(pubchem)	C18H30	RSM00784p	247.242	247.242	1.29816	-	-	-	-	55.05488;67.05492;69.07056;79.05476;81.07041;93.07025;95.08591;107.08586;109.10126;121.10119;135.11668;149.13246;247.24138	15eV and 40eV	-	15eV and 40eV	SDB041444;SDB006760
579	RSC00556	0.942	248.03	-	-	-	-	-	249.037	-	-	-	-	-	-	15eV and 40eV	-	15eV and 40eV	-
580	RSC00557	4.003	248.068	Tournefolin B	-	C13H12O5	RSM00789p	249.076	249.075	1.21844	-	-	-	-	131.04915;131.08546;133.06453;145.06479;151.03891;159.07985;163.07495;187.07588;191.07010;249.07549;249.11182;249.15724	15eV and 40eV	-	15eV and 40eV	SDB083923;SDB069329;SDB054417;SDB073257;SDB081078;SDB075129
581	RSC00558	5.107	248.105	Mycorradicin	Terpenoids	C14H16O4	RSM00790p	249.112	249.112	1.28052	-	-	-	-	59.05003;99.04446;105.07012;109.06481;115.07529;129.06975;131.08560;145.06454;157.06464;159.08040;161.09555;170.07207;171.08028;187.07503;189.09036;203.07069;204.07806;231.10210;249.11182;249.15105	15eV and 40eV	-	15eV and 40eV	SDB042091;SDB000824;SDB058291;SDB073619;SDB058292;SDB083958;SDB079067;SDB058351;SDB077781;SDB060701;SDB036097;SDB018536;SDB075034;SDB038989;SDB065795;SDB072015;SDB053893;SDB053892
582	RSC00559	4.601	248.105	Microhelenin E	Terpenoids	C14H16O4	RSM00792p	249.112	249.112	1.0798	-	-	-	-	129.07005;131.08572;143.08528;144.05676;157.06477;159.08031;161.09595;171.08028;187.07542;189.05452;189.09067;203.07040;204.07779;216.07770;231.10175;249.11186;249.15540	15eV and 40eV	-	15eV and 40eV	SDB058291;SDB042091;SDB058292;SDB000824;SDB073619;SDB079067;SDB083958;SDB058351;SDB077781;SDB018536;SDB075034;SDB060701;SDB072015;SDB065795;SDB038989;SDB036097;SDB053893;SDB053892;SDB004995
583	RSC00560	6.139	248.105	Microhelenin E	Terpenoids	C14H16O4	RSM00793p	249.112	249.112	0.838948	-	-	-	-	128.06183;129.06984;131.08540;141.06947;143.08517;145.06458;157.06424;159.08020;161.09593;170.07294;171.08029;187.07507;189.09117;203.07010;204.07794;216.07794;231.10085;249.11162;249.15483	15eV and 40eV	-	15eV and 40eV	SDB058291;SDB042091;SDB058292;SDB073619;SDB000824;SDB083958;SDB058351;SDB079067;SDB077781;SDB018536;SDB075034;SDB060701;SDB072015;SDB065795;SDB038989;SDB053893;SDB053892;SDB036097
584	RSC00561	8.786	248.141	Lyratol D	Prenol_Lipids(pubchem)	C15H20O3	RSM00795p	249.149	249.148	1.02148	RSM00448n	247.134	247.134	0.301456	69.03417;81.07063;83.04973;91.05457;93.07016;95.04941;95.08579;105.07013;107.08578;109.06510;119.08577;147.08031;165.05458;189.12708;231.13727;249.15419	15eV and 40eV	121.10205;137.09721;147.08153;187.11272;203.14430;247.13393	15eV and 40eV	SDB009370;SDB049897;SDB017961;SDB042066;SDB009181;SDB080655;SDB055874;SDB077584;SDB057694;SDB058999;SDB071920;SDB050973;SDB071412;SDB058770;SDB054826;SDB080503;SDB079965;SDB033373;SDB051061;SDB054823;SDB058787;SDB055004;SDB085204;SDB059036;SDB001788;SDB058342;SDB054524;SDB057359;SDB072535;SDB019312;SDB072538;SDB058567;SDB058084;SDB050971;SDB054850;SDB058260;SDB058258;SDB054863;SDB010423;SDB057967…
585	RSC00562	14.352	248.177	5-Hydroxy-8-methoxycalamenene	-	C16H24O2	RSM00796p	249.185	249.185	1.40461	RSM00449n	247.17	247.17	0.64736	57.07067;137.05952;193.12195;249.13065;249.15703;249.18388	15eV and 40eV	58.30449;59.01368;89.02436;247.01477;247.17004	15eV and 40eV	SDB057355;SDB057382;SDB068875;SDB054902;SDB078766;SDB058025;SDB057460;SDB017500;SDB054520;SDB050142;SDB057450
586	RSC00563	10.556	248.177	4Z,7Z,10Z,13Z-hexadecatetraenoic acid	-	C16H24O2	RSM00797p	249.185	249.185	0.923042	-	-	-	-	69.07054;81.07040;95.08579;111.04429;119.08568;121.10114;137.05952;147.11665;161.09596;203.17906;231.17430;249.13029;249.15617;249.18506	15eV and 40eV	-	15eV and 40eV	SDB017559;SDB043133;SDB017500;SDB050142;SDB054520;SDB058025;SDB057460
587	RSC00564	15.163	248.214	Heptadecatrienal	-	C17H28O	RSM00798p	249.221	249.221	0.583883	-	-	-	-	55.05500;67.05501;69.07053;79.05482;81.03413;81.07047;93.07037;95.04956;95.08571;109.10143;151.11151;249.22063	15eV and 40eV	-	15eV and 40eV	SDB038607
588	RSC00565	2.251	249.086	-	-	-	RSM00799p	-	250.093	-	-	-	-	-	60.04509;88.07599;136.06157;145.06494;191.06978;250.09225;250.14308	15eV and 40eV	-	15eV and 40eV	-
589	RSC00566	5.299	250.048	-	-	-	-	-	251.055	-	-	-	-	-	-	15eV and 40eV	-	15eV and 40eV	-
590	RSC00567	11.259	250.172	Aikupikanyne A	-	C19H22	RSM00811p	251.179	251.179	1.27679	-	-	-	-	81.07038;163.97699;167.08517;181.10086;208.12442;209.13220;251.14374;251.17911	15eV and 40eV	-	15eV and 40eV	SDB081091
591	RSC00568	6.725	250.178	-	-	-	RSM00812p	-	251.185	-	-	-	-	-	55.05507;57.07073;59.04993;67.05495;81.07050;89.06023;93.07032;95.08587;101.09654;107.08598;121.10112;131.08568;133.08574;145.96658;163.97649;186.99300;251.16336	15eV and 40eV	-	15eV and 40eV	-
592	RSC00569	5.27	250.178	-	-	-	RSM00813p	-	251.185	-	-	-	-	-	57.03424;58.06589;59.04991;74.06055;86.09682;88.07612;93.07029;117.09107;120.08036;130.08618;148.07526;153.01776;164.10680;177.05429;205.04892;251.05406;251.17490	15eV and 40eV	-	15eV and 40eV	-
593	RSC00570	16.05	250.229	(+)-12-(2-Cyclopenten-1-yl)-2-dodecanone	-	C17H30O	RSM00814p	251.237	251.237	1.09689	-	-	-	-	67.05492;69.07039;81.07040;95.08580;109.10139;169.15904;251.23605	15eV and 40eV	-	15eV and 40eV	SDB038036;SDB017605
594	RSC00571	3.641	251.079	N-Feruloylglycine	-	C12H13NO5	RSM00815p	252.087	252.086	1.20007	RSM00456n	250.072	250.072	0.250012	74.02436;88.03983;91.05471;116.03441;134.04477;205.98746;234.07536;252.08559	15eV and 40eV	71.01363;88.04026;91.05508;114.01938;115.00350;132.03014;250.07179	15eV and 40eV	SDB028855
595	RSC00572	8.272	251.082	-	-	-	RSM00816p	-	252.089	-	-	-	-	-	70.04066;125.01524;130.07788;165.04623;205.98724;229.00310;252.08923	15eV and 40eV	-	15eV and 40eV	-
596	RSC00573	1.696	251.102	5'-Deoxyadenosine	-	C10H13N5O3	RSM00817p	252.109	252.109	0.95197	-	-	-	-	99.04436;117.05469;132.95808;136.06161;150.96838;192.96152;205.98753;210.97243;252.10675	15eV and 40eV	-	15eV and 40eV	Metlin_63895
597	RSC00574	1.563	252.121	-	-	-	RSM00819p	-	253.128	-	RSM00462n	-	251.114	-	61.02919;69.03416;73.06540;85.02887;97.02874;109.02862;120.08066;127.03880;145.04935	15eV and 40eV	59.01380;71.01373;73.02941;85.02938;89.02428;101.02431;113.02441;161.04539;251.11349	15eV and 40eV	-
598	RSC00575	9.092	252.209	Hydnocarpic acid	Fatty acids related compounds	C16H28O2	RSM00822p	253.216	253.216	1.30377	-	-	-	-	55.05505;67.05492;69.07053;81.07047;83.08607;93.07021;95.08591;97.10154;107.08582;109.10149;121.10113;133.10106;135.11688;147.11636;217.19444;235.20499;253.21625	15eV and 40eV	-	15eV and 40eV	SDB038996;SDB017557;SDB060269;SDB021156;SDB067387;SDB051467;SDB069582
599	RSC00576	8.272	253.079	-	-	-	-	-	254.086	-	-	-	-	-	-	15eV and 40eV	-	15eV and 40eV	-
600	RSC00577	6.722	253.113	-	-	-	RSM00824p	-	254.121	-	-	-	-	-	61.01141;148.11192;148.97321;158.09628;172.11192;173.11993;176.10640;189.97557;191.13028;254.12051	15eV and 40eV	-	15eV and 40eV	-
601	RSC00578	1.562	253.124	-	-	-	-	-	254.131	-	-	-	-	-	-	15eV and 40eV	-	15eV and 40eV	-
602	RSC00579	1.658	253.154	-	-	-	-	-	254.161	-	-	-	-	-	-	15eV and 40eV	-	15eV and 40eV	-
603	RSC00580	11.467	253.204	-	-	-	RSM00825p	-	254.211	-	-	-	-	-	83.08619;85.02891;93.07018;95.08588;100.11241;109.10137;119.08556;137.09595;155.10638;254.21124	15eV and 40eV	-	15eV and 40eV	-
604	RSC00581	7.474	254.105	4,7-Dimethoxy-1-vinyl-beta-carboline	-	C15H14N2O2	RSM00832p	255.113	255.112	1.20613	-	-	-	-	67.05493;69.07056;81.07033;93.07026;95.08573;97.06508;107.08587;135.11665;153.12714;182.09634;199.12251;210.09064;211.08575;212.09215;217.14285;225.06538;227.08249;227.11717;239.08101;240.08858;255.11241;255.15601	15eV and 40eV	-	15eV and 40eV	SDB084448;SDB084884
605	RSC00582	3.067	254.115	Striatisporin A	-	C13H18O5	RSM00833p	255.123	255.122	1.07272	RSM00467n	253.108	253.108	0.0145234	69.07048;79.05477;81.07034;83.04957;97.06501;107.04924;107.08575;109.06487;111.08051;121.10130;125.05951;125.09600;133.06442;135.04381;135.08006;145.10110;149.09584;153.05420;153.09010;163.03864;173.09593;179.10612;181.04900;191.10622;199.05978;219.10100;237.11092;255.12158	15eV and 40eV	59.01376;97.02923;123.08130;125.06053;138.06859;139.07643;149.09723;151.07632;152.08408;153.09198;173.09691;191.10776;253.10815	15eV and 40eV	SDB077799
606	RSC00583	2.386	254.115	-	-	-	RSM00834p	-	255.123	-	-	-	-	-	69.07056;81.07034;83.04970;83.08590;97.06514;107.04949;107.08579;109.06497;125.05966;135.04395;135.08040;145.10088;149.09592;153.05429;173.09583;179.10657;191.10669;199.06056	15eV and 40eV	-	15eV and 40eV	-
607	RSC00584	10.405	254.167	4-(1-Ethyl-2-phenylbutyl)phenol	-	C18H22O	RSM00835p	255.174	255.174	0.451942	-	-	-	-	81.07053;107.08585;121.10128;129.06992;143.08525;185.13216;199.11147;213.12636;226.13516;255.17410;255.20995	15eV and 40eV	-	15eV and 40eV	SDB037659;SDB037551
608	RSC00585	13.838	254.203	-	-	-	RSM00836p	-	255.21	-	-	-	-	-	81.07054;95.08599;105.07023;109.10139;119.08563;123.11689;133.10117;145.10126;147.11673;159.11662;214.25247;255.21027	15eV and 40eV	-	15eV and 40eV	-
609	RSC00586	10.251	254.203	-	-	-	RSM00837p	-	255.21	-	-	-	-	-	67.05500;81.07051;95.08599;105.07032;107.08574;109.10155;119.08591;123.11676;133.10123;145.10120;147.11671;159.11691;199.14777;255.21014	15eV and 40eV	-	15eV and 40eV	-
610	RSC00587	11.702	254.203	-	-	-	RSM00838p	-	255.21	-	-	-	-	-	81.07057;95.08598;105.07034;109.10151;119.08580;123.11694;133.10120;145.10143;147.11681;159.11678;161.13252;199.14798;255.17813;255.21019	15eV and 40eV	-	15eV and 40eV	-
611	RSC00588	16.644	254.203	-	-	-	RSM00839p	-	255.21	-	-	-	-	-	81.07050;95.08599;105.07020;109.10148;145.10107;147.11661;159.11662;171.11652;173.13232;185.13240;199.14793;255.21024	15eV and 40eV	-	15eV and 40eV	-
612	RSC00589	14.903	254.224	Actinopolysporin C	-	C16H30O2	RSM00841p	255.232	255.231	1.48963	-	-	-	-	55.05509;57.07065;69.07049;71.08605;81.07044;83.08613;95.08584;97.10161;107.08565;135.11635;214.25249;219.21051	15eV and 40eV	-	15eV and 40eV	SDB019327;SDB043018
613	RSC00590	12.07	254.591	-	-	-	RSM00843p	-	255.598	-	-	-	-	-	79.05492;81.07062;95.08603;109.10153;115.96417;116.97220;135.11696;139.98788;155.08548;233.04704;255.17717;255.21007	15eV and 40eV	-	15eV and 40eV	-
614	RSC00591	1	255.074	-	-	-	-	-	256.081	-	-	-	-	-	-	15eV and 40eV	-	15eV and 40eV	-
615	RSC00592	12.068	256.109	-	-	-	RSM00851p	-	257.117	-	-	-	-	-	81.07046;97.06496;105.07012;111.04424;121.10132;129.06952;141.06961;143.08542;155.08514;157.10114;163.07504;169.10100;183.11678;189.09065;197.13228;211.11163;213.12694;239.10599;257.11737;257.15308;257.18909	15eV and 40eV	-	15eV and 40eV	-
616	RSC00593	7.385	256.121	Albonoursin	-	C15H16N2O2	RSM00852p	257.128	257.128	1.39138	-	-	-	-	139.01778;144.02312;150.96858;162.03334;184.11203;193.15799;200.09367;201.13896;212.10666;213.06514;221.15320;228.08821;229.09781;229.13284;239.18262;242.10426;257.12787;257.18750	15eV and 40eV	-	15eV and 40eV	SDB042174;SDB053321
617	RSC00594	12.065	256.146	3,3-Bis(4-hydroxyphenyl)pentane	-	C17H20O2	RSM00853p	257.154	257.153	1.82724	-	-	-	-	81.07062;97.06523;105.07034;129.06992;141.06981;143.08522;155.08514;163.07512;169.10107;183.11671;193.10158;197.13286;213.12706;239.10629;257.11746;257.15329;257.18912;257.26660	15eV and 40eV	-	15eV and 40eV	SDB037783;SDB036925
618	RSC00595	10.593	256.182	3-Deoxyestradiol	-	C18H24O	RSM00856p	257.19	257.19	1.65399	-	-	-	-	95.08578;117.07004;131.08528;143.08527;145.10106;153.01758;157.10080;159.11658;173.13190;183.11674;185.13200;239.17918;257.08017;257.18927	15eV and 40eV	-	15eV and 40eV	SDB036826;SDB068930;SDB028799;SDB020527
619	RSC00596	12.151	256.182	3-Deoxyestradiol	-	C18H24O	RSM00858p	257.19	257.19	1.30405	-	-	-	-	81.07036;93.07031;95.08590;107.08562;135.08014;147.07990;149.13205;169.10139;183.11649;197.13165;239.17888;257.19040	15eV and 40eV	-	15eV and 40eV	SDB036826;SDB028799;SDB020527;SDB068930;SDB065955
620	RSC00597	11.692	256.219	-	-	-	RSM00860p	-	257.226	-	-	-	-	-	81.07049;95.08589;105.07015;107.08575;109.10136;119.08555;121.10133;135.11673;149.13246;161.13231;201.16362;229.19496;257.22583	15eV and 40eV	-	15eV and 40eV	-
621	RSC00598	16.041	256.219	-	-	-	RSM00861p	-	257.226	-	-	-	-	-	81.07039;95.08588;105.07007;109.10123;119.08542;133.10081;135.11668;147.11655;149.13223;161.13211;175.14761;201.16324;257.19064;257.22559	15eV and 40eV	-	15eV and 40eV	-
622	RSC00599	7.978	257.069	Cyathocaline	-	C14H11NO4	RSM00862p	258.076	258.076	1.11532	-	-	-	-	104.10717;197.04657;214.04971;225.04094;243.05252;258.07523	15eV and 40eV	-	15eV and 40eV	SDB060942;SDB063440;SDB029684;SDB064671;SDB053794
623	RSC00600	1.03	257.103	Glycerophosphocholine	-	C8H20NO6P	RSM00868p	258.11	258.11	1.08481	-	-	-	-	86.09699;104.10740;124.99991;184.07318;258.11002	15eV and 40eV	-	15eV and 40eV	Metlin_370
624	RSC00601	1.492	257.137	H-ALA-ALA-PRO-OH	-	C11H19N3O4	RSM00870p	258.145	258.145	0.914615	RSM00475n	256.13	256.13	0.375212	84.04488;84.08125;86.09682;104.10721;124.99973;129.10208;130.04968;184.07292;258.10916;258.14322	15eV and 40eV	112.04038;127.08732;128.03516;212.14021;238.11964;256.13022;256.23651	15eV and 40eV	SDB000226
625	RSC00602	3.425	258.075	Posoquenin	-	C11H14O7	RSM00885p	259.081	259.082	3.65603	RSM00478n	257.067	257.068	4.73498	170.07115;188.08156;212.03381;214.06122;216.07671;232.07137;259.08218	15eV and 40eV	59.01379;154.96008;174.99217;196.97025;214.06210;257.06799;257.23932	15eV and 40eV	SDB048974
626	RSC00603	3.049	258.11	-	-	-	RSM00886p	-	259.118	-	-	-	-	-	55.05501;69.03416;73.06539;84.08123;85.02886;97.02859;101.06002;114.09137;259.11575	15eV and 40eV	-	15eV and 40eV	-
627	RSC00604	1.898	258.121	-	-	-	-	-	259.129	-	-	-	-	-	-	15eV and 40eV	-	15eV and 40eV	-
628	RSC00605	14.733	258.198	13-Apo-beta-carotenone	-	C18H26O	RSM00888p	259.206	259.205	1.95001	-	-	-	-	105.07024;117.06976;119.08558;131.08542;133.10101;145.10085;147.11655;159.11636;173.13220;187.14780;231.25104;241.19485;259.20581;259.24530	15eV and 40eV	-	15eV and 40eV	SDB042314;SDB018820;SDB025903;SDB023799
629	RSC00606	0.946	259.046	-	-	-	RSM00890p	-	260.053	-	-	-	-	-	84.08126;86.09687;104.10721;105.11057;106.11150;147.07629;260.05203;260.11191	15eV and 40eV	-	15eV and 40eV	-
630	RSC00607	2.829	259.096	-	-	-	RSM00891p	-	260.103	-	-	-	-	-	99.05563;115.05019;130.06497;134.05974;146.05972;157.07584;214.09700;242.09177;260.10245	15eV and 40eV	-	15eV and 40eV	-
631	RSC00608	1.263	259.189	-	-	-	-	-	260.197	-	-	-	-	-	-	15eV and 40eV	-	15eV and 40eV	-
632	RSC00609	0.834	260.023	Cyclophosphamide	N/A;Environmental Standard	C7H15Cl2N2O2P	RSM00896p	261.032	261.03	7.16285	-	-	-	-	119.01929;137.02927;177.00934;199.01509;208.01945;217.02507;219.01996;225.00760;243.01973;261.03046;284.04642	15eV and 40eV	-	15eV and 40eV	MassBank_EA257908
633	RSC00610	2.323	260.137	Glu Leu	-	C11H20N2O5	RSM00898p	261.144	261.144	1.41684	RSM00482n;RSM00484n	259.13	259.13	0.926177	84.04490;86.09691;98.97569;102.05521;130.04964;132.10178;141.06529;197.12801;198.11293;243.13362;261.13062;261.14542	15eV and 40eV	59.01390;78.95883;128.03540;130.08734;179.03574;179.11926;197.13011;223.10934;241.11974;259.12802	15eV and 40eV	Metlin_44684
634	RSC00611	2.063	260.137	Glu Leu	-	C11H20N2O5	RSM00899p	261.144	261.144	1.34026	RSM00484n	259.13	259.13	0.347316	84.04491;86.09691;102.05526;129.06586;132.10181;141.06549;197.12817;225.12279;243.13315;243.15306	15eV and 40eV	59.01376;128.03523;130.08722;156.95528;197.12958;198.96623;223.10847;241.11923;259.13110	15eV and 40eV	Metlin_44684
635	RSC00612	2.562	260.137	gamma-Glu-Ile	-	C11H20N2O5	RSM00901p	261.144	261.144	1.15549	RSM00482n;RSM00484n	259.13	259.13	1.01011	84.04501;86.09700;130.05000;132.10194;198.11240;244.11780;261.12772	15eV and 40eV	59.01390;78.95883;128.03540;130.08734;179.03574;179.11926;197.13011;223.10934;241.11974;259.12802	15eV and 40eV	SDB006338;SDB004098;SDB027054;SDB022071
636	RSC00613	1.022	260.137	-	-	-	-	-	261.144	-	-	-	-	-	-	15eV and 40eV	-	15eV and 40eV	-
637	RSC00614	16.69	260.214	4,5-(methanoxyethano)isolongifol-4-ene	Prenol_Lipids(pubchem)	C18H28O	RSM00909p	261.221	261.221	1.3227	-	-	-	-	79.05462;81.07036;93.07024;95.08570;107.08572;121.10095;135.11662;149.13235;261.22079	15eV and 40eV	-	15eV and 40eV	SDB006750;SDB006751;SDB059360;SDB060414
638	RSC00615	16.404	260.214	Dinortrixagone	Prenol_Lipids(pubchem)	C18H28O	RSM00911p	261.221	261.221	1.28441	-	-	-	-	67.05497;79.05486;81.07050;93.07028;95.08595;107.08585;109.10146;121.10124;133.10123;135.11684;149.13237;161.13219;163.14780;243.21030;261.22092	15eV and 40eV	-	15eV and 40eV	SDB059360;SDB006751;SDB006750;SDB060414
639	RSC00616	12.625	260.214	Dinortrixagone	Prenol_Lipids(pubchem)	C18H28O	RSM00912p	261.221	261.221	1.24613	-	-	-	-	67.05492;79.05481;81.07045;93.07021;95.08591;107.08575;121.10126;133.10097;135.11671;149.13257;163.14795;243.21046;261.22073	15eV and 40eV	-	15eV and 40eV	SDB059360;SDB006751;SDB006750;SDB060414
640	RSC00617	14.444	260.214	Dinortrixagone	Prenol_Lipids(pubchem)	C18H28O	RSM00913p	261.221	261.221	1.24613	-	-	-	-	67.05490;79.05487;81.07040;93.07028;95.08582;105.06998;107.08597;121.10110;131.08556;243.21019;261.22131	15eV and 40eV	-	15eV and 40eV	SDB059360;SDB006751;SDB006750;SDB060414
641	RSC00618	0.834	261.024	-	-	-	-	-	262.031	-	-	-	-	-	-	15eV and 40eV	-	15eV and 40eV	-
642	RSC00619	3.049	261.111	Glycyltryptophan	-	C13H15N3O3	RSM00916p	262.119	262.118	1.14969	-	-	-	-	132.08070;146.05984;188.07022;205.09747;262.11740	15eV and 40eV	-	15eV and 40eV	SDB026467;SDB026907
643	RSC00620	2.731	262.131	-	-	-	-	-	263.139	-	-	-	-	-	-	15eV and 40eV	-	15eV and 40eV	-
644	RSC00621	3.502	262.131	L-phenylalanyl-L-proline	-	C14H18N2O3	RSM00929p	263.139	263.139	0.798058	-	-	-	-	70.06580;103.05443;116.07066;120.08077;263.13843;263.16321	15eV and 40eV	-	15eV and 40eV	Metlin_23997
645	RSC00622	0.991	262.163	-	-	-	-	-	263.171	-	-	-	-	-	-	15eV and 40eV	-	15eV and 40eV	-
646	RSC00623	12.08	262.214	-	-	-	RSM00930p	-	263.221	-	-	-	-	-	57.07073;71.08622;81.07055;89.06019;95.08598;133.08618;151.09619;189.07289;203.08789;263.14532	15eV and 40eV	-	15eV and 40eV	-
647	RSC00624	18.957	262.229	Farnesyl acetone	Prenol_Lipids(pubchem)	C18H30O	RSM00935p	263.237	263.237	1.3508	-	-	-	-	67.05503;69.07082;81.07054;93.07039;95.08599;107.08582;109.10149;121.10149;123.11712;133.10109;161.13301;245.22589;263.23679	15eV and 40eV	-	15eV and 40eV	SDB005223;SDB006759;SDB006758;SDB006744;SDB036832
648	RSC00625	13.632	262.229	Farnesyl acetone	Prenol_Lipids(pubchem)	C18H30O	RSM00934p	263.237	263.237	1.3508	-	-	-	-	67.05495;69.07053;81.07046;83.08607;93.07026;95.08588;109.10134;121.10083;123.11682;133.10095;245.22562;263.23630	15eV and 40eV	-	15eV and 40eV	SDB005223;SDB006759;SDB006758;SDB036832;SDB006744
649	RSC00626	15.472	262.229	Farnesyl acetone	Prenol_Lipids(pubchem)	C18H30O	RSM00939p	263.237	263.237	1.27482	-	-	-	-	67.05496;69.07057;79.05488;81.07048;83.08620;93.07027;95.08589;107.08582;109.10139;121.10130;123.11683;133.10092;135.11670;245.22575;263.23615	15eV and 40eV	-	15eV and 40eV	SDB005223;SDB006759;SDB006758;SDB036832;SDB006744
650	RSC00627	21.144	262.229	Farnesyl acetone	Prenol_Lipids(pubchem)	C18H30O	RSM00938p	263.237	263.237	1.31281	-	-	-	-	67.05502;79.05476;81.07040;93.07029;95.08599;107.08594;109.10141;121.10123;133.10094;147.11676;245.22504;263.23639	15eV and 40eV	-	15eV and 40eV	SDB005223;SDB006759;SDB006758;SDB036832;SDB006744
651	RSC00628	16.023	262.229	Farnesyl acetone	Prenol_Lipids(pubchem)	C18H30O	RSM00943p	263.237	263.237	1.23683	-	-	-	-	57.07072;67.05501;69.07051;81.07050;93.07008;95.08596;107.08585;109.10136;121.10103;123.11691;133.10101;245.22592;263.23627	15eV and 40eV	-	15eV and 40eV	SDB005223;SDB006759;SDB006758;SDB036832;SDB006744
652	RSC00629	17.648	262.229	Farnesyl acetone	Prenol_Lipids(pubchem)	C18H30O	RSM00941p	263.237	263.237	1.27482	-	-	-	-	67.05498;79.05479;81.07053;83.08614;95.08593;109.10165;121.10131;123.11708;133.10147;245.22581;263.23648	15eV and 40eV	-	15eV and 40eV	SDB005223;SDB006759;SDB006758;SDB036832;SDB006744
653	RSC00630	14.751	262.229	Farnesyl acetone	Prenol_Lipids(pubchem)	C18H30O	RSM00944p	263.237	263.237	1.19885	-	-	-	-	67.05486;69.07053;81.07041;93.07013;95.08577;109.10136;121.10114;123.11680;135.11685;163.14781;245.22552;263.23605	15eV and 40eV	-	15eV and 40eV	SDB005223;SDB006759;SDB006758;SDB036832;SDB006744
654	RSC00631	1.51	263.022	-	-	-	RSM00947p	-	264.029	-	-	-	-	-	55.93523;72.93768;90.94812;116.96346;131.98680;132.95811;134.97383;135.94519;142.97893;149.96078;150.96849;158.00204;159.98135;160.98929;167.97108;170.97351;174.06703;185.99701;188.98421;192.07765;200.12785;204.00748;222.01828;228.12259;246.13315	15eV and 40eV	-	15eV and 40eV	-
655	RSC00632	0.903	263.069	-	-	-	RSM00949p	-	264.076	-	-	-	-	-	84.04483;85.02885;97.02879;118.08649;155.01891;173.02914;200.12762;245.05025;246.13326	15eV and 40eV	-	15eV and 40eV	-
656	RSC00633	13.629	263.232	-	-	-	-	-	264.24	-	-	-	-	-	-	15eV and 40eV	-	15eV and 40eV	-
657	RSC00634	8.747	264.099	-	-	-	RSM00954p	-	265.107	-	-	-	-	-	95.08562;122.07116;129.06982;143.08539;155.04839;157.06447;174.06715;175.07501;187.07492;188.08313;189.09064;203.07057;205.04877;215.06943;233.08028;247.09608	15eV and 40eV	-	15eV and 40eV	-
658	RSC00635	0.991	264.104	Thiamine	-	C12H16N4OS	RSM00955p	265.112	265.111	1.28248	-	-	-	-	81.04527;122.07130;144.04762;170.01137;265.11176	15eV and 40eV	-	15eV and 40eV	Metlin_229
659	RSC00636	9.537	264.126	dmbi	-	C17H16N2O	RSM00957p	265.134	265.133	1.40738	RSM00499n	263.119	263.119	0.391998	95.04951;105.03390;117.06993;122.06030;143.07300;144.08076;148.07610;220.17889;233.08344;248.10686;265.13315	15eV and 40eV	59.01381;116.05025;120.04538;219.13940;263.11893	15eV and 40eV	SDB008881
660	RSC00637	6.398	264.136	Hydroxyanthecotulide	Prenol_Lipids(pubchem)	C15H20O4	RSM00959p	265.143	265.143	1.31672	RSM00500n	263.129	263.129	0.072664	93.07030;107.08601;109.06488;111.08067;119.08549;121.06475;121.10089;135.08044;145.06456;149.05968;153.09090;159.11652;163.07487;181.08574;187.07535;187.11160;191.07021;209.08057;215.07007;233.08086;247.13264;265.14285	15eV and 40eV	59.01367;136.05264;152.08374;189.09242;201.12897;203.10765;204.11552;219.13896;263.12869	15eV and 40eV	SDB076481;SDB020324;SDB034870;SDB030606;SDB018755;SDB018754;SDB072536;SDB051019;SDB059016;SDB033436;SDB044120;SDB033542;SDB018854;SDB051321;SDB058744;SDB057740;SDB058190;SDB068335;SDB051157;SDB033334;SDB033518;SDB051119;SDB051120;SDB058747;SDB079968;SDB051146;SDB006722;SDB051091;SDB058934;SDB016262;SDB069285;SDB051105;SDB051123;SDB076148;SDB051195;SDB059038;SDB010023;SDB069892;SDB069323;SDB051097…
661	RSC00638	3.929	264.136	[3aR-(3aalpha,6alpha,8abeta,9aalpha)]-3a,4,6,7,8,8a,9,9a-Octahydro-6-hydroxy-5-(hydroxymethyl)-8a-methyl-3-methylenenaphtho[2,3-b]furan-2(3H)-one	Terpenoids	C15H20O4	RSM00960p	265.143	265.143	0.977283	-	-	-	-	69.03416;93.07038;95.04956;105.07028;109.06512;111.04438;119.08569;121.06496;122.07133;131.08578;135.08044;145.10104;147.08049;159.08034;159.11671;161.09592;165.09117;175.07520;175.11150;187.11166;201.12775;203.10622;229.12251;247.13266;265.14313	15eV and 40eV	-	15eV and 40eV	SDB051019;SDB058945;SDB059105;SDB050125;SDB033289;SDB071230;SDB057740;SDB058181;SDB016262;SDB058190;SDB058099;SDB058132;SDB069323;SDB069892;SDB058060;SDB051091;SDB044096;SDB033366;SDB058364;SDB058363;SDB033292;SDB057735;SDB076148;SDB057738;SDB058717;SDB051120;SDB057732;SDB051119;SDB058206;SDB033306;SDB051097;SDB051094;SDB051112;SDB059048;SDB044120;SDB033436;SDB058372;SDB042067;SDB058239;SDB004381…
662	RSC00639	2.874	264.136	[3aR-(3aalpha,6alpha,8abeta,9aalpha)]-3a,4,6,7,8,8a,9,9a-Octahydro-6-hydroxy-5-(hydroxymethyl)-8a-methyl-3-methylenenaphtho[2,3-b]furan-2(3H)-one	Terpenoids	C15H20O4	RSM00961p	265.143	265.143	0.33612	-	-	-	-	69.03401;72.08134;89.10746;93.07003;95.04945;105.07014;119.08541;121.02814;121.06448;122.07119;131.08539;135.08009;145.02808;147.08012;159.07964;159.11624;161.09584;175.07486;175.11095;177.05412;187.11116;201.12698;203.10628;247.13193;265.14822	15eV and 40eV	-	15eV and 40eV	SDB051019;SDB050125;SDB058945;SDB057740;SDB059105;SDB033289;SDB058099;SDB071230;SDB059048;SDB058181;SDB058190;SDB016262;SDB006722;SDB057735;SDB058132;SDB051123;SDB069892;SDB069323;SDB058060;SDB044096;SDB033366;SDB057738;SDB058717;SDB076148;SDB033292;SDB058744;SDB051091;SDB057732;SDB033542;SDB057805;SDB058363;SDB058364;SDB058032;SDB058206;SDB042067;SDB051120;SDB084030;SDB051094;SDB051097;SDB051119…
663	RSC00640	2.841	264.137	[3aR-(3aalpha,6alpha,8abeta,9aalpha)]-3a,4,6,7,8,8a,9,9a-Octahydro-6-hydroxy-5-(hydroxymethyl)-8a-methyl-3-methylenenaphtho[2,3-b]furan-2(3H)-one	Terpenoids	C15H20O4	RSM00962p	265.143	265.144	1.73823	-	-	-	-	69.03431;72.08156;89.10784;93.07032;95.04971;95.08603;105.07030;109.06508;119.08572;121.02859;121.06492;122.07130;131.08519;135.08055;145.02838;147.08043;159.08070;159.11723;161.09570;165.09050;175.07523;175.11136;177.05441;187.11157;201.12735;203.10684;247.13188;265.14587	15eV and 40eV	-	15eV and 40eV	SDB051019;SDB050125;SDB059105;SDB057740;SDB058190;SDB058945;SDB058099;SDB033289;SDB016262;SDB051123;SDB006722;SDB071230;SDB051091;SDB076148;SDB058717;SDB058060;SDB069892;SDB069323;SDB059048;SDB042067;SDB058181;SDB057732;SDB033306;SDB033436;SDB044120;SDB033292;SDB058364;SDB058363;SDB058132;SDB058744;SDB051094;SDB051097;SDB057807;SDB058901;SDB057810;SDB057735;SDB044096;SDB033366;SDB058206
664	RSC00641	2.786	264.147	Feruloylputrescine	-	C14H20N2O3	RSM00963p	265.155	265.154	1.10317	-	-	-	-	72.08138;89.03887;89.10770;117.03345;122.07131;145.02814;149.05936;177.05421;248.12784;265.15417	15eV and 40eV	-	15eV and 40eV	SDB034321
665	RSC00642	3.371	264.147	Val Phe	-	C14H20N2O3	RSM00966p	265.155	265.154	1.05599	-	-	-	-	55.05508;72.08143;120.08076;122.07100;130.05003;145.02907;166.08575;177.05440;265.07111;265.15509	15eV and 40eV	-	15eV and 40eV	Metlin_24009
666	RSC00643	14.026	264.245	-	-	-	-	-	265.252	-	-	-	-	-	-	15eV and 40eV	-	15eV and 40eV	-
667	RSC00644	17.937	264.245	-	-	-	-	-	265.252	-	-	-	-	-	-	15eV and 40eV	-	15eV and 40eV	-
668	RSC00645	19.022	264.245	Linolenyl alcohol	Prenol_Lipids(pubchem)	C18H32O	RSM00971p	265.253	265.252	1.30308	-	-	-	-	55.05509;57.07070;67.05497;69.07056;81.07050;83.08612;93.07034;95.08591;97.10149;109.10145;121.10123;135.11676;265.25223	15eV and 40eV	-	15eV and 40eV	SDB021051;SDB006752
669	RSC00646	15.308	264.245	Linolenyl alcohol	Prenol_Lipids(pubchem)	C18H32O	RSM00973p	265.253	265.252	1.22768	-	-	-	-	55.05512;67.05495;69.07062;81.07051;83.08611;93.07023;95.08590;97.10167;121.10129;135.11679;247.24162;265.25226	15eV and 40eV	-	15eV and 40eV	SDB021051;SDB006752
670	RSC00647	16.908	264.245	Linolenyl alcohol	Prenol_Lipids(pubchem)	C18H32O	RSM00974p	265.253	265.252	1.22768	-	-	-	-	55.05509;57.07072;67.05501;69.07058;81.07048;83.08606;93.07033;95.08588;97.10155;107.08575;109.10146;121.10120;135.11671;247.24138;265.25201	15eV and 40eV	-	15eV and 40eV	SDB021051;SDB006752
671	RSC00648	0.832	265.028	-	-	-	RSM00978p	-	266.036	-	-	-	-	-	177.00993;219.02000;219.94566;220.02051;243.01875;261.03043	15eV and 40eV	-	15eV and 40eV	-
672	RSC00649	5.205	265.095	-	-	-	RSM00979p	-	266.102	-	-	-	-	-	60.04500;88.03973;91.05457;102.05524;148.06009;207.06497;220.09659	15eV and 40eV	-	15eV and 40eV	-
673	RSC00650	0.907	265.152	-	-	-	RSM00982p	-	266.16	-	-	-	-	-	60.08143;73.02889;85.02867;87.04449;104.10717;266.15906	15eV and 40eV	-	15eV and 40eV	-
674	RSC00651	19.02	265.249	-	-	-	RSM00983p	-	266.256	-	-	-	-	-	55.05506;67.05499;69.07064;81.07048;83.08615;95.08603;96.08920;97.10175;121.10132;122.10459;248.24416;266.25592	15eV and 40eV	-	15eV and 40eV	-
675	RSC00652	0.832	266.029	-	-	-	-	-	267.036	-	-	-	-	-	-	15eV and 40eV	-	15eV and 40eV	-
676	RSC00653	6.045	266.151	Grangolide	Prenol_Lipids(pubchem)	C15H22O4	RSM00986p	267.159	267.158	2.42996	-	-	-	-	95.08599;97.06514;99.04453;99.08092;107.08574;125.05975;133.10114;145.10114;149.09579;167.10666;191.10730;209.11714;249.14790;267.12033;267.15518	15eV and 40eV	-	15eV and 40eV	SDB051149;SDB055007;SDB070281;SDB069920;SDB051125;SDB050774;SDB050773;SDB069919;SDB055008;SDB050805;SDB077294;SDB071626;SDB054893;SDB058775;SDB072540;SDB077226;SDB058346;SDB058768;SDB058769;SDB051136;SDB074427;SDB058316;SDB058276;SDB058275;SDB057584;SDB069180;SDB051130;SDB007323;SDB058140;SDB058361;SDB050161;SDB051209;SDB058315;SDB051111;SDB022964;SDB023040;SDB049774;SDB057536;SDB058766;SDB051101…
677	RSC00654	12.067	266.166	3-Hydroxy-4-(3-methyl-2-butenyl)bibenzyl	-	C19H22O	RSM00987p	267.174	267.174	1.96623	-	-	-	-	93.07034;95.08587;109.10110;123.11685;135.11685;217.19460;267.17728	15eV and 40eV	-	15eV and 40eV	SDB053068
678	RSC00655	11.687	266.203	-	-	-	RSM00990p	-	267.21	-	-	-	-	-	81.07044;95.08588;143.08537;145.10114;157.10077;159.11684;169.10091;183.11668;185.13243;197.13264;199.14787;211.14778;225.16342;239.17946;267.21017	15eV and 40eV	-	15eV and 40eV	-
679	RSC00656	12.434	266.203	-	-	-	RSM00991p	-	267.21	-	-	-	-	-	81.07036;93.07004;95.08606;105.07008;109.10136;133.10097;143.08508;157.10068;173.13200;239.17865;267.17694;267.21027	15eV and 40eV	-	15eV and 40eV	-
680	RSC00657	13.464	266.203	-	-	-	RSM00993p	-	267.21	-	-	-	-	-	69.07054;81.07043;95.08606;123.11680;145.10095;157.10127;159.11679;169.10141;171.11667;183.11676;197.13234;211.14796;267.17715;267.21042	15eV and 40eV	-	15eV and 40eV	-
681	RSC00658	10.435	267.089	PD 98059	-	C16H13NO3	RSM00995p	268.097	268.096	1.20584	RSM00513n	266.082	266.082	0.0499131	103.05442;120.04441;131.04898;136.06146;227.14627	15eV and 40eV	144.04547;184.00981;194.09744;222.09206;266.08206	15eV and 40eV	SDB015680
682	RSC00659	10.627	267.093	-	-	-	RSM00996p	-	268.1	-	-	-	-	-	78.98538;132.08064;133.08855;147.10403;148.11191;161.08334;174.09126;189.11407;268.09964	15eV and 40eV	-	15eV and 40eV	-
683	RSC00660	1.022	267.096	Adenosine	Other;Nucleoside;Adenosine	C10H13N5O4	RSM00997p	268.104	268.104	1.24549	-	-	-	-	57.03431;85.02889;133.04970;136.06177;268.10355	15eV and 40eV	-	15eV and 40eV	ReSpect_PT111710
684	RSC00661	1.634	267.096	Adenosine	Other;Nucleoside;Adenosine	C10H13N5O4	RSM00998p	268.104	268.104	1.20819	RSM00514n	266.089	266.09	0.13559	57.03421;69.03404;85.02898;113.47644;136.06157;213.01826;268.10327	15eV and 40eV	59.01369;107.03625;134.04712;266.08929	15eV and 40eV	ReSpect_PT111710
685	RSC00662	8.526	267.126	cinnamoyltyramine	-	C17H17NO2	RSM00999p	268.133	268.133	1.15163	-	-	-	-	93.06997;103.05453;121.06474;131.04895;268.13239	15eV and 40eV	-	15eV and 40eV	SDB017604
686	RSC00663	1.28	268.153	Histidylleucine	-	C12H20N4O3	RSM01002p	269.161	269.16	1.30227	-	-	-	-	83.06087;110.07137;136.06151;137.04556;137.06345;138.06602;156.07622;178.13335;223.15465;251.14949;269.16043	15eV and 40eV	-	15eV and 40eV	SDB030030;SDB021996;SDB022131
687	RSC00664	11.213	268.167	-	-	-	RSM01003p	-	269.174	-	-	-	-	-	67.05497;79.05479;81.07051;83.08604;93.07018;95.08587;107.08574;109.10134;119.08546;121.10092;147.11658;149.13232;159.11624;269.17392;269.22507	15eV and 40eV	-	15eV and 40eV	-
688	RSC00665	8.122	268.167	Trichotriol	-	C15H24O4	RSM01006p	269.175	269.174	1.26033	-	-	-	-	57.03435;67.05502;69.07060;79.05485;81.07051;83.08616;91.05466;93.07032;95.08598;107.08580;121.10120;149.13234;159.11652;177.12741;195.13742;269.17380	15eV and 40eV	-	15eV and 40eV	SDB005405;SDB050803;SDB049687;SDB024142;SDB058015;SDB049626;SDB058006;SDB057532;SDB055275;SDB066287;SDB049625
689	RSC00666	9.173	268.167	Trichotriol	-	C15H24O4	RSM01009p	269.175	269.174	1.03742	-	-	-	-	57.03429;67.05495;69.07056;79.05484;81.07043;83.08611;91.05458;93.07024;95.08591;97.06507;107.08574;121.10103;133.10100;135.11667;149.13225;159.11684;177.12708;269.17300	15eV and 40eV	-	15eV and 40eV	SDB005405;SDB050803;SDB049687;SDB024142;SDB058015;SDB049626
690	RSC00667	14.595	268.179	-	-	-	-	-	269.186	-	-	-	-	-	-	15eV and 40eV	-	15eV and 40eV	-
691	RSC00668	12.068	268.182	4-[1-Ethyl-2-(4-methylphenyl)butyl]phenol	-	C19H24O	RSM01011p	269.19	269.19	1.39451	-	-	-	-	67.05480;97.06510;109.10146;121.06422;121.10114;129.06952;143.08516;173.09554;183.11626;185.13223;197.13184;201.12724;213.12732;269.18924	15eV and 40eV	-	15eV and 40eV	SDB037794;SDB037684
692	RSC00669	5.83	268.182	3-Methoxyestra-1,3,5(10),16-tetraene	-	C19H24O	RSM01012p	269.19	269.19	1.39451	-	-	-	-	67.05492;81.07061;93.07031;95.08594;105.07043;107.08556;109.10123;119.08551;121.10129;125.09632;131.08549;145.10094;147.08034;157.10081;169.10132;171.11688;195.11649;197.13307;213.12746;241.15857;269.18991	15eV and 40eV	-	15eV and 40eV	SDB037684;SDB037794
693	RSC00670	13.395	268.182	3-Methoxyestra-1,3,5(10),16-tetraene	-	C19H24O	RSM01013p	269.19	269.19	1.35736	-	-	-	-	67.05507;81.07060;95.08615;109.10153;123.11716;133.10146;145.10117;157.10092;161.09613;173.09639;175.11192;185.13228;187.11159;213.12733;227.17879;241.19485;269.19009	15eV and 40eV	-	15eV and 40eV	SDB037684;SDB037794
694	RSC00671	8.723	268.182	3-Methoxyestra-1,3,5(10),16-tetraene	-	C19H24O	RSM01014p	269.19	269.19	1.28307	-	-	-	-	67.05499;69.07054;79.05474;81.07052;93.07023;95.08594;97.06521;105.07011;107.08572;111.08059;121.10119;133.10100;135.11682;145.10100;159.11667;171.11655;187.11166;269.18948;269.22522	15eV and 40eV	-	15eV and 40eV	SDB037684;SDB037794
695	RSC00672	11.42	268.219	Anhydrovitamin A1	-	C20H28	RSM01017p	269.226	269.226	1.48907	-	-	-	-	67.05505;69.07072;81.07055;93.07034;95.08593;107.08594;109.10149;119.08569;121.10127;133.10118;145.10110;147.11681;159.11661;161.13234;199.14841;213.16376;269.22592	15eV and 40eV	-	15eV and 40eV	SDB059358
696	RSC00673	13.414	268.219	Anhydrovitamin A1	-	C20H28	RSM01016p	269.226	269.226	1.52621	-	-	-	-	81.07059;93.07027;95.08599;104.99261;105.07043;107.08590;109.10153;121.10165;123.11661;131.08559;145.10100;159.11632;186.99503;269.19260;269.22604	15eV and 40eV	-	15eV and 40eV	SDB059358
697	RSC00674	13.922	268.219	Anhydrovitamin A1	-	C20H28	RSM01019p	269.226	269.226	1.37764	-	-	-	-	81.07053;95.08591;107.08575;109.10145;119.08560;133.10129;157.10107;159.11646;171.11682;185.13226;199.14812;201.16391;211.14775;213.16336;226.17107;227.17905;254.20178;269.19336;269.22623	15eV and 40eV	-	15eV and 40eV	SDB059358
698	RSC00675	16.087	268.219	Anhydrovitamin A1	-	C20H28	RSM01020p	269.226	269.226	1.37764	-	-	-	-	81.07045;93.07026;95.08587;105.07005;107.08559;109.10135;119.08546;131.08546;135.11656;145.10107;159.11644;173.13203;187.14743;213.16327;228.23169;269.22552	15eV and 40eV	-	15eV and 40eV	SDB059358
699	RSC00676	16.735	268.219	Anhydrovitamin A1	-	C20H28	RSM01024p	269.226	269.226	1.04335	-	-	-	-	55.05519;69.07060;81.07071;83.08601;95.08603;97.10159;159.11655;171.11626;173.13214;185.13234;199.14795;213.16402;269.22595	15eV and 40eV	-	15eV and 40eV	SDB059358
700	RSC00677	15.248	268.219	Anhydrovitamin A1	-	C20H28	RSM01021p	269.226	269.226	1.30335	-	-	-	-	69.07066;81.07059;83.08614;93.07012;95.08591;105.07027;107.08585;109.10146;121.10104;123.11671;133.10121;135.11673;213.16353;269.19189;269.22580	15eV and 40eV	-	15eV and 40eV	SDB059358
701	RSC00678	17.461	268.219	Anhydrovitamin A1	-	C20H28	RSM01025p	269.226	269.226	0.486193	-	-	-	-	55.05515;57.07077;69.07068;81.07063;83.08618;93.07045;95.08612;97.10160;109.10150;121.10142;135.11703;147.11684;173.13243;185.13234;219.21066;237.22115;269.22620	15eV and 40eV	-	15eV and 40eV	SDB059358
702	RSC00679	8.251	269.108	-	-	-	-	-	270.115	-	RSM00524n	-	268.101	-	-	15eV and 40eV	63.96222;79.95733;93.00147;268.10068	15eV and 40eV	-
703	RSC00680	1.846	269.126	-	-	-	RSM01026p	-	270.133	-	-	-	-	-	69.03425;73.06550;85.02901;87.04473;104.07098;105.07018;120.08102;132.08078;134.09644;145.04936;146.09676;206.11745;224.12782;270.13345	15eV and 40eV	-	15eV and 40eV	-
704	RSC00681	8.116	269.171	-	-	-	-	-	270.178	-	-	-	-	-	-	15eV and 40eV	-	15eV and 40eV	-
705	RSC00682	18.84	269.272	Capsi-amide	-	C17H35NO	RSM01031p	270.279	270.279	1.27552	-	-	-	-	57.07079;58.02945;71.08614;88.07616;102.09164;116.10696;270.27866	15eV and 40eV	-	15eV and 40eV	SDB039546
706	RSC00683	4.908	270.052	Apigenin	Flavonoids	C15H10O5	RSM01032p	271.06	271.06	1.06987	-	-	-	-	67.05482;69.07046;81.07043;91.05434;95.08585;107.08553;109.02860;109.10130;116.07065;153.01784;153.06995;165.06941;183.08093;211.07504;235.13255;271.05942;271.09296;271.20438	15eV and 40eV	-	15eV and 40eV	Metlin_3397
707	RSC00684	7.823	270.053	Baicalein	Flavonoids	C15H10O5	RSM01033p	271.06	271.06	0.922306	-	-	-	-	81.07049;95.08575;119.04891;153.01794;155.08507;165.06955;181.06422;183.08061;211.07452;271.05969;271.09210;271.16934;271.20541	15eV and 40eV	-	15eV and 40eV	Metlin_43859
708	RSC00685	13.046	270.198	Clathrin B	-	C19H26O	RSM01035p	271.206	271.205	1.82685	-	-	-	-	81.07048;93.07028;95.08589;105.07006;107.08569;109.10143;119.08566;121.10126;123.11704;135.11671;147.11671;243.17299;253.19537;271.20551;271.24155	15eV and 40eV	-	15eV and 40eV	SDB081487;SDB037662;SDB077701;SDB037597
709	RSC00686	13.395	270.198	17beta-Methylestra-1,3,5(10)-trien-3-ol	-	C19H26O	RSM01037p	271.206	271.205	1.64249	-	-	-	-	67.05478;81.07032;95.08582;97.06504;109.10132;121.06504;123.08038;123.11691;149.09575;161.09601;163.11125;271.20480	15eV and 40eV	-	15eV and 40eV	SDB037597;SDB077701;SDB037662;SDB081487
710	RSC00687	15.686	270.198	Salvirecognine	-	C19H26O	RSM01038p	271.206	271.205	1.56875	-	-	-	-	67.05495;69.07050;81.07052;95.08603;97.06507;105.06995;107.08573;109.10148;111.08053;123.11686;149.09599;163.11147;187.14758;199.14719;271.20532;271.23813	15eV and 40eV	-	15eV and 40eV	SDB077701;SDB037597;SDB037662;SDB081487
711	RSC00688	11.791	270.198	Clathrin B	-	C19H26O	RSM01039p	271.206	271.205	1.45813	-	-	-	-	81.07038;95.08589;105.07026;107.08607;109.10150;119.08571;133.10114;145.10104;147.08051;215.14282;253.19420;271.20560	15eV and 40eV	-	15eV and 40eV	SDB081487;SDB077701;SDB037597;SDB037662
712	RSC00689	12.769	270.198	Salvirecognine	-	C19H26O	RSM01040p	271.206	271.205	1.45813	-	-	-	-	67.05500;81.07059;93.07047;95.08614;97.06524;107.08571;109.10161;119.08575;121.06499;123.08067;123.11694;147.11708;149.09616;163.11168;175.11165;199.14816;253.19452;271.20538	15eV and 40eV	-	15eV and 40eV	SDB077701;SDB037597;SDB081487;SDB037662
713	RSC00690	17.938	270.198	Clathrin B	-	C19H26O	RSM01041p	271.206	271.205	1.34751	-	-	-	-	69.07076;81.07056;93.07029;95.08586;107.08564;109.10156;123.11669;147.08028;155.08534;189.12721;197.13341;211.14821;229.15768;271.20557;271.24094	15eV and 40eV	-	15eV and 40eV	SDB081487;SDB077701;SDB037662;SDB037597
714	RSC00691	18.111	270.198	Salvirecognine	-	C19H26O	RSM01042p	271.206	271.205	1.23689	-	-	-	-	67.05486;69.07054;81.07047;83.08604;95.08586;107.08572;109.10139;147.08015;155.08469;189.12694;197.13202;229.15779;253.23471;271.20541;271.24454	15eV and 40eV	-	15eV and 40eV	SDB077701;SDB081487;SDB037597;SDB037662
715	RSC00692	10.253	270.198	Clathrin B	-	C19H26O	RSM01043p	271.206	271.205	1.0894	-	-	-	-	81.07051;93.07022;95.08601;105.07025;107.08601;109.10146;123.11681;133.10164;145.10106;147.11671;157.10094;161.13232;175.14815;243.20993;253.19463;271.20554	15eV and 40eV	-	15eV and 40eV	SDB081487;SDB037662;SDB077701;SDB037597
716	RSC00693	9.094	270.219	-	-	-	RSM01044p	-	271.226	-	-	-	-	-	55.05513;67.05494;69.07060;81.07057;83.08611;93.07015;95.08602;97.10153;109.10149;119.08556;121.10123;123.11694;133.10149;135.11697;161.13284;217.19487;235.20589;253.21666;271.09586;271.20541	15eV and 40eV	-	15eV and 40eV	-
717	RSC00694	18.367	270.234	Axerophthene	Prenol_Lipids(pubchem)	C20H30	RSM01047p	271.242	271.242	1.33077	-	-	-	-	69.07056;81.07045;93.07019;95.08595;105.07010;107.08566;109.10134;119.08551;121.10111;133.10112;135.11664;161.13234;187.14784;271.24139	15eV and 40eV	-	15eV and 40eV	SDB016999;SDB070617;SDB026979;SDB021022
718	RSC00695	19.694	270.234	Axerophthene	Prenol_Lipids(pubchem)	C20H30	RSM01048p	271.242	271.242	1.2939	-	-	-	-	57.07068;69.07061;71.08630;81.07054;95.08595;107.08588;109.10145;119.08544;121.10130;149.13232;161.13188;163.14781;175.14777;201.16356;271.24216	15eV and 40eV	-	15eV and 40eV	SDB016999;SDB021022;SDB070617;SDB026979
719	RSC00696	1.263	271.106	-	-	-	-	-	272.113	-	-	-	-	-	-	15eV and 40eV	-	15eV and 40eV	-
720	RSC00697	15.262	271.251	-	-	-	RSM01067p	-	272.258	-	-	-	-	-	57.07065;58.06589;62.06078;71.08610;76.07629;85.10162;255.23102;272.25836;272.29379	15eV and 40eV	-	15eV and 40eV	-
721	RSC00698	7.48	272.162	-	-	-	RSM01076p	-	273.169	-	-	-	-	-	57.03429;67.05490;69.07058;79.05472;81.07039;83.08606;93.07031;95.08594;97.06516;107.08582;109.10148;111.08073;111.11703;135.11665;145.10051;153.12718;217.14301;273.16803	15eV and 40eV	-	15eV and 40eV	-
722	RSC00699	3.894	272.173	-	-	-	RSM01077p	-	273.18	-	-	-	-	-	71.06100;81.03403;81.04525;81.07054;83.08610;99.05570;147.11609;150.12726;182.15369;184.13277;191.15445;192.13791;193.12091;194.11707;210.14838;211.13249;219.14877;237.15942;255.16974;273.18015	15eV and 40eV	-	15eV and 40eV	-
723	RSC00700	11.36	272.177	Octadeca-8,10,12-triynoic acid	-	C18H24O2	RSM01079p	273.185	273.185	1.28121	-	-	-	-	83.04974;93.07043;105.07034;107.08588;109.06515;119.08574;135.08040;137.09601;157.10152;171.11696;231.17424;273.18497;273.22025	15eV and 40eV	-	15eV and 40eV	SDB067912;SDB083106;SDB083107;SDB069227;SDB037085;SDB004000;SDB067046;SDB076635;SDB028846;SDB026963;SDB027956;SDB037835;SDB037706;SDB021740;SDB001914
724	RSC00701	13.264	272.214	androstenone	-	C19H28O	RSM01080p	273.221	273.221	1.52081	-	-	-	-	81.07060;93.07027;95.08593;107.08578;109.10159;121.10114;133.10135;145.10153;147.11722;159.11671;161.13234;199.14832;255.21040;273.22101	15eV and 40eV	-	15eV and 40eV	SDB021610;SDB002098;SDB027740;SDB028009;SDB029047
725	RSC00702	15.57	272.25	Trixagoene	Prenol_Lipids(pubchem)	C20H32	RSM01081p	273.258	273.257	1.65055	-	-	-	-	69.07063;81.07050;95.08593;107.08582;109.10142;121.10120;123.11697;135.11664;149.13229;163.14789;191.17943;273.25702	15eV and 40eV	-	15eV and 40eV	SDB059379;SDB081508;SDB059263;SDB019832;SDB019833;SDB010128;SDB043328;SDB035581;SDB035582;SDB042329;SDB040161;SDB040147;SDB007717;SDB035584;SDB010111;SDB043335;SDB082751;SDB043154;SDB041594;SDB083531;SDB041590;SDB043329;SDB010095;SDB010134;SDB041592;SDB007648;SDB035583;SDB075959;SDB043342;SDB070526;SDB043337;SDB043331;SDB041868;SDB059929;SDB040164;SDB025051;SDB040162;SDB030612;SDB002404;SDB010544…
726	RSC00703	19.606	272.25	Trixagoene	Prenol_Lipids(pubchem)	C20H32	RSM01082p	273.258	273.257	1.35778	-	-	-	-	69.07062;81.07056;93.07032;95.08591;107.08588;109.10138;121.10135;135.11707;149.13245;163.14799;191.17914;273.25708	15eV and 40eV	-	15eV and 40eV	SDB059379;SDB081508;SDB059263;SDB019832;SDB019833;SDB010128;SDB043328;SDB035581;SDB035582;SDB042329;SDB040161;SDB040147;SDB007717;SDB035584;SDB010111;SDB043335;SDB082751;SDB041590;SDB083531;SDB043154;SDB043329;SDB010095;SDB041592;SDB041594;SDB035583;SDB007648;SDB010134;SDB075959;SDB043342;SDB043337;SDB043331;SDB041868;SDB059929;SDB070526;SDB030608;SDB040163;SDB035580;SDB014420;SDB040164;SDB002404…
727	RSC00704	19.244	272.25	Trixagoene	Prenol_Lipids(pubchem)	C20H32	RSM01083p	273.258	273.257	1.248	-	-	-	-	59.06119;69.07061;81.07044;95.08596;107.08599;109.10140;110.07138;121.10137;123.11687;135.11684;147.11694;149.13216;161.13210;163.14818;189.16402;217.19441;273.25690	15eV and 40eV	-	15eV and 40eV	SDB059379;SDB059263;SDB019832;SDB081508;SDB019833;SDB010128;SDB043329;SDB010095;SDB010111;SDB035581;SDB043328;SDB035582;SDB041594;SDB040161;SDB040147;SDB042329;SDB043154;SDB007717;SDB035584;SDB010134;SDB083531;SDB082751;SDB043335;SDB041590;SDB007648;SDB035583;SDB010544;SDB002404;SDB030612;SDB025408;SDB041828;SDB070526;SDB040160;SDB035594;SDB004544;SDB040159;SDB043342;SDB075959;SDB040162;SDB025051…
728	RSC00705	13.589	272.928	-	-	-	RSM01084p	-	273.935	-	-	-	-	-	103.04195;104.02590;119.01292;147.03128;179.02045;255.92468;273.93546	15eV and 40eV	-	15eV and 40eV	-
729	RSC00706	7.84	273.059	-	-	-	RSM01085p	-	274.066	-	-	-	-	-	105.00064;126.02311;127.01830;149.96092;150.96852;169.02843;190.98698;232.01878;232.99721;274.06497	15eV and 40eV	-	15eV and 40eV	-
730	RSC00707	10.873	273.184	-	-	-	RSM01088p	-	274.191	-	-	-	-	-	70.04063;91.05458;106.08630;117.07008;274.19061;274.27325	15eV and 40eV	-	15eV and 40eV	-
731	RSC00708	6.662	274.084	Lecanorin	-	C15H14O5	RSM01105p	275.091	275.091	1.1398	RSM00552n	273.077	273.077	0.572923	95.04923;105.07024;109.06477;109.10150;151.03883;151.04878;257.18933;275.09085;275.16486;275.20016	15eV and 40eV	199.04008;215.03535;243.02983;243.05348;258.05331;273.04303;273.07681	15eV and 40eV	SDB081276;SDB006647;SDB032785;SDB032766;SDB015851;SDB082232;SDB015852;SDB053188;SDB079119
732	RSC00709	9.524	274.156	Haterumadysin A	Terpenoids	C17H22O3	RSM01107p	275.164	275.164	1.61563	-	-	-	-	81.07054;95.08574;105.07004;107.08574;119.08530;131.08525;133.10071;145.10101;147.11670;169.10059;173.09557;173.13240;197.13243;215.14195;229.15889;257.15268;275.16348;275.19980	15eV and 40eV	-	15eV and 40eV	SDB076469;SDB037242;SDB030486;SDB080201;SDB033008;SDB059129;SDB057453;SDB051043
733	RSC00710	8.29	274.193	Cinmethylin	-	C18H26O2	RSM01109p	275.201	275.2	1.16305	-	-	-	-	81.07055;93.07020;95.08601;105.07012;107.08573;119.08547;133.10086;147.11656;275.20029	15eV and 40eV	-	15eV and 40eV	SDB034722;SDB067373;SDB014604;SDB003102;SDB040414;SDB031433;SDB037831;SDB059366
734	RSC00711	10.594	274.193	(Z)-Octadec-12-ene-8,10-diynoic acid	-	C18H26O2	RSM01110p	275.201	275.2	1.09038	-	-	-	-	81.07056;91.05474;93.07047;95.08601;105.07029;107.08604;119.08568;131.08563;133.10127;145.10114;147.11681;159.11676;161.13246;275.20044	15eV and 40eV	-	15eV and 40eV	SDB067373;SDB014604;SDB034722;SDB031433;SDB003102;SDB040414;SDB059366;SDB037831
735	RSC00712	11.235	274.193	(Z)-Octadec-12-ene-8,10-diynoic acid	-	C18H26O2	RSM01111p	275.201	275.2	1.05404	-	-	-	-	67.05507;81.07048;91.05457;93.07031;95.08592;105.07023;107.08568;119.08572;133.10112;145.10114;147.11684;159.11684;161.13203;257.18967;275.20013	15eV and 40eV	-	15eV and 40eV	SDB067373;SDB014604;SDB034722;SDB031433;SDB037831;SDB059366;SDB003102;SDB040414
736	RSC00713	1.257	275.094	-	-	-	RSM01113p	-	276.101	-	-	-	-	-	58.06589;59.07371;60.08157;72.08137;85.02891;86.09690;96.08111;97.02870;97.03979;114.09140;125.01707;141.01144;143.02707;157.00684;163.02730;166.99001;185.00113;185.06148;200.08482;201.09267;202.10069;232.11153;244.07448;276.10037;276.14142	15eV and 40eV	-	15eV and 40eV	-
737	RSC00714	1.396	275.1	1,6-Anhydro-N-acetyl-beta-muramate	Amino acid related compounds	C11H17NO7	RSM01115p	276.108	276.107	1.02094	RSM00553n	274.093	274.093	0.321463	72.08136;84.04485;86.09685;96.04467;97.02869;98.06028;126.05481;127.03884;129.10185;138.05469;144.06525;147.07581;168.06500;169.96545;173.96077;186.07532;230.13837;258.13275;275.99127;276.10904;276.14413	15eV and 40eV	58.02960;71.01361;89.02425;99.00849;100.04013;112.04015;142.05084;202.07146;232.08240;274.09293	15eV and 40eV	SDB041554;SDB043466;SDB032187;SDB032199;SDB043478;SDB054640
738	RSC00715	1.074	275.111	(5-L-Glutamyl)-L-glutamine	-	C10H17N3O6	RSM01116p	276.119	276.119	1.14182	-	-	-	-	72.08141;84.04498;84.08138;110.06020;114.09145;130.04985;141.01169;147.07631;155.08160;156.06522;200.08504;201.08682;213.08737;244.07460;259.09161;276.11838	15eV and 40eV	-	15eV and 40eV	SDB030140;SDB022145
739	RSC00716	3.096	276.079	-	-	-	-	-	277.087	-	-	-	-	-	-	15eV and 40eV	-	15eV and 40eV	-
740	RSC00717	4.095	276.111	-	-	-	RSM01132p	-	277.118	-	RSM00554n	-	275.104	-	84.04498;120.08093;124.03942;166.08620;186.09120;231.11256;277.11774	15eV and 40eV	91.05518;109.04060;111.00853;112.04021;127.05118;147.04510;275.10367	15eV and 40eV	-
741	RSC00718	3.11	276.111	-	-	-	RSM01133p	-	277.118	-	-	-	-	-	124.03947;130.06531;146.06000;158.09631;168.08057;186.09125;188.07077;195.09149;241.09802;242.08026;259.10678;277.11807	15eV and 40eV	-	15eV and 40eV	-
742	RSC00719	8.176	276.121	-	-	-	RSM01134p	-	277.128	-	-	-	-	-	81.07040;93.07030;105.01865;107.08580;109.10155;115.03905;121.10114;129.01820;133.04955;139.00259;157.01418;157.04941;203.09131;277.18124;277.21448	15eV and 40eV	-	15eV and 40eV	-
743	RSC00720	0.865	276.131	-	-	-	-	-	277.139	-	-	-	-	-	-	15eV and 40eV	-	15eV and 40eV	-
744	RSC00721	10.554	276.172	[6]-Shogaol	Skimate / acetate-malonate pathway derived compounds	C17H24O3	RSM01135p	277.18	277.18	1.06295	-	-	-	-	67.05502;69.07047;79.05476;81.07046;93.07019;95.08581;107.08572;109.06499;111.04423;121.10165;135.11670;137.05957;147.11633;161.09615;203.17966;231.17365;249.18411;277.17950;277.21524	15eV and 40eV	-	15eV and 40eV	SDB034318
745	RSC00722	13.225	276.172	Spirodysin	-	C17H24O3	RSM01136p	277.18	277.18	0.954717	-	-	-	-	67.05497;69.07046;79.05481;81.07050;93.07025;95.08588;105.07027;107.08564;109.06489;111.04438;121.10119;135.11676;137.05959;149.13268;277.17975;277.21591	15eV and 40eV	-	15eV and 40eV	SDB076755
746	RSC00723	11.334	276.208	6Z,8E,10E,12Z-Octadecatetraenoic acid	-	C18H28O2	RSM01137p	277.216	277.216	2.09272	-	-	-	-	67.05504;69.07053;79.05493;81.07053;93.07037;95.08595;105.07026;107.08586;109.10155;121.10141;133.10126;135.11687;149.02336;149.13255;277.17773;277.21555	15eV and 40eV	-	15eV and 40eV	SDB043089;SDB043060;SDB038564;SDB003257;SDB081582;SDB040907;SDB006024;SDB026773;SDB078512
747	RSC00724	13.376	276.209	Stearidonate	-	C18H28O2	RSM01139p	277.216	277.216	1.33519	-	-	-	-	67.05495;69.07052;79.05480;81.07041;91.05466;93.07024;95.08587;107.08572;121.10116;133.10078;135.11662;149.13235;277.21576	15eV and 40eV	-	15eV and 40eV	SDB043060;SDB038564;SDB003257;SDB043089;SDB081582;SDB040907;SDB078512
748	RSC00725	8.899	276.209	6Z,8E,10E,12Z-Octadecatetraenoic acid	-	C18H28O2	RSM01140p	277.216	277.216	1.26304	-	-	-	-	67.05498;69.07055;71.08607;79.05470;81.07041;93.07015;95.08581;99.08075;105.06995;107.08582;109.10119;121.10165;133.10083;135.11691;147.11659;151.11127;163.11156;277.21552	15eV and 40eV	-	15eV and 40eV	SDB043089;SDB043060;SDB038564;SDB003257;SDB081582;SDB026773;SDB006024;SDB078512;SDB040907
749	RSC00726	15.702	276.209	-	-	-	-	-	277.216	-	-	-	-	-	-	15eV and 40eV	-	15eV and 40eV	-
750	RSC00727	6.201	276.209	14,15-Dehydrocrepenynic acid	-	C18H28O2	RSM01142p	277.216	277.216	1.22697	-	-	-	-	81.07046;95.08582;107.08593;109.10119;119.08556;121.10116;123.08052;133.10094;137.09578;151.03889;185.13269;241.19402;259.20547;277.21518	15eV and 40eV	-	15eV and 40eV	SDB081582;SDB043089;SDB043060;SDB038564;SDB003257;SDB026773;SDB006024;SDB078512
751	RSC00728	17.502	276.209	6Z,8E,10E,12Z-Octadecatetraenoic acid	-	C18H28O2	RSM01147p	277.216	277.216	1.11875	-	-	-	-	67.05508;71.08632;79.05484;81.07052;91.05460;93.07029;95.08590;107.08575;119.08582;121.10115;135.11670;149.13231;179.14229;277.21530	15eV and 40eV	-	15eV and 40eV	SDB043089;SDB043060;SDB038564;SDB003257;SDB081582;SDB040907;SDB006024;SDB078512;SDB026773
752	RSC00729	18.949	276.209	Stearidonate	-	C18H28O2	RSM01148p	277.216	277.216	1.08268	-	-	-	-	67.05495;69.07057;79.05486;81.07044;93.07033;95.08590;105.07027;107.08590;121.10149;133.10135;135.11664;149.13257;277.21582	15eV and 40eV	-	15eV and 40eV	SDB043060;SDB038564;SDB043089;SDB003257;SDB081582;SDB078512;SDB026773;SDB006024;SDB040907
753	RSC00730	14.423	276.209	-	-	-	-	-	277.216	-	-	-	-	-	-	15eV and 40eV	-	15eV and 40eV	-
754	RSC00731	14.734	276.209	Stearidonate	-	C18H28O2	RSM01143p	277.216	277.216	1.15483	-	-	-	-	67.05494;79.05482;81.07034;93.07015;95.08573;107.08568;109.10099;121.10119;135.11653;149.13234;277.21545	15eV and 40eV	-	15eV and 40eV	SDB043060;SDB038564;SDB043089;SDB003257;SDB081582;SDB078512;SDB040907
755	RSC00732	15.409	276.209	6Z,8E,10E,12Z-Octadecatetraenoic acid	-	C18H28O2	RSM01146p	277.216	277.216	1.11875	-	-	-	-	67.05510;69.07059;79.05494;81.03418;81.07053;93.07039;95.08587;105.07029;107.08606;119.08584;121.10147;137.05972;147.11699;277.18137;277.21606	15eV and 40eV	-	15eV and 40eV	SDB043089;SDB043060;SDB038564;SDB081582;SDB003257;SDB026773;SDB078512;SDB006024
756	RSC00733	11.567	277.212	-	-	-	-	-	278.219	-	-	-	-	-	-	15eV and 40eV	-	15eV and 40eV	-
757	RSC00734	0.88	277.944	-	-	-	RSM01155p	-	278.951	-	-	-	-	-	84.08128;119.01881;130.08595;136.93994;143.01840;161.02905;177.02419;214.99820;279.05490	15eV and 40eV	-	15eV and 40eV	-
758	RSC00735	0.918	278.04	-	-	-	RSM01156p	-	279.047	-	-	-	-	-	84.08145;279.04672;298.42285	15eV and 40eV	-	15eV and 40eV	-
759	RSC00736	2.334	278.084	Sulfamethazine	-	C12H14N4O2S	RSM01157p	279.091	279.091	0.418172	-	-	-	-	57.07047;135.06647;149.02319;163.06113;183.05835;220.07678;251.09560;261.08072;279.09039	15eV and 40eV	-	15eV and 40eV	SDB041357;SDB018351
760	RSC00737	1.266	278.093	H-Glu(Met-OH)-OH	-	C10H18N2O5S	RSM01158p	279.101	279.101	1.04868	RSM00560n	277.086	277.087	0.459474	56.05035;61.01146;84.04497;102.05538;104.05320;130.04993;133.03175;149.02328;150.05824;168.06557;279.10059	15eV and 40eV	59.01377;78.95925;82.02974;84.04528;96.96946;128.03514;148.04349;167.08253;197.07567;215.08525;241.06483;259.07532;277.08542	15eV and 40eV	SDB022055;SDB020997;SDB022106
761	RSC00738	6.869	278.115	Populene G	Terpenoids	C15H18O5	RSM01160p	279.123	279.122	1.08797	-	-	-	-	55.05502;57.07066;67.05466;81.07035;95.08585;107.08528;147.04398;149.02301;175.03854;192.04106;207.06461;233.17216;261.11176;279.12198	15eV and 40eV	-	15eV and 40eV	SDB075063;SDB017953;SDB078877;SDB033215;SDB049947;SDB057849;SDB057847;SDB057587;SDB042944;SDB033138;SDB057729;SDB033190;SDB057232;SDB069469;SDB069468;SDB079144;SDB033199;SDB078854;SDB057590;SDB073690;SDB083049;SDB080452;SDB080860;SDB004835;SDB033814;SDB043953;SDB071656;SDB079372;SDB054929;SDB058360
762	RSC00739	2.009	278.126	Prolyl-tyrosine	-	C14H18N2O4	RSM01161p	279.134	279.134	1.06424	-	-	-	-	57.07076;70.06586;91.05473;116.07075;119.04919;136.07565;147.04401;149.02325;279.13354	15eV and 40eV	-	15eV and 40eV	SDB004171
763	RSC00740	4.544	278.163	H-PHE-LEU-OH	-	C15H22N2O3	RSM01163p	279.17	279.17	1.26294	-	-	-	-	57.07056;86.09685;93.06984;95.08593;103.05455;120.08072;132.10175;149.02299;166.08604;233.16441;279.16980	15eV and 40eV	-	15eV and 40eV	SDB024159;SDB022088;SDB022062;SDB021977
764	RSC00741	4.172	278.163	Leu Phe	-	C15H22N2O3	RSM01164p	279.17	279.17	0.859691	-	-	-	-	69.07053;81.07037;86.09688;95.08583;120.08083;147.04387;149.02306;166.08594;279.08707;279.16977	15eV and 40eV	-	15eV and 40eV	Metlin_24020
765	RSC00742	15.883	278.224	Crepenynic acid	Fatty acids related compounds	C18H30O2	RSM01179p	279.232	279.232	1.00347	-	-	-	-	67.05496;69.07065;71.08620;79.05477;81.07049;93.07017;95.08595;99.08088;105.07027;109.10150;121.10130;135.11679;147.11670;149.02321;165.12738;261.22110;279.23138	15eV and 40eV	-	15eV and 40eV	SDB043430;SDB031460;SDB084603;SDB032174;SDB032220;SDB043418;SDB030806;SDB081584;SDB016829;SDB017561;SDB030805;SDB043421;SDB080548;SDB080550;SDB059345;SDB059332;SDB080549;SDB060406;SDB037778;SDB059334;SDB059344;SDB059330;SDB059343;SDB081704;SDB060427;SDB060426;SDB060428
766	RSC00743	16.147	278.224	17-Octadecen-9-ynoic acid	Fatty acids related compounds	C18H30O2	RSM01167p	279.232	279.231	1.6481	-	-	-	-	55.01873;55.05514;57.07078;67.05501;69.07062;81.07053;83.08614;93.07037;95.08598;107.08595;109.10148;121.10136;135.11702;149.02330;153.12720;196.91811;279.23123	15eV and 40eV	-	15eV and 40eV	SDB081584;SDB032220;SDB043418;SDB032174;SDB043430;SDB031460;SDB030806;SDB016829;SDB084603;SDB017561;SDB043421;SDB030805;SDB080548;SDB080550;SDB080549;SDB059332;SDB059345;SDB059344;SDB059334;SDB059343;SDB059330;SDB037778;SDB060406;SDB081704
767	RSC00744	12.186	278.224	Crepenynic acid	Fatty acids related compounds	C18H30O2	RSM01170p	279.232	279.231	1.50484	-	-	-	-	67.05505;69.07063;71.08627;81.07056;85.10184;95.08605;99.08082;109.10148;113.09640;123.11701;133.10135;147.11685;279.23151	15eV and 40eV	-	15eV and 40eV	SDB043430;SDB031460;SDB060406;SDB084603;SDB030806;SDB081584;SDB016829;SDB017561;SDB032174;SDB032220;SDB043418;SDB059332;SDB043421;SDB030805;SDB059345;SDB080548;SDB080550;SDB080549;SDB059334;SDB037778;SDB059330;SDB059344;SDB059343;SDB060427;SDB081704;SDB060426
768	RSC00745	13.612	278.224	Gorlic acid	Fatty acids related compounds	C18H30O2	RSM01172p	279.232	279.231	1.36159	-	-	-	-	55.05503;67.05498;69.07060;79.05486;81.07048;83.08624;93.07027;95.08592;107.08591;109.10138;121.10125;123.11682;131.08537;135.11673;137.13237;149.02307;149.13226;173.13252;279.23138	15eV and 40eV	-	15eV and 40eV	SDB084603;SDB059332;SDB080548;SDB080550;SDB080549;SDB043430;SDB031460;SDB081584;SDB017561;SDB059345;SDB030806;SDB043421;SDB030805;SDB060406;SDB032220;SDB043418;SDB032174;SDB016829;SDB059344;SDB059334;SDB059343;SDB059330;SDB037778
769	RSC00746	11.374	278.224	Gorlic acid	Fatty acids related compounds	C18H30O2	RSM01174p	279.232	279.231	1.28997	-	-	-	-	55.05514;67.05499;69.07058;79.05476;81.07048;83.08615;93.07020;95.08589;107.08562;109.10137;121.10114;123.11681;135.11652;149.02335;261.22086;279.23108	15eV and 40eV	-	15eV and 40eV	SDB084603;SDB080549;SDB080550;SDB080548;SDB043430;SDB031460;SDB030806;SDB059332;SDB081584;SDB032220;SDB043418;SDB032174;SDB016829;SDB059345;SDB059334;SDB030805;SDB043421;SDB017561;SDB059344;SDB059343;SDB037778;SDB059330;SDB060406;SDB060427;SDB081704;SDB060426;SDB060428
770	RSC00747	14.448	278.224	Gorlic acid	Fatty acids related compounds	C18H30O2	RSM01175p	279.232	279.231	1.28997	RSM00570n	277.217	277.217	0.107497	67.05499;69.07060;81.07047;93.07018;95.08587;107.08579;109.10136;121.10123;123.11685;137.13231;173.13246;279.23096	15eV and 40eV	59.01369;233.19096;277.18256;277.21698	15eV and 40eV	SDB084603;SDB060406;SDB059332;SDB081584;SDB017561;SDB030806;SDB043430;SDB031460;SDB043421;SDB030805;SDB080550;SDB080548;SDB032220;SDB043418;SDB032174;SDB059345;SDB016829;SDB080549;SDB059334;SDB059344;SDB059330;SDB059343
771	RSC00748	14.822	278.224	Gorlic acid	Fatty acids related compounds	C18H30O2	RSM01176p	279.232	279.232	1.18253	RSM00570n	277.217	277.217	0.107497	67.05499;69.07050;79.05473;81.07047;93.07019;95.08592;107.08598;109.10143;121.10112;123.11694;137.13258;173.13243;279.23151	15eV and 40eV	59.01369;233.19096;277.18256;277.21698	15eV and 40eV	SDB084603;SDB060406;SDB059332;SDB080548;SDB080550;SDB043430;SDB031460;SDB030806;SDB081584;SDB017561;SDB043421;SDB030805;SDB080549;SDB032220;SDB043418;SDB032174;SDB059345;SDB016829;SDB059344;SDB059343;SDB059330;SDB059334
772	RSC00749	9.986	278.224	Gorlic acid	Fatty acids related compounds	C18H30O2	RSM01171p	279.232	279.231	1.43322	-	-	-	-	67.05499;69.07058;79.05493;81.07048;83.08617;93.07034;95.08592;107.08584;109.10140;121.10113;123.11686;149.02316;219.05679;261.22067;279.09283;279.23132	15eV and 40eV	-	15eV and 40eV	SDB084603;SDB080549;SDB080550;SDB080548;SDB059332;SDB081584;SDB059345;SDB043430;SDB031460;SDB030806;SDB059334;SDB017561;SDB032220;SDB043418;SDB032174;SDB030805;SDB043421;SDB059344;SDB016829;SDB059343;SDB037778;SDB059330;SDB060406
773	RSC00750	17.794	278.224	alpha-Linolenic Acid	-	C18H30O2	RSM01180p	279.232	279.232	1.07438	RSM00563n	277.217	277.217	0.360728	67.05502;69.07065;81.07050;93.06997;95.08595;107.08575;109.10152;121.10115;123.11693;137.13254;149.02315;279.23148	15eV and 40eV	59.01377;157.52261;275.20392;277.21729	15eV and 40eV	Metlin_192
774	RSC00751	0.927	279.084	-	-	-	RSM01183p	-	280.092	-	-	-	-	-	86.09216;86.09704;104.10741;221.01845;280.09189	15eV and 40eV	-	15eV and 40eV	-
775	RSC00752	4.164	279.11	-	-	-	RSM01184p	-	280.118	-	-	-	-	-	117.03380;145.02818;150.02644;177.05434;280.11963	15eV and 40eV	-	15eV and 40eV	-
776	RSC00753	2.142	280.099	-	-	-	RSM01191p	-	281.106	-	-	-	-	-	81.04520;120.08047;122.07125;123.07903;136.06137;136.07562;165.07684;281.10596	15eV and 40eV	-	15eV and 40eV	-
777	RSC00754	2.479	280.106	Asp-Phe	-	C13H16N2O5	RSM01193p	281.113	281.113	1.28062	-	-	-	-	88.03964;91.05444;120.08067;130.06447;131.04866;166.08577;175.08630;200.07016;221.09178;235.10710;246.07535;263.10236;281.11255	15eV and 40eV	-	15eV and 40eV	Metlin_64957
778	RSC00755	7.319	280.121	-	-	-	RSM01194p	-	281.128	-	-	-	-	-	95.04959;95.08579;105.03386;109.10126;130.06499;133.10136;159.09155;160.07553;263.11755;263.16458;281.12830	15eV and 40eV	-	15eV and 40eV	-
779	RSC00756	1.879	280.142	3061-91-4	-	C14H20N2O4	RSM01195p	281.15	281.149	2.26617	-	-	-	-	55.05511;72.08142;120.08073;136.06175;136.07558;162.04117;165.05444;182.08095;281.14944	15eV and 40eV	-	15eV and 40eV	SDB022050;SDB022052
780	RSC00757	3.128	280.142	7beta-Hydroxycatuabine I	-	C14H20N2O4	RSM01196p	281.15	281.149	0.950136	-	-	-	-	84.04498;91.05476;117.06996;147.09145;149.02332;152.10677;263.13803;264.12283;281.10272;281.14920	15eV and 40eV	-	15eV and 40eV	SDB077013;SDB077010;SDB022052;SDB022050
781	RSC00758	15.608	280.158	-	-	-	-	-	281.165	-	-	-	-	-	-	15eV and 40eV	-	15eV and 40eV	-
782	RSC00759	13.862	280.179	-	-	-	-	-	281.186	-	-	-	-	-	-	15eV and 40eV	-	15eV and 40eV	-
783	RSC00760	12.153	280.182	Sucutinirane D	-	C20H24O	RSM01199p	281.19	281.19	1.44169	-	-	-	-	57.03426;61.02901;69.03413;81.03400;81.07035;83.04964;85.02881;91.05465;93.07012;95.08577;105.06998;107.08572;119.08559;129.05461;131.08534;133.10095;135.08029;145.10089;147.07994;147.11670;159.11627;171.11641;173.13208;183.11633;263.17841;281.18900	15eV and 40eV	-	15eV and 40eV	SDB082508
784	RSC00761	17.465	280.24	Stearolic acid	-	C18H32O2	RSM01206p	281.247	281.247	1.06762	-	-	-	-	55.05502;57.07065;69.07050;81.07061;83.08627;95.08605;97.10163;109.10166	15eV and 40eV	-	15eV and 40eV	SDB032311
785	RSC00762	18.942	280.24	Linoleic acid	Fatty acids related compounds	C18H32O2	RSM01205p	281.247	281.247	1.06668	RSM00588n	279.233	279.233	0.179062	55.05509;57.07073;67.05494;69.07062;81.07053;83.08612;95.08595;97.10153;107.08594;109.10140;111.11702;119.08577;121.10109;133.10126;147.11653;245.22615;263.23645	15eV and 40eV	163.99182;279.23288	15eV and 40eV	Metlin_191
786	RSC00763	17.65	280.24	Stearolic acid	Fatty acids related compounds	C18H32O2	RSM01204p	281.247	281.247	1.20984	-	-	-	-	55.05511;57.07067;67.05503;69.07062;81.07050;83.08611;93.07040;95.08597;97.10153;107.08571;109.10133;111.09200;111.11698;119.08576;121.10149;245.22552;263.23666;281.15311	15eV and 40eV	-	15eV and 40eV	SDB032311;SDB016826;SDB032143;SDB002795;SDB023985;SDB028343;SDB016809;SDB029614;SDB032180
787	RSC00764	1.51	281.014	-	-	-	RSM01208p	-	282.022	-	-	-	-	-	61.01138;62.01923;72.08134;90.94810;132.95834;133.96577;134.95581;150.96849;151.95863;151.97612;152.96642;162.95071;165.93784;175.95854;180.96104;183.94839;192.96132;193.96922;209.96364;210.97133	15eV and 40eV	-	15eV and 40eV	-
788	RSC00765	2.043	281.112	2'-O-Methyladenosine	-	C11H15N5O4	RSM01209p	282.12	282.119	0.815258	-	-	-	-	69.03422;101.05996;136.06161;137.07927;282.11908	15eV and 40eV	-	15eV and 40eV	Metlin_58235
789	RSC00766	15.501	281.187	-	-	-	-	-	282.194	-	-	-	-	-	-	15eV and 40eV	-	15eV and 40eV	-
790	RSC00767	2.583	282.074	-	-	-	RSM01217p	-	283.081	-	-	-	-	-	57.07061;69.03410;69.07046;81.03414;85.02879;89.06011;95.04954;97.02855;109.02854;121.02837;133.08600;139.03874;265.07043;283.08093;283.17398	15eV and 40eV	-	15eV and 40eV	-
791	RSC00768	6.893	282.146	-	-	-	RSM01219p	-	283.154	-	-	-	-	-	55.05509;57.03431;57.07073;67.05496;69.07063;79.05492;81.07059;83.08618;89.06016;93.07034;95.08598;107.08588;109.10142;119.08539;121.02863;121.10097;135.11687;145.10118;163.11160;227.12738;283.15207;283.20419	15eV and 40eV	-	15eV and 40eV	-
792	RSC00769	12.064	282.161	Vedaprofen	Skimate / acetate-malonate pathway derived compounds	C19H22O2	RSM01220p	283.169	283.169	1.62428	-	-	-	-	57.07063;69.07050;81.07049;83.08599;95.08595;143.08533;155.08507;167.08522;181.10085;183.11653;195.11659;197.13263;209.13202;227.10724;227.14244;237.16348;241.12320;283.16943;283.20490	15eV and 40eV	-	15eV and 40eV	SDB023801;SDB016112;SDB034111;SDB000885;SDB052964;SDB036451;SDB052953;SDB037882
793	RSC00770	10.921	282.198	11-cis-Dehydroretinal	Prenol_Lipids(pubchem)	C20H26O	RSM01223p	283.206	283.205	1.32572	-	-	-	-	67.05495;69.07058;81.07063;93.07022;95.08590;97.10177;105.07019;107.08570;109.10150;119.08565;121.10126;123.11676;133.10109;135.08049;135.11697;147.08035;147.11676;149.13255;175.14789;213.12689;265.19424;283.20502	15eV and 40eV	-	15eV and 40eV	SDB030509;SDB030508;SDB004757;SDB004753;SDB004754;SDB004755;SDB004756;SDB004758
794	RSC00771	12.499	282.198	6-s-cis-locked retinal	Prenol_Lipids(pubchem)	C20H26O	RSM01222p	283.206	283.205	1.36103	-	-	-	-	81.07050;93.07037;95.08591;105.07021;107.08587;119.08555;121.10118;131.08531;133.10107;145.10115;147.11665;157.10110;159.11659;171.11646;185.13232;197.13240;199.14816;213.16333;241.19463;255.21022;283.20508	15eV and 40eV	-	15eV and 40eV	SDB004755;SDB004757;SDB004753;SDB004754;SDB004758;SDB030509;SDB030508;SDB004756
795	RSC00772	5.31	282.198	11-cis-Dehydroretinal	Prenol_Lipids(pubchem)	C20H26O	RSM01225p	283.206	283.205	0.796072	-	-	-	-	69.07063;81.07049;89.06024;95.08596;105.07029;107.08582;109.10145;114.09162;119.08561;121.02853;121.10137;123.11703;133.10110;135.08011;135.11658;147.08028;147.11668;175.14836;283.20493	15eV and 40eV	-	15eV and 40eV	SDB030509;SDB030508;SDB004757;SDB004753;SDB004754;SDB004756;SDB004755;SDB004758
796	RSC00773	16.581	282.255	Octadecadiene-1,18-diol	-	C18H34O2	RSM01226p	283.263	283.263	1.13085	-	-	-	-	57.07064;69.07050;71.08616;81.07036;83.08604;95.08578;97.10137;107.08556;109.10115;121.10117;265.25113;283.20685	15eV and 40eV	-	15eV and 40eV	SDB046669
797	RSC00774	20.212	282.256	Elaidic Acid	-	C18H34O2	RSM01228p	283.263	283.263	1.2003	RSM00606n	281.249	281.249	0.177779	57.07068;69.07048;71.08613;81.07034;83.08609;93.07042;95.08591;97.10153;121.10107;135.11664;265.25119	15eV and 40eV	81.09492;275.82898;281.24878	15eV and 40eV	Metlin_3406
798	RSC00775	19.021	282.256	-	-	-	RSM01227p	-	283.263	-	-	-	-	-	57.07059;67.05494;69.07053;71.08604;81.07045;83.08615;95.08566;97.10148;283.28439	15eV and 40eV	-	15eV and 40eV	-
799	RSC00776	0.837	283.039	-	-	-	RSM01229p	-	284.046	-	-	-	-	-	119.01898;177.00952;219.01990;225.00793;243.01939;261.03033;284.04657	15eV and 40eV	-	15eV and 40eV	-
800	RSC00777	1.005	283.091	Guanosine	Other;Nucleoside;Guanosine	C10H13N5O5	-	284.099	284.098	1.79002	RSM00610n	282.084	282.084	0.0302782	-	15eV and 40eV	133.01569;150.04216;282.08469;282.25308	15eV and 40eV	ReSpect_PT202410
801	RSC00778	1.339	283.091	Isoguanosine	-	C10H13N5O5	RSM01230p	284.099	284.099	1.01564	RSM00610n	282.084	282.084	0.0302782	85.02871;135.03009;152.05652;153.04045	15eV and 40eV	133.01569;150.04216;282.08469;282.25308	15eV and 40eV	SDB032286;SDB043502;SDB024147;SDB056988;SDB021392;SDB021574;SDB027583
802	RSC00779	6.354	283.12	N-P-Coumaroyltyramine	-	C17H17NO3	RSM01231p	284.128	284.128	1.34942	-	-	-	-	91.05464;93.07003;103.05437;119.04892;121.06464;147.04366;164.07002;284.12720;284.29373	15eV and 40eV	-	15eV and 40eV	SDB018746;SDB062050
803	RSC00780	20.368	283.287	Stearamide	-	C18H37NO	RSM01232p	284.295	284.294	1.23112	-	-	-	-	57.07061;116.10693;284.29416	15eV and 40eV	-	15eV and 40eV	Metlin_34494
804	RSC00781	2.814	283.65	-	-	-	-	-	284.658	-	-	-	-	-	-	15eV and 40eV	-	15eV and 40eV	-
805	RSC00782	0.837	284.04	-	-	-	-	-	285.047	-	-	-	-	-	-	15eV and 40eV	-	15eV and 40eV	-
806	RSC00783	4.228	284.068	Wogonin	Flavonoids	C16H12O5	RSM01235p	285.076	285.075	1.71884	-	-	-	-	107.04925;121.02850;161.05911;225.05367;229.08363;253.08508;270.05151;285.07474;285.18298;285.22037;285.29584	15eV and 40eV	-	15eV and 40eV	Metlin_49754
807	RSC00784	10.528	284.068	Oroxylin A	-	C16H12O5	RSM01236p	285.076	285.076	0.631412	RSM00612n	283.061	283.061	0.282624	81.07034;95.08571;105.07009;109.10145;119.08546;133.10091;253.08543;267.20984;270.05246;285.07516;285.18356;285.22058	15eV and 40eV	59.01368;268.03766;283.06110;283.13568;283.19162;283.26401	15eV and 40eV	Metlin_49521
808	RSC00785	8.916	284.162	-	-	-	RSM01241p	-	285.169	-	-	-	-	-	67.05499;81.03399;81.07034;83.08609;85.02876;93.06995;95.04951;95.08570;105.06979;107.08588;119.08540;131.08533;133.10097;147.11653;193.12183;211.13242;225.09062;253.08553;285.11453;285.16629;285.21848	15eV and 40eV	-	15eV and 40eV	-
809	RSC00786	17.655	284.162	-	-	-	RSM01242p	-	285.169	-	-	-	-	-	79.05479;81.03403;81.07024;83.08605;91.05437;93.07020;95.04947;95.08581;105.06998;119.08527;157.10123;193.12199;267.15909;285.22079	15eV and 40eV	-	15eV and 40eV	-
810	RSC00787	15.688	284.162	-	-	-	RSM01243p	-	285.17	-	-	-	-	-	59.06112;69.07056;81.07052;83.08618;95.08607;109.10100;123.11705;171.01360;267.21039;285.22263;285.33456	15eV and 40eV	-	15eV and 40eV	-
811	RSC00788	12.068	284.177	-	-	-	-	-	285.185	-	-	-	-	-	-	15eV and 40eV	-	15eV and 40eV	-
812	RSC00789	5.828	284.177	-	-	-	-	-	285.185	-	-	-	-	-	-	15eV and 40eV	-	15eV and 40eV	-
813	RSC00790	11.697	284.177	-	-	-	RSM01247p	-	285.185	-	-	-	-	-	55.05511;57.03428;57.07066;67.05489;69.07052;71.08616;81.07038;83.08605;85.10165;95.08588;97.10168;107.08595;109.10128;145.10159;147.11703;197.13245;253.08629;267.21072;285.13528;285.24307	15eV and 40eV	-	15eV and 40eV	-
814	RSC00791	13.718	284.177	-	-	-	-	-	285.185	-	-	-	-	-	-	15eV and 40eV	-	15eV and 40eV	-
815	RSC00792	15.419	284.213	17,17-Dimethyl-18-norandrosta-4,13-dien-3-one	Prenol_Lipids(pubchem)	C20H28O	RSM01250p	285.221	285.221	1.66719	-	-	-	-	69.07050;81.07039;83.08597;93.07005;95.08593;105.07009;107.08572;109.10117;119.08553;121.10100;123.11664;131.08536;133.10085;135.08032;147.08012;161.09576;267.20987;285.22079	15eV and 40eV	-	15eV and 40eV	SDB037238;SDB001491;SDB021047;SDB067007;SDB084131;SDB080318;SDB071506;SDB037747;SDB001583;SDB081593;SDB007397;SDB001972;SDB037836;SDB028633;SDB001018;SDB038904;SDB021050;SDB027575;SDB037593;SDB080041;SDB036258;SDB017297;SDB000756;SDB004752;SDB004751;SDB081094;SDB068603
816	RSC00793	11.834	284.213	17,17-Dimethyl-18-norandrosta-4,13-dien-3-one	Prenol_Lipids(pubchem)	C20H28O	RSM01249p	285.221	285.221	1.70225	-	-	-	-	57.03428;57.07070;69.07056;71.08620;81.07042;85.10162;95.08588;107.08584;109.10130;119.08565;121.10093;123.11671;133.10085;145.10085;147.11671;159.11670;171.11707;257.22675;267.21002;285.21939;285.24283	15eV and 40eV	-	15eV and 40eV	SDB037238;SDB001491;SDB021047;SDB081593;SDB037747;SDB080041;SDB037593;SDB007397;SDB001972;SDB004751;SDB004752;SDB071506;SDB084131;SDB021050;SDB028633;SDB001018;SDB038904;SDB027575;SDB036258;SDB001583;SDB000756;SDB067007;SDB080318;SDB081094
817	RSC00794	15.155	284.214	17,17-Dimethyl-18-norandrosta-4,13-dien-3-one	Prenol_Lipids(pubchem)	C20H28O	RSM01248p	285.221	285.221	1.73731	-	-	-	-	81.07056;95.08583;105.07008;107.08578;109.10124;119.08547;123.11695;133.10098;159.11638;163.11151;239.17805;267.21063;285.22098	15eV and 40eV	-	15eV and 40eV	SDB037238;SDB080041;SDB001491;SDB021047;SDB007397;SDB001972;SDB084131;SDB081593;SDB067007;SDB037747;SDB036258;SDB071506;SDB037593;SDB080318;SDB004752;SDB004751;SDB001583;SDB000756;SDB017297;SDB021050;SDB028633;SDB001018;SDB038904;SDB027575;SDB037836;SDB081094;SDB068603
818	RSC00795	11.425	284.214	11Z-3,4-didehydro-retinol	Prenol_Lipids(pubchem)	C20H28O	RSM01251p	285.221	285.221	1.59706	-	-	-	-	81.07042;93.07043;95.08588;105.07022;107.08566;109.06525;109.10153;111.08072;119.08558;121.10126;123.11680;133.10112;135.11658;137.09604;147.11647;149.09592;149.13240;175.14790;267.21039;285.22052	15eV and 40eV	-	15eV and 40eV	SDB001491;SDB021047;SDB037238;SDB004752;SDB004751;SDB037747;SDB081593;SDB007397;SDB001972;SDB080041;SDB021050;SDB028633;SDB001018;SDB038904;SDB027575;SDB037593;SDB084131;SDB036258;SDB067007;SDB071506;SDB080318;SDB001583;SDB081094;SDB000756;SDB037836;SDB017297;SDB068603
819	RSC00796	9.293	284.214	11Z-3,4-didehydro-retinol	Prenol_Lipids(pubchem)	C20H28O	RSM01253p	285.221	285.221	1.52694	-	-	-	-	69.07051;81.07043;93.07022;95.08582;105.07011;107.08572;109.10140;119.08554;121.10122;123.11676;131.08543;133.10097;135.11656;145.10092;147.11679;157.10106;159.11653;169.10083;173.13191;183.11661;185.13231;197.13219;211.14804;225.16254;267.21033;285.22052	15eV and 40eV	-	15eV and 40eV	SDB001491;SDB021047;SDB037238;SDB037747;SDB080041;SDB081593;SDB004752;SDB004751;SDB037593;SDB007397;SDB001972;SDB021050;SDB028633;SDB001018;SDB038904;SDB027575;SDB071506;SDB084131;SDB067007;SDB036258;SDB000756;SDB001583;SDB081094;SDB080318;SDB037836;SDB068603;SDB017297
820	RSC00797	12.434	284.214	11Z-3,4-didehydro-retinol	Prenol_Lipids(pubchem)	C20H28O	RSM01254p	285.221	285.221	1.49188	-	-	-	-	67.05508;81.07049;93.07033;95.08596;105.07034;107.08630;109.10158;119.08578;121.10117;131.08551;133.10126;145.10118;159.11665;173.13219;185.13185;186.96797;239.17796;267.21072;285.22049	15eV and 40eV	-	15eV and 40eV	SDB001491;SDB021047;SDB080041;SDB037238;SDB081593;SDB007397;SDB001972;SDB004751;SDB004752;SDB037747;SDB037593;SDB084131;SDB036258;SDB021050;SDB028633;SDB001018;SDB038904;SDB027575;SDB071506;SDB000756;SDB067007;SDB001583;SDB080318;SDB081094;SDB037836;SDB017297
821	RSC00798	14.161	284.214	11Z-3,4-didehydro-retinol	Prenol_Lipids(pubchem)	C20H28O	RSM01258p	285.221	285.221	1.45682	-	-	-	-	93.07018;95.08568;105.07030;107.08577;109.10135;119.08546;121.10121;131.08559;133.10085;145.10107;147.11638;159.11575;163.11092;171.11603;199.14771;267.21024;285.22025	15eV and 40eV	-	15eV and 40eV	SDB001491;SDB021047;SDB037238;SDB081593;SDB084131;SDB007397;SDB001972;SDB080041;SDB037747;SDB067007;SDB037593;SDB004752;SDB004751;SDB036258;SDB071506;SDB000756;SDB080318;SDB001583;SDB021050;SDB028633;SDB001018;SDB038904;SDB027575;SDB017297;SDB037836;SDB081094;SDB068603
822	RSC00799	11.69	284.214	11Z-3,4-didehydro-retinol	Prenol_Lipids(pubchem)	C20H28O	RSM01255p	285.221	285.221	1.45682	-	-	-	-	81.07044;95.08593;105.07015;107.08576;109.10143;119.08554;121.10112;123.11698;133.10114;145.10121;147.11647;159.11696;173.13199;177.12695;257.22626;267.21017;285.18466;285.22021	15eV and 40eV	-	15eV and 40eV	SDB001491;SDB021047;SDB037238;SDB080041;SDB081593;SDB037747;SDB037593;SDB004752;SDB004751;SDB007397;SDB001972;SDB021050;SDB028633;SDB001018;SDB038904;SDB027575;SDB071506;SDB036258;SDB084131;SDB000756;SDB001583;SDB067007;SDB080318;SDB081094;SDB037836;SDB068603;SDB017297
823	RSC00800	13.465	284.214	11Z-3,4-didehydro-retinol	Prenol_Lipids(pubchem)	C20H28O	RSM01256p	285.221	285.221	1.45682	-	-	-	-	69.07054;81.07045;83.04951;93.07027;95.08588;105.07003;107.08580;109.10136;119.08553;121.10125;123.11677;133.10112;135.11681;145.10097;147.08011;147.11632;157.10083;159.11642;161.09567;163.11127;187.14746;267.20999;285.21997	15eV and 40eV	-	15eV and 40eV	SDB001491;SDB021047;SDB037238;SDB037747;SDB004752;SDB004751;SDB081593;SDB037593;SDB080041;SDB007397;SDB001972;SDB021050;SDB028633;SDB001018;SDB038904;SDB027575;SDB067007;SDB071506;SDB084131;SDB001583;SDB000756;SDB036258;SDB080318;SDB037836;SDB081094;SDB017297;SDB068603
824	RSC00801	13.657	284.214	11Z-3,4-didehydro-retinol	Prenol_Lipids(pubchem)	C20H28O	RSM01257p	285.221	285.221	1.45682	-	-	-	-	69.07059;81.07049;83.08597;93.07014;95.08590;105.07007;107.08614;109.10143;119.08564;121.10135;123.11659;133.10124;135.08009;145.10098;147.08025;161.09641;183.11627;211.14738;267.21014;285.22064	15eV and 40eV	-	15eV and 40eV	SDB001491;SDB021047;SDB037238;SDB067007;SDB080318;SDB080041;SDB007397;SDB001972;SDB037747;SDB001583;SDB081593;SDB084131;SDB071506;SDB021050;SDB028633;SDB001018;SDB038904;SDB027575;SDB037593;SDB037836;SDB036258;SDB017297;SDB000756;SDB004752;SDB004751;SDB081094;SDB068603
825	RSC00802	11.299	284.214	11Z-3,4-didehydro-retinol	Prenol_Lipids(pubchem)	C20H28O	RSM01260p	285.221	285.221	1.3867	-	-	-	-	95.08614;105.07030;107.08593;109.10163;119.08561;121.10123;131.08548;133.10132;145.10109;147.11664;157.10147;159.11671;161.13286;171.11693;173.13246;197.13257;211.14861;267.21069;285.22101	15eV and 40eV	-	15eV and 40eV	SDB001491;SDB021047;SDB080041;SDB081593;SDB037238;SDB007397;SDB001972;SDB084131;SDB037747;SDB037593;SDB004751;SDB004752;SDB036258;SDB071506;SDB000756;SDB021050;SDB028633;SDB001018;SDB038904;SDB027575;SDB067007;SDB081094;SDB001583;SDB080318;SDB017297;SDB037836;SDB068603
826	RSC00803	18.614	284.214	Pisiferin	Prenol_Lipids(pubchem)	C20H28O	RSM01262p	285.221	285.221	1.2114	-	-	-	-	83.08611;123.11682;147.08029;155.08543;169.10132;183.11606;189.12730;197.13225;211.14828;225.16312;243.17421;285.22083	15eV and 40eV	-	15eV and 40eV	SDB067007;SDB080318;SDB017297;SDB071506;SDB081593;SDB007397;SDB001972;SDB001583;SDB037836;SDB084131;SDB037238;SDB037747;SDB000756;SDB080041;SDB036258;SDB037593;SDB021047;SDB001491;SDB068603;SDB028633;SDB001018;SDB038904;SDB021050;SDB027575;SDB004752;SDB004751;SDB081094
827	RSC00804	12.326	284.214	11Z-3,4-didehydro-retinol	Prenol_Lipids(pubchem)	C20H28O	RSM01263p	285.221	285.221	1.14128	-	-	-	-	57.03432;57.07071;67.05491;69.07056;71.08617;81.07049;83.08619;85.10168;93.07029;95.08591;107.08560;109.10134;119.08542;121.10108;123.11700;131.08521;133.10117;145.10075;147.11649;267.20969;285.21921;285.24231	15eV and 40eV	-	15eV and 40eV	SDB001491;SDB021047;SDB037238;SDB080041;SDB081593;SDB037747;SDB084131;SDB004751;SDB004752;SDB007397;SDB001972;SDB071506;SDB021050;SDB028633;SDB001018;SDB038904;SDB027575;SDB036258
828	RSC00805	16.869	284.214	11Z-3,4-didehydro-retinol	Prenol_Lipids(pubchem)	C20H28O	RSM01264p	285.221	285.221	1.10622	-	-	-	-	57.03432;57.07076;67.05498;69.07065;71.08623;81.07057;85.10172;93.07029;95.08596;105.07014;109.10149;119.08562;133.10130;135.11679;257.22559;267.20996;285.21906;285.24246	15eV and 40eV	-	15eV and 40eV	SDB001491;SDB021047;SDB037238;SDB037747;SDB004752;SDB004751;SDB021050;SDB028633;SDB001018;SDB027575;SDB038904;SDB071506;SDB080041;SDB037593;SDB081593;SDB001583;SDB001972;SDB007397
829	RSC00806	15.579	284.214	11Z-3,4-didehydro-retinol	Prenol_Lipids(pubchem)	C20H28O	RSM01265p	285.221	285.221	1.07116	-	-	-	-	81.07051;83.08599;95.08591;105.07022;107.08597;109.10152;119.08554;121.10133;133.10146;145.10100;159.11691;173.13242;267.20987;285.22198	15eV and 40eV	-	15eV and 40eV	SDB001491;SDB021047;SDB037238;SDB080041;SDB081593;SDB007397;SDB001972;SDB037747;SDB084131;SDB036258;SDB067007;SDB037593;SDB071506;SDB001583;SDB080318;SDB021050;SDB028633;SDB001018;SDB038904;SDB027575;SDB004752;SDB004751;SDB000756;SDB081094;SDB017297;SDB037836;SDB068603
830	RSC00807	16.907	284.235	Alseodafuranone	-	C17H32O3	RSM01276p	285.242	285.242	1.13898	-	-	-	-	57.03439;57.07076;67.05495;69.07061;71.08624;81.07053;85.10165;95.08598;109.10159;133.10110;257.22635;285.24481	15eV and 40eV	-	15eV and 40eV	SDB080203;SDB083715;SDB085127;SDB036630;SDB036516
831	RSC00808	0.823	285.042	-	-	-	-	-	286.05	-	-	-	-	-	-	15eV and 40eV	-	15eV and 40eV	-
832	RSC00809	2.129	285.084	N-(beta-D-glucosyl)nicotinate	Alkaloids	C12H15NO7	RSM01289p	286.092	286.092	1.15986	-	-	-	-	69.03413;85.02892;106.02901;109.02870;124.03928;250.07132;268.08130;286.09152	15eV and 40eV	-	15eV and 40eV	SDB006782;SDB043688;SDB033964
833	RSC00810	11.301	285.217	-	-	-	-	-	286.224	-	-	-	-	-	-	15eV and 40eV	-	15eV and 40eV	-
834	RSC00811	13.695	285.217	-	-	-	-	-	286.224	-	-	-	-	-	-	15eV and 40eV	-	15eV and 40eV	-
835	RSC00812	16.704	285.266	-	-	-	RSM01298p	-	286.274	-	-	-	-	-	57.07078;69.07062;72.04511;83.08607;97.10157;240.26741;268.26288	15eV and 40eV	-	15eV and 40eV	-
836	RSC00813	2.132	286.088	-	-	-	-	-	287.095	-	-	-	-	-	-	15eV and 40eV	-	15eV and 40eV	-
837	RSC00814	6.988	286.193	1-Methylestra-1,3,5(10)-triene-3,17beta-diol	Terpenoids	C19H26O2	RSM01318p	287.201	287.2	1.28855	-	-	-	-	81.07047;93.07033;95.08598;105.07037;107.08582;109.06515;119.08566;123.11680;131.08572;133.10110;151.07533;157.10103;159.11693;175.14835;269.18991;287.20013	15eV and 40eV	-	15eV and 40eV	SDB037889;SDB016111;SDB037068;SDB005240;SDB082033;SDB037087;SDB037867;SDB016109;SDB006212;SDB027512;SDB020691;SDB041934;SDB041900;SDB059859
838	RSC00815	13.464	286.193	(2E,4E,8E,10E)-Heptadecatetraen-6-yn-1-yn acetate	Terpenoids	C19H26O2	RSM01314p	287.201	287.2	1.42783	-	-	-	-	81.07034;93.07011;95.08587;105.07003;107.08573;109.10134;113.05959;119.08532;121.10129;133.10117;145.10085;147.11646;157.10062;159.11621;161.13193;173.13179;175.14760;179.14262;269.19217;269.22476;287.20013;287.23624	15eV and 40eV	-	15eV and 40eV	SDB082033;SDB037068;SDB037889;SDB005240;SDB037087;SDB006212;SDB027512;SDB016111
839	RSC00816	5.839	286.193	1-Methylestra-1,3,5(10)-triene-3,17beta-diol	Terpenoids	C19H26O2	RSM01316p	287.201	287.2	1.32337	-	-	-	-	95.08598;105.07018;107.08574;119.08536;145.10133;147.04395;147.08002;245.06941;269.18903;287.14502;287.19955	15eV and 40eV	-	15eV and 40eV	SDB037889;SDB037068;SDB016111;SDB037087;SDB016109;SDB005240;SDB006212;SDB027512;SDB037867;SDB020691;SDB041934;SDB041900;SDB059859
840	RSC00817	13.737	286.193	(2E,4E,8E,10E)-Heptadecatetraen-6-yn-1-yn acetate	Terpenoids	C19H26O2	RSM01315p	287.201	287.2	1.39301	-	-	-	-	81.07047;93.07015;95.08572;107.08553;119.08551;121.10152;131.08519;133.10068;135.11682;145.10136;159.11658;161.13188;269.19052;269.22604;287.20004;287.23505	15eV and 40eV	-	15eV and 40eV	SDB082033;SDB037068;SDB037889;SDB016111;SDB005240;SDB037087;SDB016109;SDB006212;SDB027512;SDB020691;SDB041934;SDB037867;SDB041900;SDB059859
841	RSC00818	12.068	286.193	6-Dehydrotestosterone	Terpenoids	C19H26O2	RSM01320p	287.201	287.2	1.25373	-	-	-	-	81.07059;95.04942;95.08606;97.06519;105.07036;107.08587;119.08585;131.08568;133.10159;143.08545;145.10117;157.10123;159.11693;161.09621;173.13289;183.11710;185.13243;241.19508;257.18964;269.19012;287.20071;287.23679	15eV and 40eV	-	15eV and 40eV	SDB005240;SDB037889;SDB037087;SDB037068;SDB037867;SDB016111;SDB020691;SDB041934;SDB006212;SDB027512;SDB016109;SDB082033;SDB041900
842	RSC00819	9.681	286.193	CHEBI:70569	Terpenoids	C19H26O2	RSM01319p	287.201	287.2	1.28855	-	-	-	-	67.05502;81.07057;93.07022;95.08597;97.06509;107.08570;109.10133;111.08037;121.10120;133.10115;145.10117;161.09589;187.11096;213.12694;228.15019;269.19058;287.20023;287.23505	15eV and 40eV	-	15eV and 40eV	SDB016111;SDB037889;SDB037068;SDB005240;SDB037087;SDB006212;SDB027512;SDB020691;SDB041934;SDB037867;SDB016109;SDB041900;SDB082033;SDB059859
843	RSC00820	10.873	286.193	CHEBI:70569	Terpenoids	C19H26O2	RSM01317p	287.201	287.2	1.28855	-	-	-	-	60.04526;81.07055;93.07021;95.08604;107.08600;109.06523;109.10186;119.08565;137.05978;157.10118;185.09575;187.11171;199.11208;213.12741;227.14308;228.23228;240.15111;246.24257;269.18951;287.20041	15eV and 40eV	-	15eV and 40eV	SDB016111;SDB037068;SDB037889;SDB005240;SDB037087;SDB037867;SDB006212;SDB027512;SDB020691;SDB041934;SDB016109;SDB059859;SDB041900;SDB082033
844	RSC00821	9.543	286.214	Hexadecanedioic acid	-	C16H30O4	RSM01322p	287.222	287.221	1.32302	RSM00631n	285.207	285.207	0.0350622	55.05503;67.05502;69.07054;79.05479;81.07050;93.07021;95.08606;97.10158;107.08584;109.10153;121.10130;125.09635;133.10126;135.11703;159.11722;233.18999;251.20023;269.21103;287.20016	15eV and 40eV	59.01378;125.09743;141.12839;202.98805;203.02261;239.20178;285.20712	15eV and 40eV	Metlin_5642
845	RSC00822	15.244	286.229	Dehydroabietinol	Prenol_Lipids(pubchem)	C20H30O	RSM01325p	287.237	287.236	1.69052	-	-	-	-	81.07043;93.07006;95.08605;105.07024;107.08585;119.08518;121.10123;133.10106;135.11682;147.11671;229.19432;269.22540;287.23657	15eV and 40eV	-	15eV and 40eV	SDB004410;SDB000829;SDB038905;SDB027638;SDB001023;SDB041710;SDB027925;SDB010078;SDB059348;SDB071069;SDB035589;SDB007401;SDB004242;SDB000103;SDB035576;SDB040156;SDB007743;SDB072807;SDB035588;SDB007623;SDB025335;SDB035590;SDB083532;SDB019892;SDB082960;SDB070422;SDB040158;SDB041831;SDB007672;SDB016406;SDB018020;SDB018029;SDB083214;SDB066467;SDB006524;SDB070887;SDB022885;SDB067214;SDB071921;SDB060314…
846	RSC00823	13.534	286.229	13-cis-Retinol	Prenol_Lipids(pubchem)	C20H30O	RSM01326p	287.237	287.236	1.58608	-	-	-	-	81.07042;95.08588;105.07028;107.08576;109.10139;119.08568;121.10108;131.08548;133.10094;147.11678;161.13222;175.14774;179.14275;269.22620;287.20050;287.23666	15eV and 40eV	-	15eV and 40eV	SDB041710;SDB001023;SDB027925;SDB027638;SDB038905;SDB004410;SDB000829;SDB066467;SDB006524;SDB059348;SDB010078;SDB071069;SDB040156;SDB007743;SDB019892;SDB035590;SDB035589;SDB007401;SDB004242;SDB000103;SDB035576;SDB025335;SDB007623;SDB035588;SDB072807;SDB022885;SDB082960;SDB070422;SDB083532;SDB007672;SDB040158;SDB041831;SDB018029;SDB016406;SDB018020;SDB071921;SDB060314;SDB060317;SDB067214;SDB059260…
847	RSC00824	17.528	286.229	Neocrotocembranal	Prenol_Lipids(pubchem)	C20H30O	RSM01331p	287.237	287.236	1.48164	-	-	-	-	81.07041;93.07023;95.08566;107.08561;109.10111;137.09587;149.13217;151.11151;269.30234;287.23636;287.31165	15eV and 40eV	-	15eV and 40eV	SDB072807;SDB059348;SDB010078;SDB035576;SDB000103;SDB083532;SDB025335;SDB071069;SDB004242;SDB035589;SDB007401;SDB018029;SDB016406;SDB018020;SDB040156;SDB007743;SDB082960;SDB035590;SDB070887;SDB041831;SDB007672;SDB040158;SDB019892;SDB075264;SDB035588;SDB007623;SDB032929;SDB026488;SDB067214;SDB022885;SDB060317;SDB083214;SDB015843;SDB070422;SDB066467;SDB006524;SDB071921;SDB000829;SDB004410;SDB019289…
848	RSC00825	16.542	286.229	Dehydroabietinol	Prenol_Lipids(pubchem)	C20H30O	RSM01328p	287.237	287.236	1.51645	-	-	-	-	81.07043;93.07021;95.08577;105.06982;107.08566;109.10126;119.08559;133.10141;145.10071;147.11639;161.13203;173.13216;269.22531;287.23581	15eV and 40eV	-	15eV and 40eV	SDB004410;SDB000829;SDB010078;SDB059348;SDB038905;SDB027638;SDB027925;SDB001023;SDB041710;SDB071069;SDB000103;SDB035576;SDB072807;SDB025335;SDB004242;SDB035589;SDB007401;SDB040156;SDB007743;SDB019892;SDB035590;SDB066467;SDB006524;SDB007623;SDB035588;SDB022885;SDB016406;SDB018029;SDB018020;SDB083532;SDB007672;SDB041831;SDB040158;SDB082960;SDB070422;SDB071921;SDB060317;SDB067214;SDB060314;SDB083214…
849	RSC00826	11.424	286.229	9-cis-Retinol	Prenol_Lipids(pubchem)	C20H30O	RSM01329p	287.237	287.236	1.48164	-	-	-	-	55.05517;69.07066;81.07059;95.08604;107.08588;109.10158;119.08572;121.10130;123.11694;133.10115;135.11679;145.10109;147.11687;161.13255;173.13222;269.22543;287.20129;287.23770	15eV and 40eV	-	15eV and 40eV	SDB038905;SDB027638;SDB027925;SDB001023;SDB041710;SDB019892;SDB066467;SDB006524;SDB004410;SDB000829;SDB010078;SDB059348;SDB071069;SDB022885;SDB004242;SDB035589;SDB007401;SDB040156;SDB007743;SDB000103;SDB035576;SDB035590;SDB025335;SDB082960;SDB083532;SDB007623;SDB035588;SDB070422;SDB059260;SDB060314;SDB071921;SDB040158;SDB007672;SDB041831;SDB060317;SDB072807;SDB016406;SDB018029;SDB018020;SDB067214…
850	RSC00827	12.876	286.229	Dehydroabietinol	Prenol_Lipids(pubchem)	C20H30O	RSM01332p	287.237	287.237	1.41201	-	-	-	-	81.07056;95.08595;105.07024;119.08571;123.11683;131.08548;145.10115;157.10115;159.11658;161.13228;171.11650;185.13248;241.19466;269.22580;287.20071;287.23611	15eV and 40eV	-	15eV and 40eV	SDB004410;SDB000829;SDB038905;SDB027638;SDB027925;SDB001023;SDB041710;SDB072807;SDB071069;SDB004242;SDB000103;SDB035576;SDB025335;SDB019892;SDB035589;SDB007401;SDB040156;SDB007743;SDB035590;SDB016406;SDB018020;SDB018029;SDB070422;SDB083532;SDB022885;SDB059348;SDB010078;SDB007623;SDB035588;SDB006524;SDB066467;SDB007672;SDB040158;SDB041831;SDB082960;SDB070887;SDB071921;SDB083214;SDB060314;SDB067214…
851	RSC00828	13.176	286.229	9-cis-Retinol	Prenol_Lipids(pubchem)	C20H30O	RSM01330p	287.237	287.236	1.48164	-	-	-	-	81.07049;95.08597;105.07019;107.08575;109.10141;119.08564;121.10120;145.10104;147.11659;159.11665;161.13223;173.13222;175.14807;179.14293;191.14284;217.15843;269.22598;287.23660	15eV and 40eV	-	15eV and 40eV	SDB038905;SDB027638;SDB027925;SDB001023;SDB041710;SDB004410;SDB000829;SDB010078;SDB059348;SDB066467;SDB006524;SDB040156;SDB007743;SDB071069;SDB035590;SDB035589;SDB007401;SDB019892;SDB004242;SDB007623;SDB035588;SDB070422;SDB000103;SDB035576;SDB083532;SDB082960;SDB022885;SDB025335;SDB072807;SDB040158;SDB041831;SDB007672;SDB071921;SDB060314;SDB070887;SDB083214;SDB016406;SDB018020;SDB018029;SDB060317…
852	RSC00829	15.75	286.229	Dehydroabietinol	Prenol_Lipids(pubchem)	C20H30O	RSM01333p	287.237	287.237	1.41201	-	-	-	-	81.07042;93.07013;95.08585;105.07001;107.08569;109.10135;111.08051;119.08551;123.11658;131.08546;133.10112;135.11664;145.10077;147.11646;157.10068;229.19455;269.22543;287.23602	15eV and 40eV	-	15eV and 40eV	SDB004410;SDB000829;SDB010078;SDB059348;SDB071069;SDB038905;SDB027638;SDB027925;SDB001023;SDB041710;SDB004242;SDB000103;SDB035576;SDB025335;SDB083532;SDB035589;SDB007401;SDB035590;SDB035588;SDB007623;SDB007743;SDB040156;SDB072807;SDB019892;SDB041831;SDB007672;SDB040158;SDB070422;SDB082960;SDB006524;SDB066467;SDB022885;SDB016406;SDB018029;SDB018020;SDB083214;SDB067214;SDB071921;SDB060317;SDB060314…
853	RSC00830	16.256	286.229	Dehydroabietinol	Prenol_Lipids(pubchem)	C20H30O	RSM01337p	287.237	287.237	1.30756	-	-	-	-	81.07045;95.08580;105.06987;107.08572;109.10132;123.11674;133.10074;147.11641;149.13228;185.13205;199.14754;213.16318;269.22543;287.20065;287.23587	15eV and 40eV	-	15eV and 40eV	SDB004410;SDB000829;SDB038905;SDB027638;SDB001023;SDB027925;SDB041710;SDB072807;SDB010078;SDB059348;SDB071069;SDB040156;SDB007743;SDB035589;SDB007401;SDB019892;SDB083532;SDB035590;SDB004242;SDB035576;SDB000103;SDB025335;SDB035588;SDB007623;SDB082960;SDB018029;SDB018020;SDB016406;SDB070422;SDB006524;SDB066467;SDB022885;SDB040158;SDB007672;SDB041831;SDB070887;SDB067214;SDB083214;SDB071921;SDB060314…
854	RSC00831	15.495	286.229	Dehydroabietinol	Prenol_Lipids(pubchem)	C20H30O	RSM01336p	287.237	287.237	1.30756	-	-	-	-	81.07053;93.07031;95.08597;105.07024;107.08588;109.10152;119.08569;121.10128;133.10126;135.11671;145.10104;147.11685;173.13245;229.19484;269.22595;287.23654	15eV and 40eV	-	15eV and 40eV	SDB004410;SDB000829;SDB010078;SDB059348;SDB071069;SDB038905;SDB027638;SDB001023;SDB041710;SDB027925;SDB004242;SDB035589;SDB007401;SDB000103;SDB035576;SDB040156;SDB007743;SDB025335;SDB035588;SDB007623;SDB019892;SDB035590;SDB083532;SDB070422;SDB072807;SDB066467;SDB006524;SDB007672;SDB041831;SDB040158;SDB082960;SDB022885;SDB018029;SDB016406;SDB018020;SDB071921;SDB060314;SDB070887;SDB060317;SDB067214…
855	RSC00832	14.799	286.229	13-cis-Retinol	Prenol_Lipids(pubchem)	C20H30O	RSM01338p	287.237	287.237	1.23793	-	-	-	-	81.07048;95.08591;105.07015;107.08572;109.10131;119.08523;131.08542;133.10104;143.08530;145.10085;147.11659;159.11647;161.13206;173.13191;185.13199;269.22565;287.23602	15eV and 40eV	-	15eV and 40eV	SDB041710;SDB001023;SDB027638;SDB027925;SDB038905;SDB004410;SDB000829;SDB071069;SDB059348;SDB010078;SDB019892;SDB066467;SDB006524;SDB004242;SDB000103;SDB035576;SDB025335;SDB022885;SDB072807;SDB035589;SDB007401;SDB007743;SDB040156;SDB083532;SDB035590;SDB018020;SDB016406;SDB018029;SDB035588;SDB007623;SDB082960;SDB041831;SDB007672;SDB040158;SDB070422;SDB071921;SDB060314;SDB060317;SDB083214;SDB067214…
856	RSC00833	19.746	286.229	Neocrotocembranal	Prenol_Lipids(pubchem)	C20H30O	RSM01339p	287.237	287.237	1.23793	-	-	-	-	69.07037;71.08606;83.08591;95.08575;97.10139;107.08563;287.20255;287.23611	15eV and 40eV	-	15eV and 40eV	SDB072807;SDB000103;SDB035576;SDB026488;SDB025335;SDB071069;SDB018020;SDB018029;SDB016406;SDB075264;SDB032929;SDB083532;SDB004242;SDB082960;SDB035589;SDB007401;SDB015843;SDB035590;SDB022885;SDB040156;SDB007743;SDB019289;SDB067214;SDB007672;SDB040158;SDB041831;SDB066467;SDB006524;SDB019892;SDB059348;SDB010078;SDB007623;SDB035588;SDB083214;SDB070422;SDB059260;SDB059479;SDB070887;SDB060529;SDB060317…
857	RSC00834	19.159	286.229	9-cis-Retinol	Prenol_Lipids(pubchem)	C20H30O	RSM01340p	287.237	287.237	1.09868	-	-	-	-	81.07037;93.07021;95.08594;107.08569;109.10129;121.10110;123.11656;135.11670;145.10088;149.09544;287.19974;287.23666	15eV and 40eV	-	15eV and 40eV	SDB038905;SDB027638;SDB001023;SDB027925;SDB041710;SDB010078;SDB059348;SDB072807;SDB082960;SDB000103;SDB035576;SDB083532;SDB071069;SDB035589;SDB007401;SDB025335;SDB004242;SDB004410;SDB000829;SDB059260;SDB040156;SDB007743;SDB035590;SDB075264;SDB032929;SDB026488;SDB007623;SDB035588;SDB067214;SDB041831;SDB040158;SDB007672;SDB018029;SDB018020;SDB016406;SDB019892;SDB019289;SDB070422;SDB022885;SDB066467…
858	RSC00835	18.473	286.229	Leubethanol	Prenol_Lipids(pubchem)	C20H30O	RSM01341p	287.237	287.237	1.06386	-	-	-	-	93.07029;95.08576;107.08569;109.10170;123.11703;135.11678;163.11148;231.17323;287.23663	15eV and 40eV	-	15eV and 40eV	SDB019289;SDB059260;SDB072807;SDB026488;SDB075264;SDB032929;SDB059221;SDB083532;SDB082960;SDB010078;SDB059348;SDB059356;SDB015843;SDB025335;SDB000103;SDB035576;SDB016406;SDB018020;SDB018029;SDB022885;SDB071069;SDB035590;SDB019892;SDB035589;SDB007401;SDB004242;SDB059479;SDB007743;SDB040156;SDB060317;SDB041831;SDB040158;SDB007672;SDB007623;SDB035588;SDB066467;SDB006524;SDB083214;SDB067214;SDB059481…
859	RSC00836	15.75	287.233	-	-	-	RSM01347p	-	288.24	-	-	-	-	-	109.10123;123.11648;163.11116;164.11507;230.19815;232.17674;288.20752;288.23990	15eV and 40eV	-	15eV and 40eV	-
860	RSC00837	16.253	287.233	-	-	-	-	-	288.24	-	-	-	-	-	-	15eV and 40eV	-	15eV and 40eV	-
861	RSC00838	5.648	288.172	3,5-Bis(3-methyl-2-butenyl)-4-methoxybenzoic acid	-	C18H24O3	RSM01366p	289.18	289.179	1.43381	-	-	-	-	81.07054;93.07019;107.08587;109.10138;119.08549;121.10113;127.03912;133.10107;135.11678;147.08047;147.11668;173.09578;183.11620;187.11165;201.12651;215.17929;225.16335;243.17392;271.16827;289.17929	15eV and 40eV	-	15eV and 40eV	SDB076956;SDB054465;SDB053431;SDB043095;SDB030073;SDB021728;SDB054464;SDB036796;SDB037958;SDB030153;SDB008490;SDB021490;SDB029555;SDB039588;SDB075060;SDB083907;SDB083104
862	RSC00839	10.71	288.172	3,5-Bis(3-methyl-2-butenyl)-4-methoxybenzoic acid	-	C18H24O3	RSM01367p	289.18	289.179	1.26091	-	-	-	-	81.07056;93.07033;107.08585;119.08578;121.10135;133.10114;135.08041;135.11671;147.08026;169.10068;173.09605;183.11664;187.11166;201.12723;215.17899;225.16330;243.17410;271.16940;289.17944	15eV and 40eV	-	15eV and 40eV	SDB076956;SDB054465;SDB053431;SDB043095;SDB030073;SDB021728;SDB054464;SDB037958;SDB036796;SDB030153;SDB021490;SDB029555;SDB008490;SDB039588;SDB075060;SDB083907;SDB083104;SDB083105;SDB067055
863	RSC00840	11.632	288.172	3,5-Bis(3-methyl-2-butenyl)-4-methoxybenzoic acid	-	C18H24O3	RSM01368p	289.18	289.179	1.22633	-	-	-	-	81.07064;93.07021;95.08582;109.10144;121.10114;133.10110;135.11670;147.08044;173.09569;183.11679;201.12709;215.17885;225.16356;243.17386;271.16861;289.17938	15eV and 40eV	-	15eV and 40eV	SDB076956;SDB054465;SDB043095;SDB053431;SDB030073;SDB021728;SDB054464;SDB036796;SDB037958;SDB030153;SDB021490;SDB029555;SDB008490;SDB039588;SDB075060;SDB083907;SDB083104;SDB083105;SDB067055
864	RSC00841	13.451	288.208	Normethandrolone	-	C19H28O2	RSM01369p	289.216	289.216	1.59098	-	-	-	-	69.07063;81.07039;83.08596;95.08587;105.07012;107.08566;119.08547;123.11674;131.08536;133.10085;145.10098;159.11684;173.13216;187.14752;201.16328;219.13759;229.19443;289.21548	15eV and 40eV	-	15eV and 40eV	SDB037076;SDB066468;SDB077043;SDB037950;SDB002612;SDB037832
865	RSC00842	13.256	288.208	Normethandrolone	Terpenoids	C19H28O2	RSM01370p	289.216	289.216	1.52183	-	-	-	-	81.07035;83.08598;93.07030;95.08569;105.06998;107.08543;109.10139;119.08538;121.10112;123.11668;131.08545;133.10095;145.10086;159.11606;173.13202;187.14771;219.13777;229.19466;289.21539	15eV and 40eV	-	15eV and 40eV	SDB037076;SDB037950;SDB002612;SDB066468;SDB080321;SDB037832;SDB000307;SDB018832;SDB027690;SDB037909;SDB008737;SDB029482;SDB027775;SDB028143;SDB027067;SDB037264;SDB037968;SDB066995;SDB077043
866	RSC00843	12.313	288.209	Cespitularin E	Terpenoids	C19H28O2	RSM01372p	289.216	289.216	1.4181	-	-	-	-	67.05496;81.07046;95.08587;105.07014;107.08570;109.10135;119.08528;121.06487;121.10109;133.10117;145.10120;147.08034;189.12698;197.13264;201.12706;203.14253;215.14322;243.21027;271.20493;289.21518	15eV and 40eV	-	15eV and 40eV	SDB080321;SDB037832;SDB027690;SDB018832;SDB000307;SDB037968;SDB002612;SDB037950;SDB037076;SDB027067;SDB028143;SDB037264;SDB066468;SDB037909;SDB029482;SDB008737;SDB027775
867	RSC00844	13.778	288.209	Pipataline	-	C19H28O2	RSM01371p	289.216	289.216	1.52183	-	-	-	-	81.07037;93.07018;95.08594;105.07008;107.08567;119.08545;133.10130;147.11658;159.11667;289.21573	15eV and 40eV	-	15eV and 40eV	SDB066995
868	RSC00845	12.637	288.209	Cespitularin E	Terpenoids	C19H28O2	RSM01373p	289.216	289.216	1.31437	-	-	-	-	81.07043;93.07006;95.08585;107.08572;109.10139;121.06458;121.10142;123.11679;135.08049;149.09598;161.09604;163.11133;173.13245;175.11137;187.11095;189.12682;215.14285;253.19392;271.20496;289.21552	15eV and 40eV	-	15eV and 40eV	SDB080321;SDB037076;SDB027690;SDB018832;SDB000307;SDB037832;SDB037968;SDB002612;SDB037950;SDB027067;SDB028143;SDB037264;SDB037909;SDB066468;SDB029482;SDB008737;SDB027775;SDB077043;SDB066995
869	RSC00846	11.856	288.209	Cespitularin E	Terpenoids	C19H28O2	RSM01374p	289.216	289.216	1.24522	-	-	-	-	67.05499;81.07036;93.07008;95.08584;107.08564;109.10130;119.08554;121.10151;147.07999;173.09599;189.12703;201.12663;203.14223;215.14294;243.20996;271.20474;289.17920;289.21542	15eV and 40eV	-	15eV and 40eV	SDB080321;SDB037832;SDB037968;SDB037076;SDB027690;SDB018832;SDB000307;SDB002612;SDB037950;SDB027067;SDB028143;SDB037909;SDB037264;SDB066468;SDB029482;SDB008737;SDB027775
870	RSC00847	15.804	288.209	-	-	-	-	-	289.216	-	-	-	-	-	-	15eV and 40eV	-	15eV and 40eV	-
871	RSC00848	10.317	288.245	all-trans-13,14-Dihydroretinol	Prenol_Lipids(pubchem)	C20H32O	RSM01376p	289.253	289.252	1.19496	-	-	-	-	69.07060;81.07037;95.08593;105.07032;109.10159;119.08523;121.10110;133.10135;147.11655;149.13231;161.13232;179.14348;271.24182;289.21616;289.25226	15eV and 40eV	-	15eV and 40eV	SDB038055;SDB059265;SDB059264;SDB035585;SDB040155;SDB007388;SDB035586;SDB003581;SDB084690;SDB070421;SDB005966;SDB037678;SDB003260;SDB082640;SDB041830;SDB040157;SDB004409;SDB075726;SDB070420;SDB067444;SDB007558;SDB035587;SDB037486;SDB078211;SDB025229;SDB060319;SDB060316;SDB075515;SDB067215;SDB071117;SDB025712;SDB039054;SDB024498;SDB070399;SDB070400;SDB077861;SDB003254;SDB025300;SDB041829;SDB025194…
872	RSC00849	16.962	288.245	all-trans-13,14-Dihydroretinol	Prenol_Lipids(pubchem)	C20H32O	RSM01377p	289.253	289.252	0.71095	-	-	-	-	69.07053;81.07047;93.07033;95.08564;107.08588;109.10139;123.11696;151.11133;289.21561;289.25031	15eV and 40eV	-	15eV and 40eV	SDB038055;SDB059264;SDB059265;SDB025310;SDB003254;SDB035585;SDB037678;SDB003581;SDB035586
873	RSC00850	1.017	289.127	Ophthalmate	-	C11H19N3O6	RSM01380p	290.135	290.134	1.39709	RSM00648n	288.12	288.12	0.22441	58.06594;72.08131;84.04494;86.09716;124.07587;127.03932;130.04974;161.09171;169.09752;170.08095;215.10251;290.13382	15eV and 40eV	74.02474;102.05627;115.08762;128.03534;141.06721;151.08759;159.07741;169.09827;195.07767;226.12013;270.10983;288.12045	15eV and 40eV	SDB042563
874	RSC00851	1.206	289.127	Ophthalmate	-	C11H19N3O6	RSM01381p	290.135	290.134	1.32815	RSM00648n	288.12	288.12	0.22441	58.06595;84.04491;124.07592;127.03918;130.04991;161.09178;169.09761;170.08124;215.10240;227.10335;290.13406	15eV and 40eV	74.02474;102.05627;115.08762;128.03534;141.06721;151.08759;159.07741;169.09827;195.07767;226.12013;270.10983;288.12045	15eV and 40eV	SDB042563
875	RSC00852	2.816	290.09	Indole-3-acetyl-L-aspartic acid	-	C14H14N2O5	RSM01400p	291.098	291.097	0.623702	-	-	-	-	88.03967;116.03427;130.06497;134.04459;147.04376;273.08401;291.09671	15eV and 40eV	-	15eV and 40eV	SDB042864;SDB042865;SDB029303
876	RSC00853	10.626	290.142	-	-	-	-	-	291.149	-	-	-	-	-	-	15eV and 40eV	-	15eV and 40eV	-
877	RSC00854	3.672	290.166	-	-	-	RSM01402p	-	291.173	-	-	-	-	-	61.01144;84.08124;132.08397;215.13818;291.17297	15eV and 40eV	-	15eV and 40eV	-
878	RSC00855	10.072	290.188	8-hydroxy-13Z-octadecene-9,11-diynoic acid	-	C18H26O3	RSM01405p	291.195	291.195	1.45845	-	-	-	-	67.05486;79.05474;81.07051;91.05453;93.07025;105.07009;107.08561;109.06483;119.08551;131.08524;135.08037;145.10104;147.08025;229.23552;273.18454;291.19446;291.27048	15eV and 40eV	-	15eV and 40eV	SDB017578;SDB016319;SDB043064;SDB071137;SDB072347;SDB036658
879	RSC00856	11.153	290.188	8-hydroxy-13Z-octadecene-9,11-diynoic acid	-	C18H26O3	RSM01407p	291.195	291.195	1.38976	-	-	-	-	55.05505;57.03428;79.05488;81.07047;91.05460;93.07024;97.10157;105.07005;107.08564;117.06982;119.08558;131.08542;133.10081;135.11670;145.10089;147.08028;227.17831;245.18950;273.18442;291.19498	15eV and 40eV	-	15eV and 40eV	SDB017578;SDB072347;SDB043064;SDB000144;SDB016319;SDB071137;SDB073118;SDB036658;SDB065794;SDB076208;SDB057451
880	RSC00857	16.201	290.188	Ecklonialactone A	-	C18H26O3	RSM01409p	291.195	291.195	0.49689	RSM00653n	289.181	289.181	0.813704	67.05500;79.05484;81.07045;93.07030;95.08583;107.08592;109.06503;121.10129;135.08023;135.11684;291.19458;291.23138	15eV and 40eV	59.01387;119.08665;257.15460;289.18100	15eV and 40eV	SDB043064;SDB071137;SDB072347;SDB017578;SDB076208;SDB073118;SDB016319;SDB000144;SDB057451;SDB065794;SDB036658
881	RSC00858	16.001	290.224	sterculynic acid	-	C19H30O2	RSM01411p	291.232	291.232	1.06513	-	-	-	-	67.05497;69.07055;79.05485;81.07050;93.07028;95.08596;105.07032;107.08585;109.10145;119.08548;121.10121;133.10100;135.11676;149.13239;291.23141	15eV and 40eV	-	15eV and 40eV	SDB002974;SDB084570;SDB037512;SDB001508;SDB080083
882	RSC00859	16.153	290.224	sterculynic acid	-	C19H30O2	RSM01412p	291.232	291.232	0.996458	-	-	-	-	67.05493;79.05481;81.07047;91.05472;93.07025;95.08593;105.07003;107.08574;109.06501;109.10126;119.08565;121.10117;135.08035;135.11664;149.13228;291.19519;291.23141	15eV and 40eV	-	15eV and 40eV	SDB002974
883	RSC00860	17.516	290.224	sterculynic acid	-	C19H30O2	RSM01410p	291.232	291.231	1.16814	-	-	-	-	67.05485;69.07055;79.05482;81.07050;93.07027;95.08582;107.08566;121.10104;135.11693;149.13222;291.23157	15eV and 40eV	-	15eV and 40eV	SDB002974;SDB084570;SDB080083;SDB001508
884	RSC00861	3.067	291.122	-	-	-	RSM01413p	-	292.129	-	-	-	-	-	84.04494;118.06522;130.04988;139.03883;145.07568;146.05946;163.08630;229.09647;292.12799	15eV and 40eV	-	15eV and 40eV	-
885	RSC00862	12.99	291.129	-	-	-	RSM01414p	-	292.136	-	-	-	-	-	171.99155;190.00226;228.01768;246.02748	15eV and 40eV	-	15eV and 40eV	-
886	RSC00863	0.817	292.039	-	-	-	-	-	293.047	-	-	-	-	-	-	15eV and 40eV	-	15eV and 40eV	-
887	RSC00864	0.948	292.056	-	-	-	RSM01417p	-	293.063	-	-	-	-	-	118.08640;119.08942;132.02107;293.06250	15eV and 40eV	-	15eV and 40eV	-
888	RSC00865	1.765	292.079	-	-	-	RSM01418p	-	293.086	-	-	-	-	-	57.03432;85.02888;87.04448;97.02882;113.02349;117.05465;141.01830;148.03886;159.06479;162.05464;206.08118;234.07545;293.14835	15eV and 40eV	-	15eV and 40eV	-
889	RSC00866	7.058	292.167	Lasiodiplodin	-	C17H24O4	RSM01419p	293.175	293.174	1.15715	-	-	-	-	81.07047;93.07019;95.08582;107.08567;119.08542;121.10128;133.10101;135.11682;159.11635;175.11174;201.16406;211.14708;217.15836;229.15770;247.16869;275.16415;275.20050;293.17429;293.21027	15eV and 40eV	-	15eV and 40eV	SDB066675;SDB070558;SDB050975;SDB058356;SDB059834;SDB050376;SDB058528;SDB001338;SDB053804;SDB058580;SDB054881;SDB051181;SDB057566;SDB044010;SDB033574;SDB078373;SDB055067;SDB068870;SDB075185;SDB075186;SDB058018;SDB066912;SDB050794;SDB002997;SDB059106;SDB034285;SDB072190;SDB083466
890	RSC00867	7.954	292.167	7-Demethoxy-7-oxo-albocycline	-	C17H24O4	RSM01420p	293.175	293.174	1.05483	RSM00654n	291.16	291.16	0.655144	81.07043;91.05461;93.07027;95.08592;105.07026;107.08585;109.06496;109.10150;119.08556;121.10130;123.08032;131.08542;133.10104;145.10095;159.07999;161.09554;173.09589;173.13208;187.11140;187.14743;197.13249;201.09056;215.14241;229.15855;257.15335;275.16385;275.19968;293.17422;293.21054	15eV and 40eV	59.01378;201.12834;217.15971;229.15952;241.12344;243.13911;261.14975;291.16037	15eV and 40eV	SDB053804;SDB070558;SDB075186;SDB075185
891	RSC00868	13.671	292.203	2-[4-Methyl-2-(2-methylpropoxy)phenyl]-2-[(2-methylpropoxy)methyl]-oxirane	-	C18H28O3	RSM01421p	293.211	293.211	1.61916	RSM00657n	291.197	291.197	0.327078	55.05494;67.05480;79.05460;81.07034;93.07006;95.04942;95.08575;107.08565;121.06480;145.10027;151.11148;275.20135;293.21066	15eV and 40eV	121.10236;125.09664;185.11821;195.13885;197.11787;247.20602;291.19666	15eV and 40eV	SDB058353;SDB071136;SDB070562;SDB038588;SDB043098;SDB038584;SDB038589;SDB038583;SDB036539;SDB028142;SDB043024;SDB043022;SDB029913;SDB043420;SDB032178;SDB060415;SDB037491;SDB066584
892	RSC00869	11.087	292.203	9,10-EOT	-	C18H28O3	RSM01425p	293.211	293.211	1.48274	-	-	-	-	55.05512;57.07073;67.05500;79.05489;81.07050;91.05466;93.07030;95.04958;105.07018;107.04944;107.08574;119.08557;133.10110;137.09593;149.09602;275.20010;293.21033	15eV and 40eV	-	15eV and 40eV	SDB038588;SDB038584;SDB043098;SDB038589;SDB029913;SDB043022;SDB043024;SDB036539;SDB028142;SDB066584;SDB038583;SDB032178;SDB043420;SDB037491;SDB060415;SDB071136;SDB070562
893	RSC00870	13.471	292.203	2-[4-Methyl-2-(2-methylpropoxy)phenyl]-2-[(2-methylpropoxy)methyl]-oxirane	-	C18H28O3	RSM01423p	293.211	293.211	1.51685	-	-	-	-	55.05510;67.05499;71.08606;81.07039;93.07027;95.04955;95.08575;107.08562;149.09615;163.11194;165.12749;223.13263;275.20038;293.21094	15eV and 40eV	-	15eV and 40eV	SDB058353;SDB071136;SDB070562;SDB038588;SDB043098;SDB038584;SDB043022;SDB029913;SDB038589;SDB038583;SDB036539;SDB028142;SDB043024;SDB043420;SDB032178;SDB066584;SDB037491;SDB060415
894	RSC00871	14.108	292.203	9-OxoOTrE	-	C18H28O3	RSM01424p	293.211	293.211	1.36421	RSM00657n	291.197	291.197	0.480775	55.01872;55.05508;67.05504;79.05487;81.07050;91.05468;93.07030;97.06526;97.10150;105.07013;107.04942;107.08585;109.10139;119.08547;121.10117;133.10109;149.09593;275.20020;293.21182	15eV and 40eV	121.10236;125.09664;185.11821;195.13885;197.11787;247.20602;291.19666	15eV and 40eV	Metlin_45173
895	RSC00872	11.335	292.203	9,10-EOT	-	C18H28O3	RSM01426p	293.211	293.211	1.48274	-	-	-	-	67.05496;69.07057;71.08613;79.05479;81.07053;83.08609;91.05449;93.07018;95.04940;95.08584;99.08065;105.06995;107.04932;107.08563;151.11142;161.09573;163.11133;177.12695;275.19965;293.21017	15eV and 40eV	-	15eV and 40eV	SDB038588;SDB038589;SDB066584;SDB038584;SDB043098;SDB043024;SDB036539;SDB028142;SDB029913;SDB043022;SDB038583;SDB032178;SDB043420;SDB060415;SDB037491
896	RSC00873	5.92	292.203	9,10-EOT	-	C18H28O3	RSM01427p	293.211	293.211	1.44864	-	-	-	-	67.05486;69.07059;79.05464;81.03407;81.07043;83.08621;91.05459;93.07024;95.08573;105.07003;107.08597;119.08572;121.10147;125.09595;131.08563;133.10107;145.10109;147.11691;149.09608;275.20023;293.20972	15eV and 40eV	-	15eV and 40eV	SDB038588;SDB043098;SDB038584;SDB038589;SDB066584;SDB038583;SDB043022;SDB029913;SDB036539;SDB028142;SDB043024;SDB043420;SDB032178;SDB037491;SDB071136;SDB070562;SDB060415
897	RSC00874	11.249	292.203	9,10-EOT	-	C18H28O3	RSM01428p	293.211	293.211	1.24401	-	-	-	-	67.05492;79.05479;81.07048;91.05466;93.07027;95.08594;105.07023;107.08578;119.08550;121.10129;131.08551;133.10112;145.10106;147.11668;159.11665;185.13251;203.14285;219.17375;221.15390;257.18890;275.20010;293.21024	15eV and 40eV	-	15eV and 40eV	SDB038588;SDB038584;SDB043098;SDB038589;SDB066584;SDB043420;SDB032178;SDB043024;SDB036539;SDB028142;SDB029913;SDB043022;SDB038583;SDB060415;SDB037491
898	RSC00875	10.601	292.203	9,10-EOT	-	C18H28O3	RSM01422p	293.211	293.211	1.55095	-	-	-	-	57.03431;67.05488;79.05480;81.07043;91.05457;93.07018;95.08582;97.10149;105.07014;107.08571;119.08561;121.10120;133.10098;145.10077;147.11633;159.11673;161.13226;185.13181;221.15340;257.18921;275.19995;293.21017	15eV and 40eV	-	15eV and 40eV	SDB038588;SDB038584;SDB043098;SDB038589;SDB066584;SDB043024;SDB036539;SDB028142;SDB029913;SDB043022;SDB043420;SDB032178;SDB038583;SDB037491;SDB060415
899	RSC00876	8.294	292.204	9,10-EOT	-	C18H28O3	RSM01429p	293.211	293.211	1.1758	-	-	-	-	55.05499;67.05489;69.07053;79.05474;81.07045;91.05457;93.07019;95.04926;95.08575;97.10152;105.07021;107.08575;109.10136;119.08556;121.10099;125.09565;133.10121;145.10071;147.11670;149.09543;275.19986;293.20999	15eV and 40eV	-	15eV and 40eV	SDB038588;SDB043098;SDB038584;SDB038589;SDB066584;SDB038583;SDB043022;SDB029913;SDB036539;SDB028142;SDB043024;SDB043420;SDB032178;SDB037491;SDB060415;SDB071136;SDB070562
900	RSC00877	17.034	292.24	Methyl alpha-Eleostearate	-	C19H32O2	RSM01430p	293.247	293.247	1.19443	-	-	-	-	67.05495;69.07053;81.07045;83.08593;93.07029;95.08590;107.08581;109.10128;121.10095;123.11667;137.13206;173.13254;243.21014;261.22034;293.24631	15eV and 40eV	-	15eV and 40eV	SDB066775;SDB060429
901	RSC00878	20.19	292.24	Methyl alpha-Eleostearate	-	C19H32O2	RSM01432p	293.247	293.247	1.19443	-	-	-	-	55.05507;67.05507;69.07078;79.05495;81.07060;83.08622;93.07014;95.08604;107.08595;109.10156;119.08546;121.10145;123.11712;137.13266;293.21118;293.24722;293.29550	15eV and 40eV	-	15eV and 40eV	SDB066775;SDB060429
902	RSC00879	1.504	293.068	-	-	-	RSM01434p	-	294.076	-	-	-	-	-	55.93524;72.93772;84.08131;89.94029;90.94817;107.95086;116.96336;120.08078;125.96123;130.04993;133.96600;146.00258;147.07642;151.97646;164.01244;177.99217;190.02841;227.06670;230.13895;234.05554;276.14349;294.14590	15eV and 40eV	-	15eV and 40eV	-
903	RSC00880	1.356	293.147	CHEBI:43892	-	C12H23NO7	RSM01435p	294.155	294.154	1.29891	-	-	-	-	69.03432;84.08131;85.02897;86.09694;88.03985;97.02877;98.09672;120.08083;127.03907;132.10193;144.10207;151.97672;161.06845;173.96065;212.12790;230.13828;258.13318;276.14371;294.15094	15eV and 40eV	-	15eV and 40eV	SDB000889
904	RSC00881	17.828	293.272	-	-	-	RSM01437p	-	294.279	-	-	-	-	-	55.05508;58.02959;67.05504;69.07062;81.07052;83.08614;93.07011;95.08607;97.10160;100.07601;109.10152;294.24298;294.27939	15eV and 40eV	-	15eV and 40eV	-
905	RSC00882	2.712	294.108	-	-	-	RSM01438p	-	295.115	-	RSM00664n	-	293.101	-	84.04500;120.08079;148.03912;150.07732;166.08665;277.11774;295.11389;295.23019	15eV and 40eV	59.01378;72.00894;100.00387;120.04526;144.03001;148.06267;175.03978;205.05077;293.07007;293.10211	15eV and 40eV	-
906	RSC00883	2.908	294.121	gamma-GLU-PHE	-	C14H18N2O5	RSM01439p	295.129	295.128	1.15775	RSM00665n	293.114	293.114	0.16483	84.04495;120.08086;130.04988;131.04901;136.07562;166.08609;186.09109;232.09656;278.10248;295.12863	15eV and 40eV	59.01381;71.01380;89.02440;127.05111;128.03522;131.07124;147.04480;164.07167;257.09335;275.10388;293.12326	15eV and 40eV	SDB019801;SDB001433;SDB004104
907	RSC00884	1.245	294.121	BBM 2040A	-	C14H18N2O5	RSM01441p	295.129	295.129	0.242897	-	-	-	-	68.05019;80.04999;114.05502;122.07124;136.07549;142.04973;144.04739;152.08124;153.07825;154.08595;156.04713;164.07001;174.05777;215.11867;233.12750;259.10660;277.11777;295.12790	15eV and 40eV	-	15eV and 40eV	SDB056007;SDB004104
908	RSC00885	3.242	294.158	Tyrosylleucine	-	C15H22N2O4	RSM01442p	295.165	295.165	0.532563	-	-	-	-	86.09692;91.05473;119.04919;121.06493;132.10222;136.07565;150.07735;175.03941;207.06429;295.16464	15eV and 40eV	-	15eV and 40eV	SDB024938;SDB022139;SDB022187;SDB024073
909	RSC00886	12.067	294.162	MF-EA 705alpha	-	C20H22O2	RSM01443p	295.169	295.169	1.32109	-	-	-	-	55.05505;57.07071;67.05494;69.07056;79.05487;81.07059;83.04945;83.08589;93.07017;95.08576;105.07006;107.08569;109.10123;111.04398;141.06946;155.08513;169.10075;183.11655;184.12431;197.09566;197.13249;207.11618;242.59175;253.12221;267.17340;277.21536;295.16806;295.22504	15eV and 40eV	-	15eV and 40eV	SDB085218;SDB057719;SDB030461;SDB053493;SDB053302;SDB053461;SDB053071;SDB053227;SDB053468
910	RSC00887	10.555	294.183	Nordihydrocapsiate	Skimate / acetate-malonate pathway derived compounds	C17H26O4	RSM01444p	295.19	295.19	0.980087	-	-	-	-	67.05494;69.07058;71.08620;79.05488;81.07048;83.08610;93.07028;95.08590;107.08596;109.06503;109.10145;111.04424;121.10116;133.10114;135.11670;137.05960;147.11639;161.09578;163.11104;175.11163;203.17961;231.17403;249.18456;277.17966;277.21490;295.19012	15eV and 40eV	-	15eV and 40eV	SDB083596;SDB034288;SDB053631;SDB080396;SDB058013;SDB058011
911	RSC00888	17.796	294.219	(11R)-Hydroxy-6(Z),9(Z),12(Z)-octadecatrienoic acid	-	C18H30O3	RSM01446p	295.227	295.226	1.23573	-	-	-	-	55.05508;67.05495;69.07055;79.05482;81.07045;83.08601;93.07026;95.08591;97.10150;105.07013;107.08572;109.10132;119.08533;121.10102;123.11659;133.10103;135.11688;147.11629;149.13275;245.22588;263.23575;277.21408;295.24725	15eV and 40eV	-	15eV and 40eV	SDB043088;SDB016846;SDB037347;SDB041603;SDB043099;SDB043044;SDB000795;SDB038590;SDB082635;SDB081684;SDB038606;SDB000068;SDB000831;SDB038580;SDB043086
912	RSC00889	18.951	294.219	(11R)-Hydroxy-6(Z),9(Z),12(Z)-octadecatrienoic acid	-	C18H30O3	RSM01456p	295.227	295.226	1.0325	-	-	-	-	55.05503;67.05495;69.07051;71.08615;79.05477;81.07050;83.08626;91.05461;93.07023;95.08599;99.08090;107.08588;109.10139;119.08556;121.10134;135.11690;151.11179;277.21509;295.24551	15eV and 40eV	-	15eV and 40eV	SDB043088;SDB016846;SDB037347;SDB082635;SDB038590;SDB000795;SDB043044;SDB041603;SDB043099;SDB081684;SDB000068;SDB038580;SDB000831;SDB043086;SDB029878;SDB016847;SDB037346;SDB036522;SDB043025;SDB029962;SDB038606;SDB038610
913	RSC00890	11.564	294.219	13-OxoODE	-	C18H30O3	RSM01448p	295.227	295.226	1.11779	RSM00678n	293.212	293.212	0.375155	55.05507;67.05497;69.07056;71.08619;79.05486;81.07051;83.08604;93.07023;95.08593;97.10149;107.08574;109.10138;125.09599;151.11133;189.11208;277.21579;295.22662	15eV and 40eV	113.09705;125.09728;185.11807;194.97417;220.14716;221.15482;236.10477;293.17831;293.21201	15eV and 40eV	Metlin_36023
914	RSC00891	14.733	294.219	(11R)-Hydroxy-6(Z),9(Z),12(Z)-octadecatrienoic acid	-	C18H30O3	RSM01455p	295.227	295.226	1.0325	RSM00680n;RSM00679n;RSM00681n;RSM00688n;RSM00687n	293.212	293.212	0.392821	55.05505;67.05493;69.07053;71.08617;79.05479;81.07042;83.08604;91.05456;93.07021;95.08585;97.10140;99.08075;105.07018;107.08572;109.10128;119.08551;121.10113;125.09608;133.10091;135.11664;151.11159;161.13220;179.14256;277.21552	15eV and 40eV	113.09715;139.11313;171.10249;195.13892;275.20135;293.21237	15eV and 40eV	SDB043088;SDB043044;SDB000795;SDB082635;SDB038590;SDB000831;SDB038580;SDB000068;SDB081684;SDB016846;SDB037347;SDB041603;SDB043099;SDB016847;SDB037346;SDB029878;SDB038606;SDB043086;SDB036522;SDB038610;SDB043025;SDB029962;SDB060408;SDB041421
915	RSC00892	9.928	294.219	9-Oxo-10,12-octadecadienoic acid	-	C18H30O3	RSM01447p	295.227	295.226	1.13411	-	-	-	-	55.01864;55.05501;67.05489;69.07047;71.08610;79.05472;81.07038;83.08599;91.05448;93.07018;95.08578;97.06500;107.08575;111.08051;133.10085;147.11652;151.11166;165.12669;277.21545;295.22586	15eV and 40eV	-	15eV and 40eV	SDB016846;SDB037347;SDB043044;SDB000795;SDB038590;SDB082635;SDB043088;SDB081684;SDB029878;SDB000831;SDB038580;SDB000068;SDB036522;SDB043086;SDB016847;SDB037346;SDB043025;SDB029962;SDB043099;SDB041603;SDB038606;SDB038610;SDB060408;SDB052862;SDB041421
916	RSC00893	13.283	294.219	9-Oxo-10,12-octadecadienoic acid	-	C18H30O3	RSM01450p	295.227	295.226	1.10024	-	-	-	-	55.05514;67.05502;69.07059;71.08628;79.05483;81.07050;83.08611;93.07037;95.04955;95.08589;97.10151;99.08076;107.08583;109.10168;121.10121;151.11182;165.12712;277.21564;295.22656	15eV and 40eV	-	15eV and 40eV	SDB016846;SDB037347;SDB041603;SDB043099;SDB043086;SDB029878;SDB043088;SDB036522;SDB016847;SDB037346;SDB082635;SDB038590;SDB000795;SDB043044;SDB081684;SDB043025;SDB029962;SDB000068;SDB038580;SDB000831;SDB052862;SDB038606;SDB060408;SDB038610;SDB041421
917	RSC00894	15.175	294.219	(11R)-Hydroxy-6(Z),9(Z),12(Z)-octadecatrienoic acid	-	C18H30O3	RSM01451p	295.227	295.226	1.10024	RSM00680n;RSM00682n;RSM00679n;RSM00681n;RSM00687n	293.212	293.212	0.392821	55.05512;67.05498;69.07056;71.08624;79.05489;81.03410;81.07050;83.04967;91.05459;93.07027;95.04954;95.08586;105.07024;107.08578;109.10143;133.10110;151.11154;277.21576	15eV and 40eV	113.09715;139.11313;171.10249;195.13892;275.20135;293.21237	15eV and 40eV	SDB043088;SDB043044;SDB000795;SDB038590;SDB082635;SDB081684;SDB016846;SDB037347;SDB000831;SDB038580;SDB000068;SDB043086;SDB038606;SDB036522;SDB041603;SDB043099;SDB038610;SDB043025;SDB029962;SDB029878;SDB037346;SDB016847;SDB060408;SDB052862;SDB041421
918	RSC00895	11.914	294.219	13-OxoODE	-	C18H30O3	RSM01449p	295.227	295.226	1.11779	RSM00678n	293.212	293.212	0.375155	55.05504;67.05489;69.07059;71.08610;79.05471;81.07042;83.08596;93.07020;95.08581;97.10140;99.08071;105.07021;107.08572;109.10143;121.10117;151.11139;189.11235;277.21533;295.22592	15eV and 40eV	113.09705;125.09728;185.11807;194.97417;220.14716;221.15482;236.10477;293.17831;293.21201	15eV and 40eV	Metlin_36023
919	RSC00896	15.412	294.219	9R-Hydroxy-10E,12Z,15Z-Octadecatrienoic acid	-	C18H30O3	RSM01454p	295.227	295.226	1.06637	RSM00677n;RSM00682n;RSM00681n;RSM00687n	293.212	293.212	0.256401	55.05499;67.05500;69.07053;79.05471;81.03396;81.07037;83.04964;91.05444;93.07013;95.04939;95.08584;105.07010;107.08575;133.10114;151.11153;277.21539	15eV and 40eV	113.09725;191.18039;195.13916;211.17041;220.14606;221.15466;236.10541;293.21237	15eV and 40eV	SDB043044;SDB000795;SDB082635;SDB038590;SDB043088;SDB081684;SDB016846;SDB037347;SDB000831;SDB038580;SDB000068;SDB038610;SDB038606;SDB043086;SDB043099;SDB041603;SDB043025;SDB029962;SDB060408;SDB036522;SDB029878
920	RSC00897	14.862	294.219	(11R)-Hydroxy-6(Z),9(Z),12(Z)-octadecatrienoic acid	-	C18H30O3	RSM01453p	295.227	295.226	1.06637	RSM00680n;RSM00679n;RSM00681n;RSM00688n;RSM00687n	293.212	293.212	0.392821	67.05508;71.08633;79.05497;81.07050;93.07045;95.08601;99.08101;107.08609;109.10140;121.10144;135.11699;179.14305;277.21573	15eV and 40eV	113.09715;139.11313;171.10249;195.13892;275.20135;293.21237	15eV and 40eV	SDB043088;SDB043044;SDB000795;SDB082635;SDB038590;SDB000831;SDB038580;SDB000068;SDB081684;SDB016847;SDB037346;SDB036522;SDB037347;SDB016846;SDB043099;SDB041603;SDB029878;SDB043025;SDB029962;SDB038606;SDB041421;SDB043086;SDB038610
921	RSC00898	8.887	294.219	9-Oxo-10,12-octadecadienoic acid	-	C18H30O3	RSM01452p	295.227	295.226	1.10024	-	-	-	-	55.05511;67.05499;69.07064;71.08626;79.05484;81.07050;83.08612;91.05473;93.07020;95.08601;97.10153;99.08078;105.07011;107.08578;109.10139;111.08058;151.11162;161.13239;277.21585;295.22635	15eV and 40eV	-	15eV and 40eV	SDB016846;SDB037347;SDB043088;SDB082635;SDB038590;SDB000795;SDB043044;SDB081684;SDB029878;SDB043086;SDB041603;SDB043099;SDB036522;SDB038580;SDB000831;SDB016847;SDB037346;SDB043025;SDB029962;SDB000068;SDB038606;SDB060408;SDB038610;SDB052862;SDB041421
922	RSC00899	14.43	294.219	(11R)-Hydroxy-6(Z),9(Z),12(Z)-octadecatrienoic acid	-	C18H30O3	RSM01459p	295.227	295.226	0.863134	RSM00680n;RSM00679n;RSM00688n	293.212	293.212	0.392821	67.05486;69.07048;71.08609;79.05471;81.07024;93.07022;95.08593;99.08068;107.08556;121.10128;135.11693;151.11168;277.21555;295.20612	15eV and 40eV	113.09715;139.11313;171.10249;195.13892;275.20135;293.21237	15eV and 40eV	SDB043088;SDB043044;SDB082635;SDB038590;SDB000795;SDB016846;SDB037347;SDB000068;SDB081684;SDB038580;SDB000831;SDB043099;SDB041603;SDB038606;SDB036522;SDB043086;SDB043025;SDB029962;SDB016847;SDB037346
923	RSC00900	15.854	294.219	(11R)-Hydroxy-6(Z),9(Z),12(Z)-octadecatrienoic acid	-	C18H30O3	RSM01457p	295.227	295.226	0.964751	RSM00677n;RSM00682n	293.212	293.212	0.256401	55.05510;67.05505;69.07065;79.05492;81.03419;81.07056;93.07045;95.04958;95.08601;97.10162;105.07022;107.08587;109.10149;119.08552;121.10130;133.10132;151.11182;161.13216;277.21606	15eV and 40eV	113.09725;191.18039;195.13916;211.17041;220.14606;221.15466;236.10541;293.21237	15eV and 40eV	SDB043088;SDB043044;SDB000795;SDB082635;SDB038590;SDB016846;SDB037347;SDB081684;SDB000831;SDB038580;SDB000068;SDB041603;SDB043099;SDB038606;SDB043086;SDB038610;SDB043025;SDB029962;SDB036522;SDB029878;SDB037346;SDB016847;SDB060408;SDB041421
924	RSC00901	15.708	294.219	-	-	-	-	-	295.227	-	RSM00677n;RSM00682n	-	293.212	-	-	15eV and 40eV	113.09725;191.18039;195.13916;211.17041;220.14606;221.15466;236.10541;293.21237	15eV and 40eV	-
925	RSC00902	18.937	294.238	-	-	-	-	-	295.246	-	-	-	-	-	-	15eV and 40eV	-	15eV and 40eV	-
926	RSC00903	17.777	294.256	-	-	-	-	-	295.263	-	-	-	-	-	-	15eV and 40eV	-	15eV and 40eV	-
927	RSC00904	21.144	294.256	METHYL LINOLEATE	-	C19H34O2	RSM01460p	295.263	295.263	1.11876	-	-	-	-	55.05508;57.07068;67.05497;69.07055;81.07044;83.08604;93.07025;95.08587;97.10152;107.08587;109.10126;119.08538;121.10114;133.10091;147.11661;161.13205;245.22607;263.23624	15eV and 40eV	-	15eV and 40eV	SDB016977;SDB066777
928	RSC00905	16.445	294.638	-	-	-	-	-	295.645	-	-	-	-	-	-	15eV and 40eV	-	15eV and 40eV	-
929	RSC00906	0.916	295.058	-	-	-	RSM01461p	-	296.066	-	-	-	-	-	86.09702;104.10738;236.99234;296.06583	15eV and 40eV	-	15eV and 40eV	-
930	RSC00907	11.563	295.222	-	-	-	-	-	296.23	-	-	-	294.216	-	-	15eV and 40eV	-	15eV and 40eV	-
931	RSC00908	15.409	295.223	-	-	-	-	-	296.23	-	-	-	294.215	-	-	15eV and 40eV	-	15eV and 40eV	-
932	RSC00909	0.832	295.981	-	-	-	RSM01469p	-	296.989	-	-	-	-	-	69.96162;131.96112;149.97179;231.96271;232.11011;249.97234;273.97205;291.98318	15eV and 40eV	-	15eV and 40eV	-
933	RSC00910	4.874	296.046	-	-	-	RSM01470p	-	297.054	-	-	-	-	-	95.08577;107.04919;133.05220;163.08614;165.02406;166.03169;175.08678;194.02699;195.03520;237.09074;240.03265;297.05396;297.11124;297.14450;297.18381	15eV and 40eV	-	15eV and 40eV	-
934	RSC00911	1.737	296.094	-	-	-	RSM01472p	-	297.102	-	-	-	-	-	81.04529;84.08109;85.02883;97.02859;122.07124;123.07913;163.08633;188.11763;205.02840;205.14450;223.03902;269.10492;277.08453;297.10132;297.14316	15eV and 40eV	-	15eV and 40eV	-
935	RSC00912	5.873	296.116	-	-	-	RSM01473p	-	297.123	-	-	-	-	-	95.08578;105.03385;130.06516;134.05988;146.05991;157.07585;158.05991;279.11221;297.12195;297.18433	15eV and 40eV	-	15eV and 40eV	-
936	RSC00913	11.812	296.177	-	-	-	-	-	297.185	-	-	-	-	-	-	15eV and 40eV	-	15eV and 40eV	-
937	RSC00914	9.198	296.177	Diethylstilbestrol dimethyl ether	Prenol_Lipids(pubchem)	C20H24O2	RSM01475p	297.185	297.185	1.0095	-	-	-	-	67.05482;69.07050;71.08621;81.07053;95.08603;97.06487;109.10136;121.10111;131.08540;143.08563;145.06468;159.08018;171.11653;185.09608;195.11655;211.11096;256.26233;279.17346;279.22974;297.18442	15eV and 40eV	-	15eV and 40eV	SDB036977;SDB031665;SDB037701;SDB071477;SDB082315;SDB082314;SDB037640;SDB052802;SDB032066;SDB041517;SDB071427;SDB079989;SDB065584;SDB084670;SDB053104;SDB053072;SDB053181;SDB053106;SDB053229
938	RSC00915	12.171	296.198	7-O-Demethyl-2,3-dihydro-albocycline	Prenol_Lipids(pubchem)	C17H28O4	-	297.206	297.206	1.14189	RSM00703n	295.191	295.191	0.201144	-	15eV and 40eV	111.04514;233.19209;251.20158;259.17087;277.18118;277.21637;295.19165;295.22632	15eV and 40eV	SDB053806;SDB053020;SDB035695;SDB070928;SDB066651;SDB066652;SDB050250;SDB010022;SDB074380;SDB049910;SDB049656
939	RSC00916	12.183	296.235	9-Hydroxy-10E,12Z-octadecadienoic acid	Fatty acids related compounds	C18H32O3	RSM01477p	297.242	297.242	1.26121	-	-	-	-	67.05505;71.08624;81.07055;83.08637;85.10173;93.07045;95.08592;99.08085;107.08595;109.10143;113.09624;121.10151;133.10132;147.11653;279.23138	15eV and 40eV	-	15eV and 40eV	SDB043084;SDB037348;SDB016842;SDB004644;SDB043053;SDB032177;SDB037406;SDB020684;SDB018651;SDB032224;SDB021237;SDB043427;SDB043083;SDB016843;SDB043058;SDB037343;SDB059329;SDB043096;SDB074826;SDB074827;SDB046668;SDB041425
940	RSC00917	9.985	296.235	[R-(E,E)]-13,14-Dihydroxy-6,10,14-trimethyl-5,9-pentadecadien-2-one	Fatty acids related compounds	C18H32O3	RSM01476p	297.242	297.242	1.29485	-	-	-	-	67.05486;69.07052;71.04967;79.05482;81.07043;93.07028;95.08585;107.08568;109.10133;121.10110;123.11697;147.11603;261.22058;279.23135;297.18475	15eV and 40eV	-	15eV and 40eV	SDB059329;SDB037406;SDB020684;SDB043084;SDB037348;SDB016842;SDB004644;SDB043083;SDB043053;SDB032177;SDB018651;SDB032224;SDB021237;SDB043427;SDB016843;SDB043058;SDB037343;SDB074827;SDB074826;SDB043096;SDB046668
941	RSC00918	12.468	296.235	Coronaric acid	Fatty acids related compounds	C18H32O3	RSM01478p	297.242	297.242	1.26121	-	-	-	-	55.05511;67.05496;69.07059;79.05478;81.07047;83.08610;93.07018;95.08589;97.10150;107.08582;109.10142;121.10130;125.09601;135.11661;279.23126;297.24200	15eV and 40eV	-	15eV and 40eV	SDB020684;SDB037406;SDB043084;SDB037348;SDB016842;SDB004644;SDB059329;SDB043083;SDB043053;SDB032177;SDB074826;SDB074827;SDB018651;SDB032224;SDB021237;SDB043427;SDB016843;SDB043058;SDB037343;SDB043096;SDB046668;SDB041425
942	RSC00919	18.944	296.235	9-Hydroxy-10E,12Z-octadecadienoic acid	Fatty acids related compounds	C18H32O3	RSM01481p	297.242	297.242	1.05935	-	-	-	-	55.05510;67.05498;69.07063;71.08626;81.07057;83.08607;93.07047;95.08594;97.10151;99.08077;107.08587;109.10145;121.10151;135.11644;147.11664;261.22018;279.23004;297.26651	15eV and 40eV	-	15eV and 40eV	SDB043084;SDB037348;SDB016842;SDB004644;SDB037406;SDB020684;SDB059329;SDB043053;SDB032177;SDB043083;SDB018651;SDB032224;SDB021237;SDB043427;SDB074827;SDB074826;SDB016843;SDB043058;SDB037343;SDB043096;SDB046668
943	RSC00920	15.883	296.235	9-Hydroxy-10E,12Z-octadecadienoic acid	Fatty acids related compounds	C18H32O3	RSM01479p	297.242	297.242	1.12664	RSM00704n;RSM00714n;RSM00715n	295.228	295.228	0.558498	67.05486;69.07052;71.08615;81.07039;95.08591;99.08070;147.11641;163.14790;165.12715;261.22095;279.23123;297.24142	15eV and 40eV	113.09695;223.20627;277.21649;295.22754	15eV and 40eV	SDB043084;SDB037348;SDB016842;SDB004644;SDB018651;SDB032224;SDB021237;SDB043427;SDB032177;SDB043053;SDB043083;SDB020684;SDB037406;SDB043058;SDB016843;SDB037343;SDB043096;SDB059329;SDB046668;SDB074826;SDB074827;SDB041425
944	RSC00921	16.045	296.235	9-Hydroxy-10E,12Z-octadecadienoic acid	Fatty acids related compounds	C18H32O3	RSM01480p	297.242	297.242	1.12664	RSM00704n;RSM00714n;RSM00715n	295.228	295.228	0.558498	55.05507;67.05504;69.07065;81.07049;83.08626;95.08597;97.10173;107.08593;109.10165;125.09614;135.11726;279.23157;297.24261	15eV and 40eV	113.09695;223.20627;277.21649;295.22754	15eV and 40eV	SDB043084;SDB037348;SDB016842;SDB004644;SDB020684;SDB037406;SDB043083;SDB059329;SDB043053;SDB032177;SDB074826;SDB074827;SDB018651;SDB032224;SDB021237;SDB043427;SDB016843;SDB043058;SDB037343;SDB043096;SDB046668;SDB041425
945	RSC00922	22.247	296.271	-	-	-	RSM01482p	-	297.278	-	-	-	-	-	57.07073;67.05496;69.07059;71.08602;81.07040;83.08605;95.08596;97.10138;121.10120;135.11676;247.24147;265.25259;279.23108	15eV and 40eV	-	15eV and 40eV	-
946	RSC00923	0.917	297.056	-	-	-	RSM01492p	-	298.063	-	-	-	-	-	86.09689;104.10726;105.11063;238.99045;298.06415	15eV and 40eV	-	15eV and 40eV	-
947	RSC00924	3.121	297.089	5'-Deoxy-5'-Methylthioadenosine	Other;Nucleoside;Adenosine	C11H15N5O3S	RSM01493p	298.097	298.097	0.73924	-	-	-	-	61.01142;75.02696;97.02878;136.06163;145.03159;298.09625	15eV and 40eV	-	15eV and 40eV	ReSpect_PT106750
948	RSC00925	2.359	297.111	Janex-1	-	C16H15N3O3	RSM01495p	298.119	298.119	0.0335437	-	-	-	-	138.05513;221.07040;235.08633;262.09683;263.08105;280.10767;281.09155;298.11813	15eV and 40eV	-	15eV and 40eV	Metlin_45316
949	RSC00926	18.945	297.238	-	-	-	-	-	298.245	-	-	-	-	-	-	15eV and 40eV	-	15eV and 40eV	-
950	RSC00927	20.648	297.303	Palmitoyl N-Isopropylamide	-	C19H39NO	RSM01516p	298.31	298.31	1.34089	-	-	-	-	57.07054;88.07607;102.09165;116.10715;257.26517;298.27469;298.30963	15eV and 40eV	-	15eV and 40eV	Metlin_64930
951	RSC00928	12.556	298.193	Totarolenone	Prenol_Lipids(pubchem)	C20H26O2	RSM01520p	299.201	299.2	1.50425	-	-	-	-	69.07061;81.07056;83.04980;93.07023;95.08587;105.07013;107.08577;109.10161;119.08575;121.10121;131.08562;133.10115;135.08035;145.10133;147.08026;147.11650;149.09607;157.10126;159.11687;173.09598;173.13208;197.13257;201.12697;215.14278;253.19467;263.17868;271.20465;281.18961;299.20004	15eV and 40eV	-	15eV and 40eV	SDB079722;SDB014714;SDB037691;SDB037796;SDB070490;SDB073339;SDB083213;SDB030035;SDB036836;SDB037851;SDB065744;SDB000265;SDB075799;SDB084137;SDB022855;SDB022856;SDB059477;SDB071536;SDB079341;SDB037719;SDB067048
952	RSC00929	13.822	298.193	CHEBI:68869	Prenol_Lipids(pubchem)	C20H26O2	RSM01522p	299.201	299.2	1.47083	-	-	-	-	83.04950;95.08574;97.06518;109.10144;131.08542;147.08031;155.08548;187.11147;197.09592;197.13219;213.12711;239.14293;257.15292;299.20007	15eV and 40eV	-	15eV and 40eV	SDB022856;SDB022855;SDB067048;SDB071536;SDB079722;SDB065744;SDB037691;SDB037851;SDB037796;SDB070490;SDB083213;SDB075799;SDB084137;SDB073339;SDB000265;SDB079341;SDB059477;SDB036836;SDB030035;SDB037719;SDB014714;SDB010129
953	RSC00930	15.183	298.193	-	-	-	RSM01521p	-	299.2	-	-	-	-	-	55.05506;57.07074;69.07061;71.08616;83.08609;95.08604;97.10158;157.10095;159.11679;240.26816;253.19461;258.27875;299.19989	15eV and 40eV	-	15eV and 40eV	-
954	RSC00931	10.253	298.193	Triptobenzene D	Prenol_Lipids(pubchem)	C20H26O2	RSM01523p	299.201	299.2	1.43741	-	-	-	-	57.07071;67.05497;69.07050;81.07053;93.07021;95.08592;105.07020;107.08589;109.10134;119.08561;123.11697;131.08551;143.08543;145.10120;149.05930;157.10115;159.11639;169.10126;171.11642;183.11665;197.13213;199.14838;211.14824;225.16379;243.13857;253.19461;281.18997;299.20004	15eV and 40eV	-	15eV and 40eV	SDB000265;SDB084137;SDB075799;SDB014714;SDB022856;SDB022855;SDB067048;SDB010129;SDB079341;SDB073339;SDB071536;SDB065744;SDB083213;SDB079722;SDB037796;SDB037691;SDB036836;SDB030035;SDB070490;SDB037851;SDB059477
955	RSC00932	13.416	298.193	Totarolenone	Prenol_Lipids(pubchem)	C20H26O2	RSM01524p	299.201	299.2	1.43741	-	-	-	-	57.03430;57.07082;69.07072;71.08635;81.07070;83.08622;85.10165;95.08615;109.10156;121.10191;147.08043;161.09631;163.11151;173.09581;191.10667;257.15408;257.19031;271.20535;299.20096;299.25665	15eV and 40eV	-	15eV and 40eV	SDB079722;SDB065744;SDB037796;SDB083213;SDB070490;SDB037691;SDB071536;SDB073339;SDB037851;SDB067048;SDB022856;SDB022855;SDB036836;SDB079341;SDB059477;SDB030035;SDB014714;SDB000265
956	RSC00933	14.383	298.193	-	-	-	-	-	299.2	-	-	-	-	-	-	15eV and 40eV	-	15eV and 40eV	-
957	RSC00934	14.939	298.193	Przewalskin D	-	C20H26O2	RSM01526p	299.201	299.2	0.902646	-	-	-	-	57.07057;69.07067;83.08592;97.10155;147.07971;167.08548;240.26785;257.15335;258.24268;258.27850;299.19968	15eV and 40eV	-	15eV and 40eV	SDB067048;SDB071536;SDB022856;SDB022855;SDB079722;SDB065744;SDB037796;SDB037691;SDB083213;SDB070490;SDB073339
958	RSC00935	17.29	298.25	Ricinoleic acid	Fatty acids related compounds	C18H34O3	RSM01528p	299.258	299.258	1.42001	RSM00741n;RSM00743n	297.244	297.244	0.0502887	57.07069;67.05489;69.07053;70.06578;71.08615;81.07046;83.08598;95.08585;97.10139;109.10117;263.23691;299.27661	15eV and 40eV	199.13446;253.25327;279.23297;297.24371	15eV and 40eV	SDB032221;SDB043426
959	RSC00936	20.217	298.25	Ricinoleic acid	Fatty acids related compounds	C18H34O3	RSM01533p	299.258	299.258	1.28634	-	-	-	-	55.05500;57.07071;67.05499;69.07058;71.08618;81.07049;83.08611;85.10165;95.08593;97.10161;109.10135;133.10100;263.23633;299.25504;299.27866	15eV and 40eV	-	15eV and 40eV	SDB032221;SDB043426;SDB041260;SDB043047;SDB036515;SDB046673;SDB041424;SDB043015
960	RSC00937	2.535	299.1	-	-	-	RSM01543p	-	300.107	-	-	-	-	-	69.03426;74.09718;85.02914;89.06028;106.02928;120.04440;152.07014;283.17447	15eV and 40eV	-	15eV and 40eV	-
961	RSC00938	3.12	299.184	-	-	-	RSM01544p	-	300.192	-	-	-	-	-	70.06582;86.09694;89.06020;116.07072;133.08597;136.06174;157.13341;283.17496	15eV and 40eV	-	15eV and 40eV	-
962	RSC00939	17.551	299.282	Palmitoyl Ethanolamide	-	C18H37NO2	RSM01556p	300.29	300.289	0.932434	-	-	-	-	57.07076;62.06090;71.08624;283.26270;300.28937	15eV and 40eV	-	15eV and 40eV	Metlin_43210
963	RSC00940	20.002	299.282	Sphingosine	-	C18H37NO2	RSM01554p	300.29	300.289	1.03234	-	-	-	-	55.05521;56.05037;57.07080;67.05501;69.07071;81.07062;83.08621;93.07048;95.08595;97.10159;107.08606;252.26826;264.26874;282.27881	15eV and 40eV	-	15eV and 40eV	Metlin_392
964	RSC00941	0.833	300.003	-	-	-	-	-	301.01	-	-	-	-	-	-	15eV and 40eV	-	15eV and 40eV	-
965	RSC00942	5.162	300.063	Diosmetin	Flavonoids	C16H12O6	RSM01561p	301.071	301.07	1.22895	-	-	-	-	95.08591;121.06487;147.11664;149.05963;177.05450;258.05124;286.04684;301.07022;301.21564	15eV and 40eV	-	15eV and 40eV	Metlin_44398
966	RSC00943	8.073	300.063	Diosmetin	Flavonoids	C16H12O6	RSM01562p	301.071	301.07	0.96323	RSM00750n	299.056	299.056	0.167193	81.07028;95.08581;107.08586;109.10115;119.08571;121.10109;133.10089;145.10092;157.10080;159.11659;255.21031;258.05164;283.20459;286.04675;301.07016;301.21536	15eV and 40eV	256.03778;271.02484;284.03259;299.05612;299.08817;299.12988;299.18649;299.25690	15eV and 40eV	Metlin_44398
967	RSC00944	6.651	300.099	Kukulkanin A	Flavonoids(pubchem)	C17H16O5	RSM01563p	301.107	301.107	0.941899	RSM00756n;RSM00757n	299.093	299.093	0.155096	95.04952;107.04939;119.04919;131.04904;137.05962;161.05939;165.06935;167.08511;177.06937;181.06453;183.08028;195.08018;211.07487;223.07492;224.08246;240.07828;243.10115;255.10091;271.09583;283.09604;301.10535;301.17999;301.21606	15eV and 40eV	149.02435;150.03204;164.04791;178.02713;182.02217;193.05054;196.03769;254.05835;255.06598;266.05826;299.09244	15eV and 40eV	SDB021106;SDB052012;SDB009834
968	RSC00945	7.958	300.099	Dehydromelanoxin	Flavonoids(pubchem)	C17H16O5	RSM01564p	301.107	301.107	0.908688	RSM00758n	299.093	299.093	0.322268	81.07027;93.07034;95.08578;107.08607;121.10127;133.10071;137.05980;145.10097;149.05948;159.11662;177.05469;181.06467;209.05923;226.06203;227.07010;237.05490;241.08513;251.07031;254.05684;269.08026;273.11145;283.20566;301.10605;301.17957;301.21579	15eV and 40eV	59.01379;93.03452;147.00871;148.01654;161.02399;162.03214;174.99231;217.00293;269.04517;284.06903;299.02353;299.09241	15eV and 40eV	SDB017941;SDB061061;SDB069803;SDB053174;SDB052960;SDB069444;SDB053169;SDB052899;SDB014343;SDB053510;SDB052900;SDB053040;SDB052886;SDB076278;SDB053231;SDB079118;SDB016374;SDB011730;SDB048443;SDB016375;SDB048440;SDB015139;SDB052833;SDB034362;SDB034081;SDB017938;SDB057006;SDB056309
969	RSC00946	10.493	300.172	4-Androsten-3,17-dione 19-aldehyde	-	C19H24O3	-	301.18	301.179	0.896475	RSM00760n	299.165	299.165	0.200558	-	15eV and 40eV	59.01366;240.15262;255.17528;299.16513;299.22195	15eV and 40eV	Metlin_43199
970	RSC00947	9.994	300.172	D-Homo-17a-oxaandrosta-4,6-diene-3,17-dione	-	C19H24O3	RSM01565p	301.18	301.179	1.5427	-	-	-	-	81.07047;93.07035;95.08595;105.07014;107.08578;109.10150;119.08540;121.10115;123.11690;131.08551;133.10094;145.10103;147.08067;147.11638;157.10092;159.11676;171.11644;185.13194;199.11133;213.12785;213.16357;255.17339;273.18442;283.20547;301.17935;301.21564	15eV and 40eV	-	15eV and 40eV	SDB037959;SDB028674;SDB084138;SDB075724;SDB037869
971	RSC00948	6.504	300.172	Angustanoic acid G	-	C19H24O3	RSM01568p	301.18	301.179	1.07786	-	-	-	-	81.07053;91.05463;93.07040;95.08604;105.07031;107.08580;109.06513;109.10145;119.08559;121.06495;121.10129;123.11688;131.08559;133.10120;135.08057;135.11676;145.10103;147.08031;147.11673;149.13243;157.10086;159.11664;165.05444;211.14761;255.17397;255.21042;283.16913;283.20505;301.17963;301.21582	15eV and 40eV	-	15eV and 40eV	SDB084138;SDB075724;SDB059851;SDB065545;SDB080074;SDB037727;SDB037959;SDB028674;SDB037777;SDB085102;SDB059947;SDB037489;SDB037869;SDB041692;SDB080534;SDB071980;SDB071978;SDB081458;SDB080533;SDB037170;SDB005541;SDB030142;SDB070790;SDB037979;SDB018300;SDB030151;SDB065658;SDB066577;SDB016515;SDB065657
972	RSC00949	12.07	300.172	-	-	-	-	-	301.179	-	-	-	-	-	-	15eV and 40eV	-	15eV and 40eV	-
973	RSC00950	14.387	300.172	D-Homo-17a-oxaandrosta-4,6-diene-3,17-dione	-	C19H24O3	RSM01566p	301.18	301.179	1.27707	-	-	-	-	81.07048;95.08582;105.07020;107.04937;107.08563;109.10139;119.08572;121.10138;123.11688;133.10141;147.11642;157.10103;159.11661;171.11620;175.11159;199.14816;213.16371;231.17413;255.17432;255.21021;273.18478;301.17963;301.21579	15eV and 40eV	-	15eV and 40eV	SDB037959;SDB085102;SDB065545;SDB037869;SDB028674;SDB037777;SDB059851;SDB005541;SDB041692;SDB071980;SDB071978;SDB037979;SDB030151;SDB037727;SDB018300;SDB084138;SDB075724;SDB030142;SDB030149;SDB010512;SDB037489;SDB066577;SDB065658;SDB080533;SDB081458;SDB080074;SDB080534;SDB065657;SDB037170;SDB016515;SDB059947
974	RSC00951	11.529	300.172	D-Homo-17a-oxaandrosta-4,6-diene-3,17-dione	-	C19H24O3	RSM01567p	301.18	301.179	1.17746	-	-	-	-	105.07040;107.04948;109.10131;119.08543;123.11690;131.08562;133.10126;135.08003;147.08025;147.11659;157.10106;171.11649;175.11172;187.11197;213.16328;231.14009;231.17386;255.17444;301.17957;301.21582	15eV and 40eV	-	15eV and 40eV	SDB037959;SDB085102;SDB065545;SDB037869;SDB028674;SDB075724;SDB084138;SDB037777;SDB037727;SDB005541;SDB030151;SDB018300;SDB041692;SDB059851;SDB071978;SDB071980;SDB037979;SDB037489;SDB030149;SDB010512;SDB030142;SDB065658;SDB080074;SDB081458;SDB066577;SDB080534;SDB037170;SDB070790;SDB065657;SDB016515;SDB059947;SDB080533
975	RSC00952	16.307	300.208	Angustanoic acid A	Terpenoids	C20H28O2	RSM01569p	301.216	301.216	2.22477	-	-	-	-	93.07033;95.08585;107.08577;109.10127;119.08546;147.11653;255.21059;283.28278;301.21558	15eV and 40eV	-	15eV and 40eV	SDB084133;SDB068434;SDB071058;SDB071057;SDB022882;SDB024793;SDB035766;SDB083033;SDB075273;SDB026930;SDB038056;SDB020953;SDB019786;SDB027835;SDB031294;SDB049298;SDB004113;SDB005321;SDB079342;SDB067500;SDB080317;SDB060668;SDB071208;SDB000260;SDB003266
976	RSC00953	11.496	300.208	17beta-Hydroxy-2-methylandrost-1,4-dien-3-one	Prenol_Lipids(pubchem)	C20H28O2	RSM01585p	301.216	301.216	1.02961	-	-	-	-	81.07047;93.07027;95.04975;95.08576;105.07033;107.08591;109.10141;119.08553;121.10134;133.10146;135.11678;147.08017;157.10104;159.11700;171.11646;175.11221;187.11101;213.16374;231.17393;257.18961;283.20450;301.18011;301.21588	15eV and 40eV	-	15eV and 40eV	SDB037505;SDB073386;SDB075484;SDB037074;SDB037881;SDB003928;SDB037926;SDB010087;SDB033025;SDB071398;SDB071208;SDB000260;SDB037837;SDB037235;SDB068071;SDB003266;SDB005270;SDB017300;SDB084832;SDB022882;SDB037266;SDB076360;SDB071058;SDB083200;SDB084133;SDB080317;SDB080323;SDB071057;SDB071413;SDB060668;SDB035766;SDB068434;SDB060672;SDB067312;SDB079342;SDB049298;SDB083535;SDB083033;SDB038906;SDB067386…
977	RSC00954	12.812	300.208	CHEBI:68875	Terpenoids	C20H28O2	RSM01570p	301.216	301.216	1.428	-	-	-	-	121.10108;131.08589;147.08017;155.08543;173.13235;187.11168;197.13229;223.14761;259.16879;301.21576	15eV and 40eV	-	15eV and 40eV	SDB022882;SDB067500;SDB003266;SDB071398;SDB083200;SDB000260;SDB071208;SDB017300;SDB060668;SDB075484;SDB067312;SDB076360;SDB067386;SDB083033;SDB001755;SDB071058;SDB071057;SDB049298;SDB076152;SDB073386;SDB080323;SDB037837;SDB080317;SDB060672;SDB084133;SDB068071;SDB035766;SDB010087;SDB033025;SDB037074;SDB037505;SDB081214;SDB010130;SDB037881;SDB005270;SDB079342;SDB067714;SDB068434;SDB037926;SDB070885…
978	RSC00955	13.808	300.208	(+)-Cedronellone	Prenol_Lipids(pubchem)	C20H28O2	RSM01575p	301.216	301.216	1.3616	-	-	-	-	93.07034;95.08598;105.07006;107.08570;109.10134;119.08566;121.10114;123.08059;123.11665;131.08531;133.10123;137.09598;145.10104;149.09593;151.11160;159.11667;161.13220;163.11102;187.11160;283.20523;301.21567	15eV and 40eV	-	15eV and 40eV	SDB049298;SDB038906;SDB073386;SDB080323;SDB037837;SDB024793;SDB042094;SDB042093;SDB040141;SDB040140;SDB037266;SDB081214;SDB010130;SDB037881;SDB037074;SDB037505;SDB035766;SDB079342;SDB037926;SDB068071;SDB080317;SDB000260;SDB071208;SDB075484;SDB003928;SDB037235;SDB076360;SDB083200;SDB071398;SDB003266;SDB060672;SDB022882;SDB017300;SDB060668;SDB084832;SDB071058;SDB071057;SDB084133;SDB068434;SDB033025…
979	RSC00956	14.558	300.208	1beta-Hydroxyisopisiferin	Prenol_Lipids(pubchem)	C20H28O2	RSM01576p	301.216	301.216	1.3616	-	-	-	-	59.05010;81.07056;83.08611;93.07044;95.08593;105.07031;107.08587;109.10148;119.08572;121.10124;123.11689;131.08600;133.10118;135.08043;147.08041;149.09616;157.10118;163.11143;175.14798;177.09068;189.12761;241.19501;243.17464;283.20544;301.21603	15eV and 40eV	-	15eV and 40eV	SDB073386;SDB038906;SDB037505;SDB037926;SDB024793;SDB037881;SDB037266;SDB068071;SDB079342;SDB040140;SDB040141;SDB042093;SDB042094;SDB080323;SDB084832;SDB010087;SDB033025;SDB035766;SDB037235;SDB004113;SDB003928;SDB080317;SDB010130;SDB081214;SDB019786;SDB026930;SDB038056;SDB027835;SDB020953;SDB031294;SDB049298;SDB060672;SDB071398;SDB037837;SDB000260;SDB071208;SDB075484;SDB037074;SDB070493;SDB017300…
980	RSC00957	12.231	300.209	SCHEMBL18714031	Terpenoids	C20H28O2	RSM01571p	301.216	301.216	1.3948	-	-	-	-	81.07063;85.02899;93.07030;95.08594;105.07027;107.08589;109.10146;119.08571;121.10142;131.08556;133.10106;145.10121;147.11668;157.10124;159.11650;161.13260;173.13226;175.11153;185.13260;193.12210;199.14847;201.16348;255.21056;283.20520;301.21570	15eV and 40eV	-	15eV and 40eV	SDB024793;SDB084133;SDB035766;SDB068434;SDB026930;SDB019786;SDB031294;SDB027835;SDB038056;SDB020953;SDB004113;SDB071058;SDB079342;SDB071057;SDB037926;SDB049298;SDB037505;SDB075273;SDB037266;SDB060672;SDB037881;SDB073386;SDB022882;SDB060668;SDB076360;SDB005321;SDB080323;SDB080317;SDB084832;SDB003928;SDB037235;SDB010130;SDB081214;SDB068071;SDB083033;SDB003266;SDB071398;SDB083200;SDB000260;SDB071208…
981	RSC00958	13.291	300.209	CHEBI:132348	Prenol_Lipids(pubchem)	C20H28O2	RSM01574p	301.216	301.216	1.3616	-	-	-	-	81.07051;93.07026;95.08592;107.08583;109.10145;121.06498;123.08018;135.11693;145.10095;147.08005;149.09596;163.11147;197.13237;245.15350;259.16901;283.20459;301.21573	15eV and 40eV	-	15eV and 40eV	SDB000260;SDB071208;SDB075484;SDB003266;SDB071398;SDB076360;SDB081214;SDB010130;SDB049298;SDB022882;SDB073386;SDB017300;SDB067500;SDB083200;SDB060668;SDB037837;SDB037074;SDB038906;SDB071058;SDB071057;SDB068071;SDB080323;SDB067312;SDB067386;SDB071869;SDB079342;SDB001755;SDB060672;SDB083033;SDB037266;SDB080317;SDB076152;SDB037881;SDB037505;SDB033025;SDB010087;SDB037235;SDB037926;SDB005270;SDB003928…
982	RSC00959	11.904	300.209	SCHEMBL18714031	Terpenoids	C20H28O2	RSM01572p	301.216	301.216	1.3616	-	-	-	-	67.05480;69.07045;81.07047;93.07026;95.08590;105.07016;107.08580;109.10133;119.08562;121.10126;123.11676;131.08551;133.10098;145.10085;147.11674;159.11646;185.13182;199.14767;236.98564;255.20963;283.20438;301.21527	15eV and 40eV	-	15eV and 40eV	SDB024793;SDB084133;SDB068434;SDB035766;SDB079342;SDB019786;SDB026930;SDB027835;SDB038056;SDB020953;SDB031294;SDB004113;SDB049298;SDB071058;SDB071057;SDB075273;SDB073386;SDB080317;SDB037505;SDB080323;SDB037926;SDB083033;SDB076360;SDB060672;SDB037266;SDB060668;SDB022882;SDB084832;SDB037881;SDB003928;SDB005321;SDB003266;SDB068071;SDB037235;SDB081214;SDB010130;SDB038906;SDB040141;SDB040140;SDB042093…
983	RSC00960	12.502	300.209	SCHEMBL18714031	Prenol_Lipids(pubchem)	C20H28O2	RSM01573p	301.216	301.216	1.3616	-	-	-	-	81.07046;93.07014;105.07013;107.08571;109.10126;119.08555;121.10108;131.08553;133.10092;145.10078;173.13220;185.13187;215.17909;255.20999;283.20514;301.21503	15eV and 40eV	-	15eV and 40eV	SDB024793;SDB004113;SDB031294;SDB019786;SDB038056;SDB026930;SDB027835;SDB020953;SDB035766;SDB084133;SDB068434;SDB071058;SDB071057;SDB037505;SDB049298;SDB079342;SDB084832;SDB075273;SDB073386;SDB060672;SDB005321;SDB037881;SDB037926;SDB003928;SDB037235;SDB037266;SDB080317;SDB042093;SDB042094;SDB040141;SDB040140;SDB060668;SDB080323;SDB060323;SDB022882;SDB068071;SDB083033;SDB084820;SDB038906;SDB076360…
984	RSC00961	14.131	300.209	4-Oxoretinol	Terpenoids	C20H28O2	RSM01578p	301.216	301.216	1.2952	-	-	-	-	69.07043;72.08138;81.07031;83.08610;95.08581;109.10136;119.08571;123.11664;147.08015;149.09599;159.07991;161.09581;173.09579;187.11134;243.17395;283.20462;283.28152;284.28543;301.21552;301.31122	15eV and 40eV	-	15eV and 40eV	SDB038906;SDB073386;SDB033025;SDB010087;SDB071398;SDB075484;SDB000260;SDB071208;SDB068071;SDB049298;SDB083200;SDB079342;SDB003266;SDB017300;SDB037505;SDB081214;SDB010130;SDB042093;SDB040141;SDB040140;SDB042094;SDB022882;SDB037881;SDB068434;SDB084832;SDB071058;SDB071057;SDB080317;SDB037837;SDB037926;SDB060668;SDB035766;SDB060672;SDB076360;SDB084133;SDB037266;SDB005270;SDB070493;SDB083033;SDB024793
985	RSC00962	5.625	300.209	SCHEMBL18714031	Prenol_Lipids(pubchem)	C20H28O2	RSM01580p	301.216	301.216	1.26201	-	-	-	-	69.07053;81.07039;93.07039;95.08619;105.07004;107.08588;109.10150;119.08574;121.10135;123.11697;131.08548;133.10133;135.08070;135.11678;145.10086;147.08015;147.11667;159.11682;163.11151;175.14796;283.20493;301.21518	15eV and 40eV	-	15eV and 40eV	SDB024793;SDB004113;SDB049298;SDB079342;SDB031294;SDB026930;SDB019786;SDB027835;SDB038056;SDB020953;SDB073386;SDB035766;SDB080323;SDB038906;SDB068434;SDB042093;SDB042094;SDB040141;SDB040140;SDB037926;SDB084133;SDB080317;SDB037505;SDB071058;SDB071057;SDB037266;SDB060672;SDB037881;SDB076360;SDB084832;SDB068071;SDB060668;SDB033025;SDB010087;SDB003266;SDB071208;SDB000260;SDB083200;SDB075273;SDB022882…
986	RSC00963	14.68	300.209	Angustanoic acid A	Terpenoids	C20H28O2	RSM01581p	301.216	301.216	1.09601	-	-	-	-	81.07061;95.08591;105.07011;107.08580;109.10153;119.08572;133.10143;145.10110;147.11684;159.11690;255.21054;301.21582	15eV and 40eV	-	15eV and 40eV	SDB084133;SDB068434;SDB071058;SDB035766;SDB071057;SDB024793;SDB049298;SDB022882;SDB075273;SDB083033;SDB026930;SDB019786;SDB038056;SDB020953;SDB031294;SDB027835;SDB004113;SDB080317;SDB079342;SDB076360;SDB005321;SDB067500;SDB060668;SDB003266;SDB073386;SDB083200;SDB037505;SDB080323;SDB017300;SDB071398;SDB071208;SDB000260;SDB084820;SDB084832;SDB067312;SDB060672;SDB075484;SDB067386;SDB068071;SDB001755…
987	RSC00964	15.862	300.209	(+)-Cedronellone	Prenol_Lipids(pubchem)	C20H28O2	RSM01582p	301.216	301.216	1.09601	-	-	-	-	81.03410;81.07051;93.07034;95.08606;105.07035;107.08600;109.10147;119.08569;121.10137;123.11705;131.08543;133.10123;135.08055;145.10165;147.08038;147.11678;173.13219;175.14822;283.20554;283.28214;301.21585	15eV and 40eV	-	15eV and 40eV	SDB049298;SDB073386;SDB003266;SDB038906;SDB022882;SDB071058;SDB071057;SDB071398;SDB071208;SDB000260;SDB083200;SDB004113;SDB079342;SDB080323;SDB080317;SDB075484;SDB084133;SDB038056;SDB020953;SDB019786;SDB027835;SDB026930;SDB031294;SDB076360;SDB024793;SDB060668;SDB017300;SDB068434;SDB035766;SDB042094;SDB040141;SDB042093;SDB040140;SDB010087;SDB033025;SDB060672;SDB068071;SDB037505;SDB083033;SDB010130…
988	RSC00965	16.646	300.209	Dehydroabietic acid	Terpenoids	C20H28O2	RSM01583p	301.216	301.216	0.995963	RSM00762n	299.202	299.202	0.3008	81.07035;95.08578;109.10142;133.10110;145.10103;147.11667;159.11623;161.13199;173.13200;199.14790;255.21021;301.21548	15eV and 40eV	59.01377;82.04105;299.20184;299.25314	15eV and 40eV	Metlin_41263
989	RSC00966	12.681	300.209	1beta-Hydroxyisopisiferin	Prenol_Lipids(pubchem)	C20H28O2	RSM01577p	301.216	301.216	1.3284	-	-	-	-	81.07044;83.04979;93.07039;95.08604;105.07022;107.08596;109.10150;111.08062;119.08570;121.10126;131.08545;133.10109;135.11691;137.09599;145.10097;147.11646;149.09596;149.13196;159.11687;171.11682;173.13234;175.11166;185.13248;199.14810;255.21017;265.19513;283.20541;301.21585	15eV and 40eV	-	15eV and 40eV	SDB073386;SDB037881;SDB037505;SDB037926;SDB024793;SDB042094;SDB042093;SDB040140;SDB040141;SDB038906;SDB037266;SDB035766;SDB004113;SDB037837;SDB037074;SDB027835;SDB031294;SDB026930;SDB038056;SDB020953;SDB019786;SDB003928;SDB084133;SDB010130;SDB081214;SDB037235;SDB084832;SDB075484;SDB068071;SDB080323;SDB079342;SDB000260;SDB071208;SDB068434;SDB080317;SDB070493;SDB049298;SDB060672;SDB071398;SDB076360…
990	RSC00967	16.859	300.209	Dehydroabietic acid	Terpenoids	C20H28O2	RSM01584p	301.216	301.216	0.995963	RSM00762n	299.202	299.202	0.3008	81.07048;95.08591;105.07020;107.08578;109.10142;119.08559;133.10110;145.10110;147.11670;161.13211;199.14792;245.15331;255.21019;301.21567	15eV and 40eV	59.01377;82.04105;299.20184;299.25314	15eV and 40eV	Metlin_41263
991	RSC00968	5.326	300.209	20,14-retro-retinoic acid	Prenol_Lipids(pubchem)	C20H28O2	RSM01579p	301.216	301.216	1.26201	-	-	-	-	81.07050;93.07041;95.08580;105.07025;107.08589;119.08575;121.10125;123.11711;131.08583;133.10118;135.08041;135.11697;145.10100;147.08049;175.14774;269.08112;283.20557;301.10684;301.17953;301.21487	15eV and 40eV	-	15eV and 40eV	SDB004113;SDB024793;SDB031294;SDB019786;SDB026930;SDB027835;SDB038056;SDB020953;SDB035766;SDB079342;SDB073386;SDB049298;SDB060672;SDB084133;SDB080323;SDB038906;SDB080317;SDB068434;SDB037505;SDB037926;SDB071058;SDB071057;SDB068071;SDB060668;SDB042093;SDB040141;SDB040140;SDB042094;SDB037266;SDB076360;SDB084832;SDB037881;SDB033025;SDB010087;SDB003266;SDB071398;SDB037235;SDB003928;SDB000260;SDB071208…
992	RSC00969	9.844	300.209	17beta-Hydroxy-17-methylandrosta-4,9(11)-dien-3-one	Prenol_Lipids(pubchem)	C20H28O2	RSM01586p	301.216	301.216	0.963216	-	-	-	-	81.07037;93.07037;95.08617;105.07005;107.08578;109.10131;119.08540;121.10121;133.10129;145.10130;147.08069;159.11693;161.09596;163.11139;175.11186;209.13190;227.14291;255.20940;265.19434;283.20486;301.21585	15eV and 40eV	-	15eV and 40eV	SDB037266;SDB037926;SDB024793;SDB080323;SDB022882;SDB010087;SDB033025;SDB073386;SDB071058;SDB071057;SDB035766;SDB080317;SDB084133;SDB037505;SDB079342;SDB049298;SDB000260;SDB071208;SDB068071;SDB037837;SDB075484;SDB084832;SDB003266;SDB037881;SDB068434;SDB037235;SDB071398;SDB037074;SDB003928;SDB083033;SDB076360;SDB019786;SDB031294;SDB026930;SDB020953;SDB038056;SDB027835;SDB060668;SDB060672;SDB004113…
993	RSC00970	3.626	301.116	-	-	-	RSM01587p	-	302.123	-	RSM00771n	-	300.109	-	72.08150;85.02892;86.09692;97.02872;123.04401;127.03929;138.05476;140.07040;145.04929;152.07019;161.05933;164.07043;178.08626;179.07050;182.08081;206.08118;221.08060	15eV and 40eV	59.01389;119.05006;123.03266;132.03033;138.05623;152.07193;167.05864;180.06673;300.10938;300.19342	15eV and 40eV	-
994	RSC00971	2.834	301.116	-	-	-	RSM01588p	-	302.123	-	RSM00772n	-	300.109	-	67.05499;69.03430;85.02900;86.09692;95.04958;97.02879;109.02872;112.07591;140.07054;154.08614;182.08105;206.08121	15eV and 40eV	123.03241;124.00722;137.02412;138.02763;138.05588;167.05830;180.06639;300.05328;300.10837	15eV and 40eV	-
995	RSC00972	3.923	301.142	H-Pro-Trp-OH	-	C16H19N3O3	RSM01589p	302.15	302.15	0.799217	-	-	-	-	70.06583;114.05510;116.07063;130.06488;132.08061;159.09143;170.05954;285.12277;302.14926	15eV and 40eV	-	15eV and 40eV	SDB024071
996	RSC00973	12.699	301.212	-	-	-	-	-	302.219	-	-	-	-	-	-	15eV and 40eV	-	15eV and 40eV	-
997	RSC00974	0.833	302.033	-	-	-	RSM01612p	-	303.041	-	RSM00774n	-	301.027	-	219.01978;225.00728;243.01898;261.02994;262.03134;284.99753;302.97101;303.00797;303.04428;303.05582	15eV and 40eV	59.01373;115.02494;117.00417;159.01465;201.02522;301.02637	15eV and 40eV	-
998	RSC00975	7.149	302.079	Gnetifolin A	Flavonoids(pubchem)	C16H14O6	RSM01614p	303.086	303.086	0.95078	RSM00778n	301.072	301.072	0.305017	81.07038;95.08576;107.08570;109.10126;119.08546;121.10108;137.05949;144.05673;147.11676;155.04903;183.04382;187.07474;200.04585;215.06973;247.09590;285.18414;303.08603;303.19458;303.23071	15eV and 40eV	212.04758;239.03467;240.04297;243.02957;257.04562;268.03799;269.04565;271.02512;285.04062;286.04849;301.07190	15eV and 40eV	SDB053377;SDB011724;SDB048298;SDB071801;SDB072010;SDB080858;SDB009764;SDB015764;SDB084689;SDB047297;SDB070207;SDB009713;SDB047277;SDB051995;SDB009727;SDB047353;SDB002471;SDB047400;SDB017798;SDB033589;SDB072001;SDB009993;SDB047431;SDB071799;SDB071906;SDB071800;SDB028395;SDB018775;SDB047330;SDB017829;SDB066542;SDB071907;SDB027174;SDB017828;SDB047230;SDB071970;SDB071803;SDB071855;SDB078195;SDB065762…
999	RSC00976	2.005	302.1	Isotachioside	-	C13H18O8	RSM01616p	303.107	303.107	0.849653	RSM00781n	301.093	301.093	0.373519	55.05506;69.03419;73.06544;81.03405;85.02886;97.02887;99.04433;101.06001;127.03884;285.09644;303.10663	15eV and 40eV	59.01375;71.01368;101.02436;113.02419;123.00858;124.01644;137.02441;138.03207;139.03990;161.04544;181.05035;193.04994;241.08376;301.09225	15eV and 40eV	SDB056420;SDB004091;SDB056419;SDB065651;SDB069374
1000	RSC00977	3.474	302.115	-	-	-	RSM01618p	-	303.122	-	-	-	-	-	86.09664;122.03632;137.05960;149.05934;162.06288;213.09044;222.08443;241.08607	15eV and 40eV	-	15eV and 40eV	-
1001	RSC00978	1.006	302.147	-	-	-	-	-	303.155	-	-	-	-	-	-	15eV and 40eV	-	15eV and 40eV	-
1002	RSC00979	1.219	302.148	-	-	-	RSM01619p	-	303.155	-	-	-	-	-	71.04974;79.02190;84.08124;85.02910;98.06030;99.04432;116.07059;129.10225;140.07021;146.91809;159.00664;176.07059;178.08566;183.00600;188.09161;218.08109;235.10721;250.10672;303.15445	15eV and 40eV	-	15eV and 40eV	-
1003	RSC00980	15.689	302.173	-	-	-	RSM01620p	-	303.18	-	-	-	-	-	123.11664;153.00291;155.01839;171.01338;221.10150;237.09682;285.22107;303.17883;303.22952;303.30774	15eV and 40eV	-	15eV and 40eV	-
1004	RSC00981	12.047	302.188	3-Methoxyestriol	-	C19H26O3	RSM01625p	303.195	303.195	1.26879	-	-	-	-	93.07022;95.08585;105.07027;107.08581;109.10130;119.08559;121.10130;123.11668;133.10104;147.11688;149.09605;159.11638;163.11151;173.13225;175.11198;183.11668;211.14769;215.17932;233.18947;239.17870;257.18988;285.18433;285.22119;303.19510;303.23141	15eV and 40eV	-	15eV and 40eV	SDB037793;SDB037176;SDB030072;SDB029917;SDB000570;SDB083474;SDB006433;SDB030143;SDB016616;SDB016108;SDB054897;SDB001567;SDB030141;SDB037649;SDB030148;SDB036843;SDB030147;SDB036856;SDB065625;SDB030154;SDB037487;SDB020129;SDB083908;SDB003738;SDB037680;SDB084081;SDB003737
1005	RSC00982	5.831	302.188	-	-	-	RSM01621p	-	303.195	-	-	-	-	-	95.08571;109.10117;111.08080;137.05957;177.05431;285.18674;285.21759;303.15942;303.19492;303.23111	15eV and 40eV	-	15eV and 40eV	-
1006	RSC00983	11.751	302.188	Epimestrol	Prenol_Lipids(pubchem)	C19H26O3	RSM01624p	303.195	303.195	1.26879	RSM00785n	301.181	301.181	0.150434	93.07008;107.08575;109.06471;119.08546;121.10106;131.08559;133.10081;147.08003;149.13199;159.11649;173.09561;177.12654;187.11098;201.16371;229.15817;239.17911;267.17337;285.18420;303.19458	15eV and 40eV	59.01384;127.07631;135.08142;149.09703;164.08405;165.09181;201.12871;229.15921;301.18079	15eV and 40eV	SDB037176;SDB037793;SDB030072;SDB006433;SDB030143;SDB016616;SDB016108;SDB029917;SDB001567;SDB030148;SDB030141;SDB037649;SDB037680;SDB036856;SDB000570;SDB037487;SDB036843;SDB065625;SDB030147;SDB054897;SDB030154;SDB084081;SDB020129;SDB003738;SDB003737;SDB083474;SDB060300;SDB083908;SDB068442;SDB017905;SDB021393;SDB005056;SDB004377;SDB025810;SDB002152;SDB023884;SDB025811;SDB036924;SDB004378;SDB020713…
1007	RSC00984	10.882	302.188	CHEBI:85575	Prenol_Lipids(pubchem)	C19H26O3	RSM01623p	303.195	303.195	1.26879	-	-	-	-	81.07052;93.07017;95.08595;107.08586;121.10161;123.08045;135.11658;149.05956;163.11154;187.11095;243.17368;257.18961;285.18442;303.19492;303.22610	15eV and 40eV	-	15eV and 40eV	SDB000570;SDB016108;SDB030141;SDB037176;SDB037793;SDB036843;SDB030148;SDB030143;SDB016616;SDB006433;SDB030147;SDB037487;SDB030072;SDB037649;SDB029917;SDB037680;SDB030154;SDB084081;SDB036856;SDB003738;SDB065625;SDB001567;SDB003737;SDB068442;SDB083908;SDB020129;SDB054897;SDB017905;SDB021393;SDB004377;SDB005056;SDB025810;SDB002152;SDB036924;SDB004378;SDB020713;SDB023884;SDB005055;SDB023885;SDB023213…
1008	RSC00985	10.413	302.188	18-Nor-4,15-dihydroxyabieta-8,11,13-trien-7-one	-	C19H26O3	RSM01622p	303.195	303.195	1.26879	-	-	-	-	81.07050;97.06524;105.07038;107.08586;125.05972;131.08572;143.08543;157.10153;169.10080;183.11656;185.13220;197.13200;199.11203;199.14717;225.16344;229.12277;239.17921;255.17384;267.17450;285.18454;303.19550	15eV and 40eV	-	15eV and 40eV	SDB084081;SDB030147;SDB030143;SDB016616;SDB037487;SDB036843;SDB016108;SDB037680;SDB030141;SDB030148;SDB037649;SDB030154;SDB037793;SDB037176;SDB000570;SDB036856;SDB029917;SDB006433;SDB030072;SDB001567;SDB065625
1009	RSC00986	13.72	302.188	-	-	-	-	-	303.195	-	-	-	-	-	-	15eV and 40eV	-	15eV and 40eV	-
1010	RSC00987	11.687	302.224	4-Hydroxyretinol	Terpenoids	C20H30O2	RSM01628p	303.232	303.231	1.68254	-	-	-	-	69.07067;81.07056;93.07035;95.08588;105.07037;107.08585;109.10143;119.08576;121.10133;123.11674;131.08554;133.10127;135.08041;135.11674;145.10120;147.08035;147.11674;159.11678;177.12723;183.11659;197.13231;225.16357;257.22614;267.21042;285.18488;285.22055;303.19482;303.23184	15eV and 40eV	-	15eV and 40eV	SDB020613;SDB081215;SDB037833;SDB043087;SDB084141;SDB030807;SDB043063;SDB083925;SDB036842;SDB031394;SDB037580;SDB073154;SDB073153;SDB043332;SDB037647;SDB035771;SDB043090;SDB037985;SDB005465;SDB030609;SDB071411;SDB038032;SDB037075;SDB035765;SDB037470;SDB037761;SDB007442;SDB037892;SDB037594;SDB035577;SDB008729;SDB072648;SDB082694;SDB071059;SDB035591;SDB037171;SDB006523;SDB066466;SDB071066;SDB041891…
1011	RSC00988	14.325	302.224	Flexusine B	Prenol_Lipids(pubchem)	C20H30O2	RSM01626p	303.232	303.231	1.78148	-	-	-	-	57.07056;67.05486;69.07048;71.08617;81.07056;95.08595;105.07019;107.08575;109.10149;121.10136;123.11695;147.08051;285.22028;303.23132	15eV and 40eV	-	15eV and 40eV	SDB074299;SDB076523;SDB074298;SDB005465;SDB082976;SDB082326;SDB075038;SDB079815;SDB071385;SDB073984;SDB023048;SDB071059;SDB068676;SDB037585;SDB079079;SDB067415;SDB071066;SDB074204;SDB068174;SDB076963;SDB074516;SDB043087;SDB025401;SDB083925;SDB010126;SDB065538;SDB018569;SDB071044;SDB084141;SDB043332;SDB073154;SDB073153;SDB082962;SDB010099;SDB043063;SDB030807;SDB083189;SDB031394;SDB025710;SDB037833…
1012	RSC00989	15.333	302.224	Eicosapentaenoic acid	Terpenoids	C20H30O2	RSM01627p	303.232	303.231	1.71552	-	-	-	-	81.07047;93.07030;95.08585;105.07025;107.08566;109.10154;119.08573;121.10117;131.08522;133.10109;145.10120;147.11650;159.11627;161.13202;171.11635;173.13210;239.17854;267.21005;285.22058;303.23120;303.30774	15eV and 40eV	-	15eV and 40eV	SDB043063;SDB030807;SDB043087;SDB074299;SDB073154;SDB073153;SDB043332;SDB043090;SDB035771;SDB074298;SDB083925;SDB079815;SDB084141;SDB020613;SDB076523;SDB082694;SDB007442;SDB035577;SDB008729;SDB072648;SDB071411;SDB030609;SDB005465;SDB081224;SDB035765;SDB071059;SDB074204;SDB038032;SDB071066;SDB010126;SDB082976;SDB006523;SDB066466;SDB082326;SDB035591;SDB037833;SDB041891;SDB018569;SDB037580;SDB037647…
1013	RSC00990	15.166	302.224	Flexusine B	Terpenoids	C20H30O2	RSM01632p	303.232	303.231	1.4517	-	-	-	-	81.07038;93.07009;95.08593;109.10122;121.10101;145.10104;149.13223;173.13193;285.22055;303.23065;303.30804	15eV and 40eV	-	15eV and 40eV	SDB074299;SDB074298;SDB076523;SDB043087;SDB030807;SDB043063;SDB083925;SDB073154;SDB073153;SDB010126;SDB043332;SDB005465;SDB035771;SDB043090;SDB082976;SDB074204;SDB082326;SDB082694;SDB071066;SDB068676;SDB071059;SDB018569;SDB073984;SDB065538;SDB084141;SDB075038;SDB037833;SDB031394;SDB006523;SDB066466;SDB071385;SDB037647;SDB037761;SDB037470;SDB036842;SDB025401;SDB082962;SDB025710;SDB037892;SDB079815…
1014	RSC00991	12.24	302.224	Eicosapentaenoic acid	Terpenoids	C20H30O2	RSM01631p	303.232	303.231	1.55063	-	-	-	-	81.07050;93.07036;95.08587;105.07016;107.08588;109.10149;119.08551;121.10123;123.11683;125.09630;133.10127;135.11676;145.10104;147.11668;149.09592;159.11661;161.09604;161.13261;163.11145;175.14807;229.15823;267.21042;285.22125;303.19507;303.23096	15eV and 40eV	-	15eV and 40eV	SDB043063;SDB030807;SDB043087;SDB081215;SDB005465;SDB079815;SDB043090;SDB035771;SDB037833;SDB074299;SDB071059;SDB067415;SDB037585;SDB079079;SDB037647;SDB074298;SDB031394;SDB036842;SDB037580;SDB020613;SDB081224;SDB071066;SDB043332;SDB073154;SDB073153;SDB076523;SDB037892;SDB068174;SDB074204;SDB074516;SDB059254;SDB059253;SDB071411;SDB030609;SDB023048;SDB075038;SDB084141;SDB035591;SDB035577;SDB008729…
1015	RSC00992	14.162	302.224	Triptobenzene L	Terpenoids	C20H30O2	RSM01629p	303.232	303.231	1.68254	-	-	-	-	59.05009;81.07063;95.08612;107.08577;109.10136;119.08572;123.11697;131.08556;133.10133;145.10106;147.11667;157.10144;159.11684;171.11685;173.13225;183.11650;185.13235;197.13255;199.14857;267.21033;285.22083;303.23163	15eV and 40eV	-	15eV and 40eV	SDB083925;SDB043087;SDB084141;SDB030807;SDB043063;SDB035771;SDB043090;SDB020613;SDB007442;SDB073154;SDB073153;SDB043332;SDB071411;SDB030609;SDB006523;SDB066466;SDB081215;SDB074298;SDB074299;SDB035765;SDB018569;SDB074204;SDB082694;SDB081224;SDB035577;SDB008729;SDB072648;SDB035591;SDB071385;SDB081644;SDB005465;SDB010126;SDB071066;SDB037833;SDB079815;SDB071059;SDB038032;SDB076523;SDB041891;SDB025401…
1016	RSC00993	11.835	302.224	(5Z,8Z,11Z,14Z,17Z)-Icosapentaenoic acid	Terpenoids	C20H30O2	RSM01630p	303.232	303.231	1.55063	-	-	-	-	81.07044;93.07013;95.08580;105.06989;107.08581;109.10130;119.08553;121.10114;131.08507;133.10103;135.11665;145.10077;147.08026;147.11650;149.13196;159.11647;177.12694;187.11105;195.13765;229.15831;257.22610;267.20999;285.18469;285.22086;303.19498;303.23114	15eV and 40eV	-	15eV and 40eV	SDB030807;SDB043063;SDB043087;SDB020613;SDB035771;SDB043090;SDB081215;SDB073154;SDB073153;SDB043332;SDB081644;SDB082694;SDB071411;SDB030609;SDB084141;SDB037833;SDB083925;SDB071059;SDB035765;SDB008729;SDB072648;SDB035577;SDB006523;SDB066466;SDB037580;SDB035591;SDB031394;SDB037647;SDB036842;SDB071066;SDB018569;SDB041891;SDB010822;SDB081224;SDB005465;SDB007442;SDB038032;SDB037470;SDB037761;SDB037892…
1017	RSC00994	13.975	302.224	Agallochin G	Terpenoids	C20H30O2	RSM01638p	303.232	303.231	1.35276	-	-	-	-	69.07064;81.07059;95.08593;105.07027;109.10157;111.11706;119.08581;121.10101;145.10115;147.11685;149.09584;175.11189;189.12782;285.22165;303.23132	15eV and 40eV	-	15eV and 40eV	SDB079815;SDB030807;SDB043063;SDB043087;SDB074299;SDB073154;SDB073153;SDB043090;SDB035771;SDB043332;SDB005465;SDB071411;SDB030609;SDB074298;SDB072787;SDB076523;SDB008729;SDB072648;SDB035577;SDB035765;SDB035591;SDB082694;SDB007442;SDB082976;SDB041891;SDB074204;SDB082326;SDB071059;SDB081224;SDB035592;SDB032955;SDB041832;SDB071389;SDB076966;SDB071066;SDB020613;SDB076963;SDB006242;SDB032996;SDB072410…
1018	RSC00995	15.435	302.224	Angustanol	Prenol_Lipids(pubchem)	C20H30O2	RSM01637p	303.232	303.231	1.38574	-	-	-	-	69.07062;81.07049;83.08613;95.08591;105.07006;107.08550;109.10142;119.08565;121.10120;133.10095;135.08034;147.08031;161.09567;171.11681;177.16376;189.12767;197.13223;211.14885;267.20987;285.22089;303.23135;303.30820	15eV and 40eV	-	15eV and 40eV	SDB084141;SDB005465;SDB083925;SDB075038;SDB037585;SDB079079;SDB067415;SDB071059;SDB071066;SDB006523;SDB066466;SDB020613;SDB010126;SDB023048;SDB074299;SDB081215;SDB071385;SDB074298;SDB068676;SDB018569;SDB068174;SDB074516;SDB074204;SDB025710;SDB076523;SDB073153;SDB073154;SDB043332;SDB073984;SDB032985;SDB025401;SDB037833;SDB071118;SDB071044;SDB065538;SDB031394;SDB036842;SDB082694;SDB082962;SDB037647…
1019	RSC00996	12.833	302.224	lanigerol	Terpenoids	C20H30O2	RSM01634p	303.232	303.231	1.41872	-	-	-	-	57.07067;81.07041;93.07027;95.08570;105.07017;107.08595;109.10154;119.08558;121.10109;131.08525;135.11688;145.10103;149.09598;154.94104;163.11140;172.95241;228.97827;246.98886;267.20984;285.22061;303.23111	15eV and 40eV	-	15eV and 40eV	SDB005465;SDB020613;SDB074299;SDB074298;SDB084141;SDB079815;SDB083925;SDB081215;SDB071059;SDB076523;SDB071066;SDB079079;SDB067415;SDB037585;SDB071385;SDB023048;SDB074204;SDB068174;SDB037580;SDB075038;SDB074516;SDB082962;SDB025401;SDB082326;SDB018569;SDB082976;SDB073984;SDB043063;SDB030807;SDB071118;SDB006523;SDB066466;SDB032985;SDB073153;SDB073154;SDB043087;SDB043332;SDB037833;SDB081224;SDB010126…
1020	RSC00997	13.694	302.224	Agallochin G	Prenol_Lipids(pubchem)	C20H30O2	RSM01635p	303.232	303.231	1.41872	-	-	-	-	57.07065;69.07066;71.08627;81.07043;83.08619;88.07622;95.08588;107.08575;109.10122;119.08566;121.10132;123.11665;133.10098;135.08043;147.08022;161.09595;172.95222;175.14777;177.12706;228.97821;246.98836;262.11932;285.18475;303.23145;303.27081	15eV and 40eV	-	15eV and 40eV	SDB079815;SDB074299;SDB071007;SDB074298;SDB076523;SDB082976;SDB010099;SDB005465;SDB082326;SDB076963;SDB081224;SDB067908;SDB067228;SDB075038;SDB076966;SDB023048;SDB043087;SDB030807;SDB043063;SDB071385;SDB067415;SDB037585;SDB079079;SDB016409;SDB016408;SDB018056;SDB030609;SDB071411;SDB071143;SDB035771;SDB043090;SDB035591;SDB068174;SDB020613;SDB074516;SDB071059;SDB071043;SDB071044;SDB008729;SDB072648…
1021	RSC00998	11.43	302.224	4-Hydroxyretinol	Terpenoids	C20H30O2	RSM01633p	303.232	303.231	1.41872	-	-	-	-	81.07043;93.07005;95.08589;105.07001;107.08559;109.10118;111.08046;119.08553;121.10120;123.11677;133.10097;135.11646;137.09598;147.11687;149.09572;161.13211;173.13177;175.14763;267.20898;285.22031;303.23083	15eV and 40eV	-	15eV and 40eV	SDB020613;SDB030807;SDB043063;SDB043087;SDB073153;SDB073154;SDB043332;SDB074299;SDB083925;SDB084141;SDB035771;SDB043090;SDB005465;SDB037833;SDB081215;SDB074298;SDB079815;SDB074204;SDB071066;SDB031394;SDB037761;SDB037470;SDB082694;SDB071411;SDB030609;SDB071059;SDB036842;SDB035591;SDB076523;SDB035577;SDB008729;SDB072648;SDB059242;SDB059244;SDB067415;SDB079079;SDB037585;SDB035765;SDB018569;SDB072787…
1022	RSC00999	11.303	302.224	Triptobenzene L	Terpenoids	C20H30O2	RSM01640p	303.232	303.231	1.22085	-	-	-	-	69.07063;81.07063;93.07034;95.08598;105.07017;107.08601;109.10176;119.08588;121.10138;123.11661;131.08527;133.10109;135.11653;145.10143;147.11687;159.11674;161.13231;173.13229;185.13255;197.13206;267.21024;285.22089;303.19516;303.23166	15eV and 40eV	-	15eV and 40eV	SDB083925;SDB043087;SDB030807;SDB043063;SDB073154;SDB073153;SDB043332;SDB020613;SDB084141;SDB035771;SDB043090;SDB066466;SDB006523;SDB007442;SDB081215;SDB030609;SDB071411;SDB082694;SDB035765;SDB072648;SDB008729;SDB035577;SDB035591;SDB037833;SDB037647;SDB018569;SDB010126;SDB037580;SDB031394;SDB041891;SDB071059;SDB037761;SDB037470;SDB037985;SDB037075;SDB025401;SDB038032;SDB037171;SDB074204;SDB036842…
1023	RSC01000	14.283	302.245	-	-	-	RSM01643p	-	303.253	-	-	-	-	-	57.07073;67.05506;69.07068;71.08624;81.07044;85.10176;95.08591;109.10138;119.08605;123.11696;131.08537;133.10138;147.08022;211.20538;285.21866;285.24490;303.23132	15eV and 40eV	-	15eV and 40eV	-
1024	RSC01001	16.911	302.245	3-tetradecanoyl-sn-glycerol	-	C17H34O4	RSM01642p	303.253	303.253	1.21868	RSM00792n	301.238	301.238	0.23094	57.07068;69.07050;71.08617;81.07039;85.10166;95.08579;109.10155;211.20496;285.24210	15eV and 40eV	72.99300;75.00870;217.07253;301.16089;301.23843	15eV and 40eV	SDB023591;SDB001249;SDB024223;SDB003268
1025	RSC01002	4.596	303.122	-	-	-	RSM01645p	-	304.129	-	-	-	-	-	104.99275;227.10457;240.11238;256.10748;268.10760;286.11813;304.12869;304.17834	15eV and 40eV	-	15eV and 40eV	-
1026	RSC01003	3.229	303.132	-	-	-	RSM01646p	-	304.139	-	-	-	-	-	60.04512;69.03406;69.07050;71.08614;85.02882;97.02863;109.02838;114.09130;127.03873;142.08598;184.09637;208.09651;304.13867	15eV and 40eV	-	15eV and 40eV	-
1027	RSC01004	3.778	303.158	H-Trp-Val-OH	-	C16H21N3O3	RSM01648p	304.166	304.165	1.22153	-	-	-	-	72.08147;130.06514;132.08081;146.05980;159.09123;188.07036;205.09711;304.16577	15eV and 40eV	-	15eV and 40eV	SDB022076
1028	RSC01005	2.542	303.169	-	-	-	RSM01649p	-	304.176	-	-	-	-	-	70.06590;72.08134;86.09692;98.06039;120.08078;132.10211;159.11255;175.08615;200.10657;217.13327;245.12793;304.17630	15eV and 40eV	-	15eV and 40eV	-
1029	RSC01006	13.448	303.228	-	-	-	RSM01652p	-	304.235	-	-	-	-	-	81.07053;93.07024;95.08595;105.07029;107.08582;108.08920;121.10115;122.10474;147.11658;148.12001;149.09576;150.09961;256.21378;268.21420;274.22403;286.22467;304.23453	15eV and 40eV	-	15eV and 40eV	-
1030	RSC01007	13.695	303.228	-	-	-	-	-	304.235	-	-	-	-	-	-	15eV and 40eV	-	15eV and 40eV	-
1031	RSC01008	0.838	303.973	-	-	-	-	-	304.98	-	-	-	-	-	-	15eV and 40eV	-	15eV and 40eV	-
1032	RSC01009	5.601	304.058	5,7,3',4',5'-pentahydroxyflavanone	Flavonoids(pubchem)	C15H12O7	RSM01674p	305.066	305.065	1.8446	RSM00796n	303.051	303.051	0.156	95.04932;111.04416;139.03860;151.03851;153.01793;179.03339;233.04375;246.05081;287.19830;305.06464;305.20978	15eV and 40eV	125.02406;151.00360;151.03987;177.01949;243.02948;245.00948;270.01691;271.02505;285.04041;303.05087	15eV and 40eV	SDB016652;SDB030505;SDB047333;SDB085192;SDB085191;SDB070532;SDB071748;SDB073046;SDB025292;SDB028355;SDB023240;SDB035981;SDB015679;SDB047549;SDB047553;SDB047550;SDB004615;SDB047562;SDB083343;SDB047087;SDB009667;SDB002821;SDB047086;SDB060697;SDB073349;SDB073348;SDB078138
1033	RSC01010	1.059	304.127	2'-Deoxymugineic acid	-	C12H20N2O7	RSM01676p	305.134	305.134	1.31414	RSM00799n	303.12	303.12	0.260656	70.06589;86.06053;114.05516;140.07094;142.08624;143.08136;146.08151;158.08113;160.09630;169.09694;186.07602;204.08679;241.11761;287.12244;305.13388	15eV and 40eV	71.01373;85.07703;100.04035;118.05084;183.07753;187.10876;201.08817;213.08762;241.11929;285.10919;303.11963	15eV and 40eV	SDB038051;SDB021677;SDB064602
1034	RSC01011	7.559	304.167	Prosolanapyrone II	-	C18H24O4	RSM01677p	305.175	305.174	0.98058	-	-	-	-	81.07043;93.07019;95.08588;105.07027;107.08581;109.10163;119.08546;121.10125;131.08539;133.10114;145.10088;157.10120;159.11682;161.09564;175.11143;175.14774;189.16374;199.14821;217.15799;235.16853;259.16837;269.18948;287.19989;305.17404;305.21039	15eV and 40eV	-	15eV and 40eV	SDB041683;SDB001238;SDB081258;SDB078426;SDB073119;SDB043179;SDB001712;SDB043182;SDB001393;SDB039586;SDB057507;SDB001367
1035	RSC01012	9.382	304.167	Tanzawaic acid F	-	C18H24O4	RSM01678p	305.175	305.175	0.325217	RSM00800n	303.16	303.16	0.233382	81.07039;93.07008;95.08572;105.06989;107.08553;109.10131;121.10107;131.08501;133.10081;135.11673;159.11626;171.11667;197.13190;199.14813;227.14243;241.15756;259.16827;269.18863;287.19989;305.17386;305.21017;305.24701	15eV and 40eV	57.03444;123.08134;173.09700;241.15871;243.13916;259.17020;303.16028;303.19373	15eV and 40eV	SDB073119;SDB078426;SDB039586;SDB041683;SDB043179;SDB001393;SDB043182;SDB001712;SDB001238
1036	RSC01013	10.873	304.203	19-Hydroxytestosterone	-	C19H28O3	RSM01680p	305.211	305.211	1.12957	-	-	-	-	81.07043;86.09686;93.07014;95.08595;107.08560;121.10123;131.08543;135.11646;137.05951;145.10083;157.10104;159.11653;185.13229;187.11134;199.11124;213.12671;219.17381;220.17722;227.14217;241.19490;269.18936;287.19971;305.21039;305.26413	15eV and 40eV	-	15eV and 40eV	SDB030146;SDB020676;SDB040051;SDB037082;SDB040073;SDB037880;SDB042777;SDB037210;SDB030144;SDB037232;SDB079817;SDB037136;SDB037253;SDB037860;SDB037906;SDB003707;SDB037989;SDB037721;SDB037183;SDB004474;SDB030071;SDB004214;SDB080183;SDB080184;SDB018348;SDB080661;SDB014624;SDB060451
1037	RSC01014	5.828	304.203	16beta,17beta-Dihydroxy-16-methylestr-4-en-3-one	-	C19H28O3	RSM01679p	305.211	305.211	1.1951	-	-	-	-	81.07054;93.07036;95.08595;97.06503;105.07011;107.08578;109.10139;111.08062;119.08554;121.06487;121.10121;123.08048;133.10172;145.10107;147.08025;149.09598;161.09583;163.11159;187.11154;269.18903;287.20020;305.21063	15eV and 40eV	-	15eV and 40eV	SDB037721;SDB037183;SDB004474;SDB079817;SDB037210;SDB040051;SDB037880;SDB040073;SDB037232;SDB037860;SDB020676;SDB030146;SDB042777;SDB037253;SDB037136;SDB037082;SDB037906;SDB030144;SDB003707;SDB037989;SDB030071;SDB006431;SDB080661;SDB070565;SDB078289;SDB080183;SDB080184;SDB002276;SDB037492;SDB018348;SDB004214;SDB060451;SDB014624
1038	RSC01015	7.011	304.203	Agallochin I	-	C19H28O3	RSM01681p	305.211	305.211	1.0968	-	-	-	-	81.07035;93.07034;95.08596;105.06993;107.08585;109.06466;109.10105;119.08521;121.10108;123.11652;133.10109;135.08052;135.11638;145.10080;147.11621;157.10054;159.11632;171.11604;175.14737;197.00531;223.02074;269.18826;287.20013;305.09900;305.21039	15eV and 40eV	-	15eV and 40eV	SDB079817;SDB042777;SDB037210;SDB020676;SDB030146;SDB037880;SDB040073;SDB004214;SDB037860;SDB037232;SDB040051;SDB037721;SDB037183;SDB004474;SDB037082
1039	RSC01016	9.805	304.204	Agallochin I	-	C19H28O3	RSM01682p	305.211	305.211	1.0968	-	-	-	-	81.07062;83.08610;93.06999;95.08580;105.07011;107.08576;109.10159;119.08570;121.10130;123.11674;131.04929;133.10135;135.08022;135.11694;145.10133;147.08037;149.09615;157.10120;159.11661;171.11641;175.14804;213.12703;269.18945;287.20050;305.17258;305.21078	15eV and 40eV	-	15eV and 40eV	SDB079817;SDB037721;SDB042777;SDB037210;SDB037183;SDB004474;SDB037860;SDB037880;SDB040073;SDB037232;SDB020676;SDB030146;SDB003707;SDB037082;SDB040051;SDB030071;SDB030144;SDB037136;SDB037253;SDB037906;SDB004214;SDB037989;SDB080183;SDB080184;SDB018348;SDB060451;SDB014624;SDB080661;SDB037492;SDB078289;SDB006431;SDB070565;SDB002276
1040	RSC01017	11.829	304.204	-	-	-	-	-	305.211	-	-	-	-	-	-	15eV and 40eV	-	15eV and 40eV	-
1041	RSC01018	12.279	304.204	16beta,17beta-Dihydroxy-16-methylestr-4-en-3-one	-	C19H28O3	RSM01683p	305.211	305.211	0.801924	-	-	-	-	93.07035;107.08570;111.08041;121.10116;133.10100;149.09589;149.13214;159.11658;171.11626;175.11140;177.12726;213.16335;217.15884;231.17381;241.19489;245.18983;269.19006;287.20013;305.21042	15eV and 40eV	-	15eV and 40eV	SDB037721;SDB004474;SDB037183;SDB079817;SDB037232;SDB037210;SDB042777;SDB037860;SDB006431;SDB003707;SDB037492;SDB078289;SDB004214;SDB037082;SDB030146;SDB020676;SDB070565;SDB080661;SDB037880;SDB040073;SDB030071;SDB037136;SDB037253;SDB060451;SDB014624;SDB002276;SDB030144;SDB080183;SDB080184;SDB037989;SDB037906;SDB040051;SDB018348
1042	RSC01019	15.964	304.24	Cleospinol A	Prenol_Lipids(pubchem)	C20H32O2	RSM01684p	305.247	305.247	1.08196	-	-	-	-	57.07058;69.07039;81.07031;91.05453;95.08570;109.10139;121.10125;133.10109;137.09598;149.09584;163.11150;269.22522;287.23627;305.24661;305.30051	15eV and 40eV	-	15eV and 40eV	SDB078129;SDB083772;SDB083771;SDB073278;SDB082327;SDB074203;SDB073155;SDB077717;SDB074376;SDB074375;SDB043334;SDB004043;SDB082838;SDB003421;SDB068439;SDB066293;SDB082666;SDB070986;SDB070071;SDB043343;SDB002873;SDB069741;SDB077395;SDB082961;SDB084024;SDB025164;SDB078624;SDB082836;SDB024500;SDB079122;SDB072406;SDB037078;SDB037753;SDB004301;SDB024499;SDB071047;SDB066906;SDB084333;SDB060308;SDB025366…
1043	RSC01020	0.836	304.972	-	-	-	-	-	305.98	-	-	-	-	-	-	15eV and 40eV	-	15eV and 40eV	-
1044	RSC01021	12.026	305.129	-	-	-	RSM01686p	-	306.136	-	-	-	-	-	57.07061;70.04057;137.05946;151.03072;306.13589;306.26315	15eV and 40eV	-	15eV and 40eV	-
1045	RSC01022	10.131	305.129	zeleplon	-	C17H15N5O	RSM01687p	306.135	306.136	4.60579	-	-	-	-	124.08715;125.01506;205.07744;288.12601;306.13583	15eV and 40eV	-	15eV and 40eV	Metlin_85038
1046	RSC01023	11.653	305.199	Capsaicin	Other;Other;Capsaicin	C18H27NO3	RSM01693p	306.206	306.206	1.48178	RSM00805n	304.192	304.192	0.119237	109.10137;135.11684;137.05959;170.15344;182.15378;306.20563	15eV and 40eV	58.02974;168.13921;304.19199	15eV and 40eV	ReSpect_PT104410
1047	RSC01024	18.941	305.235	-	-	-	-	-	306.243	-	-	-	-	-	-	15eV and 40eV	-	15eV and 40eV	-
1048	RSC01025	18.089	305.272	-	-	-	RSM01704p	-	306.279	-	-	-	-	-	67.05499;69.07053;72.04504;81.07056;95.08607;109.10135;128.10709;306.27841	15eV and 40eV	-	15eV and 40eV	-
1049	RSC01026	0.891	306.035	-	-	-	-	-	307.042	-	-	-	-	-	-	15eV and 40eV	-	15eV and 40eV	-
1050	RSC01027	0.837	306.055	-	-	-	RSM01705p	-	307.062	-	-	-	-	-	177.00917;219.01987;225.00768;243.01938;261.03040;284.04636	15eV and 40eV	-	15eV and 40eV	-
1051	RSC01028	2.645	306.095	-	-	-	RSM01707p	-	307.102	-	-	-	-	-	69.03417;84.04489;84.08125;85.02892;97.02866;99.04434;103.03924;109.02863;127.03885;145.04922	15eV and 40eV	-	15eV and 40eV	-
1052	RSC01029	8.597	306.136	N-Cinnamoyl Serotonin	-	C19H18N2O2	RSM01711p	307.144	307.144	1.06734	RSM00807n	305.13	305.13	0.189513	81.07050;91.05457;95.08578;107.08556;109.06508;119.04907;121.10115;131.04887;144.08047;147.04373;161.10695;261.18497;289.17929;307.14450;307.18921	15eV and 40eV	119.05009;145.02960;159.09262;305.12955;305.17496	15eV and 40eV	SDB027286;SDB082236;SDB049447
1053	RSC01030	7.128	306.146	Tenulin	Terpenoids	C17H22O5	RSM01712p	307.154	307.154	1.08677	RSM00808n	305.139	305.14	0.413568	93.07042;107.08601;119.08565;121.06495;121.10124;135.11670;143.08531;145.10124;147.08038;157.10114;161.09621;197.13261;199.14836;201.09096;215.14311;243.13771;245.22914;261.14822;289.14371;307.15430;307.18973;307.26636	15eV and 40eV	55.01877;133.06598;135.08163;175.11293;217.16060;261.14966;305.14001;305.17542;305.21280	15eV and 40eV	SDB044108;SDB033393;SDB022674;SDB071955;SDB058424;SDB080868;SDB010742;SDB033330;SDB057741;SDB049958;SDB050508;SDB057743;SDB044099;SDB033372;SDB044119;SDB033423;SDB050020;SDB050021;SDB044077;SDB033335;SDB019308;SDB033291;SDB044059;SDB020440;SDB057737;SDB020439;SDB058178;SDB071213;SDB066550;SDB044047;SDB033267;SDB058331;SDB005426;SDB050502;SDB049982;SDB059801;SDB058143;SDB033210;SDB051103;SDB057613…
1054	RSC01031	2.526	306.161	-	-	-	RSM01713p	-	307.168	-	-	-	-	-	84.04492;84.08130;85.02887;86.06049;86.09688;103.03927;127.03889;169.13318;215.13870;243.16982;307.16772	15eV and 40eV	-	15eV and 40eV	-
1055	RSC01032	9.848	306.183	Compactin diol lactone	-	C18H26O4	RSM01714p	307.19	307.19	1.33244	-	-	-	-	81.07040;93.07030;95.08582;105.07014;107.08554;131.08531;133.10133;143.08475;145.10124;157.10086;187.11278;215.14326;257.15259;289.17993;307.18903	15eV and 40eV	-	15eV and 40eV	SDB036771
1056	RSC01033	10.855	306.183	Compactin diol lactone	-	C18H26O4	RSM01716p	307.19	307.19	1.03946	RSM00809n	305.176	305.176	0.329934	55.05505;57.03434;67.05498;79.05492;81.07053;83.08606;93.07017;97.10148;107.04947;107.08594;125.09612;135.08044;159.08018;271.16968;289.17914;307.18973	15eV and 40eV	59.01376;71.05007;79.05528;97.06580;121.06566;123.08138;125.09709;135.08156;205.15996;249.14949;287.16464;305.17606	15eV and 40eV	SDB036771;SDB068920;SDB005191
1057	RSC01034	7.755	306.183	Compactin diol lactone	Amino acid related compounds	C18H26O4	RSM01715p	307.19	307.19	1.10457	-	-	-	-	81.07037;83.04956;93.07018;95.08591;105.07026;107.08598;119.08538;121.10102;131.08554;133.10089;135.08041;143.08516;145.10081;147.08017;147.11661;157.10083;159.11652;173.09653;173.13217;185.13242;187.14781;215.14249;233.15302;243.17389;261.18439;271.16852;289.17899;307.18961	15eV and 40eV	-	15eV and 40eV	SDB036771;SDB068920;SDB058496;SDB058497;SDB036887;SDB005191;SDB041886
1058	RSC01035	13.785	306.219	Glanvillic acid A	-	C19H30O3	RSM01717p	307.227	307.226	1.51296	-	-	-	-	55.05495;67.05483;69.07051;71.08602;79.05469;81.07045;83.08585;93.07022;95.04921;95.08597;105.07016;107.08562;109.06494;165.12706;289.21524;307.22614;307.27875	15eV and 40eV	-	15eV and 40eV	SDB080520;SDB070931;SDB059227;SDB060422;SDB031507;SDB060430;SDB077496;SDB082696;SDB037189;SDB037137;SDB070890;SDB037674;SDB037713;SDB056060;SDB038089;SDB060419
1059	RSC01036	10.246	306.219	Androst-5-ene-3beta,17beta,19-triol	-	C19H30O3	RSM01718p	307.227	307.226	1.22001	-	-	-	-	81.07043;93.07031;95.08579;97.06511;105.06989;107.08580;119.08582;121.10111;123.08057;123.11681;133.10110;135.08052;149.09625;175.14781;177.12735;253.19426;271.20486;289.21591;307.22562	15eV and 40eV	-	15eV and 40eV	SDB037674;SDB082696;SDB037189;SDB037137;SDB059227;SDB031507;SDB056060;SDB038089;SDB037713;SDB060430;SDB070890;SDB060422;SDB080520
1060	RSC01037	8.649	306.219	-	-	-	RSM01719p	-	307.227	-	-	-	-	-	69.07044;81.07050;91.05463;93.07026;95.08595;107.08569;109.06514;109.10139;119.04940;119.08546;121.06458;121.10135;123.11684;131.04921;133.10089;135.08052;144.08075;147.04388;159.11642;165.09071;173.13231;261.18448;289.17926;307.14627;307.18961;307.22638	15eV and 40eV	-	15eV and 40eV	-
1061	RSC01038	16.905	306.22	-	-	-	-	-	307.226	-	-	-	-	-	-	15eV and 40eV	-	15eV and 40eV	-
1062	RSC01039	0.836	306.969	-	-	-	-	-	307.977	-	-	-	-	-	-	15eV and 40eV	-	15eV and 40eV	-
1063	RSC01040	1.928	307.126	-	-	-	RSM01724p	-	308.134	-	-	-	-	-	69.03423;70.06589;76.02227;82.06577;84.08116;85.02902;100.07607;110.06034;128.07053;146.08096;308.13245	15eV and 40eV	-	15eV and 40eV	-
1064	RSC01041	1.002	307.137	-	-	-	-	-	308.144	-	-	-	-	-	-	15eV and 40eV	-	15eV and 40eV	-
1065	RSC01042	12.281	307.145	Tebuconazole	N/A;Environmental Standard	C16H22ClN3O	RSM01727p	308.152	308.152	1.36303	-	-	-	-	57.07071;70.04061;83.08599;125.01511;151.03059;165.04677;308.15155	15eV and 40eV	-	15eV and 40eV	MassBank_EA032703
1066	RSC01043	10.266	307.145	Tebuconazole	-	C16H22ClN3O	RSM01728p	308.152	308.152	1.23322	-	-	-	-	57.07071;59.04997;70.04071;83.08628;125.01530;129.07291;139.03094;151.03104;290.21936;308.15250	15eV and 40eV	-	15eV and 40eV	SDB040380
1067	RSC01044	2.81	307.236	-	-	-	RSM01732p	-	308.243	-	-	-	-	-	70.06567;74.06069;76.02216;81.07027;84.04501;85.02885;116.01627;146.06032;162.02188;179.04854;205.07916;254.21114;272.22278;290.23157;308.10767;308.24274	15eV and 40eV	-	15eV and 40eV	-
1068	RSC01045	16.848	307.251	Fingolimod	-	C19H33NO2	RSM01734p	308.258	308.258	1.13314	-	-	-	-	67.05499;69.07054;71.08623;81.07053;93.07025;95.08594;99.08083;105.07043;107.08570;109.06506;109.10147;119.08545;121.10158;165.12717;175.14807;235.16904;291.23135;308.25803	15eV and 40eV	-	15eV and 40eV	SDB001100
1069	RSC01046	19.293	307.287	-	-	-	RSM01741p	-	308.294	-	-	-	-	-	55.05509;67.05495;69.07059;72.04507;81.07050;83.08610;95.08591;109.10136;114.09142;128.10690;308.29422	15eV and 40eV	-	15eV and 40eV	-
1070	RSC01047	16.91	307.645	-	-	-	-	-	308.653	-	-	-	-	-	-	15eV and 40eV	-	15eV and 40eV	-
1071	RSC01048	0.908	308.05	-	-	-	RSM01745p	-	309.058	-	-	-	-	-	84.08120;112.89601;128.07080;136.94016;309.05792	15eV and 40eV	-	15eV and 40eV	-
1072	RSC01049	3.448	308.089	-	-	-	RSM01747p	-	309.097	-	-	-	-	-	69.03419;81.03413;85.02893;91.05458;109.02861;119.04917;147.04385;165.05453;291.08536;309.09598	15eV and 40eV	-	15eV and 40eV	-
1073	RSC01050	7.305	308.162	(5R)-5-Hydroxylasiodiplodin	-	C17H24O5	RSM01751p	309.17	309.169	0.982853	-	-	-	-	81.07043;93.06997;95.08588;107.08590;109.10126;135.08028;145.10109;147.04362;157.10092;163.07495;181.08543;185.13199;227.14255;231.13731;245.15337;263.16345;273.14856;277.08539;291.15839;291.19476;294.08752;309.11203;309.16791;309.20422	15eV and 40eV	-	15eV and 40eV	SDB076876;SDB076877
1074	RSC01051	10.715	308.198	Albocycline	-	C18H28O4	RSM01755p	309.206	309.206	1.3563	RSM00826n	307.191	307.192	0.42522	57.03418;67.05489;81.07034;85.06520;95.04942;107.08580;109.06499;113.05981;135.08037;263.02789;273.18472;291.19443	15eV and 40eV	59.01379;71.05022;109.06584;111.04535;127.07647;167.10773;195.13957;235.13429;245.19090;289.18124;307.19135	15eV and 40eV	SDB059320;SDB038312;SDB082682;SDB043059;SDB070929;SDB065569;SDB066889;SDB068377
1075	RSC01052	13.233	308.198	-	-	-	RSM01757p	-	309.206	-	-	-	-	-	67.05483;81.07050;93.07012;95.08592;107.08566;111.04408;135.11684;137.05948;161.09567;165.09082;193.12181;277.17923;291.19455;295.18918	15eV and 40eV	-	15eV and 40eV	-
1076	RSC01053	9.188	308.198	12,13-trans-Epoxy-9-oxo-10E,15Z-octadecadienoic acid	-	C18H28O4	RSM01758p	309.206	309.206	0.935869	-	-	-	-	67.05499;79.05476;81.03414;81.07046;91.05452;93.07034;95.04935;95.08592;105.07052;107.08589;109.06503;119.08544;121.10100;123.08036;125.09618;133.10124;135.08005;273.18436;291.19519;309.20486	15eV and 40eV	-	15eV and 40eV	SDB043059;SDB059320;SDB082682;SDB038312;SDB065569;SDB066889;SDB070929;SDB068377;SDB034203;SDB077495
1077	RSC01054	14.057	308.235	Methyl (10E,12Z,15Z)-9-hydroxyoctadeca-10,12,15-trienoate	-	C19H32O3	RSM01759p	309.242	309.242	1.53564	-	-	-	-	55.05508;67.05501;69.07070;71.08616;79.05492;81.07058;93.07033;95.08579;97.10161;99.08079;107.08561;109.10146;125.09611;135.11691;151.11125;203.12750;277.21558;309.24176	15eV and 40eV	-	15eV and 40eV	SDB000346
1078	RSC01055	17.501	308.235	Methyl (10E,12Z,15Z)-9-hydroxyoctadeca-10,12,15-trienoate	-	C19H32O3	RSM01760p	309.242	309.242	1.40629	-	-	-	-	67.05490;71.08613;79.05467;81.07043;93.07018;95.08585;97.10158;99.08062;107.08566;109.10120;121.10109;135.11644;151.11131;179.14259;277.21561;309.24368	15eV and 40eV	-	15eV and 40eV	SDB000346
1079	RSC01056	18.501	308.235	Palmityl Trifluoromethyl Ketone	-	C17H31F3O	RSM01763p	309.24	309.242	6.62911	RSM00829n	307.225	307.228	8.07218	69.07047;71.08607;81.07037;83.08598;93.07023;95.08603;99.08086;309.24194	15eV and 40eV	103.09872;225.44482;307.22760	15eV and 40eV	Metlin_63017
1080	RSC01057	20.508	308.271	5(Z),14(Z)-Eicosadienoic Acid	-	C20H36O2	RSM01764p	309.279	309.278	1.29333	RSM00830n	307.264	307.264	0.423088	57.07065;69.07066;81.07037;95.08595;109.10117;123.11668;309.27850	15eV and 40eV	106.04092;307.26434	15eV and 40eV	Metlin_96465
1081	RSC01058	0.838	308.968	-	-	-	RSM01765p	-	309.975	-	-	-	-	-	82.94830;221.01682;222.01842;242.96922;245.01720;246.01837;260.97974;262.95969;263.02798;264.02954;286.95901;287.04550;304.96979	15eV and 40eV	-	15eV and 40eV	-
1082	RSC01059	18.943	309.23	Melophlin M	-	C18H31NO3	RSM01766p	310.238	310.237	1.36624	-	-	-	-	55.05508;67.05496;69.07066;79.05485;80.04993;81.07045;83.08611;93.07035;95.08586;97.10129;107.08598;108.08105;109.10136;119.08562;121.10108;140.14311;150.12805;176.14320;178.15872;274.21625;292.22635;310.23721;310.27332;310.31021	15eV and 40eV	-	15eV and 40eV	SDB079539
1083	RSC01060	17.791	309.23	Melophlin M	-	C18H31NO3	RSM01767p	310.238	310.237	0.7538	-	-	-	-	67.05492;69.07061;79.05486;81.03412;81.07040;93.07011;95.04938;95.08601;107.08590;109.10127;119.08562;121.10136;278.21945;292.22604;310.23825	15eV and 40eV	-	15eV and 40eV	SDB079539
1084	RSC01061	17.501	309.238	-	-	-	-	-	310.245	-	-	-	-	-	-	15eV and 40eV	-	15eV and 40eV	-
1085	RSC01062	18.503	309.238	-	-	-	-	-	310.246	-	-	-	-	-	-	15eV and 40eV	-	15eV and 40eV	-
1086	RSC01063	20.601	309.303	Oleoyl Ethyl Amide	-	C20H39NO	RSM01774p	310.31	310.31	1.57907	-	-	-	-	57.07065;69.07060;72.04508;83.08622;97.10160;114.09161;128.10696;142.12257;156.13823;310.30991	15eV and 40eV	-	15eV and 40eV	Metlin_44905
1087	RSC01064	10.528	310.12	7-Hydroxy-3-(4-methoxyphenyl)-4-propyl-2H-1-benzopyran-2-one	-	C19H18O4	RSM01786p	311.128	311.127	1.25047	-	-	-	-	81.07043;105.07004;137.05962;159.08040;187.07512;191.08488;219.08009;236.08327;247.07515;251.10616;264.07745;279.10123;293.21103;296.10410;311.12698	15eV and 40eV	-	15eV and 40eV	SDB037628
1088	RSC01065	6.505	310.12	7-Hydroxy-3-(4-methoxyphenyl)-4-propyl-2H-1-benzopyran-2-one	-	C19H18O4	RSM01787p	311.128	311.127	1.21833	-	-	-	-	105.07021;133.06441;137.05957;155.04895;159.08028;161.05931;187.07503;191.08521;218.07187;219.08014;236.08260;247.07492;251.10611;264.07767;279.10110;281.08002;296.10339;311.12704	15eV and 40eV	-	15eV and 40eV	SDB037628
1089	RSC01066	4.801	310.12	7-Hydroxy-3-(4-methoxyphenyl)-4-propyl-2H-1-benzopyran-2-one	-	C19H18O4	RSM01788p	311.128	311.127	1.18619	-	-	-	-	109.06522;133.06462;137.05969;149.05977;155.04877;159.08044;161.05986;175.07536;187.07521;191.08540;219.08026;220.08719;236.08257;247.07512;251.10631;264.07800;279.10132;281.08084;296.10419;311.12735	15eV and 40eV	-	15eV and 40eV	SDB037628;SDB043005;SDB081197
1090	RSC01067	9.693	310.214	(9Z,12Z,15Z)-(7S,8S)-Dihydroxyoctadeca-9,12,15-trienoic acid	-	C18H30O4	RSM01790p	311.222	311.221	1.95822	RSM00849n	309.207	309.207	0.192234	67.05500;71.08614;79.05482;81.07037;93.07023;95.08587;99.08067;109.10136;139.11134;151.11159;275.20010;293.21021;311.22101	15eV and 40eV	71.05013;121.10199;125.09711;137.09714;171.10258;185.11812;251.16580;291.19669;309.20706	15eV and 40eV	SDB031516;SDB038261;SDB060409;SDB043046;SDB007184;SDB042322;SDB074330;SDB046667;SDB038585;SDB041686;SDB029964;SDB043023;SDB038605
1091	RSC01068	11.726	310.214	(9Z,12Z,15Z)-(7S,8S)-Dihydroxyoctadeca-9,12,15-trienoic acid	-	C18H30O4	RSM01791p	311.222	311.221	1.7333	RSM00857n	309.207	309.207	0.422241	55.05513;57.03443;67.05499;69.07069;79.05489;81.07053;93.07037;95.08604;97.10139;105.07021;107.08592;109.10171;119.08557;121.10120;139.11186;275.20038;293.21069	15eV and 40eV	71.05013;137.09727;171.10272;185.11829;197.11789;209.11858;251.16536;291.19702;309.20752	15eV and 40eV	SDB031516;SDB007184;SDB043046;SDB060409;SDB038585;SDB041686;SDB038261;SDB042322;SDB046667;SDB074330
1092	RSC01069	13.669	310.214	trans-EKODE-(E)-Ib	-	C18H30O4	RSM01794p	311.222	311.221	1.28526	RSM00850n	309.207	309.207	0.0323408	55.05519;67.05503;69.07072;71.08636;79.05487;81.07063;83.08628;93.07046;95.08611;97.10166;99.08077;107.08572;125.09628;275.20023;293.21085	15eV and 40eV	83.01372;125.09718;139.11282;163.11299;165.12822;167.10786;209.11829;247.20647;291.19675;309.20721	15eV and 40eV	Metlin_35761
1093	RSC01070	13.471	310.214	trans-EKODE-(E)-Ib	-	C18H30O4	RSM01795p	311.222	311.221	1.25313	RSM00850n	309.207	309.207	0.0323408	55.05457;57.03379;57.07019;67.05498;69.07058;71.08624;79.05478;81.07048;83.08611;93.07032;95.08591;97.10158;107.08583;121.10115;125.09614;275.20059;293.21048;311.25745	15eV and 40eV	83.01372;125.09718;139.11282;163.11299;165.12822;167.10786;209.11829;247.20647;291.19675;309.20721	15eV and 40eV	Metlin_35761
1094	RSC01071	20.233	310.214	-	-	-	-	-	311.221	-	-	-	-	-	-	15eV and 40eV	-	15eV and 40eV	-
1095	RSC01072	21.14	310.25	-	-	-	RSM01801p	-	311.258	-	-	-	-	-	67.05476;69.07037;71.08613;81.07038;95.08562;99.08060;109.10112;279.23099	15eV and 40eV	-	15eV and 40eV	-
1096	RSC01073	18.607	310.25	2-(5-Methoxy-5-methyltetrahydro-2-furanyl)-6,10-dimethyl-5,9-undecadien-2-ol	-	C19H34O3	RSM01806p	311.258	311.258	1.33313	-	-	-	-	55.05506;67.05499;69.07057;79.05483;81.07046;83.08607;93.07022;95.08591;97.10152;107.08581;109.10142;121.10094;125.09602;135.11670;153.12721;203.12733;261.22083;279.23117;311.25735	15eV and 40eV	-	15eV and 40eV	SDB059331;SDB054407
1097	RSC01074	17.039	310.25	2-(5-Methoxy-5-methyltetrahydro-2-furanyl)-6,10-dimethyl-5,9-undecadien-2-ol	-	C19H34O3	RSM01807p	311.258	311.258	1.20462	RSM00861n	309.244	309.244	0.307369	55.05500;57.03418;67.05491;69.07049;81.07040;83.08610;95.08583;97.10133;121.10118;311.25888	15eV and 40eV	59.01374;277.21729;309.17346;309.20816;309.24350;309.27710	15eV and 40eV	SDB059331;SDB054407;SDB072699;SDB072753
1098	RSC01075	18.052	310.287	ent-8alpha,15-Labdanediol	-	C20H38O2	RSM01812p	311.294	311.294	1.22218	-	-	-	-	57.07072;69.07053;71.08617;81.07046;83.08607;95.08581;97.10141;121.10133;135.11678;275.27328	15eV and 40eV	-	15eV and 40eV	SDB059926;SDB015960
1099	RSC01076	1.672	311.083	-	-	-	RSM01813p	-	312.09	-	-	-	-	-	167.06969;190.00766;191.07037;192.07921;207.08818;208.01874;223.04156;312.08844	15eV and 40eV	-	15eV and 40eV	-
1100	RSC01077	20.217	311.246	-	-	-	RSM01815p	-	312.253	-	-	-	-	-	55.05506;67.05487;69.07052;81.07040;83.08597;95.08589;97.10132;109.10119;294.24185;312.25284;312.32523;312.36282	15eV and 40eV	-	15eV and 40eV	-
1101	RSC01078	18.612	311.254	-	-	-	RSM01816p	-	312.261	-	-	-	-	-	67.05509;69.07065;71.08631;72.08961;81.07051;82.07385;83.08617;93.07037;95.08600;96.08943;99.08083;100.08406;107.08591;121.10133;147.11635;148.12022;244.21370;262.22397;280.23486;312.26099;312.36148	15eV and 40eV	-	15eV and 40eV	-
1102	RSC01079	20.576	311.318	SCHEMBL10213257	-	C20H41NO	RSM01818p	312.326	312.326	1.48863	-	-	-	-	57.07063;81.07030;83.08596;88.07603;102.09154;256.26279;294.31491;312.32556;312.36063	15eV and 40eV	-	15eV and 40eV	SDB004062
1103	RSC01080	21.96	311.318	SCHEMBL10213257	-	C20H41NO	RSM01819p	312.326	312.326	1.45661	-	-	-	-	57.07062;72.04499;102.09156;116.10670;312.32568	15eV and 40eV	-	15eV and 40eV	SDB004062
1104	RSC01081	4.664	312.062	Maxima isoflavone G	Flavonoids(pubchem)	C17H12O6	RSM01821p	313.071	313.069	4.17832	RSM00867n	311.056	311.056	0.520472	81.03385;85.02863;121.02814;125.05942;151.03883;284.06717;313.06952	15eV and 40eV	59.01381;117.03459;251.11186;283.06137;293.14029;311.05624;311.15024	15eV and 40eV	SDB018804;SDB056562;SDB056934;SDB004981;SDB053437;SDB020474;SDB011736;SDB005393;SDB019667;SDB042108;SDB003455;SDB019696;SDB034031;SDB004003;SDB011822;SDB056657;SDB027111;SDB056573;SDB019737;SDB067246;SDB011731;SDB076751;SDB005445;SDB031104;SDB004375;SDB017535;SDB006232;SDB009530;SDB028578;SDB003454;SDB048422;SDB068383;SDB084909;SDB068484;SDB076969
1105	RSC01082	4.513	312.084	-	-	-	RSM01822p	-	313.091	-	-	-	-	-	69.03423;81.03411;85.02892;111.04395;125.05983;151.03880;151.04880;169.04906;295.08044;313.09323	15eV and 40eV	-	15eV and 40eV	-
1106	RSC01083	7.342	312.172	Rubifolide	Terpenoids	C20H24O3	RSM01826p	313.18	313.179	1.67517	-	-	-	-	69.03407;81.03385;85.02884;111.04417;121.10072;125.05949;131.08496;145.06442;151.03876;151.04965;159.07999;169.04884;195.11658;199.11208;313.17926	15eV and 40eV	-	15eV and 40eV	SDB076678;SDB044149;SDB032957;SDB034265;SDB041894;SDB059860;SDB059858;SDB071209;SDB059856;SDB059857;SDB033360;SDB043353;SDB059855;SDB082063;SDB082064;SDB059853;SDB071350;SDB054980;SDB071596
1107	RSC01084	12.416	312.172	Rubifolide	Terpenoids	C20H24O3	RSM01827p	313.18	313.179	1.57938	-	-	-	-	99.08091;157.06480;173.09592;183.08063;199.11162;201.05443;224.11943;225.12737;227.14288;243.10136;249.16359;267.17419;269.19022;285.18469;313.17990	15eV and 40eV	-	15eV and 40eV	SDB076678;SDB071209;SDB082064;SDB082063;SDB060204;SDB071596;SDB032957;SDB044149;SDB043353;SDB071350;SDB033360;SDB059856;SDB059857;SDB059853;SDB059858
1108	RSC01085	13.729	312.172	-	-	-	-	-	313.179	-	-	-	-	-	-	15eV and 40eV	-	15eV and 40eV	-
1109	RSC01086	5.823	312.172	-	-	-	-	-	313.179	-	-	-	-	-	-	15eV and 40eV	-	15eV and 40eV	-
1110	RSC01087	10.559	312.193	(+)-Neomethynolide	-	C17H28O5	RSM01828p	313.201	313.2	1.51339	RSM00877n	311.186	311.187	0.62986	55.05503;67.05496;69.07056;79.05476;81.07047;83.08607;93.07018;95.08584;97.10151;107.08568;109.10143;111.04430;119.08566;121.10126;123.08050;125.09610;135.11649;137.05959;137.09602;139.11160;277.17963;277.21552;295.22653;313.17993	15eV and 40eV	157.08687;249.18634;267.19666;275.16571;293.17587;293.21167;311.18640;311.22302	15eV and 40eV	SDB055473;SDB055472;SDB031266;SDB077662;SDB058794
1111	RSC01088	11.338	312.23	12,13-Epoxy-9-hydroxy-10-octadecenoate	-	C18H32O4	RSM01829p	313.237	313.237	1.49888	RSM00896n	311.223	311.223	0.483563	67.05495;69.07053;71.04978;79.05476;81.07036;83.08592;91.05453;93.07023;95.08579;107.08564;109.10153;121.10132;133.10103;173.13248;277.21503	15eV and 40eV	113.09714;125.09702;139.11258;171.10245;185.11798;211.13379;293.21216;311.22272	15eV and 40eV	SDB037412;SDB041426;SDB046739;SDB037414;SDB041869;SDB031499;SDB043048;SDB037407;SDB037416;SDB021079;SDB043049;SDB029937;SDB037411;SDB041687;SDB042321;SDB031513;SDB043054;SDB002297
1112	RSC01089	10.61	312.23	9,10-Epoxy-13-hydroxy-11-octadecenoate	-	C18H32O4	RSM01830p	313.237	313.237	1.43503	RSM00883n	311.223	311.223	0.0626689	55.01868;55.05508;67.05498;69.07057;79.05492;81.07047;83.04970;83.08623;91.05465;93.07031;95.08594;97.06516;97.10152;105.07004;107.08580;109.10142;119.08565;121.10120;123.08042;125.09621;133.10124;135.11678;137.09598;139.11159;259.20508;277.21567;295.22626;313.17960	15eV and 40eV	59.01365;111.08136;113.09708;125.09695;141.12854;153.12796;157.08664;171.10254;211.13367;293.21155;311.22266	15eV and 40eV	SDB037414;SDB031513;SDB043054;SDB037412;SDB037416;SDB002297;SDB041869;SDB037407;SDB043048;SDB041426;SDB046739;SDB037411;SDB031499;SDB042321;SDB041687
1113	RSC01090	11.612	312.23	9,10-Epoxy-13-hydroxy-11-octadecenoate	-	C18H32O4	RSM01831p	313.237	313.237	1.4031	RSM00896n;RSM00898n	311.223	311.223	0.483563	67.05493;71.04974;71.08618;79.05473;81.07048;83.08599;91.05455;93.07021;95.08576;99.08073;109.10135;119.08540;141.12721;151.11145;155.10637;161.13174;173.11697;179.14253;277.21503;295.22534	15eV and 40eV	113.09714;125.09702;139.11258;171.10245;185.11798;211.13379;293.21216;311.22272	15eV and 40eV	SDB037414;SDB037416;SDB031513;SDB043054;SDB002297;SDB037412
1114	RSC01091	13.282	312.23	9,10-Epoxy-13-hydroxy-11-octadecenoate	-	C18H32O4	RSM01833p	313.237	313.237	1.27541	-	-	-	-	55.05508;57.03442;57.07072;67.05499;69.07059;71.08618;79.05481;81.07053;83.08611;85.10172;93.07021;95.08595;97.10156;99.08079;107.08582;109.10137;111.08070;113.09621;121.10129;139.11169;141.12721;241.15845;267.17374;269.18964;277.21582;295.22626;313.18063;313.27264	15eV and 40eV	-	15eV and 40eV	SDB037414;SDB037416;SDB037412;SDB002297;SDB031513;SDB043054;SDB041869;SDB037407;SDB043048;SDB037411
1115	RSC01092	8.892	312.23	9,10-Epoxy-13-hydroxy-11-octadecenoate	-	C18H32O4	RSM01832p	313.237	313.237	1.4031	-	-	-	-	55.05500;67.05489;69.07052;71.08615;79.05482;81.07039;83.08604;91.05452;93.07015;95.08591;97.10142;99.08070;105.07020;107.08568;109.10133;111.08044;119.08543;121.10107;133.10080;135.11662;147.11639;149.13208;277.21552;295.22598	15eV and 40eV	-	15eV and 40eV	SDB037414;SDB031513;SDB043054;SDB037412;SDB002297;SDB037416;SDB041869
1116	RSC01093	16.038	312.265	-	-	-	RSM01845p	-	313.273	-	-	-	-	-	57.03438;57.07074;67.05501;71.08623;81.07051;83.08610;85.10168;95.08598;109.10137;313.27332;313.31964	15eV and 40eV	-	15eV and 40eV	-
1117	RSC01094	17.463	312.266	-	-	-	RSM01846p	-	313.273	-	-	-	-	-	55.05504;57.07069;67.05494;69.07056;71.08626;81.07049;83.08607;95.08591;97.10155;107.08573;109.10136;121.10108;133.10078;263.23590;313.27835	15eV and 40eV	-	15eV and 40eV	-
1118	RSC01095	18.68	312.266	CHEBI:79180	-	C19H36O3	RSM01847p	313.274	313.273	1.48437	RSM00903n	311.259	311.259	0.690782	57.03436;57.07074;69.07063;71.08624;81.07054;83.08617;85.10180;95.08596;313.27319	15eV and 40eV	59.01387;71.01389;239.23856;267.26978;311.17093;311.26001	15eV and 40eV	SDB024665
1119	RSC01096	3.838	313.058	-	-	-	RSM01855p	-	314.066	-	-	-	-	-	53.03938;81.03409;109.02861;151.03899;296.05374;314.06763	15eV and 40eV	-	15eV and 40eV	-
1120	RSC01097	1.474	313.084	Neoamphimedine	-	C19H11N3O2	RSM01856p	314.092	314.091	3.20482	-	-	-	-	97.02884;109.02862;136.06178;143.01556;164.05644;178.07222;179.03714;296.08142;314.09122	15eV and 40eV	-	15eV and 40eV	SDB064981
1121	RSC01098	2.367	313.152	-	-	-	RSM01858p	-	314.159	-	-	-	-	-	69.03410;81.03406;85.02889;91.05457;97.02854;109.02858;117.06985;152.10663;314.15887	15eV and 40eV	-	15eV and 40eV	-
1122	RSC01099	20.001	313.261	N-Palmitoyl Glycine	-	C18H35NO3	RSM01863p	314.269	314.269	1.2728	RSM00907n	312.254	312.255	0.320252	57.07058;60.04515;69.07055;71.08607;81.07043;83.08601;254.24695;296.25797;314.26648	15eV and 40eV	170.11877;279.23291;295.22806;312.25458	15eV and 40eV	Metlin_45157
1123	RSC01100	0.83	313.992	-	-	-	RSM01867p	-	314.999	-	-	-	-	-	69.96164;131.96121;149.97162;231.96227;232.95879;249.97353;250.96907;273.97223;291.98291	15eV and 40eV	-	15eV and 40eV	-
1124	RSC01101	3.906	314.079	5,3',4'-Trihydroxy-7-methoxy-6-methylflavone	Flavonoids(pubchem)	C17H14O6	RSM01868p	315.086	315.086	0.914569	-	-	-	-	53.03947;81.03405;109.02862;110.03196;131.04892;206.05756;219.06465;287.09097;315.08572;315.12192;315.19443	15eV and 40eV	-	15eV and 40eV	SDB000650;SDB057491
1125	RSC01102	4.397	314.1	-	-	-	RSM01869p	-	315.107	-	RSM00914n	-	313.093	-	137.05948;151.03888;151.07498;165.05446;179.06978;209.07996;225.07526;251.09052;269.10208	15eV and 40eV	59.01371;87.00858;166.06326;225.07668;313.09250;313.12918	15eV and 40eV	-
1126	RSC01103	11.985	314.115	-	-	-	-	-	315.122	-	-	-	-	-	-	15eV and 40eV	-	15eV and 40eV	-
1127	RSC01104	13.395	314.188	Cespihypotin R	Prenol_Lipids(pubchem)	C20H26O3	RSM01879p	315.195	315.195	1.25222	-	-	-	-	81.07039;97.06499;109.10135;121.06478;123.11697;149.09575;161.09579;163.11136;175.11122;199.14787;241.19438;269.18881;271.20483;297.18552;315.19437	15eV and 40eV	-	15eV and 40eV	SDB082938;SDB071206;SDB074683;SDB016096;SDB071382;SDB074684;SDB073432;SDB038901;SDB083035;SDB021082;SDB005391;SDB042960;SDB040021;SDB025578;SDB060222;SDB082368;SDB060374;SDB082301;SDB080948;SDB004749;SDB004750;SDB023058;SDB059445
1128	RSC01105	13.651	314.188	all-trans-4-Oxoretinoic acid	Prenol_Lipids(pubchem)	C20H26O3	RSM01874p	315.195	315.195	1.31567	-	-	-	-	105.07019;107.08569;109.10145;119.08562;135.08008;145.10112;147.08017;147.11661;149.09586;161.09561;161.13199;163.11160;165.09038;171.11607;173.09622;189.12700;201.12698;215.10637;237.16344;255.17387;269.19006;273.18463;279.17410;297.18436;315.19495	15eV and 40eV	-	15eV and 40eV	SDB038901;SDB021082;SDB071206;SDB083927;SDB073432;SDB082938;SDB037803;SDB074683;SDB037576;SDB037252;SDB082216;SDB082050;SDB071382;SDB016096;SDB074684;SDB082368;SDB032956;SDB060670;SDB004750;SDB004749;SDB083035;SDB066526;SDB037510;SDB074776;SDB040021;SDB005391;SDB025578;SDB042960;SDB073340;SDB084586;SDB073178;SDB000193;SDB084441;SDB066804;SDB023058;SDB071415;SDB018053;SDB080948;SDB053060;SDB033031…
1129	RSC01106	14.66	314.188	Cespihypotin R	Prenol_Lipids(pubchem)	C20H26O3	RSM01875p	315.195	315.195	1.31567	-	-	-	-	95.08595;107.08591;109.10160;135.08035;147.08031;147.11662;149.09584;161.09624;255.17543;271.20615;273.18439;274.27341;297.18427;315.19504	15eV and 40eV	-	15eV and 40eV	SDB082938;SDB038901;SDB037576;SDB071206;SDB016096;SDB037803;SDB073432;SDB082368;SDB021082;SDB074683;SDB082216;SDB071382;SDB083035;SDB083927;SDB066526;SDB040021;SDB042960;SDB005391;SDB025578;SDB074684;SDB032956;SDB004750;SDB004749;SDB018053;SDB074776;SDB066804;SDB023058;SDB037252;SDB060670;SDB082050;SDB084441;SDB037510;SDB060222;SDB075879;SDB016094;SDB033031;SDB073340;SDB084586;SDB080948;SDB071415…
1130	RSC01107	11.843	314.188	CHEBI:70559	Terpenoids	C20H26O3	RSM01876p	315.195	315.195	1.28394	-	-	-	-	145.10075;147.08015;147.11647;155.08498;173.09566;197.13210;273.14789;283.09619;297.18402;315.19467	15eV and 40eV	-	15eV and 40eV	SDB018053;SDB066526;SDB016094;SDB075879;SDB066804;SDB082938;SDB032956;SDB016096;SDB084441;SDB082368;SDB075198;SDB023058;SDB071415;SDB084586;SDB033031;SDB074776;SDB073340;SDB073178;SDB083035;SDB082216;SDB010081;SDB083927;SDB060670;SDB071206;SDB073432;SDB000193;SDB071382;SDB074683;SDB037510;SDB037803;SDB005391;SDB025578;SDB042960;SDB040021;SDB037252;SDB074684;SDB070424;SDB054920;SDB060222;SDB075110…
1131	RSC01108	6.283	314.188	CHEBI:70559	Terpenoids	C20H26O3	RSM01877p	315.195	315.195	1.28394	-	-	-	-	95.08602;109.10149;111.08042;119.08567;123.08078;131.08549;133.10110;137.09570;145.06480;147.08029;149.09651;159.08032;161.09624;169.10040;185.09616;195.11673;197.13220;207.11678;225.12738;297.18317;315.19507	15eV and 40eV	-	15eV and 40eV	SDB018053;SDB082938;SDB082368;SDB066526;SDB032956;SDB066804;SDB083035;SDB016096;SDB074683;SDB084441;SDB016094;SDB075879;SDB082216;SDB037510;SDB042960;SDB005391;SDB040021;SDB025578;SDB074684;SDB075198;SDB073432;SDB074776;SDB023058;SDB071415;SDB037803;SDB083927;SDB082050;SDB071206;SDB071382;SDB084586;SDB010081;SDB037252;SDB075110;SDB033031;SDB054920;SDB080948;SDB060670;SDB073340;SDB014577;SDB070424…
1132	RSC01109	11.26	314.188	ESTRADIOL ACETATE	-	C20H26O3	RSM01878p	315.195	315.195	1.26906	RSM00915n	313.181	313.181	0.542817	59.04992;127.07533;167.08524;179.08488;183.11650;193.10085;195.11687;199.11203;209.13210;223.11194;237.12714;251.14262;251.17903;267.17328;279.17343;297.18393;315.19470	15eV and 40eV	155.10735;183.10211;253.05144;295.22803;313.18124;313.23642	15eV and 40eV	Metlin_43499
1133	RSC01110	10.47	314.188	ESTRADIOL ACETATE	-	C20H26O3	RSM01881p	315.195	315.195	0.69798	RSM00915n	313.181	313.181	0.542817	83.04958;105.07021;107.08565;109.10147;121.10111;133.10092;145.10092;147.08029;149.09587;157.10103;159.11646;161.05930;161.09581;161.13188;171.11642;173.13260;183.11641;195.07997;223.07486;255.10075;255.17398;269.19025;283.09601;297.18463;315.12216;315.19482	15eV and 40eV	155.10735;183.10211;253.05144;295.22803;313.18124;313.23642	15eV and 40eV	Metlin_43499
1134	RSC01111	9.197	314.188	Cespihypotin R	Terpenoids	C20H26O3	RSM01882p	315.195	315.195	0.0783387	-	-	-	-	59.04993;81.07039;95.08582;97.06490;105.07005;109.10129;119.08572;131.08549;133.06471;133.10086;143.08519;145.06476;145.10109;157.10077;159.08028;163.07526;171.11638;195.11694;223.07507;251.17938;269.15482;269.18845;279.17349;283.09576;287.19946;297.18433;315.12161;315.19513	15eV and 40eV	-	15eV and 40eV	SDB082938;SDB032956;SDB073432;SDB082216;SDB074683;SDB082368;SDB082050;SDB083927;SDB037252;SDB074684;SDB066526;SDB060670;SDB037510;SDB071382;SDB074776;SDB016096;SDB071206;SDB084441;SDB083035;SDB066804;SDB018053;SDB040021;SDB025578;SDB005391;SDB042960;SDB023058;SDB038901;SDB084586;SDB071415;SDB075879;SDB016094;SDB053060;SDB000193;SDB021082;SDB073178;SDB073340;SDB033031;SDB010081;SDB082301;SDB070424…
1135	RSC01112	11.375	314.245	(plusmn)12,13-DiHOME	-	C18H34O4	RSM01884p	315.253	315.253	1.11022	RSM00924n	313.238	313.239	0.319246	55.05507;67.05495;69.07058;71.04980;79.05475;81.07044;83.08606;85.06526;93.07026;95.08587;97.10162;107.08572;109.10138;119.08546;121.10107;123.11674;133.10127;135.11673;137.13240;147.11670;149.13211;161.13196;261.22128;279.23135;297.24167;315.19482	15eV and 40eV	127.11266;155.10745;171.10275;295.22797;311.22198;313.23865	15eV and 40eV	Metlin_45199
1136	RSC01113	12.187	314.245	-	-	-	-	-	315.253	-	RSM00920n;RSM00927n	-	313.238	-	-	15eV and 40eV	125.09673;127.11254;155.10751;171.10220;201.11319;277.21744;295.22699;313.16650;313.23828	15eV and 40eV	-
1137	RSC01114	12.474	314.245	9,10-DHOME	-	C18H34O4	RSM01883p	315.253	315.253	1.17229	RSM00920n;RSM00927n	313.238	313.238	0.0971528	55.05497;67.05499;69.07055;79.05499;81.07050;83.08607;93.07028;95.08589;97.06524;97.10155;107.08587;109.10142;121.10114;123.11668;135.11685;139.11179;147.11658;261.22067;279.23114;297.24176	15eV and 40eV	125.09673;127.11254;155.10751;171.10220;201.11319;277.21744;295.22699;313.16650;313.23828	15eV and 40eV	SDB037408;SDB037409;SDB031514;SDB070044;SDB041428
1138	RSC01115	8.562	314.245	-	-	-	RSM01885p	-	315.253	-	-	-	-	-	67.05485;69.07053;81.07047;93.07024;95.08591;105.07017;107.08580;109.10150;119.08528;121.10117;123.11677;133.10127;161.05910;161.09627;195.07999;223.07483;251.06999;255.10036;269.18967;279.23169;283.09592;297.18469;297.23981;315.12216;315.19397	15eV and 40eV	-	15eV and 40eV	-
1139	RSC01116	13.649	315.191	-	-	-	RSM01886p	-	316.199	-	-	-	-	-	81.07048;87.04462;95.08595;107.08595;109.10183;119.08568;120.08894;146.10458;147.08029;147.11670;148.08363;148.12009;149.09581;150.09969;161.09584;162.09914;162.13565;166.09480;172.11955;188.11464;190.13055;202.13039;216.11000;238.16711;255.17027;256.17767;256.26285;270.19324;272.20853;274.18817;280.17844;298.18793;316.19855;316.28357	15eV and 40eV	-	15eV and 40eV	-
1140	RSC01117	6.99	316.058	Isorhamnetin	Flavonoids	C16H12O7	RSM01909p	317.066	317.065	1.19849	RSM00938n	315.051	315.051	0.983967	95.08588;107.08575;119.08546;121.10111;131.08549;133.10080;145.10089;147.08035;173.13223;274.04733;281.18991;299.20013;302.04172;317.06525;317.17245;317.21072	15eV and 40eV	59.01361;109.02937;272.03265;287.16528;300.02756;315.05112;315.08551	15eV and 40eV	Metlin_3445
1141	RSC01118	10.177	316.167	CHEBI:70691	Terpenoids	C19H24O4	RSM01910p	317.175	317.174	1.00654	RSM00947n	315.16	315.16	0.636984	81.07030;93.07012;95.04940;95.08598;105.07012;107.08562;109.02845;109.06519;119.08578;121.10113;133.10094;137.05942;145.10092;147.07990;155.06992;159.08005;159.11659;173.09578;187.11119;239.14232;257.15283;281.18997;299.16364;299.19995;317.17377;317.21039	15eV and 40eV	133.06557;256.14700;271.17044;300.02823;315.16019;315.19693;315.24429	15eV and 40eV	SDB015880;SDB015879;SDB036933;SDB037525;SDB026982;SDB035566;SDB014413;SDB078828;SDB038028;SDB005368;SDB042973;SDB054947;SDB029966;SDB073623;SDB054851;SDB054949;SDB054952;SDB080056
1142	RSC01119	7.73	316.167	1-Dehydro-15alpha-hydroxytestololactone	Prenol_Lipids(pubchem)	C19H24O4	RSM01911p	317.175	317.174	0.848896	-	-	-	-	81.07051;83.04965;93.07016;95.08584;105.07024;107.08580;109.06495;109.10127;119.08549;121.06466;121.10070;131.08566;133.10078;145.10049;147.08034;147.11636;157.10071;159.11621;161.09563;165.05409;171.11613;173.13200;183.11633;185.13159;211.14754;225.16263;235.14761;253.15807;257.15347;271.16882;281.15338;299.16403;299.19980;317.17465;317.21085	15eV and 40eV	-	15eV and 40eV	SDB037525;SDB038028;SDB014413;SDB035566;SDB039805;SDB039811;SDB015879;SDB015880;SDB042973;SDB005368;SDB036933;SDB029966;SDB053450;SDB080056;SDB002467;SDB066082;SDB054947;SDB054963;SDB054949;SDB077822;SDB054952;SDB073623;SDB054851;SDB079147;SDB078828;SDB066343;SDB026982
1143	RSC01120	9.115	316.167	Antrocinnamomin D	-	C19H24O4	RSM01912p	317.175	317.174	0.848896	-	-	-	-	81.07050;93.07024;95.08588;105.07006;121.10118;131.08525;133.10120;135.11667;145.10094;147.08012;159.11664;173.09583;183.11691;187.11139;201.12711;202.13469;215.17892;225.16328;229.15808;243.17377;253.19467;271.16895;271.20496;289.17871;299.19983;317.17413;317.21072	15eV and 40eV	-	15eV and 40eV	SDB073623
1144	RSC01121	15.196	316.201	-	-	-	RSM01913p	-	317.208	-	-	-	-	-	57.07058;109.10137;147.08003;255.24976;299.19678;317.20859	15eV and 40eV	-	15eV and 40eV	-
1145	RSC01122	6.023	316.203	Triptobenzene M	Prenol_Lipids(pubchem)	C20H28O3	RSM01916p	317.211	317.21	2.34783	-	-	-	-	81.07058;91.05466;93.07044;95.08592;107.08587;114.09136;119.08563;121.10130;133.10132;135.08052;145.10110;147.08046;149.09583;159.11690;161.09612;173.09630;173.13226;183.11696;197.13261;215.14308;253.19537;271.20468;281.18958;299.09238;299.20059;317.17532;317.21100	15eV and 40eV	-	15eV and 40eV	SDB083926;SDB038902;SDB005744;SDB038900;SDB004508;SDB010088;SDB080352;SDB069243;SDB080324;SDB004646;SDB080322;SDB084112;SDB065639;SDB084132;SDB065726;SDB074131;SDB004748;SDB004747;SDB061627;SDB001685;SDB077532;SDB001608;SDB037299;SDB033000;SDB077756;SDB043092;SDB043093;SDB005922;SDB069790;SDB030615;SDB018940;SDB032903;SDB037467;SDB037861;SDB066657;SDB081448;SDB060673;SDB002473;SDB060682;SDB017301…
1146	RSC01123	13.831	316.203	TOTAROL-19-CARBOXYLIC ACID	-	C20H28O3	RSM01921p	317.211	317.211	1.10337	RSM00952n	315.197	315.197	0.317262	81.07044;95.08581;105.07006;107.08566;109.10137;119.08536;123.11684;131.08508;133.10095;145.10091;147.11650;149.05959;159.11646;197.13165;243.21017;253.19467;255.20966;271.20511;299.19992;317.21054	15eV and 40eV	269.19199;271.20667;315.19662;315.24933	15eV and 40eV	Metlin_44467
1147	RSC01124	11.778	316.203	Cespitularin F	Prenol_Lipids(pubchem)	C20H28O3	RSM01918p	317.211	317.211	1.27598	RSM00957n;RSM00960n	315.197	315.197	0.524257	95.08562;107.08553;119.08553;121.10101;133.10094;147.08026;147.11707;149.09616;159.11600;173.09567;173.13225;215.14264;271.20535;281.18958;299.19968;317.21039	15eV and 40eV	85.06573;240.15211;255.17531;269.15472;271.20709;315.19672	15eV and 40eV	SDB080322;SDB080324;SDB083926;SDB004508;SDB010088;SDB080352;SDB069243;SDB038902;SDB038900;SDB005744;SDB004646;SDB084112;SDB084132;SDB065639;SDB065726;SDB077532;SDB001685;SDB061627;SDB001608;SDB037299;SDB074131;SDB032903;SDB033000;SDB005922;SDB004748;SDB004747;SDB060682;SDB077756;SDB002473;SDB043092;SDB043093;SDB037467;SDB037861;SDB069790;SDB084111;SDB084077;SDB030615;SDB018940;SDB066657;SDB081448…
1148	RSC01125	12.154	316.203	Cespitularin F	Prenol_Lipids(pubchem)	C20H28O3	RSM01919p	317.211	317.211	1.27598	RSM00956n;RSM00957n;RSM00960n	315.197	315.197	0.460804	81.07053;83.04970;95.08575;107.08577;119.08542;121.10125;131.08543;133.10091;135.08037;145.10066;147.08023;147.11653;157.10097;159.11647;171.11713;173.13208;183.11630;187.11124;239.17863;253.19420;257.18912;281.18933;299.19992;317.21091	15eV and 40eV	240.15178;243.17503;255.17549;269.15479;271.20657;315.19687;315.25012	15eV and 40eV	SDB080322;SDB080324;SDB083926;SDB084111;SDB004508;SDB084077;SDB060682;SDB065639;SDB084132;SDB037861;SDB037467;SDB005744;SDB038900;SDB038902;SDB069243;SDB084112;SDB002473;SDB080352;SDB010088;SDB077532;SDB001685;SDB004748;SDB004747;SDB061627;SDB069790;SDB060673;SDB060669;SDB037769;SDB037198;SDB081371;SDB004646;SDB065726;SDB080176;SDB032903;SDB043092;SDB043093;SDB025095;SDB040022;SDB037703;SDB074131…
1149	RSC01126	10.276	316.203	Microclavatin	Prenol_Lipids(pubchem)	C20H28O3	RSM01917p	317.211	317.211	1.27598	-	-	-	-	81.07052;105.07027;109.10143;111.08090;133.10114;137.09601;143.08499;147.08032;155.08591;157.10106;167.08539;171.11688;173.09587;197.13243;255.21127;275.16409;299.20004;317.21066	15eV and 40eV	-	15eV and 40eV	SDB001685;SDB077532;SDB074131;SDB082933;SDB054360;SDB076176;SDB043068;SDB018054;SDB016100;SDB080352;SDB010088;SDB083212;SDB010121;SDB084075;SDB078872;SDB083037;SDB066657;SDB081448;SDB032903;SDB060673;SDB076354;SDB081368;SDB003657;SDB000836;SDB018940;SDB030615;SDB076808;SDB033019;SDB004508;SDB083926;SDB069243;SDB081505;SDB080324;SDB065726;SDB036829;SDB017301;SDB071156;SDB061627;SDB040022;SDB025095…
1150	RSC01127	12.559	316.203	Cespitularin F	Prenol_Lipids(pubchem)	C20H28O3	RSM01920p	317.211	317.211	1.27598	RSM00956n;RSM00957n	315.197	315.197	0.460804	69.07047;95.08572;107.08546;119.08557;133.10103;147.08014;149.09572;159.11639;173.13234;187.11134;215.14227;257.18918;271.20523;281.18906;299.19983;317.21063	15eV and 40eV	240.15178;243.17503;255.17549;269.15479;271.20657;315.19687;315.25012	15eV and 40eV	SDB080322;SDB080324;SDB083926;SDB004508;SDB069243;SDB080352;SDB010088;SDB001685;SDB077532;SDB037861;SDB037467;SDB084112;SDB084077;SDB060682;SDB065726;SDB084111;SDB002473;SDB004646;SDB061627;SDB069790;SDB038902;SDB033000;SDB065639;SDB084132;SDB032903;SDB001608;SDB037299;SDB005744;SDB038900;SDB005922;SDB077756;SDB060669;SDB074131;SDB037198;SDB037769;SDB081371;SDB030615;SDB018940;SDB060673;SDB004747…
1151	RSC01128	14.401	316.203	4beta-Carboxy-19-nortotarol	Terpenoids	C20H28O3	RSM01922p	317.211	317.211	1.24446	-	-	-	-	60.04520;81.07048;95.08590;109.10143;119.08584;189.12720;201.12715;203.14294;215.14302;229.15887;243.21017;253.19484;271.20520;299.20010;317.21124;317.28687	15eV and 40eV	-	15eV and 40eV	SDB065726;SDB005922;SDB017301;SDB033000;SDB030615;SDB018940;SDB084112;SDB081448;SDB066657;SDB037299;SDB001608;SDB004646;SDB081371;SDB059586;SDB065639;SDB084132;SDB082933;SDB061627;SDB073442;SDB073978;SDB073977;SDB007305;SDB073979;SDB073981;SDB004508;SDB083926;SDB059931;SDB043092;SDB043093;SDB065562;SDB071092;SDB077756;SDB016100;SDB018054;SDB059490;SDB072915;SDB059489;SDB059491;SDB069243;SDB060462…
1152	RSC01129	12.916	316.203	15-deoxy-delta-12,14-PGJ2	-	C20H28O3	RSM01923p	317.211	317.211	0.851169	RSM00956n	315.197	315.197	0.602798	81.07052;88.07603;93.07026;95.08585;105.07045;107.08581;109.06493;119.08570;121.10122;131.08543;133.10117;135.08041;145.10117;147.08028;147.11646;159.11627;161.09599;173.09602;173.13246;191.14297;199.11125;253.19473;271.28113;281.18933;299.20026;299.27625;317.21072;317.28714	15eV and 40eV	240.15178;243.17503;255.17549;269.15479;271.20657;315.19687;315.25012	15eV and 40eV	Metlin_36099
1153	RSC01130	5.677	316.204	Didemnilactone A	Prenol_Lipids(pubchem)	C20H28O3	RSM01925p	317.211	317.211	0.519389	-	-	-	-	81.07049;93.07020;95.08590;105.07033;107.08573;119.08553;121.10108;123.11697;131.08519;133.10103;135.08046;135.11661;145.10081;147.08017;147.11662;149.09604;159.11699;161.09543;169.10083;173.13229;175.14809;183.11717;197.13248;239.17796;253.19415;281.18912;299.20016;317.21271	15eV and 40eV	-	15eV and 40eV	SDB074131;SDB004748;SDB004747;SDB005744;SDB038900;SDB038902;SDB004646;SDB043093;SDB043092;SDB083926;SDB080324;SDB069243;SDB004508;SDB060673;SDB065639;SDB084132;SDB077532;SDB001685;SDB084112;SDB080352;SDB010088;SDB061627;SDB080322;SDB037299;SDB001608;SDB032903;SDB010121;SDB065726;SDB060669;SDB080176;SDB060682;SDB002473;SDB037769;SDB069790;SDB040022;SDB025095;SDB033000;SDB005922;SDB084077;SDB018940…
1154	RSC01131	3.624	317.174	H-Leu-Trp-OH	-	C17H23N3O3	RSM01928p	318.181	318.181	0.916494	-	-	-	-	58.06596;60.08156;130.06476;158.09618;184.07520;187.12267;213.10184;214.08568;231.11237;318.18036	15eV and 40eV	-	15eV and 40eV	SDB021978;SDB022133;SDB022033
1155	RSC01132	11.109	317.207	-	-	-	-	-	318.214	-	-	-	-	-	-	15eV and 40eV	-	15eV and 40eV	-
1156	RSC01133	6.271	317.207	-	-	-	-	-	318.214	-	-	-	-	-	-	15eV and 40eV	-	15eV and 40eV	-
1157	RSC01134	6.03	318.074	3,5,7,2'-Tetrahydroxy-5'-methoxyflavanone	Flavonoids(pubchem)	C16H14O7	-	319.081	319.081	0.698218	RSM00974n	317.067	317.067	0.022746	-	15eV and 40eV	83.01376;95.01376;125.02432;151.00362;152.01144;178.99850;207.06613;225.11340;230.05791;231.06644;243.12337;258.05283;273.07736;274.04828;289.07190;289.18088;317.06662;317.16049	15eV and 40eV	SDB047551;SDB047554;SDB047558;SDB047557;SDB009995;SDB079505;SDB047328;SDB003547;SDB056676;SDB003474;SDB047403;SDB047433;SDB009994;SDB000251;SDB000759;SDB085190;SDB005201;SDB031148;SDB000250;SDB047547;SDB063498;SDB047543;SDB047555;SDB047556;SDB056681;SDB085211;SDB078193;SDB080500;SDB068365;SDB047563;SDB078190;SDB047570;SDB047569;SDB048390;SDB005466;SDB047561;SDB018289;SDB052659;SDB038065;SDB029007…
1158	RSC01135	4.008	318.074	Demethylsulochrin	Flavonoids(pubchem)	C16H14O7	RSM01952p	319.081	319.081	0.698218	-	-	-	-	137.05939;149.02303;153.01781;161.02245;195.02811;241.04875;245.07982;273.07492;301.06985	15eV and 40eV	-	15eV and 40eV	SDB038065;SDB000651;SDB018289;SDB047558;SDB056676;SDB056341;SDB019514;SDB047551;SDB047557;SDB029007;SDB048390;SDB005466;SDB047554;SDB009995;SDB047570;SDB047569;SDB000250;SDB052659;SDB009994;SDB047433;SDB047556;SDB047555
1159	RSC01136	4.602	318.074	-	-	-	RSM01953p	-	319.081	-	-	-	-	-	81.07029;93.07021;95.08588;105.06996;111.08058;121.10114;133.10071;137.05954;145.10098;149.02318;153.01796;161.02290;167.03374;195.02855;241.04909;245.08002;273.07489;283.20486;301.21542;319.08170;319.22650	15eV and 40eV	-	15eV and 40eV	-
1160	RSC01137	5.06	318.11	Evofolin B	-	C17H18O6	RSM01954p	319.118	319.117	1.31079	RSM00976n	317.103	317.103	0.0369091	137.05919;147.07976;149.05945;151.03871;151.04901;151.07498;153.06955;177.05423;181.06429;209.05956;213.09059;241.08514;269.08008;273.11148;301.10626;319.22614	15eV and 40eV	108.02169;123.00880;123.04514;124.01656;136.01657;272.06934;287.09268;317.10318	15eV and 40eV	SDB069515
1161	RSC01138	3.611	318.11	-	-	-	-	-	319.117	-	-	-	-	-	-	15eV and 40eV	-	15eV and 40eV	-
1162	RSC01139	3.03	318.144	-	-	-	RSM01955p	-	319.151	-	-	-	-	-	111.05558;130.06537;132.04456;146.06049;187.08710;188.07042;231.07617;233.13872;243.07729;259.11874;277.12927;284.11359;302.12460;319.15164	15eV and 40eV	-	15eV and 40eV	-
1163	RSC01140	9.845	318.146	-	-	-	-	-	319.154	-	-	-	-	-	-	15eV and 40eV	-	15eV and 40eV	-
1164	RSC01141	7.177	318.146	Zearalenone	-	C18H22O5	RSM01958p	319.154	319.154	0.795241	-	-	-	-	93.07009;105.07005;107.04942;107.08576;109.10123;119.08531;121.10104;131.08536;133.10095;135.08054;143.08514;145.10118;147.08017;161.09576;175.07529;175.14757;185.13220;187.14746;203.14259;213.12717;231.13736;233.07977;249.14786;273.14786;283.20505;291.15894;301.21588;319.15347;319.18854;319.22650	15eV and 40eV	-	15eV and 40eV	SDB033812;SDB043952;SDB082331
1165	RSC01142	12.088	318.183	6beta-Hydroxy-D-homo-17a-oxaandrost-4-ene-3,17-dione	-	C19H26O4	-	319.19	319.19	1.345	RSM00983n	317.176	317.176	0.155472	-	15eV and 40eV	59.01384;255.17532;273.18625;317.17548;317.21103	15eV and 40eV	SDB037562;SDB037925;SDB058913;SDB051045;SDB037728;SDB070440;SDB083325;SDB023016;SDB026301;SDB054911;SDB054878;SDB070949;SDB027592;SDB016110;SDB050796
1166	RSC01143	7.357	318.183	-	-	-	-	-	319.19	-	-	-	-	-	-	15eV and 40eV	-	15eV and 40eV	-
1167	RSC01144	10.377	318.183	6beta-Hydroxy-D-homo-17a-oxaandrost-4-ene-3,17-dione	-	C19H26O4	RSM01961p	319.19	319.19	1.09437	RSM00978n;RSM00979n	317.176	317.176	0.250057	81.07060;85.02898;93.07031;95.08591;105.07036;107.08597;119.08562;121.10110;131.08548;133.10129;157.10135;159.08028;159.11650;163.11165;173.13231;199.11180;199.14786;201.12743;219.13791;241.15877;255.17441;259.16891;301.18018;301.21634;319.18921;319.22620	15eV and 40eV	57.03448;59.01381;215.14395;255.17534;257.15451;273.18597;275.16516;317.17538;317.21204	15eV and 40eV	SDB037562;SDB037925;SDB037728
1168	RSC01145	11.583	318.183	CHEBI:70568	-	C19H26O4	RSM01962p	319.19	319.19	1.09437	RSM00980n	317.176	317.176	0.218529	69.07048;81.07061;95.08562;105.07049;107.08595;119.08567;121.10126;123.11680;133.10138;135.08041;145.10107;147.08031;147.11679;157.10091;171.11644;175.11192;185.13184;187.11142;199.14775;213.12732;227.17886;231.17395;255.17400;273.18439;301.18030;301.21616;319.19037	15eV and 40eV	57.03448;71.05020;189.09201;215.14381;245.19092;255.17523;273.18600;317.17606;317.21130	15eV and 40eV	SDB016110;SDB026301;SDB037562;SDB037925;SDB054911;SDB070440;SDB054878;SDB027592;SDB083325;SDB023016;SDB058913;SDB070949;SDB051045
1169	RSC01146	10.129	318.183	7alpha-Hydroxytestololactone	-	C19H26O4	RSM01963p	319.19	319.19	1.00038	RSM00978n;RSM00979n	317.176	317.176	0.250057	93.07011;95.08575;107.08551;119.08571;121.10093;125.05968;131.08562;133.10115;135.08029;145.10075;147.08018;147.11649;157.10057;159.11632;175.11166;185.13240;227.14223;241.15755;245.15216;283.16879;283.20502;301.17966;301.21570;319.18964;319.22635	15eV and 40eV	57.03448;59.01381;215.14395;255.17534;257.15451;273.18597;275.16516;317.17538;317.21204	15eV and 40eV	SDB037925;SDB037562;SDB026301;SDB016110;SDB027592;SDB070440;SDB058913;SDB051045;SDB083325;SDB023016;SDB054911;SDB037728;SDB054878
1170	RSC01147	6.536	318.183	CHEBI:70568	-	C19H26O4	RSM01964p	319.19	319.19	1.00038	-	-	-	-	81.07047;93.07031;95.08581;105.07031;107.08573;109.06522;109.10151;119.08537;121.10126;123.11678;131.08585;133.10118;135.11673;145.10115;147.08028;147.11658;157.10091;165.05453;171.11678;195.11728;211.14754;255.17368;283.16910;283.20587;301.17941;301.21570;319.18982;319.22617	15eV and 40eV	-	15eV and 40eV	SDB016110;SDB026301;SDB027592;SDB037925;SDB037562;SDB070440
1171	RSC01148	4.67	318.183	CHEBI:85576	-	C19H26O4	RSM01960p	319.19	319.19	1.1257	-	-	-	-	81.07063;95.08611;105.07023;123.08043;133.10114;145.10129;183.11688;195.11621;197.13211;211.14781;237.16405;255.17473;283.17047;301.17957;319.19012;319.22690	15eV and 40eV	-	15eV and 40eV	SDB026301;SDB016110;SDB070440;SDB037562;SDB037925;SDB054878;SDB027592;SDB070949
1172	RSC01149	16.142	318.217	-	-	-	RSM01965p	-	319.224	-	-	-	-	-	57.07059;71.08621;89.06004;107.08602;301.21588;319.22495	15eV and 40eV	-	15eV and 40eV	-
1173	RSC01150	13.078	318.219	(+/-)-12-hydroxy-5Z,8Z,10E,14Z,17Z-eicosapentaenoic acid	Terpenoids	C20H30O3	RSM01966p	319.227	319.226	1.64404	-	-	-	-	93.07043;95.08588;107.08602;109.10167;121.10134;123.11676;133.10120;147.11674;149.09615;173.13257;175.11176;217.15942;259.20657;283.20490;301.21539;319.22586;319.30313	15eV and 40eV	-	15eV and 40eV	SDB000072;SDB043070;SDB016879;SDB000203;SDB016878;SDB085323;SDB077878;SDB081223;SDB004648;SDB017114;SDB016880;SDB020227;SDB025071;SDB041895;SDB021120;SDB037388;SDB015431;SDB079814;SDB069788;SDB023948;SDB054156;SDB039966;SDB023947;SDB083883;SDB017115;SDB004649;SDB040134;SDB078377;SDB076722;SDB076721;SDB010091;SDB022630;SDB076816;SDB032916;SDB084179;SDB035578;SDB003826;SDB079816;SDB017111;SDB037139…
1174	RSC01151	6.212	318.219	Excoecarin D	Prenol_Lipids(pubchem)	C20H30O3	RSM01967p	319.227	319.226	1.64404	-	-	-	-	69.07048;81.07038;93.07028;95.08588;105.07021;107.08566;109.10132;119.08567;121.10134;123.11686;131.08533;133.10086;135.08022;135.11685;145.10071;147.08022;147.11739;149.09604;161.09557;173.09564;173.13290;175.14792;187.11159;283.20496;301.21506;319.22583	15eV and 40eV	-	15eV and 40eV	SDB081223;SDB079814;SDB079816;SDB000203;SDB085323;SDB054156;SDB070552;SDB037524;SDB000072;SDB016879;SDB043070;SDB066975;SDB082700;SDB037388;SDB084601;SDB070406;SDB084179;SDB079895;SDB079894;SDB032916;SDB067167;SDB025326;SDB015431;SDB021120;SDB016878;SDB054158;SDB078683;SDB037265;SDB037139;SDB022630;SDB076816;SDB069788;SDB038007;SDB010124;SDB027932;SDB077878;SDB020227;SDB083883;SDB041895;SDB025071…
1175	RSC01152	10.92	318.219	ISOSTEVIOL	-	C20H30O3	RSM01970p	319.227	319.226	1.31568	RSM00991n	317.212	317.212	0.504394	81.07039;93.07024;95.08601;105.07026;107.08587;119.08589;121.10151;123.11691;133.10115;135.08046;135.11691;145.10106;147.08041;147.11670;149.13219;173.09660;175.14786;255.21027;265.19498;283.20517;301.21588;319.22678	15eV and 40eV	59.01368;173.13327;177.12802;187.14915;255.17465;257.19101;273.18542;317.17514;317.21106	15eV and 40eV	Metlin_84972
1176	RSC01153	5.304	318.219	Leucothol A	Terpenoids	C20H30O3	RSM01968p	319.227	319.226	1.36211	-	-	-	-	81.07036;93.06998;95.08572;105.06997;107.08564;119.08554;121.10101;123.11673;131.08530;133.10098;135.08025;135.11673;137.05946;145.10115;147.08003;147.11659;149.13193;159.11678;161.09537;171.11618;173.09653;173.13203;175.14786;187.11118;213.12688;265.19489;283.20477;301.21552;319.22534	15eV and 40eV	-	15eV and 40eV	SDB085323;SDB081223;SDB016879;SDB043070;SDB000072;SDB021120;SDB070552;SDB016878;SDB079814;SDB077878;SDB032916;SDB084179;SDB082700;SDB023947;SDB020227;SDB016880;SDB004648;SDB017114;SDB037139;SDB037265;SDB041895;SDB025071;SDB054156;SDB037471;SDB066975;SDB069788;SDB038007;SDB004649;SDB040134;SDB017115;SDB078376;SDB067167;SDB078377;SDB032947;SDB023948;SDB010091;SDB015431;SDB070406;SDB084601;SDB037211…
1177	RSC01154	11.477	318.219	Excoecarin D	Terpenoids	C20H30O3	RSM01971p	319.227	319.226	1.29945	-	-	-	-	81.07051;93.07032;95.04962;95.08606;105.07018;107.08607;109.10143;119.08565;121.10125;133.10107;145.10092;147.07988;157.10100;171.11665;173.13214;175.11169;231.17436;257.19009;271.20477;283.20529;301.18161;301.21570;319.22556	15eV and 40eV	-	15eV and 40eV	SDB081223;SDB070552;SDB085323;SDB082700;SDB054156;SDB077878;SDB015431;SDB079814;SDB037139;SDB037265;SDB083883;SDB032916;SDB038007;SDB037471;SDB076722;SDB076721;SDB078683;SDB025071;SDB041895;SDB069788;SDB084601;SDB070406;SDB067167;SDB010091;SDB078377;SDB076816;SDB022630;SDB023948;SDB078376;SDB084179;SDB037211;SDB035578;SDB003826;SDB010137;SDB043070;SDB000072;SDB016879;SDB059484;SDB059483;SDB016878…
1178	RSC01155	4.769	318.219	Leucothol A	Terpenoids	C20H30O3	RSM01972p	319.227	319.226	1.26813	-	-	-	-	81.07043;86.09700;93.07020;95.08604;105.07018;107.08580;119.08543;121.10101;123.11709;133.10107;135.08025;135.11690;145.10025;147.08022;147.11679;149.13257;157.10060;171.11655;175.14760;195.11684;265.19598;283.20526;301.17972;301.21521;319.18887;319.22672	15eV and 40eV	-	15eV and 40eV	SDB085323;SDB081223;SDB079814;SDB070552;SDB016879;SDB000072;SDB043070;SDB032916;SDB077878;SDB021120;SDB082700;SDB016878;SDB084179;SDB037265;SDB037139;SDB023947;SDB054156;SDB041895;SDB025071;SDB067167;SDB069788;SDB037471;SDB017114;SDB004648;SDB016880;SDB038007;SDB066975;SDB078377;SDB078376;SDB020227;SDB017115;SDB004649;SDB040134;SDB015431;SDB084601;SDB070406;SDB037211;SDB032947;SDB059222;SDB025326…
1179	RSC01156	12.689	318.219	Leucothol A	Terpenoids	C20H30O3	RSM01974p	319.227	319.226	1.17415	RSM00987n;RSM00990n;RSM00984n	317.212	317.212	0.771787	83.04979;95.08591;107.08571;109.10155;121.10134;131.08539;133.10139;137.09601;147.11678;149.09595;159.11662;163.11157;171.11729;173.13232;175.11174;185.13179;241.19446;255.20970;257.26642;259.20566;265.19504;283.20532;301.21588;319.22571;319.30267	15eV and 40eV	71.05039;299.20172;317.21213	15eV and 40eV	SDB085323;SDB000072;SDB016879;SDB043070;SDB004648;SDB017114;SDB016880;SDB016878;SDB077878;SDB023947;SDB041895;SDB025071;SDB081223;SDB021120;SDB020227;SDB023948;SDB004649;SDB017115;SDB040134;SDB069788;SDB015431;SDB054156;SDB039966;SDB032916;SDB078377;SDB079814;SDB083883;SDB000203;SDB037265;SDB037139;SDB070552;SDB076721;SDB076722;SDB082700;SDB010091;SDB084179;SDB067167;SDB037471;SDB003826;SDB035578…
1180	RSC01157	12.402	318.219	Excoecarin D	Terpenoids	C20H30O3	RSM01973p	319.227	319.226	1.20548	RSM00987n;RSM00990n;RSM00984n	317.212	317.212	0.771787	81.07046;95.08595;107.08567;109.10136;119.08547;121.10091;123.11676;133.10109;135.08002;147.08022;173.09518;175.14819;187.11180;283.20435;301.21582;319.22592	15eV and 40eV	71.05039;299.20172;317.21213	15eV and 40eV	SDB081223;SDB079814;SDB079816;SDB054156;SDB000203;SDB000072;SDB016879;SDB043070;SDB085323;SDB082700;SDB066975;SDB070552;SDB015431;SDB084179;SDB084601;SDB070406;SDB037388;SDB079894;SDB079895;SDB016878;SDB032916;SDB077878;SDB025326;SDB078683;SDB037524;SDB083883;SDB054158;SDB069788;SDB076722;SDB076721;SDB067167;SDB076816;SDB022630;SDB037139;SDB037265;SDB020227;SDB021120;SDB037211;SDB025071;SDB041895…
1181	RSC01158	5.851	318.219	Leucothol A	Terpenoids	C20H30O3	RSM01969p	319.227	319.226	1.33078	-	-	-	-	81.07045;93.07030;95.08600;105.07002;107.08559;119.08543;121.10136;123.11675;133.10101;135.08032;147.08026;147.11655;157.10118;159.11656;171.11597;175.14766;199.14737;231.17348;273.18457;283.20435;301.17929;301.21579;319.10498;319.18970;319.22644	15eV and 40eV	-	15eV and 40eV	SDB085323;SDB081223;SDB079814;SDB043070;SDB016879;SDB000072;SDB082700;SDB016878;SDB070552;SDB021120;SDB025071;SDB041895;SDB037265;SDB037139;SDB023947;SDB016880;SDB004648;SDB017114;SDB000203;SDB069788;SDB037471;SDB037524;SDB066975;SDB078377;SDB066465;SDB020227;SDB084179;SDB032916;SDB038007;SDB059484;SDB004649;SDB017115;SDB040134;SDB022630;SDB076816;SDB078376;SDB077878;SDB010091;SDB067167;SDB037211…
1182	RSC01159	6.228	319.222	-	-	-	RSM01975p	-	320.23	-	-	-	-	-	95.08577;107.08568;119.08533;123.11672;133.10077;134.10442;135.08046;147.08040;148.08360;173.09554;174.09938;176.15128;284.20892;302.18298;302.21902;320.19305;320.22900	15eV and 40eV	-	15eV and 40eV	-
1183	RSC01160	0.974	320.051	-	-	-	-	-	321.058	-	-	-	-	-	-	15eV and 40eV	-	15eV and 40eV	-
1184	RSC01161	3.743	320.089	-	-	-	RSM01976p	-	321.096	-	-	-	-	-	81.03412;89.03910;109.02843;117.03355;145.02826;149.05945;177.05434;321.09607	15eV and 40eV	-	15eV and 40eV	-
1185	RSC01162	2.616	320.11	-	-	-	RSM01977p	-	321.118	-	-	-	-	-	57.03437;71.01340;71.04980;73.02905;85.02888;89.06013;97.02873;113.02348;141.01810;145.08575;303.10648;321.11682	15eV and 40eV	-	15eV and 40eV	-
1186	RSC01163	6.592	320.116	-	-	-	RSM01979p	-	321.123	-	-	-	-	-	95.08587;107.04940;107.08559;109.10136;121.10134;174.09097;182.05978;184.07544;187.08673;199.08621;201.06647;209.07106;210.05502;227.08113;276.10022;278.11783;293.12808;303.19360;321.12350;321.16760;321.20566	15eV and 40eV	-	15eV and 40eV	-
1187	RSC01164	7.361	320.162	Zearalanone	-	C18H24O5	RSM01980p	321.17	321.169	0.883858	RSM01008n	319.155	319.155	0.113211	83.04971;93.07044;95.08581;105.07018;119.08540;121.10112;131.08565;143.08516;145.10104;147.08023;157.10086;159.08017;159.11652;161.09575;165.05435;173.09604;175.11156;187.11154;201.12665;211.14757;215.14244;219.10136;229.12189;239.14243;247.13264;257.15335;285.14841;303.15881;321.16913;321.20258	15eV and 40eV	71.04951;99.04511;175.11269;275.16531;293.17670;319.15524;319.18954	15eV and 40eV	SDB037335;SDB037332;SDB037331;SDB081201;SDB010740;SDB066006;SDB057749;SDB049137;SDB054560
1188	RSC01165	8.429	320.162	Zearalanone	-	C18H24O5	RSM01981p	321.17	321.169	0.69704	RSM01007n	319.155	319.155	0.0818787	81.07050;93.07020;95.08609;105.07029;107.08583;109.10163;119.08582;121.10127;133.10117;159.11720;173.09636;177.12730;205.15886;233.15382;275.16391;303.19553;321.16977;321.20468;321.24213	15eV and 40eV	231.17525;233.15463;275.16547;319.15436;319.19144	15eV and 40eV	SDB037335;SDB081201;SDB037332;SDB037331;SDB066006
1189	RSC01166	6.324	320.198	Monacolin J	-	C19H28O4	RSM01984p	321.206	321.206	1.1811	RSM01018n	319.191	319.192	0.440563	81.07056;93.07019;95.08593;105.07014;107.08569;109.10127;111.08039;113.05959;119.08559;121.10114;131.08499;133.10083;143.08528;145.10124;147.11652;157.10052;159.11629;169.09999;171.11662;173.13232;183.11621;185.13170;187.11104;197.13170;213.12700;243.17328;267.17343;285.18442;285.22049;303.19476;303.23056;321.20529;321.24167	15eV and 40eV	73.02937;183.13910;289.18091;301.18057;305.17471;319.11642;319.19165;333.17096	15eV and 40eV	SDB027145;SDB082940;SDB028356;SDB019850;SDB025522;SDB072557
1190	RSC01167	7.996	320.198	Cespihypotin T	Terpenoids	C19H28O4	RSM01985p	321.206	321.206	1.1811	RSM01012n	319.191	319.191	0.123362	81.07031;93.07021;95.08599;107.08559;109.06509;109.10104;119.08553;121.06509;121.10145;131.08574;133.10127;135.08031;145.10129;147.08051;147.11708;149.09618;159.11702;171.11664;173.13220;183.11661;199.14784;225.16354;239.17883;267.17471;285.18439;303.19482;321.16779;321.20499	15eV and 40eV	73.02930;245.15416;286.15781;301.18091;319.15643;319.19110	15eV and 40eV	SDB082940;SDB027145;SDB028356;SDB019850;SDB072557;SDB033520;SDB025522;SDB015018;SDB060432;SDB050865;SDB055069
1191	RSC01168	12.045	320.198	Monacolin J	Terpenoids	C19H28O4	RSM01982p	321.206	321.206	1.30563	-	-	-	-	93.07037;95.08582;105.07021;107.08567;109.10155;121.10125;123.11690;133.10123;135.11711;137.09631;147.11655;149.09596;159.11661;173.13200;175.14792;201.16342;215.14307;233.18967;257.19006;275.20023;303.19531;303.23129;321.20590	15eV and 40eV	-	15eV and 40eV	SDB027145;SDB082940;SDB028356;SDB025522;SDB019850;SDB072557;SDB060432;SDB033520;SDB015018;SDB050865;SDB055069
1192	RSC01169	10.308	320.198	(plusmn)alpha-CMBHC	-	C19H28O4	RSM01986p	321.206	321.206	1.08964	RSM01014n	319.192	319.192	0.125317	81.07054;93.07010;95.08569;105.07015;107.08540;109.10128;121.10127;131.08517;133.10089;135.11670;143.08560;145.10072;147.11650;157.10043;159.11607;173.13156;257.18900;275.20001;303.19458;321.20499	15eV and 40eV	71.05015;83.05016;161.13333;231.17505;257.19125;275.20172;319.19135	15eV and 40eV	Metlin_44834
1193	RSC01170	9.162	320.199	Cespihypotin T	Terpenoids	C19H28O4	RSM01987p	321.206	321.206	0.465048	RSM01016n	319.191	319.192	0.0646132	81.07047;93.07002;95.08585;105.07018;107.08585;119.08555;121.10109;123.08033;133.10115;137.09592;145.10097;147.11655;159.11679;175.14769;187.14761;247.16853;285.18414;303.19470;321.20511;321.24200	15eV and 40eV	71.05002;259.17023;273.18735;275.20184;319.19144	15eV and 40eV	SDB082940;SDB027145;SDB028356;SDB019850;SDB072557;SDB060432;SDB025522;SDB015018;SDB033520;SDB050865;SDB055069;SDB027586
1194	RSC01171	11.425	320.235	1(15),8(19)-Trinervitadiene-3alpha,5alpha,18-triol	Prenol_Lipids(pubchem)	C20H32O3	RSM01989p	321.242	321.242	1.35376	RSM01021n;RSM01024n	319.228	319.228	0.328555	95.08592;105.07024;107.08576;121.10106;123.11676;133.10092;137.09590;149.09604;173.13246;175.14769;257.22632;267.21011;285.22049;303.23102;321.24146	15eV and 40eV	109.06576;257.19116;271.20667;273.18607;275.20276;287.20212;289.21753;291.19592;301.21707;319.19107;319.22791	15eV and 40eV	SDB027115;SDB078132;SDB078130;SDB078131;SDB018603;SDB082137;SDB079389;SDB070072;SDB081670;SDB071182;SDB083121;SDB079682;SDB037618;SDB074374;SDB075102;SDB037540;SDB068379;SDB060678;SDB074373;SDB043079;SDB003534;SDB037361;SDB037612;SDB001240;SDB037330;SDB001534;SDB005698;SDB084752;SDB080345;SDB071060;SDB018624;SDB037403;SDB003267;SDB042901;SDB043078;SDB037358;SDB021198;SDB037359;SDB043080;SDB037923…
1195	RSC01172	11.819	320.235	Cleospinol B	Prenol_Lipids(pubchem)	C20H32O3	RSM01988p	321.242	321.242	1.38489	RSM01022n;RSM01021n	319.228	319.228	0.171927	81.07037;93.07011;95.08618;107.08570;109.10121;121.10108;123.11678;133.10117;135.11676;137.09592;147.11647;149.09572;175.14760;257.26578;258.27014;259.27124;267.21054;285.22025;303.23090;321.24261;321.30743	15eV and 40eV	111.04469;253.19547;275.20230;301.21884;319.19427;319.22784	15eV and 40eV	SDB078130;SDB027115;SDB078132;SDB018603;SDB078131;SDB082137;SDB079389;SDB083121;SDB071182;SDB081670;SDB070072;SDB074374;SDB060678;SDB037618;SDB074373;SDB075102;SDB079682;SDB037540;SDB037612;SDB080345;SDB068379;SDB043079;SDB037361;SDB003534;SDB076937;SDB043080;SDB084752;SDB001240;SDB005698;SDB001534;SDB037330;SDB042901;SDB037403;SDB043078;SDB003267;SDB037358;SDB018624;SDB002442;SDB037405;SDB037357…
1196	RSC01173	14.682	320.235	2alpha,9beta-Dihydroxy-3beta,8beta-oxido-1(15)-trinervitene	Prenol_Lipids(pubchem)	C20H32O3	RSM01990p	321.242	321.242	1.35376	-	-	-	-	81.07050;95.08617;109.06531;123.08056;179.14297;265.17969;321.24200	15eV and 40eV	-	15eV and 40eV	SDB076937;SDB074348;SDB083121;SDB065556;SDB059456;SDB073218;SDB010096;SDB070566;SDB037715;SDB018475;SDB037351;SDB021148;SDB009289;SDB080345;SDB070568;SDB059528;SDB076720;SDB084752;SDB021135;SDB016882;SDB037352;SDB074373;SDB074374;SDB059454;SDB072404;SDB025590;SDB019346;SDB049649;SDB067756;SDB037350;SDB009287;SDB009288;SDB067416;SDB084143;SDB069269;SDB003534;SDB043079;SDB037361;SDB078130;SDB083859…
1197	RSC01174	6.351	320.235	-	-	-	-	-	321.242	-	-	-	-	-	-	15eV and 40eV	-	15eV and 40eV	-
1198	RSC01175	11.325	321.124	-	-	-	-	-	322.131	-	RSM01025n	-	320.117	-	-	15eV and 40eV	68.02532;194.01399;276.20557;320.11679;320.19409;320.23099	15eV and 40eV	-
1199	RSC01176	11.652	321.193	omega-Hydroxycapsaicin	-	C18H27NO4	RSM01993p	322.201	322.2	2.66402	-	-	-	-	109.10142;123.11683;137.05956;153.05434;170.15372;322.20135	15eV and 40eV	-	15eV and 40eV	SDB079585
1200	RSC01177	17.799	321.23	Malycorin A	-	C19H31NO3	-	322.238	322.238	0.0811296	RSM01026n	320.223	320.223	0.355555	-	15eV and 40eV	171.10216;276.23178;277.21707;302.21259;320.22296;320.25604	15eV and 40eV	SDB066741;SDB069954;SDB081315
1201	RSC01178	12.189	321.266	alpha-Linolenoyl Ethanolamide	-	C20H35NO2	RSM01998p	322.274	322.274	1.70662	-	-	-	-	62.06087;67.05498;79.05460;81.07050;93.07030;95.08588;107.08589;109.10169;121.10146;135.11674;261.22128;322.27380	15eV and 40eV	-	15eV and 40eV	Metlin_36742
1202	RSC01179	15.321	321.266	-	-	-	RSM02000p	-	322.274	-	-	-	-	-	62.06080;67.05507;81.07050;93.07012;95.08588;107.08585;109.10137;322.27347	15eV and 40eV	-	15eV and 40eV	-
1203	RSC01180	17.396	321.266	-	-	-	RSM02001p	-	322.274	-	-	-	-	-	69.07048;71.08636;81.07040;95.08594;107.08575;165.12720;291.23117;322.23975;322.27393	15eV and 40eV	-	15eV and 40eV	-
1204	RSC01181	0.935	322.066	-	-	-	RSM02002p	-	323.073	-	-	-	-	-	163.47394;291.53433;323.07288;342.17358	15eV and 40eV	-	15eV and 40eV	-
1205	RSC01182	10.133	322.084	Vulpinic acid	Flavonoids(pubchem)	C19H14O5	RSM02004p	323.091	323.091	1.24902	-	-	-	-	219.08035;235.07460;236.08353;247.07454;262.06128;263.06955;264.07861;277.08536;291.06543;323.09119	15eV and 40eV	-	15eV and 40eV	SDB068296;SDB001344;SDB056465;SDB003052;SDB016272;SDB070436;SDB036021;SDB002010;SDB057027
1206	RSC01183	11.274	322.084	8-methyltetraphene-1,5,6,11,12-pentol	Flavonoids(pubchem)	C19H14O5	RSM02006p	323.091	323.091	1.15617	-	-	-	-	207.08003;208.08784;219.08025;233.05885;235.07504;236.08252;247.07518;262.06219;263.07001;264.07758;265.08591;277.08557;279.10138;291.06467;295.09570;323.09116	15eV and 40eV	-	15eV and 40eV	SDB016272;SDB068296;SDB003052;SDB056465;SDB001344;SDB070436;SDB036021;SDB057027;SDB002010;SDB052818;SDB036043;SDB002026;SDB040564;SDB056064
1207	RSC01184	9.923	322.084	8-methyltetraphene-1,5,6,11,12-pentol	Flavonoids(pubchem)	C19H14O5	RSM02005p	323.091	323.091	1.18712	-	-	-	-	161.05943;207.08070;219.08028;233.05901;235.07495;236.08308;247.07465;262.06232;263.07004;264.07764;265.08533;277.08521;279.10098;291.06525;291.10190;295.09592;323.09088	15eV and 40eV	-	15eV and 40eV	SDB016272;SDB068296;SDB001344;SDB003052;SDB056465;SDB070436;SDB036021;SDB057027;SDB002010;SDB052818;SDB036043;SDB002026;SDB040564;SDB056064
1208	RSC01185	5.552	322.105	Luisol A	-	C16H18O7	RSM02007p	323.113	323.112	0.937495	-	-	-	-	55.05511;73.06533;177.05464;205.04927;218.02084;233.04410;287.09134;305.10147;323.07419;323.11200;323.18488	15eV and 40eV	-	15eV and 40eV	SDB083426;SDB015569;SDB057099
1209	RSC01186	7.618	322.105	Luisol A	-	C16H18O7	RSM02008p	323.113	323.112	0.813699	RSM01038n	321.098	321.098	0.00908134	55.05499;95.08590;105.07008;107.08565;119.08544;133.10072;137.05948;143.08513;147.11662;157.10042;161.05940;171.11650;185.13188;205.04901;213.16318;218.02020;231.13741;233.04372;241.15746;249.14742;259.16919;291.09988;305.10107;305.17352;323.11142;323.18396	15eV and 40eV	107.05025;189.12875;190.02757;229.05061;244.07407;259.09760;262.08478;277.10831;277.18127;303.08786;321.09842;321.17114;321.20706	15eV and 40eV	SDB083426
1210	RSC01187	12.522	322.12	4''-Deoxyterphenyllin	-	C20H18O4	RSM02009p	323.128	323.127	1.54446	-	-	-	-	137.05956;161.05959;199.07475;203.08623;231.07980;248.08290;259.07498;260.08295;263.10599;276.07761;291.10120;323.12698	15eV and 40eV	-	15eV and 40eV	SDB020403
1211	RSC01188	4.801	322.12	4''-Deoxyterphenyllin	-	C20H18O4	RSM02013p	323.128	323.127	1.01835	-	-	-	-	137.05959;161.05943;199.07526;203.08525;231.08002;248.08296;259.07477;260.08304;263.10626;276.07706;291.10110;308.10376;323.12704	15eV and 40eV	-	15eV and 40eV	SDB020403
1212	RSC01189	11.06	322.12	4''-Deoxyterphenyllin	-	C20H18O4	RSM02010p	323.128	323.127	1.14214	-	-	-	-	137.05965;161.05934;231.07982;259.07483;260.08255;263.10730;276.07825;291.10101;323.09085;323.12744	15eV and 40eV	-	15eV and 40eV	SDB020403
1213	RSC01190	8.463	322.12	4''-Deoxyterphenyllin	-	C20H18O4	RSM02011p	323.128	323.127	1.14214	-	-	-	-	133.06502;137.05962;161.05954;199.07478;203.08658;231.08018;247.07510;248.08347;259.07513;260.08322;263.10605;276.07770;277.08624;291.10120;323.09067;323.12756	15eV and 40eV	-	15eV and 40eV	SDB020403
1214	RSC01191	9.72	322.12	4''-Deoxyterphenyllin	-	C20H18O4	RSM02012p	323.128	323.127	1.14214	-	-	-	-	137.05965;161.05925;199.07562;203.08569;231.07983;248.08211;259.07498;260.08279;263.10559;276.07767;277.08508;291.10068;323.08948;323.12717	15eV and 40eV	-	15eV and 40eV	SDB020403
1215	RSC01192	6.005	322.178	beta-Zearalanol	-	C18H26O5	RSM02017p	323.185	323.185	1.0642	-	-	-	-	145.10120;157.10013;161.13239;171.11687;197.13239;199.14786;213.16313;245.04471;259.16852;263.05478;277.07040;277.17825;323.07565;323.18442	15eV and 40eV	-	15eV and 40eV	SDB037334;SDB037333
1216	RSC01193	7.656	322.178	beta-Zearalanol	-	C18H26O5	RSM02018p	323.185	323.185	1.00231	RSM01040n	321.171	321.171	0.0811655	95.08581;98.97561;105.07014;116.98604;119.08549;133.10098;134.99651;137.05939;143.08534;147.11682;159.11682;171.11674;185.13190;203.14310;233.04341;240.98634;249.14732;258.99698;259.16843;277.00766;305.10153;305.17465;323.18399	15eV and 40eV	71.05009;99.04479;177.12808;189.12842;244.07433;259.16968;277.18048;321.17059;321.20395	15eV and 40eV	SDB037334;SDB037333
1217	RSC01194	6.997	322.214	Monacolin L acid	Skimate / acetate-malonate pathway derived compounds	C19H30O4	RSM02019p	323.222	323.221	1.05018	RSM01042n	321.207	321.207	0.188539	81.07056;93.07022;95.08594;105.07030;107.08595;109.06496;109.10140;119.08572;121.06493;121.10153;123.11687;133.10123;135.08026;135.11687;147.11685;151.07523;159.11656;171.11673;173.13239;175.14787;185.13264;241.19426;251.17914;269.18991;287.20007;305.21066;323.22104	15eV and 40eV	219.06378;243.06393;261.07413;291.19650;303.08505;303.19342;321.09787;321.17252;321.20657	15eV and 40eV	SDB042440;SDB059788;SDB060412;SDB039529;SDB060431
1218	RSC01195	5.699	322.214	Decylubiquinone	Skimate / acetate-malonate pathway derived compounds	C19H30O4	RSM02020p	323.222	323.221	1.01924	-	-	-	-	81.07034;93.07014;95.08583;107.08571;109.10143;121.10135;123.08035;135.07997;149.09557;161.09549;163.11075;213.12659;269.18927;287.20007;305.20996;323.22076	15eV and 40eV	-	15eV and 40eV	SDB038057;SDB039529;SDB042440;SDB034229;SDB059788;SDB000652;SDB060412;SDB060431;SDB050986
1219	RSC01196	4.893	322.214	Monacolin L acid	Skimate / acetate-malonate pathway derived compounds	C19H30O4	RSM02021p	323.222	323.221	0.771731	-	-	-	-	81.07042;95.08591;105.06979;106.02893;107.08562;109.10134;119.08545;121.10099;124.03896;137.05968;145.10040;161.05910;161.09557;185.13243;187.11151;205.12189;223.13184;227.17880;231.08061;259.07489;269.18826;287.19937;291.10144;305.21005;323.12305;323.22079	15eV and 40eV	-	15eV and 40eV	SDB042440;SDB039529;SDB059788;SDB060412;SDB060431;SDB038057
1220	RSC01197	0.84	322.983	-	-	-	-	-	323.99	-	-	-	-	-	-	15eV and 40eV	-	15eV and 40eV	-
1221	RSC01198	11.301	323.14	histidyltryptophyldiketopiperazine	-	C17H17N5O2	RSM02022p	324.145	324.147	4.24249	RSM01045n	322.131	322.133	5.60387	57.07056;59.04980;70.04061;140.99109;168.11295;265.08090;266.08951;278.08984;324.09418;324.14926	15eV and 40eV	68.02531;82.04092;99.08147;165.01085;221.07387;239.08420;322.13437	15eV and 40eV	SDB006670
1222	RSC01199	10.682	323.14	histidyltryptophyldiketopiperazine	-	C17H17N5O2	RSM02023p	324.145	324.147	4.39674	RSM01046n	322.131	322.133	5.9143	57.07074;70.04072;125.01532;139.03087;150.10249;151.03084;168.11307;288.12604;306.13644;324.14719	15eV and 40eV	68.02525;239.08435;253.09996;322.13275	15eV and 40eV	SDB006670
1223	RSC01200	9.858	323.14	histidyltryptophyldiketopiperazine	-	C17H17N5O2	RSM02024p	324.145	324.147	4.39674	RSM01047n	322.131	322.133	5.94534	70.04076;86.03549;86.09705;125.01544;139.03105;151.03069;151.11223;165.04648;179.06221;181.04150;324.14728;324.21240	15eV and 40eV	68.02541;128.10808;130.08737;166.01932;209.07414;322.13220;322.20355	15eV and 40eV	SDB006670
1224	RSC01201	18.94	323.246	Melophlin K	-	C19H33NO3	-	324.253	324.253	1.15318	RSM01048n	322.239	322.238	1.06729	-	15eV and 40eV	261.22308;279.23306;304.22760;322.23886;322.27304	15eV and 40eV	SDB079537;SDB079533;SDB065182;SDB079540;SDB079538;SDB079541;SDB079529
1225	RSC01202	18.94	323.282	-	-	-	-	-	324.289	-	-	-	-	-	-	15eV and 40eV	-	15eV and 40eV	-
1226	RSC01203	16.58	323.282	Linoleamide MEA	-	C20H37NO2	RSM02031p	324.29	324.289	1.10836	RSM01049n	322.275	322.275	0.0328012	62.06082;67.05504;81.07050;95.08594;306.27853;324.28885	15eV and 40eV	72.04550;86.02470;302.24814;320.26016;322.27579	15eV and 40eV	SDB016898
1227	RSC01204	17.867	323.282	Linoleamide MEA	-	C20H37NO2	RSM02032p	324.29	324.289	0.892502	-	-	-	-	62.06073;69.07056;71.08611;81.07035;83.08604;93.07031;95.08611;107.08583;111.04410;121.10123;324.28931	15eV and 40eV	-	15eV and 40eV	SDB016898
1228	RSC01205	21.812	323.318	N-Cyclohexanecarbonyltetradecylamine	-	C21H41NO	RSM02034p	324.326	324.326	1.23333	-	-	-	-	57.07075;69.07061;71.08607;85.10155;86.09695;265.25204;283.26346;324.32565	15eV and 40eV	-	15eV and 40eV	Metlin_45013
1229	RSC01206	0.829	324.003	-	-	-	RSM02035p	-	325.01	-	-	-	-	-	219.01974;243.01930;257.98532;260.04590;261.03018;279.00424;282.99924;283.96530;284.00064;284.04654;301.00986;301.97626;302.01230;302.05661;343.02087	15eV and 40eV	-	15eV and 40eV	-
1230	RSC01207	0.831	324.065	-	-	-	RSM02036p	-	325.073	-	-	-	-	-	219.01962;243.01906;257.98529;260.04568;261.02994;279.00485;282.99918;283.96506;283.99982;284.04559;301.00961;301.97562;302.01215;302.05640;325.01968;343.02032	15eV and 40eV	-	15eV and 40eV	-
1231	RSC01208	3.229	324.084	Skimmin	-	C15H16O8	RSM02038p	325.092	325.092	0.638196	-	-	-	-	85.02876;97.02877;127.03885;135.04425;145.02802;163.03880;325.09100	15eV and 40eV	-	15eV and 40eV	SDB067985
1232	RSC01209	7.601	324.099	Vitexdoin C	Flavonoids(pubchem)	C19H16O5	RSM02040p	325.107	325.107	1.33375	-	-	-	-	133.02835;137.05923;163.03818;186.03070;201.05363;205.06374;233.05890;237.09007;250.06160;265.08539;278.05621;284.29257;289.17847;292.07220;293.07983;297.11194;307.09589;325.10611	15eV and 40eV	-	15eV and 40eV	SDB082573;SDB068294;SDB082572;SDB017925;SDB040561;SDB016297;SDB048176;SDB011613;SDB048263;SDB011681;SDB071548;SDB056851;SDB056696;SDB079411;SDB071547;SDB052031;SDB009968;SDB060661
1233	RSC01210	3.843	324.132	Tetradecyl iodide	-	C14H29I	RSM02042p	325.139	325.139	1.2643	RSM01054n	323.124	323.125	2.44819	55.01873;57.03436;69.03423;71.04985;81.03413;85.02890;99.04441;127.03931;147.09116;163.03877;173.07083;175.08623;191.08128;284.29459;307.12817;325.13870	15eV and 40eV	59.01383;71.01376;89.02440;101.02421;161.07201;175.08769;189.06709;203.08279;279.08780;323.12479	15eV and 40eV	SDB008650
1234	RSC01211	19.375	324.266	15-HEDE	-	C20H36O3	RSM02056p	325.274	325.273	1.12217	RSM01063n	323.259	323.259	0.0155046	57.07067;69.07053;81.07045;83.08599;93.07032;95.08572;107.08582;109.10146;111.04429;284.29428	15eV and 40eV	83.05025;85.06578;277.25381;279.26917;305.24893;323.25909	15eV and 40eV	SDB003251;SDB080040;SDB059297;SDB060442;SDB059471;SDB060363;SDB060357;SDB060361;SDB079553;SDB079554;SDB059383;SDB060365;SDB071035
1235	RSC01212	21.66	324.302	-	-	-	RSM02060p	-	325.31	-	-	-	-	-	57.07072;69.07053;71.08615;81.07023;83.08591;85.10154;284.29410	15eV and 40eV	-	15eV and 40eV	-
1236	RSC01213	0.835	324.98	-	-	-	-	-	325.987	-	-	-	-	-	-	15eV and 40eV	-	15eV and 40eV	-
1237	RSC01214	0.828	325.004	-	-	-	-	-	326.011	-	-	-	-	-	-	15eV and 40eV	-	15eV and 40eV	-
1238	RSC01215	11.302	325.137	-	-	-	RSM02061p	-	326.144	-	-	-	324.13	-	55.05507;57.07065;70.04062;127.01211;143.00706;153.02765;167.04341;326.14380	15eV and 40eV	-	15eV and 40eV	-
1239	RSC01216	9.858	325.137	-	-	-	-	-	326.144	-	-	-	-	-	-	15eV and 40eV	-	15eV and 40eV	-
1240	RSC01217	10.685	325.137	-	-	-	-	-	326.144	-	-	-	-	-	-	15eV and 40eV	-	15eV and 40eV	-
1241	RSC01218	15.689	325.189	-	-	-	RSM02063p	-	326.196	-	-	-	-	-	153.00298;155.01855;171.01346;194.02922;221.10188;237.09665;285.17029;303.17981	15eV and 40eV	-	15eV and 40eV	-
1242	RSC01219	11.728	325.207	-	-	-	RSM02064p	-	326.215	-	-	-	-	-	69.07059;81.07047;93.07018;95.08583;109.10147;121.10155;122.02699;123.11666;149.13205;267.20972;285.22003;326.24744	15eV and 40eV	-	15eV and 40eV	-
1243	RSC01220	20.207	325.261	-	-	-	-	-	326.269	-	RSM01068n	-	324.254	-	-	15eV and 40eV	280.27090;281.24847;324.21689;324.25464	15eV and 40eV	-
1244	RSC01221	20.207	325.298	Oleoylethanolamide	-	C20H39NO2	RSM02066p	326.305	326.305	1.43882	-	-	-	-	57.07074;70.06588;71.08627;85.10175;88.07622;285.29831;326.30499	15eV and 40eV	-	15eV and 40eV	SDB042387;SDB070268
1245	RSC01222	19.424	325.298	-	-	-	RSM02073p	-	326.305	-	-	-	-	-	70.06580;71.04977;71.08601;88.07610;171.01326;326.30472	15eV and 40eV	-	15eV and 40eV	-
1246	RSC01223	18.026	325.298	Oleoyl Ethanolamide	-	C20H39NO2	RSM02072p	326.305	326.305	1.16455	-	-	-	-	62.06082;69.07072;83.08601;95.08586;309.27780;326.30457	15eV and 40eV	-	15eV and 40eV	Metlin_24103
1247	RSC01224	0.83	326	-	-	-	-	-	327.007	-	-	-	-	-	-	15eV and 40eV	-	15eV and 40eV	-
1248	RSC01225	3.453	326.1	p-Coumaroyl-D-glucose	Phenylpropanoids	C15H18O8	RSM02082p	327.107	327.107	0.97074	RSM01073n	325.093	325.093	0.345944	81.03413;89.06021;119.04923;147.04385;165.05429;182.04916;208.02827;309.09720	15eV and 40eV	59.01365;87.00854;89.02420;117.03455;119.04977;145.02934;163.03989;187.04016;325.09283	15eV and 40eV	SDB039027;SDB031058;SDB029778;SDB030083;SDB030479;SDB006653;SDB003363;SDB023932;SDB023931
1249	RSC01226	5.559	326.115	Pongamone E	Flavonoids(pubchem)	C19H18O5	RSM02083p	327.123	327.122	1.11174	RSM01075n	325.108	325.108	0.103584	55.01873;107.04949;111.04432;125.05981;137.05959;143.04906;151.03874;153.05435;175.07506;177.05411;203.06990;207.08026;217.06459;234.06715;235.07477;249.09065;262.06271;265.08536;267.10132;277.08542;294.08771;309.11099;327.12183	15eV and 40eV	121.02962;149.02420;253.14511;262.06354;278.05844;280.07410;281.08231;281.17572;293.08115;295.09735;310.08508;325.10556;325.16577	15eV and 40eV	SDB070502;SDB024151;SDB015758;SDB083892;SDB071813;SDB039509;SDB056284;SDB072780;SDB056614;SDB072482;SDB040721
1250	RSC01227	7.301	326.115	Egonol	-	C19H18O5	RSM02084p	327.123	327.122	0.928325	RSM01076n	325.108	325.108	0.142488	55.01877;81.07050;95.04961;98.98454;107.04943;123.04431;123.08064;131.04922;137.05966;231.07997;247.07570;248.08292;249.09073;259.07443;276.07794;277.08606;291.10117;291.19312;297.11243;309.11176;327.11758	15eV and 40eV	93.03426;187.04001;251.07144;267.06613;281.08075;289.18076;295.06082;307.19070;310.08325;325.07080;325.10779;325.20081	15eV and 40eV	SDB015758;SDB083892
1251	RSC01228	6.872	326.115	1-O-Methylglobuxanthone	Flavonoids(pubchem)	C19H18O5	RSM02085p	327.123	327.122	0.744908	-	-	-	-	81.07037;98.98483;107.04948;107.08579;137.05986;151.03874;234.06656;235.07481;249.09149;277.08600;281.11813;283.09637;291.19675;299.12723;309.11234;327.08417;327.12170;327.15335	15eV and 40eV	-	15eV and 40eV	SDB071813;SDB083892;SDB024151;SDB039509;SDB015758;SDB063506;SDB040721;SDB072482;SDB040720;SDB072780;SDB070502;SDB065611;SDB075604;SDB073143;SDB056614;SDB056284;SDB077500;SDB074271
1252	RSC01229	6.215	326.151	Gingerenone C	Phenylpropanoids	C20H22O4	RSM02086p	327.159	327.159	1.70921	-	-	-	-	103.05452;131.04929;133.06458;135.08025;137.05956;145.06416;151.07539;163.07486;249.09021;277.08484;295.13272;309.11090;327.12759;327.15570	15eV and 40eV	-	15eV and 40eV	SDB017652;SDB034471;SDB081498
1253	RSC01230	15.688	326.173	-	-	-	-	-	327.18	-	-	-	-	-	-	15eV and 40eV	-	15eV and 40eV	-
1254	RSC01231	15.384	326.245	-	-	-	RSM02087p	-	327.252	-	-	-	-	-	55.01860;57.07057;69.07052;76.03981;81.07039;95.08596;129.05453;225.22069;327.25211	15eV and 40eV	-	15eV and 40eV	-
1255	RSC01232	14.449	326.245	-	-	-	RSM02088p	-	327.253	-	-	-	-	-	57.03426;57.07070;67.05497;69.07064;71.08611;81.07044;83.08607;95.08591;109.10146;327.25223	15eV and 40eV	-	15eV and 40eV	-
1256	RSC01233	18.572	326.282	Gymnospermin	-	C20H38O3	RSM02089p	327.289	327.289	1.05435	RSM01095n	325.275	325.275	0.168854	57.07072;69.07063;71.08619;81.07032;83.08600;85.10158;95.08572;286.22473;327.29126	15eV and 40eV	239.23788;279.26883;281.28491;325.18689;325.27478	15eV and 40eV	SDB059927;SDB059236;SDB081726;SDB043013;SDB024666
1257	RSC01234	15.217	326.293	-	-	-	RSM02090p	-	327.3	-	-	-	-	-	72.08145;98.98453;100.07626;100.11246;101.11581;117.10246;327.29959	15eV and 40eV	-	15eV and 40eV	-
1258	RSC01235	0.834	326.978	-	-	-	-	-	327.985	-	-	-	-	-	-	15eV and 40eV	-	15eV and 40eV	-
1259	RSC01236	1.266	327.088	Robenacoxib	-	C16H13F4NO2	RSM02101p	328.096	328.096	0.818234	-	-	-	-	122.06015;134.05997;140.07036;143.02704;149.02313;150.05463;152.07021;171.02162;176.09358;237.08553;310.08456;328.09500	15eV and 40eV	-	15eV and 40eV	SDB042326
1260	RSC01237	1.931	327.131	-	-	-	RSM02103p	-	328.139	-	-	-	-	-	85.02892;97.02883;103.07573;113.05998;120.08102;132.08069;149.08052;166.08649;264.12262;292.11786;310.12811;328.13693	15eV and 40eV	-	15eV and 40eV	-
1261	RSC01238	2.303	327.144	-	-	-	RSM02104p	-	328.152	-	-	-	-	-	60.08162;86.09692;104.10732;124.99969;145.08571;184.07318;328.15134	15eV and 40eV	-	15eV and 40eV	-
1262	RSC01239	15.686	327.186	-	-	-	-	-	328.193	-	-	-	-	-	-	15eV and 40eV	-	15eV and 40eV	-
1263	RSC01240	3.085	327.189	-	-	-	RSM02105p	-	328.196	-	-	-	-	-	59.05004;73.06555;85.02907;86.09702;116.07083;117.09138;131.10641;149.11723;213.15984	15eV and 40eV	-	15eV and 40eV	-
1264	RSC01241	10.619	327.24	-	-	-	RSM02106p	-	328.248	-	-	-	-	-	67.05506;79.05486;81.07063;91.05473;93.07035;95.08595;105.07018;107.08593;119.08569;121.10148;131.08556;133.10124;159.11687;275.20029	15eV and 40eV	-	15eV and 40eV	-
1265	RSC01242	10.79	327.24	-	-	-	RSM02107p	-	328.248	-	-	-	-	-	83.08602;97.10159;107.08588;125.09622;189.11198;275.20068	15eV and 40eV	-	15eV and 40eV	-
1266	RSC01243	20.225	327.241	10-nitro-9E-octadecenoic acid	-	C18H33NO4	RSM02108p	328.248	328.248	1.21415	RSM01101n	326.234	326.234	0.494918	57.07064;69.07050;81.07047;95.08582;101.05980;109.10130;111.04410;139.07553;142.15904;168.17413;292.22668;293.21121;310.23703;328.24750	15eV and 40eV	59.01377;97.06599;157.08643;171.10263;200.12874;214.14418;291.19647;308.22305;309.20667;326.23322;326.27216	15eV and 40eV	SDB007044;SDB001915
1267	RSC01244	19.588	327.313	Stearoylethanolamide	-	C20H41NO2	RSM02118p	328.321	328.321	1.03557	-	-	-	-	57.07071;62.06084;71.08610;95.08597;310.30963;328.32074	15eV and 40eV	-	15eV and 40eV	Metlin_3720
1268	RSC01245	9.688	328.167	-	-	-	-	-	329.174	-	-	-	-	-	-	15eV and 40eV	-	15eV and 40eV	-
1269	RSC01246	5.197	328.167	Lophodione	Terpenoids	C20H24O4	RSM02126p	329.175	329.174	1.06098	-	-	-	-	81.07051;97.06493;121.06464;137.05945;155.08530;171.08040;173.09535;181.10005;199.11148;239.14276;241.15939;267.13770;267.17358;283.16782;285.18433;311.16284;329.10770;329.17325	15eV and 40eV	-	15eV and 40eV	SDB074711;SDB083637;SDB083663;SDB074936;SDB010649;SDB044336;SDB032437;SDB037751;SDB003177;SDB082215;SDB016099;SDB038134;SDB060379;SDB074879;SDB074880;SDB016095;SDB060423;SDB077695;SDB004359;SDB066232;SDB059459;SDB077353;SDB059462;SDB067911;SDB078310
1270	RSC01247	14.658	328.203	3,4-Seco-Sonderianol	-	C21H28O3	RSM02127p	329.211	329.211	1.38135	-	-	-	-	95.08595;107.08573;109.10140;119.08575;121.10110;135.08009;145.10123;147.08043;147.11674;149.09579;161.09599;161.13206;171.11646;173.09618;189.12753;237.16312;254.16597;255.17369;287.19965;297.18442;311.19910;329.21054	15eV and 40eV	-	15eV and 40eV	SDB007177;SDB083668;SDB075197;SDB022850;SDB070062;SDB000167;SDB005506;SDB060256;SDB060255;SDB080254;SDB037707;SDB071630;SDB016118;SDB037764;SDB008780;SDB037263;SDB029767;SDB037828;SDB038016;SDB079649;SDB000695;SDB082097;SDB037877
1271	RSC01248	12.571	328.261	2-palmitoleoyl-glycerol	-	C19H36O4	RSM02128p	329.269	329.268	1.54777	-	-	-	-	55.05514;57.03439;57.07069;69.07063;71.08630;81.07054;83.08619;95.08591;97.10170;107.08572;121.10125;135.11656;329.26889	15eV and 40eV	-	15eV and 40eV	SDB018494
1272	RSC01249	17.054	328.261	2-palmitoleoyl-glycerol	-	C19H36O4	RSM02129p	329.269	329.268	1.33518	-	-	-	-	67.05502;69.07066;81.07053;83.08616;95.08601;97.10174;107.08584;121.10127;135.11678;219.21086;237.22084	15eV and 40eV	-	15eV and 40eV	SDB018494
1273	RSC01250	16.138	328.261	-	-	-	RSM02130p	-	329.268	-	-	-	-	-	57.03436;61.02926;69.07053;81.07052;83.08598;97.10159;117.05473;329.26834;329.32443	15eV and 40eV	-	15eV and 40eV	-
1274	RSC01251	1.763	329.093	-	-	-	RSM02132p	-	330.1	-	RSM01133n	-	328.086	-	136.06192;151.02145;163.02129;167.07031;179.01596;190.00797;191.01614;191.07030;207.08879;208.01877;223.04221;312.08978	15eV and 40eV	58.99605;74.99088;178.05090;191.05850;192.06650;193.07423;206.08212;208.09804;217.07439;232.09708;241.05382;250.10896;284.09598;328.08582	15eV and 40eV	-
1275	RSC01252	3.633	329.174	-	-	-	RSM02134p	-	330.181	-	-	-	-	-	58.06602;84.08142;128.10719;143.11809;169.07642;199.10802;239.11777;284.17557;285.12317;330.18097	15eV and 40eV	-	15eV and 40eV	-
1276	RSC01253	11.913	329.256	-	-	-	RSM02138p	-	330.263	-	-	-	-	-	55.05509;67.05498;69.07059;79.05480;81.07047;83.08613;91.05464;93.07033;95.08588;97.10149;105.07034;107.08576;109.10146;119.08562;123.11672;133.10124;155.10658;173.11710;277.21582;295.22641	15eV and 40eV	-	15eV and 40eV	-
1277	RSC01254	13.271	329.256	-	-	-	RSM02139p	-	330.263	-	-	-	-	-	55.05509;67.05501;69.07065;71.08628;79.05491;81.07050;85.10181;93.07034;95.08595;97.10137;99.08096;107.08593;109.10145;113.09635;119.08556;121.10125;139.11150;147.11665;165.12729;167.10651;277.21579;295.22604	15eV and 40eV	-	15eV and 40eV	-
1278	RSC01255	18.962	329.257	-	-	-	RSM02142p	-	330.264	-	-	-	-	-	55.05509;67.05491;69.07083;81.07047;95.08610;130.12271;170.15448;184.13391;202.14380;330.26361	15eV and 40eV	-	15eV and 40eV	-
1279	RSC01256	19.973	329.275	-	-	-	RSM02143p	-	330.282	-	-	-	-	-	57.07068;71.08620;75.02702;92.05338;282.27921;330.28198	15eV and 40eV	-	15eV and 40eV	-
1280	RSC01257	17.02	329.293	Palmitoyl Serinol	-	C19H39NO3	RSM02148p	330.3	330.3	1.05964	RSM01134n	328.286	328.286	0.395996	55.05508;57.07076;60.04518;67.05497;69.07059;74.06067;81.07049;83.08610;95.08588;109.10155;312.28909;330.29965	15eV and 40eV	70.02969;239.23877;280.26508;300.29010;328.28638	15eV and 40eV	Metlin_64849
1281	RSC01258	5.67	330.072	Malvidin	Flavonoids	C17H14O7	RSM02156p	331.081	331.079	6.79596	-	-	-	-	147.08014;151.03874;267.17450;270.05145;286.04611;287.05402;313.17880;315.04883;316.05701;331.08032;331.18985	15eV and 40eV	-	15eV and 40eV	Metlin_3462
1282	RSC01259	6.915	330.073	Morelosin	Flavonoids(pubchem)	C17H14O7	RSM02157p	331.081	331.08	2.33414	-	-	-	-	137.05975;149.05983;151.07547;161.05968;193.06467;210.06754;221.05914;225.09079;238.06253;253.08589;270.05264;285.11221;301.10770;308.10114;313.10699;313.18011;315.04962;316.05768;331.08115;331.11746;331.18753	15eV and 40eV	-	15eV and 40eV	SDB019741;SDB019687;SDB014280;SDB019695;SDB018604;SDB080584;SDB012871;SDB017824;SDB026983;SDB021313;SDB014001;SDB020481;SDB020722;SDB014203;SDB020746;SDB017825;SDB003423;SDB004236;SDB004470;SDB004201;SDB056682;SDB003471;SDB018928;SDB000729;SDB008830;SDB018795;SDB002521;SDB003425;SDB003759;SDB017771;SDB017632;SDB004172;SDB056753;SDB019451;SDB003424;SDB011726;SDB048300;SDB033864;SDB017823;SDB003577…
1283	RSC01260	5.675	330.073	Morelosin	Flavonoids(pubchem)	C17H14O7	RSM02158p	331.081	331.081	2.00189	RSM01138n	329.067	329.067	0.477751	107.08565;109.10165;119.08550;137.05939;137.09622;151.03903;253.08551;270.05161;285.18448;287.05566;313.17929;315.04965;316.05737;331.08084;331.19061	15eV and 40eV	59.01384;167.03502;209.04553;271.02530;299.01984;313.03519;314.04324;329.06680	15eV and 40eV	SDB019741;SDB019687;SDB014280;SDB019695;SDB018604;SDB080584;SDB017824;SDB026983;SDB020481;SDB014001;SDB021313;SDB020722;SDB012871;SDB003423;SDB020746;SDB004201;SDB017825;SDB004236;SDB014203;SDB004470;SDB003471;SDB056753;SDB056682;SDB008830;SDB018928;SDB018795;SDB011726;SDB048300;SDB003425;SDB000729;SDB017632;SDB034253;SDB017771;SDB033864;SDB019708;SDB002521;SDB019451;SDB018786;SDB004172;SDB003759…
1284	RSC01261	7.085	330.073	Morelosin	Flavonoids(pubchem)	C17H14O7	RSM02160p	331.081	331.081	1.79046	-	-	-	-	109.06500;137.05962;161.05937;193.06424;210.06693;221.05901;225.09076;249.16368;253.08531;267.17365;270.05200;285.11188;287.05441;313.10620;313.18042;315.04919;316.05713;331.08069;331.18674	15eV and 40eV	-	15eV and 40eV	SDB019741;SDB019687;SDB014280;SDB019695;SDB018604;SDB080584;SDB021313;SDB012871;SDB017824;SDB026983;SDB020481;SDB014203;SDB014001;SDB004236;SDB020722;SDB003423;SDB017825;SDB004201;SDB020746;SDB004470;SDB003471;SDB018928;SDB056682;SDB000729;SDB008830;SDB018795;SDB003425;SDB011726;SDB048300;SDB002521;SDB056753;SDB003759;SDB017632;SDB017771;SDB034253;SDB004172;SDB019451;SDB017823;SDB033864;SDB003424…
1285	RSC01262	5.102	330.073	Malvidin	Flavonoids	C17H14O7	RSM02162p	331.081	331.081	1.60082	-	-	-	-	137.05966;149.05931;151.07523;161.05899;189.09038;225.09120;227.10638;253.08606;255.10158;270.05185;285.11218;286.04721;287.05432;287.12711;301.03348;302.04123;315.04947;316.05740;331.08075	15eV and 40eV	-	15eV and 40eV	Metlin_3462
1286	RSC01263	8.004	330.074	Malvidin	Flavonoids	C17H14O7	RSM02165p	331.081	331.081	1.41959	RSM01137n;NA	329.067	329.067	0.121556	95.08582;137.05920;270.05194;286.04764;287.05463;298.04706;301.03442;302.04251;315.04953;316.05762;331.08090;331.18472	15eV and 40eV	271.02454;299.01935;314.04306;329.06628	15eV and 40eV	Metlin_3462
1287	RSC01264	7.127	330.11	Monocillin I	Flavonoids(pubchem)	C18H18O6	RSM02166p	331.118	331.117	1.41429	RSM01142n	329.103	329.103	0.400191	137.05937;149.05946;161.05949;165.06984;193.06522;210.06772;213.09096;221.05859;225.09047;253.08519;267.17450;270.05203;285.11151;313.10818;313.17984;315.04904;316.05655;331.08105;331.11725;331.19128	15eV and 40eV	149.02417;150.03204;164.04773;193.05051;196.03769;269.04507;281.04538;284.06918;285.07639;299.09219;311.09222;329.10269	15eV and 40eV	SDB074829;SDB005657;SDB047308;SDB032628;SDB004608;SDB073488;SDB052884;SDB068789;SDB068464;SDB068711;SDB071568;SDB074955;SDB000579;SDB048434;SDB068358;SDB027287;SDB002682;SDB048255;SDB011686;SDB048253;SDB016089;SDB017727;SDB048433;SDB047340;SDB003515;SDB047247;SDB003516;SDB047249;SDB009992;SDB070317;SDB076252;SDB000618;SDB047270;SDB037596;SDB053352;SDB001916;SDB047862;SDB077620;SDB006131;SDB047254…
[truncated: 3,227 more rows]
