# Supplementary material for: Expanding the Coverage of Metabolic Landscape in Cultivated Rice with Integrated Computational Approaches
Source: Genomics Proteomics Bioinformatics. 2021 Feb 23;20(4):702–14. doi: 10.1016/j.gpb.2020.06.018 (PMC9880819; doi:10.1016/j.gpb.2020.06.018)
Supplement: Supplementary Table S6 — The relative abundance data of 3409 metabolites for 59 rice cultivars [file mmc16.xlsx]

## Sheet: Sheet1
Table S6 The relative abundance data of 3409 metabolites for 59 rice cultivars
Note: CXG, The japonica cultivars grown in Yangzhou region. CX, The indica cultivars grown in Yangzhou region. *, These data were log2-transformed.
Metabolite ID	CXG315	CXG318	CXG323	CXG330	CXG341	CXG342	CXG346	CXG352	CXG358	CXG360	CXG371	CXG374	CXG376	CXG438	CXG441	CXG453	CXG460	CXG466	CXG470	CX24	CX101	CX62	CX181	CX57	CX11	CX41	CX203	CX5	CX2	CX6	CX143	CX221	CX69	CX168	CX9	CX13	CX36	CX145	CX37	CX84	CX190	CX27	CX147	CX61	CX155	CX10	CX47	CX70	CX56
RSM00002p	23.3003	22.5644	23.0348	23.4139	22.6501	23.5532	22.6125	22.9844	22.7124	23.2631	22.5598	23.4208	22.7433	23.6928	24.4265	24.549	24.3704	23.0018	22.4738	22.6573	22.4483	22.0402	24.0159	21.9075	24.6164	21.4177	21.4113	21.9559	24.0086	21.5462	21.528	21.4627	21.1471	21.0699	23.762	23.5188	21.5871	23.7243	21.9631	24.3859	21.1927	22.7916	21.8165	21.7213	20.8596	24.3228	22.6078	23.4617	22.0088
RSM00003p	24.7332	24.6289	24.6406	24.7563	24.5788	24.9224	24.7923	24.6627	24.6345	24.578	24.6106	24.5563	24.7235	24.5068	24.7192	24.5432	24.2947	24.5163	24.6691	24.5827	24.5562	24.412	24.2577	24.8029	24.5549	24.5321	24.5979	24.4572	24.683	24.4481	24.239	24.2287	24.4752	24.1988	24.583	24.8225	24.657	24.6491	24.46	24.4792	24.7404	24.4989	23.7821	24.5458	24.1757	24.7436	24.7667	24.4006	24.7938
RSM00004p	17.4097	17.388	16.9683	17.1488	16.9037	17.3142	17.1108	17.3516	17.3777	17.4017	17.1461	17.4027	17.6403	16.5792	16.7718	17.2744	16.7851	16.6065	16.5866	16.1992	16.0169	15.9922	16.229	16.1452	15.9256	15.9403	16.099	16.2995	15.4972	15.4794	15.8708	16.0333	15.9222	15.8341	15.3758	15.7715	16.1167	15.374	15.9068	15.9881	15.4972	15.4708	15.7596	15.9814	15.8806	16.0359	16.0889	16.0211	15.9126
RSM00006p	13.8118	11.2951	11.47	11.409	11.8377	11.6847	11.1637	12.9001	12.8176	14.2699	12.3566	13.3903	14.3762	13.7849	13.768	13.9497	14.1961	13.9656	14.9942	13.0638	12.0695	11.236	9.0945	16.3419	11.7814	11.0619	10.1751	8.10719	11.6709	11.1013	10.4054	15.5113	10.3899	11.5336	9.94312	10.3997	10.9841	12.1935	14.4945	15.1955	11.5534	12.8566	10.043	11.6987	11.6479	10.7845	14.0056	10.3248	10.4631
RSM00007p	15.3498	15.2527	14.302	15.3498	13.9579	15.1481	14.8292	14.2936	15.3867	14.2748	14.1937	14.2168	14.9869	16.3615	17.0395	16.8668	16.6244	16.2043	14.6183	16.262	15.5778	14.3149	15.2272	14.4775	17.0483	15.2622	15.9917	13.296	16.3812	15.4112	13.1897	14.0867	13.217	14.7599	15.9569	16.7254	15.1243	16.0748	14.9175	16.6985	14.2085	16.1503	15.7035	14.5157	13.2332	17.1261	13.8871	16.2603	15.6853
RSM00013p	20.1268	19.7088	18.2339	18.6418	19.0198	19.1551	18.6053	18.7297	18.3988	18.2958	19.0294	18.8741	19.083	20.0391	19.958	19.2013	20.1028	17.9554	19.2878	18.8332	15.8097	16.0529	17.2423	18.4228	19.5397	17.2556	16.8436	18.1018	19.1089	18.988	13.9081	15.46	15.9976	16.2551	21.4544	20.048	19.7971	17.6929	18.9504	20.2279	17.1372	19.3663	20.12	19.3715	15.4079	21.2732	18.0148	17.2063	19.6806
RSM00014p	16.4535	17.0819	16.2184	17.3191	16.0403	16.1012	16.985	17.2661	16.4917	17.0209	17.2777	17.1251	18.3817	17.1234	18.5161	18.106	17.8935	16.8329	17.1522	17.1826	16.7681	16.4258	15.4159	17.0424	17.0604	16.8196	15.8747	16.039	17.3886	16.5274	16.358	15.1307	17.0895	15.9013	17.0299	16.5926	16.8961	17.9266	16.9498	19.2386	16.2183	17.43	15.5424	16.8603	15.964	17.1734	16.3953	16.8051	16.4444
RSM00015p	20.4515	20.4549	20.3057	20.5434	20.3268	20.7828	20.3138	20.3371	20.4099	20.6014	20.3178	20.6007	20.436	21.6988	21.4161	21.7246	21.7948	21.5344	21.8791	20.0353	20.7457	20.5648	20.2422	20.416	19.9308	20.9253	20.3651	20.1724	19.7263	20.1318	20.3796	19.977	20.8032	20.0333	20.2049	20.2333	20.4119	20.242	20.3305	20.7602	20.1707	20.1045	20.2311	20.2621	20.2373	20.1396	20.5054	20.7287	20.3887
RSM00018p	16.4435	15.8611	16.86	16.7084	16.2689	16.4912	16.9605	17.0249	16.5263	16.7298	17.428	16.9132	17.6475	16.1513	17.4725	17.9421	17.5632	17.1335	17.3236	16.3733	16.4191	15.7633	14.8746	15.3105	11.3927	15.6594	16.3312	15.7792	11.3876	16.4652	15.689	17.2364	15.6748	15.8048	11.258	11.0216	15.7907	14.2592	16.1924	15.9868	16.2145	10.889	15.8747	15.8922	16.959	16.3868	15.738	15.7293	16.5691
RSM00019p	17.9466	17.9336	17.6291	17.7588	17.4771	17.9818	17.7632	17.7861	17.723	17.7509	17.5737	17.8361	17.9421	17.4712	17.2168	17.8113	17.2329	17.2239	17.1959	16.8596	16.7771	16.3207	16.0808	16.7025	16.7007	16.6181	16.7432	17.1356	16.0829	16.3412	16.4514	16.503	16.5691	16.6907	15.9862	16.1317	16.5933	15.9202	16.5855	16.7617	16.3041	16.2888	16.4898	16.5121	16.6532	16.5063	16.6528	16.7716	16.4816
RSM00020p	21.8564	21.3794	19.8061	20.3129	19.664	19.8845	21.3437	19.2627	19.0877	19.2781	20.1745	19.6005	20.7846	21.3409	20.9465	20.9197	20.3999	20.3178	19.4927	20.8573	19.9708	19.0229	19.2567	20.7756	21.134	20.3893	19.7292	20.2389	20.7409	19.1543	17.8154	19.6782	20.3047	18.665	20.3675	20.1137	19.9657	20.8528	20.2567	20.2608	19.9486	19.4501	20.4543	19.3381	17.855	20.8426	20.0722	20.8045	18.9896
RSM00021p	22.4287	22.477	22.3047	22.5378	22.5414	22.0743	22.4782	22.3752	22.6831	23.4612	22.8194	23.4897	21.8186	22.4661	23.0295	23.0537	23.13	22.3957	22.5106	22.1289	22.4264	21.9146	23.0141	22.0955	23.4925	21.9724	21.8815	21.1221	23.2738	22.1061	22.0918	21.7098	21.6516	22.3242	22.9855	23.0177	22.2638	23.0569	22.1646	22.9957	22.6085	22.5169	21.4327	21.9488	22.3068	23.3706	22.2543	22.6465	22.3009
RSM00022p	13.4311	13.334	13.8001	13.2892	13.292	13.3114	14.004	13.7675	13.4044	13.7989	13.4765	13.6294	12.9676	13.5297	13.8479	13.5659	13.5627	13.8416	13.3257	13.2327	12.4623	12.878	13.4459	14.7722	12.6191	12.7203	12.4376	13.0283	14.34	12.8555	13.0745	12.863	12.6369	13.578	12.8892	12.6404	14.2432	13.9669	13.7528	14.1261	12.8527	12.9939	14.0271	13.991	13.3795	12.9658	14.2483	12.9066	14.0243
RSM00023p	23.0139	22.5512	23.0117	23.3886	22.6246	23.5175	22.5876	23.5325	23.0213	23.588	23.0676	23.9486	23.6999	23.9556	25.3318	25.5434	25.3196	24.0576	23.4206	22.3946	22.4285	22.0177	20.4424	21.8838	24.6678	21.3985	21.3893	20.6423	23.9882	21.3124	21.5058	20.6093	21.1251	21.0486	23.6632	23.1152	21.5651	24.8447	21.9544	28.6208	21.1714	22.7833	21.5332	21.6004	20.8376	24.2995	21.5903	23.4432	21.9863
RSM00024p	13.2229	12.8904	12.8329	12.7958	12.5695	13.1107	11.3324	12.2135	13.0427	11.4617	13.4557	11.6673	12.5312	12.4192	12.5812	12.2352	12.5144	12.5391	11.9457	12.4901	15.5026	13.8037	12.5762	13.889	14.0301	13.3177	13.4674	12.1226	13.4451	12.7065	13.1877	12.4952	14.0951	13.5148	13.4325	14.3211	13.4825	13.5789	12.9102	13.1779	13.2999	13.3761	13.1312	12.2661	13.4074	13.4484	13.5803	13.5752	12.7795
RSM00026p	12.5957	13.204	11.8283	13.4296	12.8739	11.8098	13.0596	13.3733	13.2524	13.3562	13.5012	13.4375	13.4186	13.3225	12.9738	13.692	13.3775	13.4011	13.8001	12.5808	12.0937	12.7549	12.2469	13.1257	12.498	13.6503	12.6249	12.2888	12.0788	12.8764	11.9948	11.2442	12.514	11.6426	12.2084	11.9595	12.6894	13.0154	12.3032	14.7919	12.4635	13.4218	12.3525	12.4187	11.8263	11.5458	11.72	12.4866	12.5912
RSM00027p	15.5427	14.6987	15.5565	15.0601	15.1274	15.3507	14.9306	15.8961	15.3612	15.7333	15.4132	15.9951	15.5995	14.924	15.5562	14.4014	14.4213	14.9619	14.971	15.3312	15.1968	15.5179	13.9975	15.3406	14.2614	15.6014	15.7739	13.8214	14.5491	14.5074	15.7535	15.3994	15.6182	16.1059	13.8894	13.809	15.6502	14.2398	15.3753	15.1772	13.6121	14.8062	14.8317	15.767	15.2343	14.3713	14.6593	15.318	15.5061
RSM00030p	17.9089	17.9423	17.275	18.1735	16.8979	17.8407	17.0714	18.5356	18.7298	17.8545	17.5989	17.2137	17.5981	16.8936	15.8711	17.661	16.7668	17.1213	17.4744	16.313	17.6907	16.0539	16.5598	17.0002	16.2944	16.7089	17.1201	17.1788	15.956	16.1346	16.5953	16.8571	16.664	15.0055	16.1851	15.4072	16.7207	15.9141	15.9298	17.6382	16.1254	15.8743	15.6809	17.0284	17.0253	15.5886	16.4275	16.6923	16.1395
RSM00031p	17.0394	16.5356	17.4199	17.1128	17.7186	17.6928	16.9087	18.3457	18.2181	18.3053	18.0609	17.7833	18.5455	19.0956	18.1985	18.5624	17.3752	16.9459	18.1087	15.2524	15.0789	16.1346	14.7786	15.4193	16.2092	14.7871	15.9561	14.1074	16.3896	14.942	15.4473	16.5773	16.9177	14.9983	15.8873	15.4685	15.3963	16.0778	16.1119	17.0085	16.0956	14.735	14.5736	15.6025	16.1404	17.9366	16.6653	16.8016	15.0906
RSM00033p	19.4142	19.1572	19.2398	19.3346	19.1779	19.4285	19.5559	19.8767	20.0426	19.3831	19.9288	19.8254	20.1299	19.2305	20.0133	19.8929	19.7131	18.7247	19.2172	19.3563	19.5864	17.4696	20.1607	22.8934	21.0626	17.7587	19.4604	19.7437	18.1849	20.7432	17.5574	18.9598	19.0207	19.0403	20.6992	19.5526	20.0659	16.2527	17.7211	15.3542	20.1832	17.3037	21.7197	18.7903	20.1506	17.6804	23.5054	18.8627	19.3238
RSM00035p	22.5694	22.5294	22.3564	22.73	22.6564	22.7545	22.5341	22.5962	22.6306	22.6715	22.5161	22.8412	22.6433	22.5326	22.7956	22.778	22.7846	22.5157	22.7035	22.755	22.3856	22.2393	22.5768	22.3606	22.9122	22.1857	22.6029	22.5629	22.8699	22.367	22.4808	22.2975	22.3389	22.4261	22.5811	22.9274	22.4625	22.8635	22.4198	22.9004	22.0102	22.7262	22.2881	22.4148	22.5917	22.8274	22.583	22.6823	22.1704
RSM00037p	17.1611	17.113	16.689	16.8045	17.0156	17.0628	16.6874	17.275	17.162	16.9859	16.3868	16.7898	16.894	16.3541	16.09	16.1533	16.4638	16.869	17.3138	17.2165	17.5545	17.4914	16.9934	17.5829	16.9119	17.3423	17.3344	17.4768	17.2515	16.9074	17.0824	16.6269	17.2322	16.4724	16.6842	16.6556	16.9508	16.588	17.1593	17.0388	17.2259	17.2381	16.6415	17.0335	16.4429	16.3597	17.2942	17.1694	16.9816
RSM00038p	15.6434	15.503	15.4089	15.3293	15.42	15.4621	15.6744	15.8373	15.5787	15.8366	15.5316	15.7932	16.079	15.7836	15.8066	15.8404	15.8489	15.7957	15.8439	15.78	15.7055	15.7745	15.365	15.4242	15.4198	15.8573	15.654	15.5677	15.5468	15.577	15.7193	15.4033	15.3624	15.4598	15.3107	15.4345	15.489	15.6071	15.6072	15.2673	15.4133	15.8516	15.6398	15.4984	15.0385	15.4073	15.2102	15.5363	15.5867
RSM00040p	20.8493	20.0411	20.3011	20.1862	19.6422	21.1063	20.6579	20.3277	21.2999	20.6069	21.3574	20.9955	20.0113	20.7781	21.3201	20.9673	20.7269	20.7154	20.9446	19.5609	17.8195	17.4568	16.7982	17.6322	20.6551	16.2037	19.0078	16.3458	20.3895	17.9047	16.3508	16.3737	18.7622	17.8169	20.739	20.825	17.3769	19.5538	18.6761	24.4459	17.6571	18.8282	18.7323	18.2413	16.8702	21.2597	16.6758	18.6907	17.2616
RSM00041p	19.5934	19.5206	19.2331	19.5947	19.1412	19.6775	18.9173	19.3111	19.9343	19.3503	18.9286	19.2885	19.365	18.844	18.4243	18.9455	18.446	18.2464	18.8388	18.2681	19.3123	18.8128	18.4703	19.1555	19.1727	18.7209	19.0104	18.5439	19.042	17.4207	18.9294	18.9193	18.963	18.4758	17.8402	18.58	18.1701	18.093	18.9097	19.3834	19.0074	18.5968	16.9016	18.6426	18.6378	19.1317	19.2139	19.2287	17.7054
RSM00042p	24.0929	24.1184	23.931	24.2462	24.1426	24.2729	24.1267	24.0157	24.114	24.2016	24.0282	24.2622	24.2152	24.0566	24.2835	24.1987	24.2656	23.97	24.1858	24.2376	24.0889	24.0405	24.2359	23.9572	24.3952	23.751	24.2058	24.1027	24.2981	23.9485	24.069	23.7991	24.0185	23.7711	24.1877	24.4254	24.2301	24.4342	24.0199	24.4071	23.6994	24.2622	22.9125	24.0173	24.1161	24.3292	24.0431	24.4499	24.0721
RSM00043p	17.5862	18.505	20.4594	19.2073	20.53	19.8947	18.9376	20.4259	20.3481	20.5914	19.6449	20.3681	18.616	17.8362	17.6837	17.8377	18.1639	17.3445	18.9511	18.5482	18.7267	18.8498	17.999	19.762	17.6891	18.1444	18.4602	18.762	17.3442	18.6176	18.7795	19.0029	18.3155	18.5031	17.3344	17.4365	18.4417	17.6423	19.3211	17.5672	18.9925	18.4374	17.5321	18.4594	18.7396	18.2082	19.358	18.7714	18.6554
RSM00045p	13.5717	13.6192	14.3022	14.0628	14.3124	14.8351	13.792	14.6045	13.7103	14.4175	14.1773	14.1911	13.7475	12.6315	13.5982	13.3452	13.3543	13.4629	14.3708	14.377	14.6583	14.5171	14.2417	14.9826	14.6391	14.4384	14.5354	14.5638	15.0149	14.2169	14.5377	14.4594	14.6501	14.0008	14.3366	14.5309	14.1641	14.0857	14.7394	14.3267	14.3392	15.1563	14.3328	14.5319	14.766	14.3051	15.0321	14.3575	14.3634
RSM00046p	21.2899	21.3568	21.1738	21.5049	21.3867	21.4947	21.3709	21.7878	21.5671	22.0676	21.9477	22.1301	25.4272	25.2453	25.6288	25.408	25.6196	25.4948	25.6705	21.4316	21.1824	21.1997	21.4894	20.9632	21.035	21.1736	21.4257	18.026	20.6232	21.0539	21.284	21.3063	21.2665	21.0504	21.2733	21.6745	21.2422	23.9367	20.5327	20.0244	20.8717	21.5068	19.5017	21.7761	21.3055	21.5175	21.1855	21.4042	21.0669
RSM00048p	20.2705	20.2942	20.0487	20.2439	20.049	20.1686	20.199	20.0721	20.167	20.0453	19.9836	20.2353	20.1818	20.1781	19.9345	20.1248	20.151	20.0799	20.099	20.6127	20.2557	20.2063	19.9992	20.2603	20.1589	20.3077	20.1054	20.2646	20.1795	20.2072	19.917	19.9477	20.2971	19.9568	20.0607	20.1895	20.4295	19.8167	20.3822	21.0344	19.9357	20.6717	19.8052	20.3561	19.4357	20.0413	20.0886	20.3692	20.246
RSM00049p	18.2365	17.4856	18.0188	18.091	18.2733	17.9138	18.0826	17.5949	17.9485	17.6207	17.9068	17.9349	17.6538	18.6959	17.8783	18.0227	17.8086	17.3875	17.8468	17.2457	16.237	17.6317	17.1238	17.1147	16.8271	18.1827	17.0339	16.1097	17.0963	16.9368	18.0634	16.4979	19.1526	16.9581	15.9972	16.4532	17.4128	15.7966	17.4203	17.0773	17.8193	16.4727	17.1142	17.6188	17.7961	16.8554	15.4405	18.2076	17.0441
RSM00050p	21.1386	21.1531	21.5114	21.3062	21.6514	21.5443	21.1537	20.4226	20.645	20.9406	21.2072	21.5149	21.3355	20.9269	20.8672	21.0845	20.8041	20.4587	21.2951	20.4178	20.425	20.3658	20.5474	20.742	21.3269	20.045	20.4768	20.1681	20.792	20.2441	20.2068	20.8406	20.0744	20.3376	20.444	20.8973	20.4828	20.7776	20.5324	21.1547	20.178	20.627	19.2957	19.9548	20.708	21.062	20.704	21.0627	20.276
RSM00052p	19.4583	19.0384	17.3132	18.2553	17.8122	17.6628	19.0515	17.0168	16.9609	17.1901	17.9603	17.5629	18.3999	18.9486	18.783	18.6803	18.1456	18.0872	17.1823	18.7522	17.6894	17.1641	17.3683	17.9772	18.0783	18.1185	17.7307	18.1758	18.47	17.2135	16.2328	17.4965	18.1658	16.8853	18.1438	18.154	17.7799	18.4138	18.1137	18.115	17.827	17.9378	18.1147	17.7391	16.2818	18.2038	17.9486	18.4056	17.2119
RSM00053p	18.7269	19.03	17.8751	17.2975	17.758	17.1994	17.9692	19.0914	17.4724	17.6134	16.0934	17.7374	18.5707	17.809	18.1725	18.9113	18.3322	20.0106	20.1281	18.8749	18.8167	18.6692	19.914	19.2206	19.6054	18.1127	19.1859	18.5856	19.5044	20.2523	18.2732	20.0973	17.9962	21.1617	20.3705	19.7669	20.7887	19.8014	18.4942	21.219	18.7013	17.9333	18.5323	20.0362	20.8959	19.9597	18.847	18.4685	20.4458
RSM00056p	14.6791	14.7313	15.5848	15.7293	15.7582	16.5542	14.5687	15.034	16.0576	15.3868	15.7932	14.7325	13.7287	12.6975	12.736	13.46	12.5189	14.4099	14.7201	14.5105	15.5883	16.6722	12.7086	17.8909	12.1866	14.7161	15.2635	14.0715	11.7539	15.478	16.0846	16.7784	15.6527	15.0214	11.4725	12.692	17.0757	11.8749	16.5681	11.2429	16.6853	12.7071	11.6146	16.4353	15.3016	12.4663	18.1016	15.7734	13.7637
RSM00058p	14.6791	14.7313	15.5848	15.7293	15.7582	16.5542	14.5687	15.034	16.0576	15.3868	15.7932	14.7325	13.7287	12.6975	12.736	13.46	12.5189	14.4099	14.7201	12.7747	14.3024	14.1394	13.6099	14.2076	12.1137	13.6156	14.0985	14.0864	12.4336	13.0585	14.3366	14.033	14.2116	13.9518	11.6213	12.1317	13.9665	12.5272	14.2354	12.3461	14.1066	12.6568	13.2241	14.3199	14.1352	11.2398	14.4855	13.902	12.3652
RSM00060p	18.809	18.5453	17.2568	17.7913	16.5286	16.2657	18.5487	16.3696	16.9389	16.3204	16.759	16.6684	18.8262	19.575	18.3768	18.9572	18.1738	18.2086	17.555	16.2729	17.3844	17.4659	15.5225	16.1852	16.8045	18.2854	16.2426	15.8759	16.5114	15.4146	15.522	16.2092	16.3901	16.3089	15.8838	16.1964	15.207	15.6392	18.1516	17.6363	16.1778	14.8572	16.3076	18.3727	15.4614	14.8419	17.7659	17.1305	16.2374
RSM00062p	20.295	19.626	18.3286	19.2131	18.1913	18.4401	19.8327	18.27	18.0756	18.2034	19.1385	18.3805	20.0357	19.6436	20.107	20.1356	19.5294	18.5431	19.1485	19.4256	18.5106	17.5712	18.0556	19.0428	19.6202	17.6209	18.211	17.34	19.1679	17.4917	16.3947	18.0492	19.2823	17.1818	17.5274	18.4581	18.3716	18.8777	18.686	20.0268	18.3992	18.086	18.3764	18.6354	16.3665	19.0695	17.1505	19.8123	17.2689
RSM00064p	22.9649	22.5946	23.553	24.1081	23.5084	22.7676	22.4712	23.0692	23.4308	23.4729	23.0863	23.6052	23.0128	23.8417	24.7216	25.0291	24.7904	22.9345	23.8441	22.674	23.1221	21.694	23.9869	22.4938	25.8622	22.6157	22.5633	21.6001	25.4014	22.3532	20.946	22.3182	22.7497	21.9896	24.0825	23.9537	22.027	24.6028	22.4978	24.6504	22.2447	23.205	24.2241	22.7058	19.7848	24.656	23.1245	23.8245	22.8066
RSM00065p	19.3725	19.3663	19.487	19.0806	18.7466	19.5447	19.1194	19.0284	18.679	18.9192	19.3109	19.233	19.6361	19.3064	18.5702	18.0328	19.0747	18.3309	18.4738	20.4484	20.1194	18.8754	18.65	19.7036	20.9761	19.3218	19.8654	18.5621	20.1331	17.7766	18.8138	19.9087	19.1505	18.762	20.0313	20.7445	19.6931	19.0951	19.0854	21.1902	18.6692	19.669	18.758	19.6438	18.572	20.4938	18.6823	19.5236	19.3895
RSM00066p	18.0125	18.0968	17.7618	17.8704	17.4201	17.603	18.0573	17.3982	17.3965	17.5271	18.0315	17.6134	18.3238	16.8159	18.3264	17.0641	17.9208	17.935	17.7469	18.4814	17.8818	17.9444	17.335	18.0549	18.4507	18.1342	17.8489	17.8771	18.4581	17.6964	17.1653	16.7874	17.7499	17.6071	18.2604	18.7975	18.1754	18.7214	18.245	18.7331	17.2265	18.1489	17.0654	17.3705	17.2282	18.5415	17.2195	18.1549	17.5286
RSM00068p	13.3229	13.2949	12.1564	11.3158	11.8788	11.8039	12.846	11.5373	11.6397	11.0167	12.0458	11.7126	12.2964	12.9386	14.1082	13.8612	11.7432	13.526	12.9514	13.3562	15.1002	16.059	11.2061	14.1861	12.5866	15.3506	13.3675	13.1225	12.3431	12.5006	13.1397	11.9657	15.3191	15.1369	12.54	12.7469	13.0409	12.5331	17.3872	12.3933	14.1001	13.919	10.8391	17.0857	12.5045	12.1556	17.4952	14.7821	12.8376
RSM00070p	17.5003	16.8825	17.4237	17.6478	17.4704	17.3707	17.6257	17.6553	17.564	17.4553	17.3978	16.9782	17.2306	17.9713	17.4147	17.3741	17.6901	17.3631	17.609	17.3545	16.7411	16.7013	17.2508	16.9548	17.3377	17.301	17.079	17.1099	17.6073	16.7758	17.309	16.5774	16.8509	17.1727	16.8097	17.2153	16.9145	17.0394	17.0992	17.5068	16.8409	17.2319	17.2753	17.2154	16.5795	17.1923	16.7511	16.9642	16.9742
RSM00073p	14.9455	14.8742	16.7822	15.6564	17.2105	16.8195	14.9537	17.089	16.3914	17.3317	16.5713	17.4825	16.9492	15.2762	15.6429	16.0795	14.8269	15.6503	17.8451	13.7066	15.0085	15.0309	12.0228	15.7921	14.088	14.3468	13.9385	12.9859	14.3242	13.1943	14.9152	15.1283	14.7394	13.928	12.8753	13.5864	13.7631	12.8498	15.7999	13.6976	14.872	12.8174	12.2428	14.0058	14.3709	14.0883	16.2753	15.2952	13.1425
RSM00074p	22.2654	22.4938	22.6971	22.3858	20.828	23.267	21.5563	21.5393	22.6198	24.3804	21.2632	20.6993	22.9598	22.1588	20.944	21.7765	21.5079	20.8681	22.6124	21.1276	22.4544	21.7771	21.2104	22.1631	24.2058	21.2065	24.1757	23.781	23.9216	24.3122	24.9436	22.4564	22.1737	20.886	23.9978	23.0935	24.3785	20.9227	21.0897	20.1049	24.6251	21.8234	24.1367	24.3946	21.6988	24.1914	21.977	20.4482	21.3717
RSM00075p	18.3421	16.9168	17.6595	18.3774	17.0405	17.8618	18.248	17.6331	16.6379	18.1213	18.6536	17.6022	18.874	18.0082	20.7163	20.8302	20.1789	19.438	19.758	18.4934	17.553	16.9721	19.3759	17.0023	20.2686	17.0114	17.043	15.8804	17.518	18.3913	16.8285	16.0718	16.6594	16.0419	20.9121	20.7244	16.579	21.7909	16.1739	22.1747	16.9332	18.128	18.8766	18.6876	15.7353	21.8833	16.6329	19.0498	17.0847
RSM00078p	14.6972	14.1606	14.6536	15.2412	15.2038	14.8013	14.8328	16.2232	15.2056	15.7727	16.0386	14.0031	16.1446	14.9234	16.1996	16.6666	16.2988	15.3911	15.9883	17.9297	15.1298	15.1224	14.2309	17.0801	16.5859	14.9884	14.8973	16.1567	13.433	15.3859	14.5706	15.2786	15.3083	16.4039	13.8403	17.2133	15.0127	16.647	13.8447	17.4699	14.9333	15.0043	14.8005	13.5916	15.8974	15.1993	13.9124	15.4034	14.156
RSM00079p	17.9997	18.3438	18.7324	18.6225	19.5079	18.619	17.9902	18.8671	18.5586	19.1891	18.2461	18.881	18.0423	17.6192	18.1186	18.1584	17.6819	16.9174	17.8771	18.0364	17.845	18.5895	17.5667	19.4457	19.345	19.0895	18.5221	16.6094	19.4199	17.7289	17.8447	17.5527	17.7007	16.9478	18.9981	18.1627	17.3401	18.0911	19.5276	19.1039	18.9562	18.9875	17.7423	17.5546	16.112	19.1145	20.3661	18.6477	18.0042
RSM00081p_RSM00082p	16.9038	16.6448	17.873	17.2329	17.2892	18.1575	16.9383	18.2088	17.3409	17.8714	17.5574	17.924	15.1697	12.4254	13.5364	12.3637	14.6007	14.2263	16.138	11.287	13.3074	10.6449	11.9578	11.4079	12.4687	11.6112	11.3475	11.2961	12.8001	11.6078	10.6862	14.6878	10.8236	10.742	12.2667	12.3075	10.8871	10.6644	11.3016	11.6223	10.638	12.0718	9.99636	11.7181	10.9947	12.4818	11.7039	10.6765	10.6428
RSM00083p	16.8758	17.4698	17.8177	16.893	18.2715	18.0607	16.4913	18.4358	17.897	18.2672	17.6542	17.9263	16.9201	14.5707	12.9679	13.9772	13.2886	15.3421	17.4925	15.4189	16.9231	17.1176	14.1645	18.2885	12.7731	16.447	16.107	16.3033	13.6932	16.0205	17.0329	17.7592	17.0585	16.1357	12.8988	14.0181	16.986	14.0602	17.4739	13.8289	17.2535	14.2797	14.1799	17.1041	16.9387	12.9305	18.4805	16.7053	14.6564
RSM00084p	20.7193	20.7407	20.7073	20.7391	20.7214	20.7821	20.7812	20.6811	20.7317	20.6239	20.7839	20.7175	20.6824	20.6078	20.6657	20.6787	20.7279	20.7033	20.6967	20.7594	20.7323	20.7212	20.724	20.8594	20.7175	20.7981	20.6687	20.7462	20.7792	20.8235	20.7152	20.7549	20.7653	20.6859	20.8001	20.8169	20.7981	20.7547	20.7527	20.8304	20.6647	20.7182	20.6683	20.7312	20.6023	20.7818	20.7823	20.7858	20.7919
RSM00085p	21.9284	21.4995	21.7775	21.1069	20.7306	21.3055	21.3904	20.9989	21.5583	21.2306	22.2634	20.4327	21.3116	22.9406	23.1698	22.4099	22.1326	21.5553	21.9306	18.8289	19.6807	18.1769	17.075	17.9563	17.8964	18.3019	20.5039	18.9771	17.5233	18.7142	17.6734	17.4914	20.4725	18.0035	18.1864	18.1837	18.4658	17.8715	19.7516	18.5939	18.113	18.6052	17.086	18.0353	16.6496	17.2217	17.2152	20.6356	18.3663
RSM00086p	16.3276	16.2465	16.7804	16.3126	16.995	17.1777	15.702	16.1136	15.9002	16.5899	16.4626	17.1799	16.2926	15.2391	15.9594	16.0006	15.2377	15.59	16.2497	17.3108	17.3304	17.5994	16.8445	18.0149	17.0773	17.582	17.5264	17.0774	17.0002	16.4929	18.0432	17.9095	17.9809	17.2488	16.5705	17.0935	17.6841	16.7963	17.7552	17.3082	17.9087	16.4488	17.3234	17.3871	18.356	16.5866	17.637	17.4943	16.8525
RSM00088p	19.7359	18.9483	18.5318	19.1071	18.4984	19.8539	19.0983	19.0733	19.1258	20.016	19.2988	19.0723	20.8043	19.8588	20.0106	20.4167	21.5553	19.4785	21.256	19.1053	19.7663	18.7049	18.3606	18.7187	19.7981	18.4935	19.4064	18.1925	19.6646	18.4328	18.1814	17.8999	18.3959	19.3034	19.3096	19.7689	19.003	19.0986	18.7781	20.9223	18.0523	19.3006	17.6212	18.6012	19.4305	19.5842	18.3245	19.703	18.6651
RSM00089p	22.6619	22.6231	22.1352	22.2071	22.9697	21.8268	22.1951	21.37	20.1727	19.5899	21.7847	20.3114	22.2623	23.0266	22.5191	23.139	21.5895	23.5372	22.9871	19.1335	19.9508	19.72	19.8619	20.3655	19.2352	19.7032	19.188	20.0292	19.0019	19.9216	19.7541	19.6835	19.5496	19.3068	18.9845	19.589	19.4027	19.7123	19.4701	18.1084	19.8667	19.4778	19.4401	19.1754	19.4375	19.0608	19.6692	19.6025	19.3071
RSM00092p	19.0127	18.9189	18.6892	18.8289	18.7177	18.8599	18.9127	18.6926	18.7883	18.7018	18.6689	18.9315	18.8227	18.7704	18.628	18.7587	18.8953	18.7408	18.7463	19.2112	18.7724	18.7742	18.6114	18.8007	18.9108	18.9317	18.6469	18.9184	18.8019	18.8984	18.4605	18.6808	18.807	18.47	18.8006	18.9369	18.995	18.5156	18.9746	19.528	18.3321	19.2871	18.4411	18.9458	18.017	18.7317	18.6881	18.9237	18.8562
RSM00093p	22.4974	23.5237	23.3483	23.6473	23.5408	23.7215	23.5443	24.0122	24.0292	24.2791	23.969	24.2196	24.716	23.3818	24.4368	24.0468	24.4416	28.638	28.3493	24.0834	23.3346	23.1819	22.4593	23.5512	23.8886	22.4454	23.5569	21.985	22.6824	21.8738	23.3765	23.1354	23.3794	23.5493	22.8371	22.1126	23.8136	22.7553	22.8707	33.4973	23.0332	23.5305	21.0559	20.7078	23.7362	23.0749	22.7946	23.6374	23.7283
RSM00094p	19.6634	20.6283	20.5699	20.8008	20.8163	20.9651	20.7843	21.3356	21.33	21.0558	21.2363	21.4996	21.382	20.9926	21.3809	21.2905	21.3773	20.5153	20.8681	20.7475	20.6077	20.4385	20.4414	20.8785	21.1359	20.3326	20.8668	20.8604	21.0683	20.407	20.6558	19.6073	20.712	20.3812	20.731	20.8095	20.9691	20.3353	20.9383	22.064	20.3138	20.7651	19.454	20.3844	20.7042	21.0379	20.7794	20.9587	20.8319
RSM00097p	15.2399	14.2114	14.052	14.3868	13.9339	16.0359	14.2827	13.8939	12.3701	13.0835	12.8932	13.0968	13.8179	13.3408	15.8118	15.23	15.4187	14.8498	13.3871	11.7518	12.4054	12.2742	13.0434	12.2841	16.3158	12.0104	13.6255	11.7563	16.2757	13.3788	12.0863	11.0028	11.3309	12.8036	15.9433	14.224	11.1648	16.1889	11.6635	14.6394	12.3609	13.6241	11.4867	12.0149	11.2673	16.8355	11.5908	13.1501	10.7323
RSM00098p	18.8862	18.6479	19.1767	19.2643	18.5779	20.3754	18.4565	18.0341	17.7942	18.6005	18.1554	20.7006	19.5124	20.5217	18.8483	20.6919	20.3227	22.4582	21.173	16.3784	17.3949	17.4745	17.5318	17.4567	18.0698	17.2023	16.6374	17.5038	19.3476	15.9261	16.9372	17.116	17.008	16.8162	18.5936	16.9614	17.0673	18.9118	19.1059	17.5699	16.9193	16.4756	16.6995	16.8645	16.5727	19.5356	17.5547	17.4384	15.8037
RSM00101p	17.5989	17.6828	16.214	18.2437	16.2425	18.5503	16.3441	17.2915	16.2721	16.3411	16.3697	17.5217	17.3724	17.6352	19.9932	22.4277	18.4516	18.3098	18.1422	18.1476	17.9042	17.4089	16.9424	18.3526	20.9409	16.9159	17.1168	19.7498	19.2798	17.4141	19.0167	18.0954	17.8649	17.9726	19.2556	18.1584	17.7807	20.7532	17.9333	21.4042	18.6474	17.7276	17.5791	18.0254	17.9536	18.3836	17.8053	17.8392	18.4012
RSM00104p	21.786	21.3128	21.1251	21.2513	21.3351	21.1562	21.8086	22.2527	20.2724	21.976	22.4691	22.0147	23.0328	23.3684	22.539	23.2664	22.854	22.0021	21.7874	21.7565	21.505	20.8422	19.8996	20.3328	20.9186	21.2344	21.7632	21.2631	20.504	20.2512	20.7105	20.5924	21.1687	21.4981	20.0125	20.6429	21.4572	20.0366	21.2895	22.0121	21.5733	21.1244	20.0302	20.6449	20.6921	21.3908	20.2669	21.266	21.6625
RSM00105p	17.3099	16.5307	16.3451	16.8721	15.86	15.8275	17.3035	15.8238	16.9076	16.3583	16.7646	17.5571	17.6431	16.5314	17.2848	16.9676	17.2183	17.2103	17.6432	16.9748	16.5147	15.4529	15.7552	15.0927	15.6422	15.4883	16.5135	13.4913	16.1585	15.4978	14.8827	15.8054	15.82	16.4366	16.2614	16.2502	16.1366	14.6657	15.6085	16.9245	15.8176	16.4283	15.2455	15.2555	15.8548	16.313	15.2267	15.982	15.8962
RSM00109p	14.559	15.3768	17.4101	14.6234	17.4167	15.1143	16.1872	17.672	17.7544	17.1715	14.7211	15.4911	16.3413	13.6482	14.4937	13.3986	14.2423	15.3356	17.7023	13.9915	15.6073	14.5594	11.2356	17.3797	13.5883	14.886	12.7037	15.6233	12.6722	15.0633	15.2479	16.295	14.1956	15.3739	13.072	12.5123	14.9475	13.4515	15.0504	12.8724	13.9747	13.6622	13.8819	14.4753	13.9782	13.995	15.7906	14.9062	13.9983
RSM00111p	21.8441	21.374	19.7485	20.5571	20.0669	20.1971	19.3184	19.7776	19.5899	19.2494	20.1554	19.6945	20.8	21.2618	20.9538	20.8247	20.3802	20.3363	19.5696	20.1533	23.4178	19.1725	19.0162	20.7309	22.7212	20.435	19.8255	23.4007	23.7885	19.3446	18.3026	19.5579	21.0071	18.8712	20.4135	20.2686	19.8831	21.2758	20.1856	20.1472	19.9784	19.7292	23.3615	19.6163	17.9933	20.4746	20.1306	21.4351	19.1867
RSM00113p	19.1712	16.4429	15.0439	16.3294	14.9596	14.8528	17.1484	20.0097	19.2375	17.4022	15.7041	16.1744	19.0326	18.6942	20.0467	18.5981	15.9145	15.3126	19.3024	15.1877	15.6555	16.5864	16.1939	17.334	15.2545	16.107	15.5231	16.7111	15.5809	15.9527	15.4431	12.6796	16.7557	15.9578	16.8578	16.0923	15.6806	16.7281	16.502	16.4009	16.4114	15.3683	13.9808	16.5459	15.546	16.953	16.8247	16.8883	17.0274
RSM00114p	22.0964	22.1969	22.4662	22.0878	21.804	22.894	21.8129	21.2388	21.8439	21.9991	21.2617	21.8944	22.2447	20.3602	20.3537	20.6685	20.6716	21.0998	21.7932	21.359	21.783	21.6705	20.1545	21.922	20.8161	21.7071	20.931	21.5165	20.8552	22.0856	21.4138	22.2699	21.0799	22.1649	21.7565	20.8599	24.222	20.9953	21.711	24.4502	21.3283	20.8229	19.494	24.8797	21.772	21.2877	21.7775	21.6463	22.6539
RSM00116p	16.9961	17.1491	17.4892	16.9715	18.1863	17.0771	16.5449	17.0347	17.6862	17.0781	16.5618	17.7828	15.786	14.4012	15.3018	15.243	15.0289	15.3267	17.6003	15.7534	17.0875	15.8075	15.2411	18.0602	14.4966	15.8285	16.5073	15.7703	14.4313	16.3741	16.9365	16.5946	16.1297	14.935	14.8359	15.3187	16.9031	14.9607	16.6371	15.1275	16.6136	15.0454	15.4114	15.9586	16.3508	14.2172	17.6866	16.0351	15.1051
RSM00117p	13.8493	13.4832	13.4268	13.6841	14.2178	14.3841	14.7947	13.9294	14.295	14.3948	14.346	14.388	14.2942	15.1574	15.1393	15.5255	15.5714	14.9442	14.337	16.038	14.1926	14.3905	16.208	15.7544	16.1364	14.7032	14.3287	15.493	16.3395	15.7917	13.9781	14.7204	14.4133	16.0552	15.5575	16.0977	14.7259	16.2084	15.6758	16.4182	13.5089	16.6156	15.5158	15.3795	15.4823	15.6121	15.1223	14.3159	15.8221
RSM00118p	16.5333	16.5771	16.6233	16.9542	16.6799	17.2692	17.032	17.3145	17.3454	17.4768	18.0085	17.3945	18.5158	17.8528	20.3736	20.2614	20.226	18.5529	19.4595	16.0117	16.0051	15.5655	13.6372	15.1586	16.9515	15.6054	15.4266	14.5089	16.933	14.9163	15.175	14.4861	15.7338	15.3617	18.0777	17.1724	15.8613	20.3119	16.4583	20.3287	15.1087	16.9193	15.2627	15.8616	14.2415	18.6786	15.235	17.3595	16.1566
RSM00119p	17.9864	17.3062	17.7427	18.4495	17.4495	18.8126	18.6909	18.2773	16.9584	18.3442	17.7324	18.1649	17.1127	18.1176	17.4797	16.7257	17.2356	17.531	16.1183	16.9985	16.7752	16.4511	15.5872	15.9847	16.4993	16.6046	16.8375	16.9409	15.6365	16.3878	16.0548	15.528	16.5083	16.0925	15.8063	16.2679	16.4155	16.0126	16.1542	17.4995	16.4706	16.1126	16.1793	16.4513	16.1165	16.6401	15.955	16.8022	17.1067
RSM00120p	16.3241	16.1443	14.9142	14.7436	14.2958	15.635	15.3913	15.9558	14.7407	15.4146	14.6453	15.1545	14.3085	14.2675	16.8104	15.1802	15.5883	15.4108	15.6261	15.9457	16.3364	15.5427	15.2204	13.6988	16.548	15.4967	16.0149	14.5193	15.7791	15.6169	14.7726	13.4199	14.398	15.0969	16.7715	17.8516	15.5318	17.064	15.1992	17.2815	14.9637	15.7379	14.5267	15.9488	14.3562	16.9867	14.7675	16.8904	15.9584
RSM00121p	19.8232	19.9604	19.5785	19.523	19.8927	19.0793	19.0344	19.5454	19.4139	19.2582	19.0017	19.6865	19.6042	16.3114	18.2166	18.6494	17.4624	18.2497	20.3738	18.4256	19.698	19.5839	19.0039	19.7671	17.8425	19.191	19.1078	18.8676	17.39	19.4127	19.4046	19.7653	19.8074	18.4671	18.1621	19.5146	19.8098	18.0484	20.1981	19.3259	19.568	17.936	17.9752	20.0839	20.456	18.3085	20.1241	19.4628	19.1884
RSM00123p	16.9275	16.6473	17.4783	17.9067	17.3459	16.6857	17.6291	17.2218	17.495	17.4215	17.9294	16.9653	18.1598	17.9267	19.9553	19.9116	19.5951	18.1338	17.2178	18.8826	18.2466	17.1971	18.4801	18.0177	19.2771	17.5528	17.5856	15.912	17.8753	14.3706	17.5775	16.7403	17.118	17.3152	18.4846	18.8437	17.8172	18.3054	17.8121	18.392	17.6816	19.0402	17.2432	16.1098	16.4439	19.7582	16.8747	18.2478	18.0993
RSM00124p	20.8713	21.2721	21.2138	21.1296	21.1354	21.0148	21.1328	20.9452	21.0361	21.2717	21.5698	21.4576	22.0108	21.5161	21.7861	21.8007	21.7149	21.1499	21.2797	20.9222	21.0085	20.73	20.2258	20.4342	21.1631	20.7016	20.7584	19.5822	20.7938	20.3469	20.0456	19.6223	20.2525	20.7435	20.5324	20.9915	20.4851	21.2005	20.5726	21.5726	20.2794	20.7987	19.7492	20.7002	20.2661	20.8363	19.5727	20.7	20.7908
RSM00125p	21.18	21.165	20.9732	20.6776	20.6607	21.3484	20.8857	21.1397	21.4526	21.1443	20.9266	20.9392	21.5087	21.0876	21.0664	20.8481	20.8716	20.9597	20.3654	21.263	22.7359	22.336	21.489	21.5783	21.9734	21.9036	22.0483	21.6087	21.9259	20.5858	22.0621	22.866	22.2255	21.7762	21.0703	21.7124	21.2885	21.0374	21.0413	21.398	21.9672	21.4178	20.689	20.9571	21.5321	21.4164	21.3638	22.3276	20.7428
RSM00127p	24.0625	23.2798	23.8141	24.1576	23.5288	24.2022	23.3792	23.7544	23.4957	24.0432	23.3228	24.1845	23.4631	24.3693	24.9424	25.1116	24.9303	23.6592	23.2341	23.396	23.1516	22.8012	24.5081	22.7249	25.3108	22.2654	22.1597	22.7462	24.692	22.2853	21.305	22.1921	21.9976	21.7523	24.4703	24.2142	22.3225	24.4454	22.731	25.0352	21.9828	23.5738	22.5275	22.5209	21.5703	25.0161	23.377	24.2053	22.7649
RSM00128p	15.8672	15.9279	15.5468	15.6137	15.4102	15.4441	15.7977	16.2826	15.7172	16.0721	16.6446	16.0797	16.7337	16.7298	16.2327	16.9392	16.383	16.1897	15.9703	16.1925	16.2625	15.3041	14.4036	14.8053	15.5886	15.7408	16.5606	15.8455	15.0819	15.2306	15.2879	15.7328	15.9533	16.124	15.7775	15.5775	16.0315	15.6207	15.6926	16.4666	16.3433	15.5981	15.4095	15.6822	15.1545	16.0289	15.4869	16.0338	16.3023
RSM00129p	15.4358	15.662	14.3565	15.1022	15.3233	14.8268	14.9872	14.5967	15.2591	14.607	14.3308	14.6407	15.9458	13.3037	13.8483	13.9672	14.2978	13.9329	14.867	14.4461	15.4244	15.4394	14.9096	16.3947	14.51	16.0965	15.2847	15.0992	14.3703	14.8783	15.1652	15.1959	15.4781	14.2032	13.7936	14.6034	15.5775	14.4235	15.109	14.9898	15.1388	14.5077	14.2998	15.3561	14.791	13.3966	15.8524	15.2127	14.4359
RSM00130p	17.5301	17.5998	16.8116	17.7853	16.6495	17.5345	16.6922	18.0046	18.2484	17.4028	17.2435	16.828	17.3315	16.6419	15.5772	17.0395	16.4391	16.5898	17.2807	15.7974	17.1485	15.5858	16.0314	16.2284	15.7636	16.4009	16.534	16.5902	15.2563	15.8959	16.1493	16.3746	16.129	14.5573	15.6967	15.0486	16.4188	15.2797	15.5711	17.1605	15.5945	15.5109	15.3562	16.3951	16.4448	15.3126	16.0872	16.3255	15.7317
RSM00133p	13.3036	13.0435	14.5	13.7019	14.4421	14.5661	13.1748	14.8525	14.0164	14.9343	13.6847	14.5001	13.3838	13.407	12.9912	13.4616	13.0895	12.8143	14.6159	12.4681	14.3022	13.9843	12.8226	15.4354	13.5421	13.4298	12.9176	13.5153	12.6932	13.5274	13.8898	14.0181	13.7395	13.486	12.6978	12.2586	13.5583	12.8868	13.712	12.0362	14.4598	12.6003	12.5374	13.6914	13.6131	12.7625	14.5935	13.8087	12.6259
RSM00134p	15.7508	16.2457	17.1782	16.6698	17.4984	18.1827	16.3242	17.873	17.1264	18.6675	16.7791	17.7503	16.2099	16.775	16.9211	16.4482	16.5697	16.0096	17.1246	15.7749	16.3872	16.2713	16.1682	17.49	16.5196	16.2935	15.9858	16.3231	16.2794	16.0023	16.0591	15.8678	16.3232	15.7232	16.0945	16.0572	16.5854	16.5253	16.9291	15.4514	17.0402	15.6923	16.6127	16.6505	16.0843	16.6665	17.1058	16.4923	16.1698
RSM00137p	19.555	18.9889	17.3256	18.9546	16.8524	17.2608	18.0454	17.0948	17.6692	16.5192	18.0081	17.4188	18.0436	18.6221	18.6945	19.4	19.2161	19.0525	17.0856	17.7866	17.5855	17.7691	18.5431	16.3679	20.3489	18.1205	17.4611	16.3759	19.2429	16.0595	17.5625	17.1573	16.9412	16.5781	18.2158	19.0562	16.745	19.9621	16.8562	19.5056	17.1334	19.1243	16.2284	16.4808	16.1683	19.859	16.0145	18.3644	17.8498
RSM00139p	13.7528	13.7964	14.0301	13.7042	14.3791	15.4207	13.7524	14.5843	13.1215	14.5543	13.613	14.7294	14.4578	14.6423	14.4618	13.5487	14.8709	14.2739	14.465	15.8026	14.9531	14.8744	14.8541	15.0158	15.5858	14.8085	14.5213	14.966	15.7458	14.9519	14.6863	14.3881	14.7387	13.8789	15.363	15.4206	14.5315	14.9497	14.4518	15.1921	14.5407	15.7808	14.3793	14.9341	14.0645	15.1932	14.8937	14.7919	14.7163
RSM00141p	15.2137	14.9945	15.7555	14.9402	15.8168	16.7168	15.0132	16.2675	15.5059	17.1388	15.3789	16.0426	15.0393	15.301	15.406	14.3253	15.3901	14.7311	15.7276	14.1997	14.9463	14.6279	14.5525	16.0182	14.8494	14.7897	14.4734	14.8225	14.5465	14.3952	14.5919	14.355	14.8585	14.1318	14.7898	14.6113	15.0311	15.0012	15.4241	14.1343	15.4915	14.2552	15.187	15.0631	14.5812	15.2372	15.6819	14.8803	14.5525
RSM00143p	20.4298	20.0351	20.4235	19.9771	19.9554	20.4816	19.5486	18.7842	19.5982	20.3166	18.8799	19.8964	19.76	19.554	20.6081	20.0413	20.4526	19.3788	19.8014	19.0498	18.5989	17.5012	18.9484	19.2833	19.7597	18.0427	19.099	18.5269	19.0358	18.6338	19.3302	18.3639	18.8014	18.0194	18.4663	18.8864	19.8514	20.2535	18.8291	18.593	18.9943	18.2997	17.7634	18.8151	17.1823	20.3906	18.9329	19.1348	18.1996
RSM00145p	18.3175	17.2498	18.4442	18.4183	18.4631	19.2442	17.734	19.1369	18.5893	19.0889	18.5459	18.8103	18.1998	17.8179	17.5444	18.3463	17.381	16.2833	18.0507	15.6065	17.0443	16.7738	15.3606	19.034	16.645	16.4939	16.2207	14.2684	14.6248	15.914	16.8721	19.0137	16.3273	15.5272	16.7629	15.7558	16.184	18.5152	15.2273	17.6349	16.5	15.8852	16.5394	16.0431	17.1141	16.7225	17.1484	16.5519	16.179
RSM00146p	10.8657	15.1087	10.5944	16.6148	10.8877	13.8675	12.0967	10.9403	11.4087	16.5303	13.4466	11.944	15.1218	17.991	17.0741	17.0093	17.6138	17.6013	14.696	13.8466	12.7643	13.9497	17.8595	13.463	18.0693	12.8391	17.7194	13.5528	19.7845	17.5535	15.9487	12.9002	18.0655	15.9501	17.9514	17.9161	16.3763	18.9777	18.3519	17.948	14.7924	13.8163	15.203	12.3468	15.059	17.5442	12.0041	17.6544	13.6005
RSM00148p	15.4487	15.2037	15.349	15.491	15.8499	15.4086	15.2604	15.8694	15.301	15.9522	15.0596	15.4121	15.3158	15.5567	16.3634	16.1856	16.2705	15.2762	15.7564	15.4652	15.9389	15.3333	14.8577	15.6166	17.0362	15.1748	15.8436	14.7024	16.5697	15.0177	15.4043	13.8231	15.2881	14.4912	15.0715	15.7	15.9713	15.189	15.1298	19.0976	15.5459	15.638	15.1575	15.2883	14.4254	15.8101	15.2046	16.0194	15.921
RSM00149p	18.8119	18.2582	19.0967	18.5219	18.9872	18.8855	18.5092	19.0758	18.6071	18.665	18.8147	18.8998	18.2702	17.973	18.209	17.9481	18.3518	18.1607	18.6032	19.0425	19.0136	19.0095	18.5893	19.3116	18.8908	18.9475	19.0796	19.1558	19.4691	18.6457	19.1218	18.9852	19.1573	18.3825	18.8711	18.9462	18.5589	18.5851	18.9748	18.861	19.2821	19.4457	18.6631	18.6248	18.9626	18.633	19.2275	18.9484	18.6608
RSM00150p	15.4167	15.4414	15.5681	15.4063	15.4261	15.6064	15.4108	15.3354	15.4871	15.3974	15.4041	15.5326	15.3796	15.1906	15.4992	15.3251	15.3549	15.5287	15.3671	15.3859	15.6241	15.4768	15.4628	15.4999	15.4432	15.5128	15.4399	15.4694	15.5536	15.5652	15.4083	15.3689	15.5127	15.429	15.4445	15.5415	15.4917	15.4186	15.4822	15.5341	15.5063	15.4614	15.5074	15.4247	15.3457	15.3891	15.4926	15.4265	15.5234
RSM00152p	21.9062	21.8299	21.6168	21.8189	21.7284	21.7346	21.7478	21.5904	21.7579	21.619	21.6182	21.7917	21.79	21.6552	21.5043	21.6543	21.7337	21.5514	21.6201	22.2102	21.7725	21.893	21.5065	21.7199	21.8602	21.9211	21.5365	21.9995	21.7716	21.8157	21.4171	21.3761	21.9537	21.3982	21.6008	21.6373	21.8081	21.4042	21.9032	22.5355	21.3351	22.2048	21.4255	21.9191	20.9268	21.3815	21.6509	21.9779	21.6558
RSM00153p	21.144	21.1007	20.7372	21.2277	20.2825	20.267	21.4399	21.5177	21.6978	21.4587	21.412	21.2885	21.0758	20.9884	21.5962	22.1201	21.9119	21.2988	20.9801	20.2274	21.3894	20.9363	21.0489	20.9997	21.2088	20.8512	20.699	21.5721	21.3217	21.2913	21.1809	20.2782	20.4728	21.5772	21.1755	21.1062	21.5498	21.7444	21.0011	21.1342	21.9593	20.887	20.1543	21.0596	21.2382	21.3762	20.8209	20.8623	21.463
RSM00154p	19.0654	18.6585	18.3049	18.8102	17.8136	17.7792	18.7917	17.3494	17.9627	17.8893	17.9755	17.972	18.6342	19.9129	20.3034	20.2166	20.2084	19.4208	17.8638	19.4091	19.2094	18.5085	17.973	17.6347	20.3313	19.1303	18.8982	17.892	20.0165	18.8604	17.9061	17.035	17.7802	18.1034	20.338	21.0683	19.2422	19.7368	17.9794	20.0082	18.1872	19.2826	19.4197	18.74	17.1454	20.4547	18.3619	19.541	19.0483
RSM00155p	21.9139	22.0201	21.3072	21.232	21.3814	20.9084	21.1865	20.9131	21.449	21.1645	20.7197	21.3329	21.5274	21.4878	21.4672	21.3405	21.6708	21.7589	21.5651	22.0327	22.0904	21.8736	21.4141	22.1567	21.124	21.8094	22.3219	21.572	21.1076	22.2215	21.5142	21.5469	21.8659	21.8817	21.3975	21.8292	21.2475	21.2794	21.9331	21.6695	22.4155	22.1924	20.7252	22.2071	21.9033	21.1354	22.4463	22.0601	21.5661
RSM00156p	10.2816	9.9919	9.69326	10.0189	9.70333	9.49235	9.78776	9.83505	9.39981	9.32128	9.76258	10.0299	9.88613	9.35983	9.79999	9.68763	9.67617	8.88467	9.72488	8.87232	9.5766	9.01119	9.0003	8.49903	8.11981	9.0523	9.62549	6.50902	7.95281	8.86089	9.39352	9.10538	10.0926	9.15283	8.9426	8.82224	9.66988	10.4606	9.47938	11.6137	9.48284	9.35116	9.25612	8.60197	9.21021	8.92942	8.36298	9.59585	9.17106
RSM00158p	15.5084	14.0165	13.7215	14.6512	14.2747	14.5846	14.4879	15.9268	16.7049	14.7721	15.353	14.9334	14.5748	15.2637	16.173	15.2203	20.4115	15.3252	14.5007	14.1667	19.7932	15.5989	14.2049	15.0195	18.0974	14.5225	15.1434	18.4392	15.6267	14.5993	14.3131	14.0821	14.4307	12.8728	15.1689	15.4896	15.5395	16.9627	14.7421	15.4225	13.8001	15.8658	13.8075	14.3992	14.1787	16.3323	14.1513	14.014	15.432
RSM00162p	16.5137	17.5328	15.3093	19.3468	16.0704	15.6031	19.7538	15.3037	17.1783	16.0868	15.7482	18.0057	16.3446	16.146	16.9132	16.3839	16.3688	16.8926	17.0757	17.9549	17.0397	16.5066	14.4732	14.4743	15.0329	14.1186	13.9697	20.6632	15.6039	13.9921	15.5342	16.5947	15.3376	11.6736	16.4271	16.7538	15.0772	17.4855	14.9985	13.7202	13.8408	14.863	16.9546	15.98	17.689	14.7173	16.7778	10.6626	16.2508
RSM00163p	14.1023	14.6743	15.6567	15.1033	15.9793	16.7055	14.8481	16.3988	15.6953	17.1621	15.499	16.4024	14.7053	15.2277	15.4643	14.2516	14.924	14.1865	15.7025	13.9453	14.8054	15.1774	14.3306	15.877	14.6487	14.8995	14.6479	14.702	14.2737	14.2475	14.4467	14.3841	14.7868	13.8265	14.4634	14.1645	14.9339	14.9792	15.2354	13.7055	15.3753	13.9366	15.0782	15.0967	14.5382	15.053	15.5778	14.7972	14.3995
RSM00169p	18.1748	18.5662	18.64	18.7799	18.9128	18.3836	18.6235	18.763	18.8036	18.7101	19.1564	19.1688	19.2344	18.7878	18.806	19.349	19.3351	18.9485	19.1414	17.8586	18.7522	18.4132	18.5871	18.5994	18.1824	18.6491	18.1437	18.6193	18.0716	18.5727	18.5732	19.2408	18.217	19.0862	18.2204	18.231	19.2702	18.4259	18.5024	18.6317	18.7527	18.0616	18.1319	18.8841	19.2808	17.2863	18.7285	18.3256	19.2974
RSM00172p	20.7066	20.6451	20.4932	20.7223	20.5634	20.6947	20.5777	20.4519	20.6595	20.5586	20.3705	20.7718	20.61	20.4938	20.7711	20.8112	20.6149	20.5311	20.6053	20.5321	20.471	20.4389	20.6565	20.5986	20.8717	20.3032	20.6491	19.9246	20.578	20.3756	20.4847	20.5156	20.217	20.6188	20.394	20.8298	20.7244	20.7343	20.3885	20.7867	20.1274	20.7605	19.2743	20.7365	20.5376	20.8546	20.9071	20.6863	20.4579
RSM00174p	17.0289	17.1605	16.9271	16.8666	17.0596	16.8533	16.0753	16.5821	16.2387	16.3368	15.7348	16.7741	16.283	13.6517	14.4533	15.117	13.8816	14.9867	17.9075	15.0805	16.2629	17.2217	16.2347	17.3567	14.9789	16.2497	16.9856	15.7577	14.4023	15.6021	17.3184	16.6402	16.7946	14.7132	14.761	16.0154	17.0509	14.4758	17.6589	15.2849	17.2744	14.6139	15.5813	17.3053	17.7623	14.6665	16.7861	16.2448	15.8953
RSM00175p	17.1776	16.9016	15.3246	16.5944	15.8942	15.4216	14.4713	15.2417	15.4869	15.0537	14.514	16.1327	14.7713	13.6758	13.7189	15.1411	13.8647	14.2165	16.6603	14.8998	15.844	15.3404	14.8472	15.8976	13.9031	15.9998	15.8695	15.0605	13.4769	15.5649	16.1158	14.9333	16.3368	14.169	14.1059	15.8023	16.2303	14.2593	17.0258	15.5406	16.0826	13.5442	14.8914	16.0437	16.3985	13.8354	16.4267	15.5821	14.4385
RSM00176p	18.4444	18.5279	18.1888	18.7754	18.0863	17.641	18.5487	18.4795	18.7136	17.9552	18.6348	17.9222	18.2278	15.5863	18.0835	17.9872	17.2402	18.092	19.6396	17.7525	18.6171	17.6741	17.68	18.6928	17.4155	17.9958	17.9304	17.7053	16.4053	18.07	17.4592	18.0984	17.9463	17.278	17.2547	18.5356	18.7328	17.2976	18.8928	18.2928	18.5654	17.7264	18.0286	18.8743	19.0847	17.0111	18.8652	17.694	18.68
RSM00177p	17.7989	17.2443	16.8465	18.3493	16.7396	17.3165	17.2333	17.9849	18.4068	17.8762	17.3217	17.0617	17.1657	17.0244	15.906	17.4111	16.3891	16.6182	17.1228	15.7372	17.1596	15.531	15.7672	16.2104	15.6879	16.0966	16.5624	16.6435	15.3877	15.6267	16.0333	16.1746	16.0304	14.4227	15.7253	14.936	16.1801	15.3715	15.4045	17.0156	15.6991	15.2732	15.105	16.3584	16.3621	15.2039	15.8701	16.2092	15.7421
RSM00178p	14.6719	14.7157	13.9404	14.8946	14.1647	14.7057	15.6418	14.1151	14.5876	14.1311	13.9264	14.1509	15.7332	13.7278	13.7212	14.2418	13.5406	13.6351	14.5701	12.5344	14.2932	13.033	12.8306	12.6943	12.7738	12.624	14.6723	13.7679	12.0715	13.8977	9.96817	13.567	15.3019	13.9089	12.3616	12.4854	13.4028	12.4251	14.2409	13.9707	13.3949	13.1798	11.8493	14.0754	15.6332	13.1989	13.1582	15.6194	14.4757
RSM00182p	16.4607	16.511	16.4338	16.1276	16.2811	15.8987	16.5662	16.8815	17.0202	16.2134	15.3893	15.9606	16.6421	16.1591	15.9715	16.1087	16.3514	15.3105	15.8365	14.4144	17.4662	16.015	16.6137	15.3126	17.1718	15.9293	16.4477	17.4494	16.0578	16.7081	15.314	16.5594	15.7167	14.8783	15.641	16.5778	16.6488	16.561	15.8713	15.2153	15.0734	15.0393	15.3078	15.6629	16.6274	16.0019	15.457	16.3122	16.3288
RSM00183p	16.0456	16.3863	17.9957	14.5064	18.0629	15.5736	16.433	18.2908	17.5874	18.5148	16.9128	17.2387	18.5514	14.9757	15.8807	15.9572	16.094	16.8419	18.0913	16.0272	16.7397	18.0282	15.4247	19.1191	15.6469	17.3071	15.722	16.754	15.6766	15.8036	18.4344	18.1635	18.1677	18.1472	14.9935	15.7577	18.7508	15.4405	17.9652	14.782	16.478	16.1641	15.9761	17.4281	16.9543	14.476	17.7871	17.7633	16.6014
RSM00184p	17.7921	18.8825	20.313	20.1936	20.6431	20.4432	20.1939	19.0383	18.8428	19.0929	19.9028	19.6744	19.84	18.9308	18.2971	18.6411	18.6429	18.5229	19.0477	19.3287	18.2302	19.1305	18.1661	19.8132	18.5093	18.6503	18.9579	18.5198	17.3501	18.5712	19.0706	18.6437	18.5665	19.3215	18.768	19.219	19.8905	18.4104	19.4173	20.2933	18.6013	19.7975	17.5772	17.4852	20.2554	18.202	18.9596	18.985	18.452
RSM00185p	18.2725	17.7517	18.0236	19.087	17.4844	19.2952	17.9891	18.5847	18.4756	18.4189	18.5387	18.3673	18.5345	19.3004	20.7231	23.1319	19.9718	18.5981	18.3547	18.803	18.5452	18.0735	19.1412	19.6006	21.7978	17.9606	18.3613	18.8176	19.7529	19.0619	18.9753	18.8062	18.2575	19.3719	20.5725	19.5396	19.0366	21.5694	18.8466	22.435	18.7603	19.4218	18.2704	18.7891	18.5343	19.9034	18.1801	18.6371	18.5745
RSM00186p	14.7907	14.7067	14.8815	14.9039	14.8343	14.8847	15.4072	14.6573	14.961	14.9043	14.1117	15.2528	14.4477	15.2	15.2394	14.652	15.6586	14.5649	14.6486	15.5692	13.0544	14.773	14.521	14.5829	14.9867	14.8041	14.3899	14.9064	14.9816	14.5928	14.7167	14.8581	14.9432	14.3893	15.2485	14.8226	14.7572	14.6348	14.4566	14.9011	14.4493	14.8752	14.3147	14.817	14.1892	15.5649	14.4269	15.3151	14.1879
RSM00189p	21.2639	17.5797	17.1474	20.6454	19.4666	17.1387	21.3578	18.3676	19.1927	18.1911	16.5823	20.2707	20.0775	17.0269	16.9137	18.8614	16.9596	20.3116	17.4398	17.6366	17.3585	16.9814	16.4646	16.266	10.9034	17.5105	17.4317	16.5277	10.9948	17.5135	17.55	16.3481	16.991	17.8571	11.2417	10.5983	17.0282	18.2106	17.0231	22.7752	17.4123	10.7231	16.5314	17.2468	17.5232	17.6601	16.3028	17.4576	17.7154
RSM00190p	14.5331	14.062	14.6866	14.8219	14.9314	14.5661	14.4177	14.7268	15.3838	14.8703	14.8917	15.8562	15.4817	13.817	15.1595	14.6937	15.2027	13.7332	14.1654	15.8242	14.7454	14.6484	13.9861	15.1013	16.0914	15.4754	14.3368	15.0805	16.3157	15.2747	14.9755	12.9119	15.0427	14.5584	15.5761	16.9693	14.762	18.5987	15.2657	16.3716	14.777	15.5736	14.1019	15.1925	14.6654	15.2729	14.4277	15.602	15.4451
RSM00192p	15.5415	15.1539	14.3574	15.3129	14.9699	13.8873	15.3472	15.7146	15.9251	15.231	14.5923	15.1808	16.1194	15.5091	14.7328	15.2976	15.9407	15.0567	14.9273	13.7533	15.5939	15.004	15.3551	15.207	13.9255	15.7382	14.9706	13.9982	14.355	13.7829	15.2888	13.9796	15.5648	14.5839	13.1031	13.0924	14.8873	13.9104	14.4824	15.9462	16.6294	14.1182	15.2948	14.6439	14.3835	15.0787	13.9939	14.9005	13.9146
RSM00193p	14.7237	14.8428	14.3442	15.0973	14.2767	14.762	15.0256	15.6595	15.439	15.8256	14.7661	14.7851	15.3776	14.9863	15.8492	16.1819	15.914	17.5875	17.053	14.1417	14.2254	13.3741	12.965	14.4954	15.2173	13.4878	14.0137	14.0449	15.4468	14.2083	13.2755	11.7725	13.7229	13.7368	14.2405	11.4913	12.7575	16.9597	13.1461	18.4211	13.7115	15.0406	13.1971	13.5967	13.6753	14.0409	12.1077	13.6119	13.6355
RSM00194p	16.9943	16.5425	15.8636	17.6076	16.363	17.2893	16.4194	16.4946	16.4406	16.841	16.4484	15.996	16.8433	16.1267	16.7888	16.5	16.9618	17.34	17.528	17.1063	16.7981	16.6202	15.4913	16.4087	16.6272	15.8756	16.6413	13.1308	16.4596	13.3525	17.1083	14.8916	15.8704	15.6043	15.7029	16.0768	16.6869	26.3766	15.44	26.5693	16.1711	17.1216	15.5004	14.5677	16.4622	16.731	15.5206	17.0168	16.5444
RSM00195p_RSM00200p_RSM00199p	22.3389	22.0736	21.3562	21.8672	21.9845	21.571	22.0773	21.1527	22.0011	21.7082	22.1409	22.0246	21.6285	22.4155	23.0227	22.7897	23.1371	22.2274	22.7665	21.5566	21.2798	21.1468	22.2671	21.3401	23.4635	20.9418	21.2788	20.8676	22.4159	21.0136	20.2645	20.5669	20.9246	20.9528	22.4981	22.3489	20.9352	22.7444	21.9102	23.2382	20.9345	22.1191	20.9621	20.7402	20.3526	23.1797	21.7079	22.4298	21.3082
RSM00196p	19.4335	17.5281	17.1698	17.2227	16.6705	16.5811	18.1221	18.9757	18.0778	16.8698	17.9595	17.7349	18.9003	18.0051	18.3564	18.993	18.0429	18.8854	17.8606	16.4999	16.6362	16.4595	16.4571	16.7214	17.0618	16.5718	16.4928	19.0882	16.6317	16.3436	16.7003	16.9069	16.5761	16.331	16.7941	17.2656	16.3926	16.5658	16.879	17.5831	16.6011	16.4144	17.9472	16.7951	16.3009	17.2483	17.2476	16.7148	17.051
RSM00198p	17.6615	17.8908	17.7092	17.7811	17.7878	17.7504	17.359	18.3052	18.1216	18.0204	17.4653	18.0974	17.5781	15.6307	16.6181	16.8597	16.3768	17.3106	18.3516	17.0948	18.2282	17.7007	17.2439	17.888	16.7421	17.7351	17.5561	17.8562	16.8833	17.1557	17.5473	17.8454	17.6629	16.993	16.4268	16.6551	17.2692	16.6583	17.7306	17.2801	18.1914	17.1283	16.597	17.6043	17.4849	16.1973	17.6733	17.6397	17.3249
RSM00201p	16.0619	15.3737	16.7962	16.3111	16.6638	17.4613	16.5407	17.7577	16.8538	17.2109	16.8042	17.2525	17.9253	16.5292	18.367	18.6992	17.2389	16.6641	17.6189	14.8676	15.7751	15.0907	14.0765	16.808	17.0335	15.0771	15.2127	14.6085	14.3839	14.3655	15.6701	14.5063	14.958	15.4797	16.7626	16.541	14.8062	17.4719	13.1323	18.27	15.5986	16.0651	14.7591	15.5548	15.7413	16.5204	15.0227	15.3685	14.3115
RSM00203p	19.7938	20.5266	20.7263	21.0465	20.9316	20.9996	20.9175	21.4509	21.4955	21.2074	21.3857	21.654	21.5045	20.8719	21.567	21.4973	21.5353	20.5079	20.9931	21.3825	20.732	20.964	19.7491	21.8365	21.303	20.9659	20.9614	21.2847	21.5363	17.2127	20.8448	19.5449	20.8157	20.0813	20.7276	21.7274	20.7554	19.2642	21.5883	23.2875	20.4836	21.1319	19.6059	18.3324	20.906	21.0132	20.9857	20.9368	21.2866
RSM00204p	13.6514	13.9634	13.8571	14.1173	13.9377	14.5964	13.8194	14.7893	14.4466	13.8924	14.2878	15.0867	13.816	15.2676	15.6866	14.5352	15.7084	14.3593	14.0878	14.9503	13.9215	14.1583	14.9578	13.6925	15.656	14.7229	14.5325	14.2886	15.8022	13.9297	14.5328	13.816	13.8639	14.0557	15.4074	15.8574	13.7674	15.3607	13.7809	15.3704	14.3175	15.6025	15.4404	14.9561	13.8069	15.6702	13.9782	14.2238	14
RSM00205p	17.35	16.2281	16.6344	16.699	17.0773	16.9138	15.8367	16.517	16.1063	16.447	15.6907	16.7461	17.01	14.8808	15.6836	15.7459	16.2651	15.7138	16.2567	16.2728	15.8662	16.1419	16.0858	16.8032	16.0798	16.5026	15.5393	16.2384	15.9582	16.1492	15.7863	14.879	15.9193	14.4114	15.6149	16.0909	16.2338	15.8864	15.7385	16.315	15.8008	16.497	16.0815	16.016	15.4987	15.331	16.0845	15.85	16.1499
RSM00206p	16.0873	16.5367	17.532	16.9896	17.8489	18.5279	16.6749	18.2976	17.4955	19.0728	17.1938	18.1318	16.574	17.1559	17.2892	16.7797	17.0101	16.4006	17.505	16.0836	16.7766	16.7776	16.4902	17.8432	16.7816	16.7542	16.3096	16.6581	16.5808	16.3663	16.4049	16.2084	16.6744	16.0309	16.4379	16.3958	16.8892	16.8333	17.266	15.7339	17.4152	16.065	16.9265	16.9681	16.4031	17.01	17.4567	16.8211	16.5307
RSM00207p	18.8662	18.8114	19.1339	18.8166	18.8087	18.4141	19.0252	18.2648	19.0571	18.6299	19.5037	19.1839	19.2344	18.2461	18.8905	18.415	18.1199	18.6487	18.2925	18.5999	18.6835	18.9673	18.8165	19.7562	17.993	19.4823	18.6567	16.3081	18.3333	18.8882	19.4028	20.0231	18.8921	19.2133	18.6161	18.012	19.0085	17.4572	19.0887	17.8027	19.624	18.3109	17.5909	19.151	18.6742	17.6607	19.9601	18.4104	19.9763
RSM00223p	19.516	19.1434	17.4445	18.261	17.4377	17.5657	19.1621	16.9787	16.5131	16.8198	18.0597	17.4306	18.696	17.9805	18.9069	18.8535	18.3022	17.8901	17.1923	18.063	17.6779	16.7646	15.3613	18.0465	18.9756	17.9126	17.4238	16.556	18.5559	16.7542	15.583	16.5704	18.0436	16.3035	18.1696	17.1735	17.5982	18.6331	18.04	21.1861	17.7121	17.4468	17.8564	16.2285	15.3903	18.3865	16.135	18.5187	16.7498
RSM00224p	19.8747	20.1882	20.7209	20.2834	20.2395	20.7441	19.6309	20.4421	20.1119	20.4953	20.1495	20.1353	19.7495	18.947	18.5731	19.3117	17.7636	18.7978	19.1512	18.1341	19.562	18.5125	17.5573	19.1244	18.1591	19.0418	18.3038	18.2289	18.5814	18.6656	18.9144	18.8034	18.7224	17.9166	18.2801	18.3016	19.6061	18.1248	19.7165	18.2352	18.7544	18.3088	17.6386	18.8342	18.8588	18.1339	19.5772	18.6077	19.1807
RSM00226p	10.856	11.1882	10.7229	11.3876	11.2392	10.6384	11.1692	12.0572	12.3946	11.4199	11.7928	13.0627	13.0134	12.5516	12.9146	12.5199	12.7591	13.2691	13.2445	10.4234	10.1772	9.67355	10.2668	10.8734	10.9738	10.0315	10.1446	10.7225	10.9109	10.7797	10.4505	10.6467	9.1966	10.3401	10.6768	10.5522	10.4381	9.89893	10.8214	11.611	10.231	10.8875	10.2372	11.3429	10.5831	10.995	10.7432	10.1016	9.99155
RSM00228p	14.6186	14.6138	14.942	14.5857	14.5875	15.0105	14.7515	14.6845	14.804	14.8057	14.8011	14.8873	14.7662	14.4343	14.9002	14.5776	14.5618	14.7386	14.6857	14.6263	14.8677	14.856	14.7306	14.872	14.8198	14.8179	14.7348	14.768	14.9859	14.8224	14.76	14.7592	14.8833	14.735	14.7515	14.8308	14.7858	14.6728	14.9037	14.8105	14.9314	14.659	14.8822	14.7606	14.6314	14.6701	14.8723	14.8142	14.8911
RSM00229p	17.2996	17.7459	18.2439	17.7021	17.352	18.6082	17.799	17.9879	17.7083	17.9861	17.9208	18.4003	18.0063	17.5414	16.5421	16.8483	17.0438	16.7922	17.3208	18.5646	18.7365	17.4068	16.8841	18.3551	18.7289	17.8794	18.2702	18.4462	18.1878	17.5117	17.3972	18.3811	17.6396	17.1071	18.3715	18.762	18.5027	18.0438	17.5136	18.941	17.4243	18.076	17.1465	17.5737	16.5439	18.6207	18.328	18.0822	17.9647
RSM00230p	18.5241	18.0158	17.5322	18.2319	17.5145	18.2845	17.6371	16.763	17.3376	17.5386	17.1064	18.2914	17.827	18.3473	15.467	17.547	16.1315	16.8474	18.3869	16.6504	15.8944	15.693	16.6944	14.7515	16.3511	16.0599	16.9529	16.0547	16.3563	15.5521	16.5368	16.5567	16.1571	15.9778	15.6404	15.3646	15.3609	16.5583	16.1626	17.198	16.3105	15.7503	16.0306	15.5558	17.0988	15.522	14.97	15.7555	15.0357
RSM00231p	13.1503	13.1021	13.3254	13.1137	13.4968	13.998	13.1998	13.5582	13.1056	13.9623	13.106	13.645	12.676	14.0009	14.605	14.1487	14.1107	13.3484	13.2857	12.6249	11.9661	11.9233	12.9959	13.1403	13.1268	12.0564	11.937	12.2382	13.1693	12.91	11.5782	12.2052	11.6561	12.1961	13.3883	13.613	12.8415	13.5049	12.6384	12.5609	12.6129	12.7953	13.0183	12.4403	11.919	13.8042	12.8959	12.0174	13.0126
RSM00235p	19.9059	19.6086	18.9447	19.8104	19.539	18.8971	20.2012	18.7376	19.5108	18.5816	19.5741	19.538	19.8279	19.9037	20.3664	20.367	20.617	19.5793	19.2684	21.2098	19.7824	19.8849	19.9129	19.4279	21.8097	20.3366	21.5531	22.6274	22.2425	21.6882	19.1321	19.9002	19.8486	20.5673	21.7502	21.8659	20.5402	20.4769	20.4595	21.0712	21.1808	21.3244	19.9499	19.6178	19.337	21.8886	20.4309	20.5024	19.7578
RSM00236p	14.9994	14.8487	14.3498	15.2929	14.4862	14.5561	15.0913	14.3493	14.3683	14.6111	14.2151	14.7268	14.0585	13.9509	15.1012	14.8815	14.252	15.1224	14.7743	13.4844	13.0872	12.4794	13.4431	13.47	14.2527	12.3486	12.4862	13.6412	13.8457	15.2221	11.8143	13.2251	12.5301	13.9091	15.1081	15.2015	14.4834	15.1134	13.2636	14.3798	12.5138	13.9288	14.7545	13.2831	13.5734	15.2058	13.2993	12.772	14.5244
RSM00242p	16.3475	16.5133	17.4502	16.7071	17.5483	18.1202	16.4484	17.9205	17.0543	18.3461	16.9569	17.9231	16.7227	17.0902	16.9413	16.6238	16.6423	16.2718	17.4407	15.449	17.0319	16.2907	15.7141	18.0851	16.3119	16.4336	16.06	16.5012	16.193	16.1195	16.533	16.4669	16.8364	15.9666	15.9221	15.8241	16.4843	16.5757	17.0973	16.567	17.0734	15.5671	16.9969	17.347	16.1271	16.0928	17.6916	16.668	16.2509
RSM00246p	15.3422	16.0542	16.2896	15.5104	16.6539	16.5365	14.8543	16.7867	16.0863	16.5756	15.7254	16.2219	15.1617	11.8199	12.2967	12.423	12.3293	13.6765	15.5528	13.963	15.6983	15.6657	12.9782	16.9565	11.5377	14.9338	14.7806	14.7051	12.7105	14.66	15.6348	16.2813	15.6703	14.6434	11.5287	12.3308	15.3664	12.6232	16.0043	12.3185	15.9529	12.9947	12.8307	15.643	15.3629	10.7855	17.138	15.3655	13.4162
RSM00247p	15.3911	15.5091	16.3301	15.5526	15.6507	16.7215	15.246	16.8392	15.4555	16.6995	16.5211	16.6219	16.0165	12.5115	13.2786	14.0624	13.4299	14.2761	16.6083	11.8521	15.6818	14.0573	11.6084	12.7606	11.2601	13.976	12.369	12.586	11.4688	11.3671	14.8469	14.4847	13.7955	12.5591	10.9098	11.8665	12.1698	11.563	12.2791	11.0826	14.3053	10.2824	10.3566	12.3677	12.8058	10.8687	14.0492	14.0909	11.219
RSM00249p	16.6227	15.6914	15.2806	15.9037	15.2368	15.7584	16.1538	15.3961	14.8317	14.8529	15.2292	14.9355	15.0038	15.7466	15.3785	15.2503	15.1247	14.9322	14.4452	16.066	15.4721	15.073	14.9631	16.1477	16.0141	16.085	15.4142	14.5506	16.3383	15.3023	14.6518	15.728	15.7347	15.2255	15.2152	15.6627	15.9325	15.1711	15.5671	15.6718	15.1349	15.2869	14.162	14.7791	15.7657	15.6406	15.1328	15.7271	15.5775
RSM00251p	16.424	16.2232	15.7631	15.97	15.7296	15.7581	16.2255	15.5981	15.8784	16.0455	16.0186	15.9963	16.8258	16.1413	16.9297	16.7293	16.3909	16.1953	16.0092	16.9179	16.0088	15.1445	15.1144	15.1548	17.6004	15.8035	16.5607	16.3415	17.3383	16.6019	16.1286	14.7191	15.1087	15.5277	17.0752	17.583	15.6467	15.387	16.0823	16.3268	14.8042	16.8834	15.8605	15.328	16.5461	17.6682	14.5697	16.4255	15.1761
RSM00252p	17.1868	16.7552	16.0861	17.0718	16.1454	16.6275	16.3825	17.2836	17.6138	17.1528	16.372	16.1598	16.7974	15.9575	14.7331	16.2511	15.4452	15.6646	16.2474	14.9573	16.3422	14.6576	15.2666	15.8594	15.1069	15.3994	15.7174	15.9463	14.6194	15.011	15.3271	15.4669	15.4267	13.6736	14.92	14.1558	15.637	14.6714	14.8145	16.3245	14.8888	14.6654	14.5606	15.7363	15.7884	14.5116	15.1858	15.3025	15.1652
RSM00254p	21.3813	19.5289	20.4603	21.0696	19.8519	19.5707	20.353	18.9721	19.1319	18.7622	19.6166	20.9041	21.1021	22.13	23.632	23.4912	23.0353	20.8623	20.8654	21.8585	20.6578	19.742	20.9572	18.6067	23.7385	19.8134	20.8934	17.9951	22.7296	20.3473	19.3789	18.3601	18.8345	18.7605	23.0272	23.6908	19.9916	23.1521	18.9402	23.5618	19.112	22.2286	20.9175	20.3893	19.3677	23.3844	18.8211	21.2126	19.1058
RSM00257p	20.617	20.3707	20.9655	20.8948	21.7003	20.8745	21.1037	20.8842	19.5345	19.1052	20.8832	19.2586	21.0982	21.539	21.0356	21.702	20.2831	21.5948	20.861	16.0638	18.6012	18.1698	16.8967	19.1627	16.6954	17.9691	16.9808	17.6735	16.8054	17.82	18.0184	16.5801	17.8005	17.8025	16.8104	16.5878	17.7463	25.8592	17.7617	17.5154	18.2092	17.7878	17.779	16.8911	17.6127	16.9229	17.1996	17.988	18.0491
RSM00259p	17.2033	17.6681	18.6718	17.3958	18.8071	17.9783	18.0404	18.6882	18.657	18.7816	17.0348	17.1506	18.3075	15.5087	16.2421	16.4037	17.1363	16.6573	17.0711	17.4875	18.281	17.4922	16.6087	18.2844	17.0334	16.7223	16.3028	17.5898	16.9069	17.2191	16.8541	18.2302	17.554	17.6655	16.9887	16.6284	17.4839	18.1424	17.6367	16.992	17.4511	16.8657	17.6061	17.5411	16.6919	17.0997	17.8071	17.742	17.2666
RSM00260p	18.4	18.0552	18.2002	18.4289	17.304	19.1842	17.3214	17.574	18.0814	18.4862	17.8516	19.0825	18.8631	19.0267	18.1525	19.0465	17.708	17.4416	18.3186	15.2858	14.9844	14.5134	16.592	14.1914	16.7627	15.8538	16.2842	17.4315	14.6099	13.5121	15.4595	16.5526	14.4226	16.0842	15.3989	13.5759	15.249	17.8627	18.3097	16.7967	16.3567	13.8911	16.7579	16.4431	15.4664	16.0445	17.9749	15.7764	15.6478
RSM00261p	15.7217	15.6245	16.343	17.2291	16.5653	16.5165	15.8988	17.1213	17.0824	16.8969	16.6594	17.5805	16.9139	16.1654	17.8786	18.9208	18.194	17.5027	16.3464	16.3149	16.7393	16.8436	17.6388	16.0023	17.4318	16.7706	16.1438	16.597	17.503	15.7101	16.9224	17.3257	16.786	16.4696	16.7226	17.0965	16.286	16.8899	16.1302	15.2431	17.0887	16.4811	16.5855	16.7245	16.8045	16.1098	15.9297	17.2185	16.1613
RSM00263p	20.5819	19.8848	20.1119	19.919	19.5614	20.5141	19.3906	20.2813	20.1107	20.5749	20.1599	20.1653	19.1582	19.974	17.6388	16.9739	18.3254	18.5655	19.3029	20.0181	19.402	16.2885	18.2903	18.1161	18.2923	18.6871	17.0916	16.9292	17.1517	18.0642	16.8645	21.1979	16.9456	17.8287	17.3603	18.1125	17.3489	16.3577	17.7757	17.677	17.5742	16.7781	17.4763	18.2767	19.3158	17.5062	20.9689	17.8932	16.9584
RSM00265p	19.9661	19.6619	19.297	19.3818	19.7836	19.7252	19.0365	19.4085	19.5016	18.9733	19.7658	19.6868	19.645	18.84	19.7863	19.4	18.5502	18.6145	19.8669	19.3331	18.8298	18.3452	17.7705	19.0096	18.7683	18.9018	18.5068	18.8439	18.7975	18.4284	18.7464	18.8802	18.4356	18.6494	19.1523	18.7459	18.3932	18.4129	19.2317	18.4857	19.1179	19.1661	17.9944	18.6187	18.0079	18.1456	19.4186	18.0864	19.3141
RSM00266p	21.7404	21.6861	21.066	21.1883	21.2795	21.0997	21.7508	21.4295	19.7986	20.7406	21.6443	21.3614	21.9316	21.1018	21.3795	22.1107	21.6077	21.3417	21.2927	21.716	21.4716	20.8032	20.5502	20.2916	20.882	21.1934	21.7242	20.2084	20.4634	20.6893	20.6786	20.3509	21.1289	21.4606	21.0262	21.1899	21.4158	20.7061	21.2486	23.4868	21.5348	21.087	20.1193	21.2627	20.6525	21.3527	20.2358	21.227	21.6211
RSM00267p	19.6253	19.4742	19.2482	19.5273	19.1617	19.246	19.5141	19.1716	19.4888	19.7338	19.5769	19.5137	19.8416	18.992	19.6137	19.8641	19.4024	19.325	19.4277	19.5655	19.1276	19.3928	18.31	18.9343	20.0286	18.884	19.014	19.9091	18.9363	19.0144	18.8386	19.1327	19.2407	18.5535	20.2987	19.1361	19.4714	18.8204	18.7788	19.9546	18.8284	18.6647	19.4099	19.3077	18.655	20.3354	18.7445	19.2045	18.8233
RSM00268p	15.2602	16.0193	16.8864	16.2695	17.1715	17.8715	15.8485	17.4899	16.8255	18.2068	16.581	17.3779	15.7583	16.3891	16.5768	15.4882	16.1852	15.4709	16.9323	15.1591	15.9882	16.2097	15.5331	17.1087	15.8411	15.9424	15.6277	15.815	15.5209	15.417	15.6832	15.5521	15.8791	15.1766	15.5667	15.3907	16.0814	16.0636	16.4843	14.7661	16.5472	15.0914	16.217	16.1722	15.7347	16.2197	16.7548	15.9182	15.5783
RSM00269p	16.4766	16.3068	16.8297	16.543	16.4044	15.5533	15.588	15.5662	15.7694	15.9232	15.3803	15.4247	15.7192	15.5536	15.905	15.9133	16.1598	15.2264	15.2226	16.2809	15.3681	16.375	15.379	15.555	14.8988	16.9433	15.3191	15.5021	15.3924	15.2719	15.1102	15.3165	16.1537	15.2113	15.2366	15.1844	16.4758	15.4566	16.1998	15.7816	15.3124	15.3447	15.8532	16.4994	15.2597	15.4954	16.375	15.9047	16.0384
RSM00273p	15.0446	14.3909	14.3795	14.8865	14.3155	13.3818	14.6465	14.5371	13.5397	13.7659	14.1974	14.0373	14.3306	15.7559	16.9196	15.0658	16.9638	15.4869	14.9571	16.8158	14.2622	14.0077	16.2123	13.3292	18.5451	15.1935	14.1508	15.4867	18.4871	15.9791	13.835	12.6562	13.8741	14.0283	18.2156	18.4887	13.6641	16.9597	14.2127	16.4985	13.9313	18.0098	15.9024	14.0857	12.974	18.9527	12.8477	15.1608	15.1969
RSM00276p	18.2068	18.4074	18.36	18.5674	18.8146	18.9882	18.3168	19.2428	18.567	18.8815	18.5838	18.7715	18.5119	16.4055	17.278	17.4311	17.8454	18.0701	19.0193	19.0821	19.5924	20.179	19.3636	19.6173	18.9792	19.7989	19.8116	19.5157	18.8885	19.2649	20.3565	18.5962	20.4476	19.7517	18.2415	18.9909	19.0931	18.8816	19.5574	18.4434	18.9372	18.9367	18.4818	19.2748	19.4591	17.7088	20.3421	19.3934	18.7794
RSM00277p	21.2252	20.7203	20.7974	20.949	20.2041	20.2165	21.485	21.1776	21.1799	20.1149	21.0095	20.0447	20.5017	21.1424	22.4103	21.972	22.1344	21.4421	21.1805	17.9426	19.2066	17.6668	17.3581	17.514	18.5835	18.1886	20.8151	16.6785	20.4578	17.9199	17.8758	17.4998	19.6919	17.2708	17.1478	17.4556	17.6209	20.1652	18.9321	20.5649	18.4935	17.0161	16.2304	17.2965	16.9966	16.7493	16.8435	20.1218	17.722
RSM00278p	19.9676	20.3131	20.053	19.7715	20.6971	20.3592	19.4943	20.7068	20.1892	20.5734	20.0072	20.1352	19.5826	17.0258	18.6584	18.24	19.0119	19.4782	20.2009	20.1482	20.9128	21.1355	19.587	21.8984	19.2005	20.5755	20.3129	20.3322	19.0366	20.3547	20.8413	20.957	21.0311	19.7453	18.9539	19.6356	21.0274	19.7106	21.0056	19.5163	20.8889	19.6663	19.4285	21.1623	20.4695	18.3909	22.1378	20.4567	19.3071
RSM00279p	18.4446	18.3765	16.0045	18.1095	17.4488	19.1531	18.6869	17.9539	17.3706	17.9537	15.3798	16.0638	18.6701	14.9521	14.7686	14.8815	13.595	15.1818	16.1844	14.6642	15.8265	13.8408	15.3062	14.1027	14.3888	14.3299	14.2068	14.8228	14.2543	14.3759	13.2316	12.5705	13.5089	14.5613	14.5937	13.7566	13.0898	13.8406	14.2531	14.2759	13.1895	14.077	13.0532	14.1561	14.1049	13.8385	14.588	14.7765	13.979
RSM00280p	16.0157	16.1157	16.5	16.3445	16.6183	17.1221	16.2615	16.7996	16.4838	17.0522	16.2787	16.7206	15.9734	15.7268	15.8617	15.8566	15.5098	15.3415	15.8149	14.4361	15.6678	15.8135	14.6528	16.989	15.3572	15.9171	15.7197	15.3717	14.9566	14.8909	15.3346	15.4654	15.6823	14.9042	15.0627	14.8445	15.6771	15.7159	15.5713	14.8799	16.0974	14.5713	14.9856	15.2571	15.3756	14.9971	15.9449	15.7967	15.2666
RSM00281p	16.5265	16.4897	15.5521	16.0567	15.9197	16.1013	16.4898	16.2936	16.5205	16.8713	16.0318	16.4827	17.2449	17.2575	17.3884	17.6687	16.6139	16.7902	16.2401	15.7668	16.8037	17.2035	18.0837	17.1209	15.1956	16.7483	17.0177	16.171	16.1452	15.7528	17.596	16.5351	17.7365	17.2959	16.9144	15.3412	17.6521	17.7062	16.3209	16.0999	17.7684	15.2394	17.0306	18.2923	17.3918	15.9815	16.1672	17.1683	16.6735
RSM00282p	18.1853	16.9142	18.5103	18.4416	18.4725	18.842	17.9758	19.0846	18.0231	18.9582	18.0895	18.618	18.4799	17.2746	16.7537	17.7886	17.2336	17.7096	18.2589	17.4769	17.5633	16.9788	15.8913	17.8749	16.0874	17.0004	16.2399	16.6684	16.4072	16.8698	16.7385	16.5231	16.4088	17.2779	15.2455	15.5023	15.6572	16.5439	17.6657	16.6419	16.907	16.8555	16.0737	17.0652	17.1086	15.3488	18.0947	16.0494	17.088
RSM00284p	14.2215	14.288	14.4018	14.481	14.3448	15.1944	14.4292	14.7346	14.2867	15.2107	14.1163	14.7208	13.6753	14.7269	15.7867	15.419	15.1398	14.5201	14.7076	13.1419	12.1866	12.4583	13.713	13.9586	14.3498	12.6055	12.5382	12.944	14.1342	13.6135	12.1683	12.689	12.5423	13.3703	14.5094	14.6398	13.7273	14.8027	13.5137	13.7792	13.2634	13.4477	14.2524	13.3397	12.7986	14.8727	13.2347	12.6107	14.1114
RSM00285p	14.8442	14.2837	16.2514	15.1278	14.9458	13.8487	15.4399	14.9267	14.9329	14.2907	15.4071	14.9169	15.7996	13.1221	14.1159	14.3019	13.9173	13.4763	14.4756	14.3279	14.8099	15.3065	14.1254	14.0031	11.3299	14.3608	15.2949	12.3042	13.1538	13.1299	14.9534	14.2121	15.0128	14.8702	12.6234	12.7509	15.1482	11.7876	13.6004	14.7005	15.0093	11.5312	13.6644	14.9102	14.5929	11.051	13.0417	14.4502	14.8998
RSM00287p	20.8072	18.5315	20.0297	19.8337	18.6757	20.2718	18.8556	19.8308	18.689	19.9008	19.6611	19.1483	17.5327	18.1672	18.9076	18.96	17.6964	18.7156	18.8436	20.3615	18.2913	17.4216	17.3648	17.6018	19.5241	17.3003	17.0701	16.5876	19.877	20.7006	18.2976	18.2406	16.6813	16.2456	20.1763	21.6077	17.6084	16.2322	16.607	20.6146	17.4291	17.3634	21.3662	17.7826	16.3363	19.9262	16.559	19.3124	18.0488
RSM00288p	17.5906	17.6159	17.651	17.708	17.6301	17.6917	17.6543	17.646	17.6355	17.6595	17.7167	17.6428	17.6278	17.557	17.6587	17.6648	17.6474	17.6173	17.608	17.5995	17.7239	17.6593	17.5704	17.6946	17.6351	17.7381	17.6304	17.7163	17.728	17.7471	17.6623	17.6631	17.7406	17.58	17.6107	17.6859	17.7671	17.6815	17.5807	17.7512	17.6997	17.595	17.6475	17.6939	17.4929	17.662	17.6618	17.6346	17.7406
RSM00291p	16.3302	16.544	14.6045	16.3077	16.0594	17.8514	16.0168	14.0701	16.2453	14.7857	13.7536	15.3326	16.2119	14.245	13.9057	14.437	13.3959	14.3449	15.6863	14.9162	15.9434	14.6197	14.5039	15.5489	16.5676	15.69	15.492	16.7447	15.6512	14.9277	15.6424	15.9411	15.3979	15.1527	15.8425	15.0995	15.4937	14.9902	15.6731	16.522	15.0065	15.4979	15.2079	15.1867	16.3027	15.2319	15.5337	15.576	15.0075
RSM00292p	16.7391	16.4417	16.9124	16.6527	16.962	17.0303	16.6191	16.5581	16.8201	16.5458	16.2856	17.0203	16.7285	15.7376	15.7349	16.1519	15.5366	15.4768	16.7105	17.1565	17.6244	17.1905	15.928	16.9572	16.9821	17.4467	17.4909	17.89	16.0298	17.553	18.0123	16.8976	17.6857	16.1236	16.714	16.6345	17.5726	16.2696	17.0194	17.6349	17.8141	17.0191	15.9426	17.6707	18.0897	16.2272	16.9046	17.4975	17.2338
RSM00295p	24.7017	24.5824	24.4121	24.4938	24.4683	24.5207	24.5025	24.4434	24.5704	24.4376	24.3757	24.6162	24.5769	24.4889	24.3902	24.516	24.6125	24.341	24.4831	24.9973	24.6741	24.7091	24.2984	24.5666	24.7644	24.7613	24.3555	24.7522	24.6188	24.555	24.3229	24.2603	24.6976	24.3068	24.3855	24.482	24.5963	24.1512	24.7076	25.3096	24.1917	25.0595	24.2163	24.6768	23.8333	24.3321	24.4443	24.8107	24.4891
RSM00297p	16.3643	15.6756	15.7011	16.0215	16.9672	14.9793	17.7824	16.1306	15.1046	15.6818	15.7923	16.0123	15.885	17.0271	17.23	17.4165	17.2502	17.4796	16.9835	18.9614	18.0995	16.8758	17.7478	16.3167	17.97	17.2176	17.4566	16.8816	19.9773	17.5278	17.6646	16.343	17.1156	18.0414	17.8146	17.7101	16.5262	16.7293	16.3642	16.9424	17.6002	19.6108	16.4528	17.1682	17.0269	17.8927	16.8261	18.1277	19.0308
RSM00298p	11.7728	11.7639	12.3117	12.8785	13.0795	12.3942	13.161	13.3881	13.2313	12.6424	12.4363	12.5704	12.5488	12.9838	13.0138	13.1964	13.4591	13.912	13.1824	13.8932	13.7981	13.4807	12.8585	14.295	13.4184	13.6289	13.5292	14.0717	13.8306	14.046	12.7809	12.3127	13.6538	13.295	12.7263	12.9549	12.7986	14.0456	13.5779	13.7557	14.0271	14.3513	13.1456	13.8273	13.1594	12.762	14.2325	14.0192	14.1406
RSM00299p	12.4154	12.3325	13.1906	13.2102	13.9095	13.9674	13.6421	13.586	13.0187	14.2762	12.7169	14.1844	12.1627	13.6861	14.3971	13.9872	14.079	13.6125	13.3135	12.5561	11.8209	11.0199	12.2952	12.5522	13.4726	12.1303	11.6736	11.9865	13.4512	12.7004	10.6208	11.1828	11.3983	11.9731	13.4894	13.8135	12.2176	14.0288	12.1844	13.5304	11.8255	12.8512	12.6853	11.8585	11.4096	13.6372	12.5934	12.1883	12.4297
RSM00301p	18.3535	17.9033	17.7834	17.9698	17.5033	17.9777	18.2557	18.2964	18.2589	17.7459	18.2245	18.2712	18.133	17.6215	17.5169	18.288	17.5777	17.5318	17.8264	18.3647	16.9448	17.8514	16.7835	17.7658	18.5957	16.6733	17.6855	17.9246	19.107	18.02	17.486	17.9174	17.6699	16.8608	18.3133	18.0446	17.5741	17.9575	17.7398	17.4994	17.0371	18.8281	15.9274	17.6024	17.3688	17.3718	18.606	17.8157	18.0341
RSM00303p	18.1335	18.2236	18.0219	17.9377	18.1714	18.3588	18.081	18.4664	18.3441	18.1344	18.1368	18.4419	18.2777	18.138	18.1576	17.956	17.9533	18.1953	18.4741	18.0567	17.9203	18.1366	18.1865	18.8635	18.1993	18.4687	18.1115	18.2127	18.0572	18.2421	18.0262	18.2048	18.2686	18.1365	18.2334	18.4045	18.8876	18.4986	18.6262	18.1822	18.3066	18.1054	18.4204	18.6147	18.2463	18.1709	18.8383	18.101	18.7597
RSM00304p	18.5973	18.6117	18.4237	18.5249	18.5232	19.2051	18.7199	18.7886	18.5163	19.135	18.0808	18.8166	18.3419	18.5971	18.4788	18.3288	18.541	18.7454	18.9747	18.3826	18.044	18.3663	18.4598	19.0783	18.6634	18.7101	18.7545	18.7404	18.809	18.5166	17.8116	17.8655	18.4397	18.3917	18.5737	18.4657	18.7726	18.7562	18.8363	18.8169	18.4905	18.5076	18.8233	18.9333	18.2348	18.8266	18.8509	18.3043	18.9694
RSM00305p	17.2099	16.9598	17.5062	17.2573	17.5107	17.5061	17.4755	17.6282	17.6842	17.7791	17.7375	18.1599	17.6072	18.3619	18.4621	17.9629	18.8786	18.1653	17.7695	17.0876	16.9805	17.5708	17.8944	17.7707	17.723	17.3776	17.8337	18.1744	17.9011	17.397	17.1283	16.9304	17.9354	17.2376	17.5811	17.8584	18.0302	18.3717	17.893	18.0083	18.4486	17.6226	17.8778	17.6793	22.2702	17.7789	17.7527	16.0477	18.5996
RSM00310p	13.9246	14.0081	13.6446	14.9444	14.7294	15.0028	13.0696	14.9654	14.3649	15.3789	13.3543	14.4854	13.9017	13.3636	14.0073	13.9257	14.1738	14.0212	14.8541	17.2505	14.4804	13.8124	15.4757	19.5188	12.7298	14.2997	15.1624	12.4713	13.5546	18.1361	12.8664	15.064	13.5846	12.9562	16.2945	15.3237	20.1141	17.9952	18.7332	13.2751	14.6415	17.2326	19.4049	18.5578	12.1444	13.2706	14.5825	14.7828	17.7424
RSM00312p	14.5033	14.4676	15.8377	14.9112	16.0876	16.1633	15.645	16.0136	15.6534	16.2869	16.0454	16.4463	15.7827	14.3765	15.0363	15.1613	14.9879	14.7613	15.6559	15.3359	14.7983	15.3329	14.065	16.6256	14.7722	14.7937	14.7052	15.6323	15.0731	14.5092	15.0037	16.2106	15.0198	14.9036	14.0157	13.9439	14.9162	14.2019	15.6971	14.5238	15.0813	15.0556	14.7934	15.0826	15.1768	14.0971	16.962	15.4288	14.7765
RSM00313p	15.988	16.783	18.2075	17.2168	18.3277	18.5373	16.8135	18.0441	18.1081	18.4934	17.8489	19.3561	18.3583	17.259	17.4293	18.0842	17.1921	15.4019	17.7919	15.5067	16.1419	15.7755	16.7885	17.2183	17.5404	15.2285	15.4727	15.294	16.2815	14.0547	15.8508	17.2131	15.5249	15.5708	16.813	15.767	15.4249	16.1607	16.1468	17.407	15.8848	15.8736	13.2527	15.638	15.3311	17.1809	16.8179	16.932	15.3606
RSM00314p	17.7419	18.0308	18.8117	19.0809	19.0179	19.1036	18.9891	19.7426	19.2331	19.9993	19.9306	19.3664	22.703	20.1482	23.037	22.6994	22.8275	22.1902	22.3677	19.457	18.7175	18.6059	17.903	18.8183	19.3658	18.6379	18.9598	16.7819	19.3549	17.307	18.9003	17.6166	18.8794	18.8051	18.0338	17.9042	18.907	22.4839	18.3773	25.3197	18.4585	19.3127	17.9185	18.3347	18.9745	19.001	17.8964	19.0302	18.7435
RSM00315p	14.0524	13.7298	13.5487	13.8689	14.9674	12.7737	14.7324	13.6444	16.9779	15.3013	16.0718	14.2524	14.3901	17.2982	16.9006	16.0403	17.0039	15.5352	16.7951	15.539	16.1303	15.5974	16.3243	14.7014	15.9058	16.8242	14.3359	16.1445	17.1263	16.2887	15.4193	14.85	16.5212	17.2573	15.3395	16.1338	16.7749	15.1148	16.1589	16.787	15.4737	15.6833	14.5729	15.3739	16.1584	16.1573	16.1317	15.832	14.9308
RSM00316p	16.438	15.9339	15.4462	15.789	15.7412	15.3619	16.1841	16.2358	14.4706	15.7258	16.4448	16.1863	17.2756	16.0679	16.6079	17.2641	16.899	16.5318	16.304	16.1701	15.7829	15.202	14.0047	14.8098	15.2329	15.6446	16.164	14.6835	14.9332	15.0748	14.8803	14.416	15.6041	15.9249	15.5537	14.8161	15.9164	14.8262	15.6839	18.0365	15.9457	15.4275	14.5605	15.466	15.1113	15.7292	15.713	15.6684	16.1292
RSM00325p	14.4802	15.1617	15.7448	14.6693	16.2562	15.558	14.3151	16.0491	15.8847	15.8684	15.0324	15.6446	14.8896	11.9633	11.8591	12.6912	12.7711	13.3576	15.4852	14.3312	14.9096	15.5904	12.981	16.0165	12.5801	15.5122	14.1533	15.136	12.8524	15.0377	13.881	14.9451	14.5573	14.4735	12.78	12.9899	15.6523	13.8195	15.9951	13.7443	14.5256	13.8905	13.4546	15.9264	14.5766	11.4248	16.4361	14.2373	14.0887
RSM00326p	17.3879	17.7041	18.1745	18.1964	18.126	17.9675	17.8567	17.3393	17.627	18.2805	18.4773	18.2191	19.008	17.6035	18.6471	18.8987	19.5137	18.4929	18.7555	17.8112	18.4632	18.2577	18.7766	18.2809	17.8621	17.7138	18.475	16.9808	18.5227	18.5544	18.2335	18.159	18.4628	18.2415	18.4679	18.1512	18.3461	18.895	18.5952	18.4099	18.2458	18.23	16.5901	18.2705	18.4085	18.1089	17.6896	18.2255	18.4185
RSM00333p	14.5472	14.6283	15.9046	14.1291	15.6526	14.0688	16.0945	16.4309	16.6732	15.9294	14.7268	15.1816	15.8547	12.5664	14.3131	13.0948	13.8822	13.6503	15.2503	14.8914	13.5646	13.6753	13.9067	14.7162	13.8538	14.5267	13.1852	13.2501	13.5064	14.2384	13.5606	13.5799	13.6373	14.2744	11.5533	13.3695	14.7066	12.8448	13.7635	15.1403	14.832	13.6637	13.3814	13.003	14.1219	14.0925	13.2204	13.9184	14.0636
RSM00334p	16.9361	16.6744	18.3939	16.5476	17.3517	16.4532	17.7084	18.9897	17.7565	17.7719	16.5496	16.751	18.0899	15.969	15.7478	16.6303	16.7166	16.692	17.2093	16.3003	16.7555	16.43	15.8218	17.2573	17.5136	16.4552	16.4535	16.9142	15.6561	16.6699	15.9702	16.8296	17.1489	15.9579	15.6529	16.0526	15.8781	16.8832	17.0326	15.0097	16.1162	16.8272	16.1032	15.5503	15.8993	15.5959	16.4307	17.3397	16.5457
RSM00335p	14.5379	14.4661	16.2183	13.8024	16.5368	15.4116	15.1537	16.4234	15.7384	15.7364	14.6576	14.8467	16.886	12.7762	13.3821	12.459	13.6118	14.2242	15.8611	13.6236	15.2043	16.271	13.5407	17.0554	13.8723	15.3458	14.4774	14.7895	12.1847	14.9256	17.162	15.879	16.8438	16.3009	14.5917	14.2642	17.0084	14.2285	15.8025	13.3245	14.5769	13.9438	14.134	16.0431	14.647	14.9468	16.3521	16.1653	14.7835
RSM00336p	26.8845	26.3249	24.8312	25.7374	24.9813	25.1655	26.4873	25.0584	24.8716	24.9928	25.9421	25.1505	26.6464	27.1375	26.7903	26.7124	26.3163	26.856	25.8849	25.9985	25.3002	24.2514	24.1533	26.0165	26.4011	25.63	24.9259	25.5447	26.0646	24.5801	23.1583	26.5756	25.6265	24.0145	24.3427	25.4836	25.1258	25.565	25.3978	25.3702	25.1948	24.9314	25.0403	25.0331	23.1354	25.516	25.3119	26.0318	24.3846
RSM00338p	18.5794	19.1347	18.9284	18.7121	18.9504	19.0696	18.7743	18.5636	18.9859	19.12	19.4042	18.8312	19.4079	18.3816	18.9144	18.9838	19.2255	19.0779	19.3789	18.5315	19.2235	19.0649	18.4312	19.0063	18.4772	18.4619	18.8672	18.6489	18.9629	19.1321	18.1109	18.7829	19.2459	19.0178	19.2456	19.0274	19.6896	18.8275	19.4707	19.2693	19.1181	19.176	17.2733	18.9562	18.9616	19.4063	18.6692	18.7807	19.5325
RSM00343p	18.4525	18.2191	18.0823	18.395	18.1354	18.1594	18.717	18.2727	18.9503	18.6222	18.0808	18.324	18.3244	18.0714	17.9555	18.6487	17.6765	17.6011	18.0205	15.3516	16.854	17.0345	16.461	16.8749	15.4455	16.9364	17.0214	17.3361	15.7434	16.3767	18.2952	17.3821	16.997	17.081	14.9886	14.5836	17.115	15.9755	16.0911	15.5804	17.2934	13.8577	15.8093	17.4411	17.9043	15.1253	15.4454	16.6379	16.0004
RSM00344p	13.8033	13.742	14.1838	13.8576	13.9972	14.6976	13.8469	14.3505	14.0326	14.6703	14.1757	14.3951	13.5708	14.5309	15.0865	14.719	14.8007	13.6371	14.0619	13.3793	12.7015	12.7238	13.7208	13.8474	13.9016	12.806	12.6414	13.1321	13.9118	13.6044	12.6057	12.8953	12.4589	13.02	14.117	14.3417	13.6733	14.2184	13.3843	13.3674	13.3518	13.5432	13.8072	13.2829	12.5924	14.5303	13.5384	12.9208	13.6737
RSM00346p	16.3492	16.0671	16.1731	16.9348	16.2934	16.4438	16.188	16.9944	16.546	16.8112	16.7627	16.6993	17.722	17.0575	17.2599	18.5306	17.5566	16.5204	17.4353	16.0256	16.2673	16.8032	14.1288	16.5998	15.4111	16.3085	16.0174	15.6648	15.5289	15.3302	16.2539	16.2005	16.5848	15.5517	15.4328	15.5526	16.6954	14.8401	16.363	18.8898	15.5216	15.3115	15.3651	15.5648	16.3152	15.5413	15.62	16.3165	15.9515
RSM00347p	14.8154	13.5628	16.555	15.5605	16.5262	17.0539	15.2923	16.4546	16.0503	15.9218	15.8146	16.2447	14.1572	13.5725	13.9966	13.5021	13.7017	13.1574	14.8753	14.8806	14.3862	15.9644	13.1249	15.899	14.1369	16.0361	13.7532	13.7863	13.2095	14.2605	14.9607	15.8493	14.2268	13.4794	12.4331	13.0083	15.0341	12.7401	15.7756	13.425	15.2816	13.7925	15.1822	15.7946	15.5576	12.0037	15.8606	15.3714	15.1199
RSM00348p	17.4106	18.0873	16.8737	18.2403	17.0443	17.7529	18.1123	14.7264	16.6059	16.8384	17.5923	17.5434	18.9591	19.9651	19.8631	19.8642	20.4709	21.6941	20.9614	19.0618	17.2017	15.5155	18.5197	17.3864	20.1601	16.4322	17.9086	15.9897	19.5062	16.8962	14.7232	16.6264	16.0038	18.7478	18.898	19.4146	17.1001	19.6949	16.0049	21.6579	16.7553	18.2148	16.1997	17.3894	17.129	19.208	16.224	17.0898	16.3753
RSM00349p	19.4716	19.1603	18.8112	19.2727	18.5924	18.3716	19.3224	19.027	19.1631	19.3562	18.7964	18.6674	19.3083	19.5321	20.0754	20.0765	19.6078	19.4917	19.0596	18.2981	18.8578	18.3202	18.2726	17.7274	19.6663	18.6789	18.5482	17.8632	19.6259	18.7986	18.3764	17.7894	18.3128	18.9288	19.8637	19.8069	18.2857	19.7075	18.3373	20.0985	19.294	18.7553	18.3015	18.1409	18.3474	20.2645	15.9826	19.0424	18.3382
RSM00350p_RSM00351p	15.2683	15.3498	15.9604	15.3068	16.3136	15.5718	15.6081	16.3384	16.1704	16.6185	14.4112	15.1892	15.5161	16.2732	16.184	15.6811	16.4592	15.3265	15.4198	15.8569	15.1495	18.2775	14.2447	18.9957	17.4819	16.0173	14.0439	13.8993	16.7969	15.1521	15.7197	15.3938	15.8238	14.6412	15.6106	15.5467	18.1894	14.8209	14.6426	16.4979	17.4957	16.6319	15.6358	17.2793	16.4475	15.2214	18.0945	16.2463	18.0025
RSM00353p_RSM00354p	16.9903	17.0395	16.7844	17.0881	17.9135	16.4256	15.8376	17.0553	17.7217	17.0113	16.7374	17.5403	15.6289	13.393	13.9566	14.6181	14.3686	13.7546	16.9725	14.1422	16.2519	15.1706	14.105	16.0369	12.7401	14.8376	16.0392	14.3141	13.0216	14.9856	15.3649	15.8812	15.0625	13.7922	13.7274	14.0669	15.6232	13.5364	15.1986	14.0728	15.4143	13.2427	13.9122	14.6587	15.0666	12.8378	15.9111	14.6486	13.5182
RSM00355p	18.8897	18.8255	18.296	18.3573	18.6368	17.8958	17.9224	17.9855	17.9041	17.8607	17.7884	18.3511	17.788	15.0789	16.8709	17.3216	15.8609	16.5771	18.9165	17.4189	18.2271	18.0983	17.6698	18.6473	16.2947	18.097	18.1197	17.7601	16.0895	18.2163	18.5857	17.8169	18.1152	17.0842	16.9427	18.0508	18.6484	17.016	18.9107	18.0303	18.5649	16.7925	17.7892	18.5764	19.1182	16.3517	18.9653	17.1667	17.9369
RSM00361p	16.6477	16.5915	16.45	16.6634	16.4631	16.6181	16.3082	16.2751	16.5738	16.5648	16.9763	17.0154	17.1678	17.0868	18.2166	18.3633	18.452	16.6829	16.0347	16.9583	17.1092	16.9583	17.2659	17.6807	18.5229	16.4365	17.6595	16.1151	18.1035	16.814	17.2965	16.0926	16.8903	17.7934	18.2404	17.7727	17.3145	18.8617	16.6276	18.349	17.0449	17.7161	16.4029	17.0422	17.3153	18.2305	16.0043	17.6832	17.2899
RSM00363p	16.1814	16.1099	15.2412	16.1263	16.6993	16.4354	16.9538	14.2926	15.4754	16.1238	14.503	15.752	17.1289	13.0688	12.9613	14.1208	12.0295	13.3102	15.1646	13.4887	14.0815	12.495	13.0387	13.1784	13.2562	13.1925	13.2035	14.3517	12.4308	13.2956	13.1423	12.8319	13.0677	12.4094	12.5342	11.9753	12.9185	13.006	12.7883	14.2983	12.2419	12.4718	12.5523	13.263	13.4476	12.05	13.2528	13.2405	12.5831
RSM00365p	15.034	14.6353	15.5035	14.7724	15.6253	15.9703	14.9526	15.7338	15.5483	16.0789	15.2615	15.5703	14.9572	14.3731	13.3585	14.1745	13.9341	14.692	15.3331	14.5968	14.865	14.9611	12.9585	13.9688	14.1105	14.5917	14.3248	16.8851	14.5498	15.2935	13.6472	13.8672	15.8642	14.1344	15.2651	13.3041	14.7562	13.1405	14.4126	14.7795	14.6367	13.2956	15.1816	15.4284	13.653	13.3438	14.183	14.8657	14.9164
RSM00367p	14.3763	15.4948	17.3211	14.8306	17.2536	14.93	16.1494	17.5905	17.6019	17.2271	14.6901	15.5011	16.0241	12.8217	14.401	13.6272	13.9289	13.6128	15.7839	14.1317	15.3337	14.4288	12.8802	17.2328	13.6707	14.7906	12.6719	14.0505	12.9939	14.8969	15.0897	16.106	14.2434	15.2493	12.8716	13.1957	14.9684	13.9134	15.0088	13.0789	13.9861	13.6823	13.9513	14.427	14.2467	14.0794	15.6114	14.6993	14.085
RSM00370p	16.1315	15.7408	15.6271	15.8612	15.7568	14.6985	15.9839	15.7801	16.0636	15.0107	15.8871	16.0813	15.4536	17.2069	17.5291	16.8398	17.2088	15.9462	15.8252	15.9446	13.7161	13.9285	14.1135	15.565	16.4206	15.8774	14.1018	13.9773	17.0922	14.5188	15.0746	13.1917	14.6301	14.1893	16.3334	17.0978	15.2132	14.4132	15.448	17.3307	14.4276	16.3808	14.649	15.427	14.6992	16.8198	13.9027	14.5146	14.8128
RSM00371p	16.8559	17.2758	18.1663	17.2671	19.0947	17.9385	17.0984	18.0503	18.091	18.7747	17.9051	18.6013	17.951	16.3103	16.818	16.26	17.1709	16.9263	17.5179	16.7795	16.6219	16.3086	14.8422	17.5114	16.682	16.0744	16.22	16.1402	15.6372	16.779	16.5524	17.2073	16.6945	16.2232	16.5862	15.6975	16.7347	15.5051	17.4438	16.6849	16.5543	15.8083	14.9962	15.4918	16.2824	16.9473	17.5945	17.1808	15.1605
RSM00372p	17.3134	17.1462	17.4256	17.0918	17.4716	18.2694	17.1693	18.2769	16.941	18.4026	16.7655	16.8905	16.7667	16.6425	16.0638	16.3366	15.5462	17.1109	16.5809	17.9726	16.6996	16.9085	16.326	17.529	17.9411	17.2979	16.6511	16.8086	17.1422	17.9977	17.3099	17.7723	16.7937	16.7045	16.8914	17.5517	17.5267	17.1705	16.2102	17.0514	16.9894	17.9841	16.8558	17.2683	16.7551	16.955	16.6873	17.4232	17.7549
RSM00374p	16.9824	16.781	15.8456	16.3169	16.2134	15.4617	15.1506	15.6476	15.4828	15.2993	15.0033	16.0114	14.5789	13.1892	13.4176	14.9808	13.7692	14.2043	16.6097	14.8329	15.7692	15.1858	14.8497	15.8272	13.8714	15.9041	15.7419	14.9612	13.3152	15.4839	16.0223	14.799	16.1721	14.1657	14.0619	15.6811	16.1555	14.1332	16.905	15.5014	15.9182	13.4759	14.8366	15.9182	16.3425	13.7395	16.3122	15.5327	14.2994
RSM00375p	18.0843	18.0341	17.8502	18.5398	17.6648	17.3066	17.9576	18.1437	18.4891	17.877	18.1231	17.9589	17.7155	14.9897	17.8834	17.3319	16.8253	17.7469	18.6491	17.4507	18.1304	17.7793	17.2479	18.3511	16.7985	17.5781	17.4768	17.6695	15.9761	18.4452	17.626	18.2169	17.4215	17.5243	16.9279	18.4405	18.5122	17.1616	17.9675	17.9532	18.0868	17.8685	17.8556	18.3201	17.2278	16.6619	18.5156	17.5511	17.8602
RSM00376p	16.6472	16.7149	16.651	16.6219	16.8051	16.5058	15.8787	16.32	15.9596	16.0662	15.5829	16.4992	16.0281	12.9934	13.8775	14.8199	13.0546	14.6209	17.4842	14.723	15.7538	16.9083	15.8593	17.0165	14.6352	16.0015	16.6422	15.4186	13.432	15.3956	17.0249	16.2621	16.4748	14.2381	14.5403	15.7439	16.7449	14.138	17.329	15.0991	16.9902	14.2578	15.2107	16.9414	17.4488	14.2993	16.4632	15.8111	15.6349
RSM00377p_RSM00378p	20.5597	20.6683	19.2488	20.0584	20.5343	20.9102	20.624	19.9817	20.8327	20.471	19.4052	19.7861	21.3858	14.9937	14.7782	15.9279	14.3114	14.6249	19.0327	16.1189	16.6923	13.6314	14.5459	15.4933	14.3169	14.8669	13.9628	16.7446	12.1646	15.0423	14.5444	13.5066	14.8347	13.4068	12.5237	11.3742	12.507	14.7416	14.3754	15.6675	12.6083	11.9867	13.9704	14.1515	15.2622	11.7817	15.4835	14.6109	12.9479
RSM00379p	16.6678	16.1188	16.2646	16.0138	17.1959	16.75	16.5939	16.6539	16.3575	16.794	16.3151	16.2907	16.535	16.2403	16.361	16.149	16.1583	16.5504	16.4494	16.5128	16.7379	16.6292	16.31	16.6486	16.104	16.8252	16.2371	16.7381	17.1334	16.3446	16.1172	16.2846	16.5137	16.0213	15.0765	15.8119	15.7403	15.2641	16.7871	16.0923	16.1084	16.4843	15.8292	16.4339	16.0944	14.8864	17.0292	16.6439	17.3062
RSM00383p	18.3142	18.208	18.1006	18.2909	18.0618	17.733	18.3548	17.5177	17.3502	17.5386	17.8859	18.0805	17.9084	17.2046	17.4309	17.7294	16.8939	17.6043	17.4409	17.9236	17.8873	17.3794	17.6269	17.3587	18.1403	17.7477	17.2835	17.8869	17.6789	17.6286	16.9382	17.7487	17.4437	17.2408	17.748	17.5298	17.1673	17.3668	17.5518	17.9919	17.1857	17.6042	17.3301	17.6358	16.9592	18.2033	17.8818	18.1749	17.5595
RSM00384p	19.9118	19.748	18.7766	19.1689	19.0451	19.118	19.4396	18.6478	18.2726	18.5166	19.4208	19.0413	19.5933	19.5041	19.8287	19.3017	19.1711	19.4548	19.0741	18.7209	18.6624	18.2122	17.9785	17.6894	18.0995	18.813	18.4153	17.2133	19.0187	18.2765	18.5701	18.6204	18.263	18.558	19.1134	19.0751	18.2206	18.4035	18.3538	18.5188	18.9279	18.6154	18.7289	18.3491	17.7786	18.7669	18.1537	17.9814	19.218
RSM00385p	21.9116	21.8413	21.2483	21.4231	21.569	21.2931	21.9021	22.0829	21.655	21.694	22.2008	21.9391	22.7647	22.0817	22.2153	22.9405	22.4755	22.4133	22.1862	21.9342	21.6609	20.9884	20.1556	20.5157	21.1062	21.4011	21.8971	20.5442	20.6736	20.932	20.8743	21.0052	21.3003	21.6541	20.6719	20.836	21.6203	20.769	21.4539	23.3656	21.719	21.3004	21.3188	21.2023	20.8352	21.5802	21.3057	21.3942	21.8504
RSM00386p	18.8402	18.7318	19.0243	18.9075	18.9968	18.9959	18.8636	18.615	19.0771	19.105	18.8327	19.3801	19.0162	17.8123	18.8958	18.4359	19.0399	18.6921	18.8109	18.8111	18.9191	19.0134	18.8276	19.0256	18.5708	19.0071	18.0884	18.8962	18.5947	18.871	18.4788	18.5463	19.4805	18.6144	18.5181	19.4415	18.9099	18.8045	18.8873	19.7757	18.1084	18.7224	18.441	18.9158	18.9325	18.5248	18.7388	19.3447	19.1823
RSM00387p_RSM00389p	17.9197	18.4178	14.2065	15.7329	18.7635	15.6754	17.9868	14.7732	15.5236	15.3609	13.7321	13.2179	17.9548	13.6362	13.0779	13.2646	13.5664	13.5828	14.8322	15.0387	15.1449	14.2831	12.6416	15.952	12.2763	12.8215	10.6905	15.8388	12.08	15.1544	11.6586	12.7695	13.1113	13.8656	12.0694	12.0769	12.7866	11.8345	14.8333	14.4606	13.1242	13.0527	12.8972	15.4424	14.9482	12.2827	16.4705	13.101	12.718
RSM00388p	17.6891	18.0949	18.9508	18.3753	19.2558	19.2727	17.9811	19.6148	18.8241	20.3659	18.5061	19.4295	17.9426	18.482	18.6806	17.9862	18.3218	17.8658	18.9877	17.3747	18.0917	18.035	17.6025	19.0013	17.9596	17.9861	17.5435	17.8748	17.6647	17.5764	17.7529	17.5677	17.935	17.1469	17.703	17.5812	18.0934	18.1087	18.544	16.9686	18.6486	17.2619	18.2717	18.2844	17.6799	18.2647	18.8171	18.0535	17.7715
RSM00390p	13.5937	14.8968	15.8409	14.9207	15.8887	16.139	14.5392	16.222	15.4903	16.4403	15.2758	15.9865	14.6028	14.2832	14.1943	14.3044	14.3298	14.0084	16.0198	14.277	15.3971	15.7048	14.255	16.6797	15.0273	15.0779	14.6197	15.0373	14.4776	14.9943	15.5894	15.3708	15.5825	15.1143	14.2927	14.2333	15.2456	14.649	15.433	14.1177	14.749	14.2196	14.1803	15.2493	15.5048	14.3958	15.3093	15.4403	14.1806
RSM00392p	12.8124	12.2833	11.8566	11.9387	11.8648	12.3629	11.9328	12.6301	12.5989	12.5402	12.3603	12.3476	13.1727	13.0622	15.1596	12.9079	14.8807	14.0339	13.8244	14.2767	11.6265	11.6882	12.7236	12.3037	14.9864	13.2985	12.3569	12.3379	15.1309	13.7539	11.7442	11.5716	11.2985	11.1225	14.9936	14.11	12.7442	13.5012	12.4396	15.6525	12.3693	14.9541	13.9613	12.7654	12.089	15.0865	12.103	12.0612	12.79
RSM00393p	12.4378	12.3487	11.96	12.9424	11.7825	13.1317	12.0629	13.4625	12.844	12.5974	12.3845	11.7889	11.924	12.9798	13.9457	13.5458	14.7017	13.0521	12.5398	14.16	12.3403	12.5428	14.1146	11.86	14.7702	13.0012	12.4958	13.4146	14.7163	13.6444	11.9256	11.3913	11.9975	12.5775	13.8413	13.9693	11.5221	13.883	12.2122	13.204	12.1074	15.1564	12.8714	12.2877	11.5589	13.8163	12.4782	13.1565	12.9612
RSM00395p_RSM00394p	20.4769	20.4339	20.3223	20.4431	20.3346	20.5601	20.3874	20.528	20.4387	20.4893	20.1842	20.4626	20.5188	20.0421	20.1377	20.2827	20.2931	20.0428	20.0145	20.3879	19.824	19.7752	19.7714	20.0536	20.282	19.8758	19.8184	20.0017	20.0699	19.8311	19.6863	19.7226	19.7916	19.5587	19.9798	20.1411	19.908	19.2351	19.7855	20.3337	19.6287	20.3078	19.6418	19.8114	19.6437	19.9558	19.584	19.8303	19.8696
RSM00399p	18.6589	18.4509	18.8736	19.0759	19.0248	19.4455	18.6543	19.7425	19.524	19.4539	19.1289	19.5752	18.865	17.8228	17.7078	18.732	18.2487	18.3988	18.3813	17.6996	17.7396	17.8287	16.2283	17.6352	17.4276	17.8462	16.4329	17.6073	16.7117	17.8235	18.4917	17.2335	18.0541	17.5275	16.927	16.914	16.9486	16.8103	16.7158	18.4314	18.3342	17.7404	17.1815	16.7388	17.0389	16.9883	17.2243	17.4905	17.7807
RSM00403p	14.3736	14.2544	15.2407	15.0693	15.6234	14.6186	15.2402	14.7107	15.5075	15.5519	15.4523	15.1297	15.3582	14.2122	15.9826	16.1302	16.6142	16.164	15.7419	15.2957	15.1624	14.6455	15.7245	14.9391	15.6718	15.0352	15.1142	14.4926	15.6272	13.7642	14.8116	15.1631	15.2542	15.9367	14.9658	14.7152	15.0998	18.1709	15.2094	16.9624	15.4948	16.1134	13.7953	14.6158	15.4379	15.519	13.9038	15.4543	14.675
RSM00408p	11.3954	11.525	10.74	11.383	10.734	10.8504	11.2161	11.1424	10.7141	10.7168	10.6264	13.7299	10.6176	16.1865	11.8736	16.5864	14.7455	10.521	10.6911	11.6328	11.6379	11.1548	13.3262	11.0268	18.9785	11.4113	11.1231	10.3625	12.9922	16.3062	8.93178	9.23815	9.49884	15.4489	15.5247	15.9094	9.17227	16.0757	9.88794	18.7154	12.1276	12.8362	9.17765	10.2441	9.01092	16.5397	11.9477	14.5871	9.34966
RSM00409p	14.2479	15.1896	15.767	15.7447	15.0631	14.5306	16.3048	15.3945	15.8997	14.9238	14.9084	15.6603	16.1098	14.747	16.7003	16.0768	15.5715	16.4792	16.5902	15.3145	15.9489	15.4586	14.2817	15.7102	15.8198	15.7724	15.6503	13.6338	16.3121	14.4388	15.1462	14.6494	15.396	15.9619	15.4599	16.2234	15.9797	16.9587	15.1407	18.059	15.5809	15.8475	13.7501	14.0276	15.3412	16.3074	14.2197	16.0419	16.0184
RSM00410p	13.7498	13.8441	14.7557	14.2428	15.0158	15.4315	14.3585	14.8173	14.3186	15.2912	14.2287	15.1806	14.1051	13.6897	13.0109	13.0743	12.9574	13.4889	14.4421	13.5969	14.3089	14.0974	13.3064	15.0076	13.5573	13.5967	13.9348	14.4558	13.7553	13.3001	14.4479	14.8866	14.2828	13.522	13.0213	13.3706	14.0213	13.0766	14.6042	13.5023	13.8832	13.0944	13.1229	13.802	14.1251	12.953	14.928	14.3275	13.255
RSM00412p	16.1013	16.0016	16.2783	16.4932	17.0645	16.6512	16.4051	16.4478	16.8112	16.8938	16.0954	16.6234	16.1217	16.8057	16.5632	16.5673	16.6397	16.5701	16.6124	16.7579	17.1885	17.5035	16.8085	17.5992	15.5943	17.0433	17.0669	16.7803	15.9932	16.9205	16.9302	16.5299	17.2848	16.5595	15.8499	15.9601	16.8506	16.1532	17.379	16.5522	17.3324	16.5005	16.2977	17.2581	16.9174	15.6452	17.4629	16.8652	16.7637
RSM00413p	17.344	17.2038	16.5212	17.2235	16.153	16.9586	16.3663	17.6557	17.9202	17.0352	16.7515	16.3723	17.0363	16.2774	15.322	16.9111	16.0717	16.3525	16.8617	15.4286	16.9369	15.2518	15.5435	16.2202	15.6078	16.038	16.2928	16.4836	15.147	15.3926	15.7433	16.1272	15.9934	14.2219	15.5554	14.6666	15.9981	15.1362	15.3047	16.9385	15.3736	15.2326	15.011	16.2758	16.2705	15.1391	15.7657	16.0551	15.4945
RSM00414p	16.6568	16.9108	16.1329	16.2925	15.8636	16.5358	15.7667	16.3723	16.6629	16.0865	16.5007	16.5068	16.0131	16.4589	16.5907	15.9406	16.487	16.3248	16.002	15.3029	16.85	16.7659	17.4668	15.208	15.8768	16.8698	17.2208	16.0128	15.7847	16.0128	16.8185	16.9295	17.1825	16.8032	15.914	16.527	17.0436	15.5457	15.6857	15.687	16.8657	15.8824	15.8402	15.8172	16.4817	15.9462	15.5831	16.7534	15.8011
RSM00415p	14.7419	14.4846	14.3165	16.8883	14.2696	18.5349	15.597	16.856	15.3597	15.1563	14.59	15.5368	15.7038	16.3377	19.0857	21.8361	17.7342	17.8	18.3047	16.3532	15.9488	15.4134	15.5746	17.6934	19.5239	14.817	15.8054	18.8016	18.7372	15.6119	15.2388	14.6299	15.1003	16.0097	16.6892	16.8602	16.3	21.7761	16.3167	23.6798	16.0215	17.5769	14.0343	17.5098	15.6413	18.1165	14.5146	16.014	17.1629
RSM00429p	18.1636	17.7974	18.1672	19.9593	19.291	19.4599	18.7153	17.6785	19.1333	18.1574	18.4627	19.2499	18.5606	17.8182	18.7274	19.2333	19.3344	18.2383	19.8258	18.5747	17.8902	17.5874	17.3738	18.0475	19.5463	17.3383	18.2072	17.0569	19.0622	17.7849	17.3649	17.4953	18.384	18.2734	18.478	19.3576	18.3326	19.4424	18.4513	20.5258	17.3715	18.5226	16.9574	15.4743	18.7002	19.2952	17.7707	18.3668	17.7273
RSM00431p	13.4297	10.3157	9.2359	11.2226	9.44829	12.2932	10.3763	9.93078	7.7359	12.7798	7.35466	7.93939	10.1264	9.17526	8.69527	8.31369	8.33511	10.2375	10.0903	11.9152	10.0235	9.95558	9.1874	12.0768	12.324	9.92069	10.2241	4.05932	9.15011	6.85206	10.2833	8.90267	9.41222	11.3083	9.69855	8.59533	10.4985	14.7501	9.56282	17.9742	9.73068	9.27189	8.84393	7.87017	10.2875	10.7062	8.99807	10.293	10.0027
RSM00436p	16.3823	16.856	17.1093	16.6424	16.9832	16.9088	17.139	16.5913	17.2813	16.2533	17.0415	16.8938	16.6181	15.4426	15.1808	15.8062	15.112	15.944	16.9258	16.0525	17.109	17.5687	17.3955	16.8707	16.5524	17.4543	16.7559	16.5364	16.8963	16.0517	17.6061	17.2935	17.3603	16.5218	16.1964	15.6589	16.7841	15.6107	16.7393	15.7748	17.4518	15.9141	16.8182	16.2892	16.4125	16.4179	16.2087	17.5627	16.194
RSM00442p	18.652	18.2741	18.8916	18.7823	18.165	18.8932	18.6562	18.4525	18.4558	18.7447	18.5328	19.0099	18.6695	18.9342	18.8503	19.0714	18.5705	18.3767	18.0483	18.0786	18.6821	18.5932	17.4788	18.7027	18.8776	19.1666	18.6496	17.4679	19.2693	18.3997	18.3518	18.4901	18.9122	18.5659	18.8877	18.6272	19.1586	18.6263	18.873	21.5284	18.2281	18.5933	17.1812	18.8161	18.616	19.0237	17.9692	19.2663	18.0544
RSM00443p	16.3759	15.3652	14.8131	15.4063	14.7679	16.7128	15.4769	14.3227	14.1752	13.5652	14.292	14.4868	15.2416	14.2312	17.4276	17.1784	17.2052	16.2848	15.205	12.0648	12.7436	12.3815	14.1856	10.6817	17.5198	11.7545	14.6904	12.5055	17.2656	14.644	12.4345	10.2244	11.1896	13.8522	17.2216	15.4001	10.4871	17.4089	11.5288	15.628	13.179	14.8794	11.4605	12.0056	11.3968	18.1107	11.7178	14.0521	10.2599
RSM00445p	18.5897	18.3667	17.7205	18.5499	17.7776	17.8791	18.5399	17.557	17.6728	17.4446	17.4569	17.1991	18.2617	19.2216	20.1402	19.9377	19.7832	18.3673	17.4317	19.4275	18.633	18.0337	17.2151	18.5887	20.3252	18.4588	18.8294	18.5166	19.8646	18.1114	18.109	16.9901	17.7586	18.1062	19.6996	19.9172	18.7506	20.0186	17.9354	20.1584	19.1268	18.8411	17.7033	17.9709	17.905	20.1345	17.5189	17.8979	18.4387
RSM00447p	16.2612	15.7774	15.6254	16.293	16.3666	16.9146	16.0915	16.7444	15.9752	16.6832	16.1112	16.8518	16.3585	16.9762	17.1585	17.5559	16.4378	18.1401	17.7942	15.4964	15.6468	15.4678	15.5134	15.1134	14.8272	14.9664	15.0602	15.724	15.2555	13.9682	15.5054	15.524	15.2683	15.1365	14.2048	14.2819	15.1968	13.4384	15.2939	17.429	14.4181	13.4602	14.978	14.1911	15.7824	14.5118	15.5783	15.5484	15.0467
RSM00448p	15.6954	16.3711	16.9827	16.5233	16.0495	17.3107	15.9693	16.2957	15.7034	16.8024	16.2144	16.1012	17.0187	16.403	15.4601	15.1201	15.3467	15.6927	15.689	15.9251	17.5941	16.7229	17.495	17.9708	17.5541	16.301	16.5605	16.3104	16.6642	15.4569	16.8597	17.5394	17.3596	18.2217	15.9519	16.4017	16.2334	15.7261	15.9489	17.8223	16.4715	15.9479	15.4204	15.866	16.6362	16.1511	16.0104	18.5844	16.7268
RSM00449p	26.9314	26.3939	24.834	25.7442	24.9835	25.0883	26.4952	24.5897	24.184	24.3836	25.625	24.9484	26.0474	25.5617	26.2167	26.15	25.786	25.5696	24.6715	25.6626	25.3064	24.2548	23.6916	26.0238	26.3361	25.6365	24.9304	24.2633	25.9782	24.4367	23.1627	25.2852	25.6325	23.9561	25.6704	24.7595	25.0553	25.9265	25.4018	29.0487	25.1993	24.8358	25.3631	24.2567	23.0597	25.8433	23.8294	26.0375	24.2821
RSM00450p	19.0817	19.5192	19.5605	19.3965	19.6129	19.9324	19.435	19.211	19.7045	19.5501	19.7594	19.8072	19.4904	18.9724	18.8578	19.1998	19.8538	19.18	19.4122	19.3246	20.055	19.8353	20.1419	19.683	19.2106	19.3685	20.106	19.4059	19.6984	19.8539	19.749	19.782	20.0465	19.6969	20.0225	19.6423	20.0498	19.2598	20.0156	20.166	19.7759	19.7926	19.5591	19.6831	19.8324	19.9142	19.7118	19.797	20.2664
RSM00451p	14.1907	13.7288	13.9201	14.3633	14.5641	14.5299	14.5415	14.7009	14.2952	14.5193	13.7846	14.133	13.875	13.6831	15.1649	13.9335	14.6051	14.3531	14.2526	16.1616	14.6968	14.6922	15.9035	14.4101	15.5754	15.8946	14.7065	15.865	16.0039	16.0386	14.0708	14.621	15.0803	14.2797	14.7782	15.3368	14.3579	14.9639	14.7053	15.7936	15.3041	16.2173	15.4347	15.3119	14.5069	14.478	14.5273	14.8128	15.9921
RSM00453p	15.6015	16.0357	16.3515	16.0164	16.6264	14.9846	15.9166	15.6126	16.7599	16.3925	15.3935	15.5401	16.2827	16.2451	15.9084	15.7652	15.9543	15.5765	16.0341	15.0662	16.3917	15.9939	13.1783	17.1333	15.5064	15.6476	13.3628	15.288	15.6031	14.8426	14.3251	16.3537	15.9219	14.3934	14.0632	13.0446	16.0551	14.3537	16.1696	14.6269	14.9003	15.1878	14.7926	15.7765	13.8671	13.5133	15.0744	17.1464	14.713
RSM00454p	18.7744	18.3277	18.6531	18.9777	19.2725	20.7373	18.665	19.4831	19.2999	20.43	18.1848	20.6427	17.9598	17.9966	17.8474	17.958	18.2405	18.0487	18.2581	18.2507	17.8229	18.4363	19.1941	18.1766	18.2479	18.5471	18.0488	18.5573	18.02	18.3963	18.1652	18.2784	17.8233	18.2866	18.0172	17.6732	18.4391	18.0802	18.2652	17.6877	18.3225	17.8009	17.1822	18.4629	18.0236	17.9525	18.7115	17.8163	18.2331
RSM00458p	18.6076	18.6108	15.3803	17.1284	16.0052	20.3394	18.7174	19.7337	17.4103	19.7915	16.677	17.6281	17.2186	17.6531	16.5369	18.4057	15.0872	17.5629	18.745	17.6873	17.0235	18.6448	16.1382	16.3898	16.4036	18.7561	17.537	15.8804	15.9319	16.2712	14.1553	15.1151	17.3733	17.5682	15.7457	16.7761	16.9236	16.5787	17.5021	19.2541	16.1806	16.5046	15.9373	17.1877	16.9071	16.7991	16.4617	17.35	17.6713
RSM00459p	19.2584	18.9641	18.0372	19.0183	17.3233	18.7825	17.7859	17.7751	17.9194	16.2305	17.95	18.7646	18.5835	18.9643	19.4245	19.1921	18.6512	18.4706	18.1786	17.6696	17.2377	16.4455	17.0071	16.1126	16.7	17.1366	16.1046	16.3537	17.4758	17.0307	17.3897	16.8666	16.0677	17.4552	17.3409	18.1513	15.9384	17.9129	15.9999	17.0849	17.8067	16.9446	17.4456	17.1127	16.8978	17.1995	16.1779	16.1233	17.2349
RSM00460p	14.8839	14.5285	12.963	14.8919	14.3463	16.5194	13.9056	14.0129	13.9108	14.0198	13.5578	16.0311	14.1787	14.7664	15.5404	15.2351	15.451	15.6093	16.5919	16.8517	13.825	13.9684	16.5401	15.5466	15.377	14.6393	14.4572	14.7599	15.5076	15.4579	14.4922	13.9774	13.1415	14.8443	15.4853	16.7282	14.8132	15.0855	14.4077	15.4421	14.2275	16.1667	15.6168	14.4924	14.3037	15.114	15.4351	14.419	15.6982
RSM00461p	18.4355	18.4757	17.9857	17.8456	17.9389	18.8711	17.2798	18.1597	17.2255	17.2686	18.2225	19.31	18.24	15.8686	14.511	16.4544	15.7655	16.6162	18.2619	16.2155	17.0583	16.2691	13.4275	16.7108	11.7111	16.8727	14.6957	16.1191	13.098	14.7369	15.8269	17.6144	16.0375	16.1622	12.1765	14.0817	15.4924	13.615	17.02	16.8871	14.7044	13.5892	13.7267	15.5849	17.0265	13.0848	17.1123	15.9961	14.2884
RSM00463p	18.8649	18.2701	18.3709	18.0642	19.2738	18.3151	18.4169	18.5396	18.53	18.3899	17.9244	18.425	18.5062	17.1466	17.1536	17.1249	17.1548	17.668	18.5966	18.0811	19.2949	19.7768	16.214	18.4397	17.1591	18.414	17.9712	19.1565	16.9837	18.4568	17.8639	18.8716	19.1987	17.6763	16.4929	16.0456	18.3092	16.3459	18.9907	16.4261	18.461	17.0268	18.0208	19.1699	18.0847	14.1567	18.6392	18.7283	17.9613
RSM00464p	19.1437	18.8341	19.3404	20.3482	20.2612	20.0084	20.0191	19.3967	18.9315	19.1878	19.1248	19.4352	19.416	18.5939	18.3698	18.8645	17.7233	18.4581	18.4396	17.625	18.7771	18.1782	17.3645	18.9793	16.1163	17.3602	19.0049	18.7509	16.8081	16.3035	18.4977	18.1809	19.1699	17.9737	16.0437	16.3558	17.7747	16.7433	18.0059	17.7714	16.2051	16.5555	17.7627	17.7	17.978	16.3841	18.6284	18.132	17.1445
RSM00465p	15.9391	15.6853	15.8519	15.3293	16.0007	15.7018	16.059	15.939	15.9513	15.6942	15.3349	15.8708	15.5883	14.9548	15.7531	14.4997	15.1303	15.6711	15.596	16.5936	16.3626	16.509	15.7397	16.0585	16.1814	16.447	15.4514	16.8448	16.5528	16.3258	15.4373	16.2686	15.664	14.9319	16.244	16.198	15.3672	15.2521	16.5317	16.3258	16.0974	16.3106	15.7204	16.508	15.7339	15.3809	16.5043	15.8348	15.7283
RSM00470p	17.9164	17.9316	18.0366	18.2465	18.337	18.3594	17.4787	17.5891	17.6009	17.5801	17.8189	18.691	17.4283	15.383	16.1355	16.9506	15.198	16.332	18.4514	16.7547	17.7858	17.9466	16.6349	18.5732	16.4681	17.6594	17.6129	16.9207	16.2022	17.23	17.8366	18.2665	17.6857	16.9656	15.6601	16.5041	17.4884	16.0669	18.324	16.9401	18.3872	15.9411	16.0366	17.8979	17.7677	15.4255	18.5672	16.9039	16.6814
RSM00471p	19.4203	19.1216	18.8615	19.2374	18.2548	19.2018	18.5829	18.2539	19.3897	18.7769	18.5453	19.8643	19.3542	19.7423	17.176	18.6106	17.7203	17.0466	18.4543	15.1677	17.1331	14.9152	16.5457	13.7916	18.2395	14.5585	17.3758	16.2517	20.042	15.6313	15.8344	15.8161	13.979	15.2554	17.1795	17.4387	14.0125	18.0304	15.7811	17.3179	13.8173	16.4109	16.3157	13.6183	16.6148	17.1138	12.7985	15.8508	16.1292
RSM00473p	13.2835	13.4494	13.2141	12.9762	13.2391	12.9429	13.3808	13.0799	12.6176	13.6405	12.7908	12.9741	12.8488	12.4401	13.5217	13.8942	14.5172	14.5771	14.2803	16.9949	14.8395	13.8541	15.8696	15.0266	16.2611	14.5889	13.7033	14.7994	16.4439	15.1371	14.1223	14.3704	13.5795	14.9129	15.243	15.8846	14.7205	14.9322	14.4124	14.9447	14.2865	16.94	15.5603	13.2642	12.7759	14.8381	15.7614	13.4933	16.1166
RSM00474p	14.7451	14.363	15.3006	13.9457	15.1325	16.0208	14.8047	15.7095	15.4126	15.7984	13.5874	15.1465	14.0448	13.9299	15.5786	15.8083	15.244	13.4106	13.0473	12.9485	14.6578	14.2292	13.3747	17.6567	15.181	15.972	16.4535	13.3742	14.7072	13.0707	15.5007	11.7831	16.4847	12.1852	14.987	14.1008	17.0931	20.8058	14.3102	15.6341	17.625	14.8609	15.8611	13.9835	13.9762	14.899	13.545	14.9373	15.3933
RSM00476p	19.1961	18.63	19.0813	18.3625	18.9191	18.7438	18.3567	18.4972	17.59	17.825	18.8018	18.2742	19.4121	17.6327	15.4053	17.7813	16.9122	17.7915	18.4878	17.2272	17.0966	17.8353	16.3997	17.2447	14.6674	17.4147	17.7555	17.1229	15.9461	17.0851	16.9919	17.6458	17.5322	17.6467	14.5724	15.4415	17.981	14.3003	17.0343	18.7195	16.3721	14.689	16.8196	17.1516	16.8597	15.7734	17.0532	17.5844	17.4506
RSM00477p	16.2068	15.836	16.2492	15.111	16.1768	15.5309	15.2856	14.7983	15.8078	14.8106	15.7047	15.9631	15.9514	13.9535	13.3599	13.5165	14.73	14.3301	14.7537	14.6722	16.7906	18.6965	13.3955	16.2921	13.1657	18.3552	13.9775	15.9792	13.4837	14.5437	16.893	15.2171	17.4481	15.5906	12.2681	12.788	15.9666	12.5899	15.866	13.9986	14.7013	13.6914	14.9397	16.6004	15.3758	12.286	15.811	16.9932	15.345
RSM00478p	14.4967	14.5939	15.8144	16.1195	17.0092	17.0473	15.5345	15.8529	14.0841	16.1307	16.2083	15.6752	13.9733	13.6303	16.7856	14.4994	16.0214	15.9636	14.9794	16.9898	17.3685	17.3262	15.6946	17.0659	15.6237	17.1216	16.325	17.655	16.3849	17.0268	15.2773	16.6936	17.8398	14.3976	16.4081	16.0844	16.0116	15.6846	15.2833	16.5279	16.2327	16.2557	16.4894	17.2479	15.1755	14.4747	16.6802	17.0937	16.0774
RSM00480p	15.2205	16.2607	16.3534	16.3061	15.7136	15.9361	16.6101	16.7068	16.6992	15.9023	16.9711	16.6987	17.3839	15.2123	16.6977	16.0391	16.0906	16.1361	18.6649	16.6854	15.9681	15.9681	15.3592	16.9951	15.9723	16.0679	15.8574	12.5919	15.4966	15.5333	14.8402	14.503	15.408	15.8948	15.0931	14.6492	15.7018	17.7058	15.5256	17.3942	15.1334	15.7151	15.2352	16.276	14.658	15.889	14.7637	15.9669	15.9896
RSM00483p	18.5113	18.7535	18.9225	18.5012	17.6805	19.2061	18.3802	18.6106	18.783	18.4463	18.1289	18.0183	17.9577	17.733	17.8808	17.912	17.4951	17.1549	18.9586	17.9657	17.0857	16.76	16.6988	17.3371	17.9452	17.6916	16.5067	17.8469	17.3248	18.1007	17.4273	18.0132	16.6226	16.8462	17.4697	17.2732	17.7341	17.1161	16.3719	17.6115	17.7129	17.7276	17.8181	17.1642	16.4782	17.6485	17.154	17.3824	17.7789
RSM00484p	16.8018	16.6276	16.7799	16.6964	17.2146	16.7295	16.6792	16.7834	16.821	16.7395	16.172	16.7045	16.379	15.7308	16.1498	15.8836	15.8893	15.1689	15.688	15.9179	16.5241	15.613	14.6385	15.8301	15.9907	16.0187	16.2501	15.147	16.8104	15.6129	15.2359	14.9985	15.394	14.0167	16.3198	15.3266	15.9599	15.0001	16.8968	16.2454	14.1232	16.0964	14.1342	15.4071	14.5891	16.6832	17.0702	16.2078	13.0038
RSM00485p	13.6047	14.0165	12.5897	13.543	13.5669	12.7004	14.6989	14.0634	13.385	13.3727	13.1393	13.0944	13.9123	13.4684	16.9928	15.3934	16.142	15.6857	12.6386	17.4779	14.9631	14.6583	17.1279	13.6867	15.852	15.8414	15.6638	16.1179	16.7611	15.7843	13.0727	12.5368	13.8757	13.731	16.4349	17.2839	15.2614	16.8079	14.4312	16.6659	14.3088	17.4773	16.5683	15.1347	12.8646	15.7853	14.6764	15.9397	16.4845
RSM00486p	14.6901	16.0559	16.464	14.9397	16.9876	17.9302	15.4607	16.7025	16.3543	17.3346	15.9453	17.0967	15.0142	15.1631	16.1666	16.013	15.7098	14.3239	16.1943	14.7345	14.8839	15.4675	15.4321	16.9257	16.7187	15.2673	15.1038	15.4934	15.1175	15.3374	14.8214	15.0409	14.9388	14.9619	14.96	16.0367	15.8502	15.5924	16.2103	15.6691	16.0143	14.3773	15.0792	15.4167	15.2362	15.7505	16.3969	14.7286	15.4538
RSM00488p	14.9899	14.1616	13.734	14.0832	13.8364	13.663	13.9517	14.6958	14.2837	14.5016	14.4413	14.4275	13.9048	15.4178	17.0761	15.194	17.1898	16.8372	14.586	17.7187	14.763	15.4543	17.6801	15.0378	18.0303	15.5966	16.0314	17.3017	17.6243	16.7256	16.0265	13.7345	16.6707	15.6485	16.7279	17.1115	16.2017	14.9625	15.5157	16.4765	15.0103	17.9532	17.4622	15.5665	14.9592	16.3315	15.4864	15.8188	17.6408
RSM00490p	15.0729	14.8274	15.0125	14.9928	15.6176	14.9376	15.0869	15.3752	14.4755	14.9492	14.206	14.4487	14.7019	13.679	15.9129	13.9434	14.0557	15.2232	12.9432	16.7003	18.1352	19.2199	13.9303	17.3684	15.1923	17.1441	16.4716	18.7158	15.0789	16.9113	13.2468	17.3869	19.1158	12.1726	16.956	15.1374	17.1417	15.5228	16.6908	14.9187	16.8456	14.9274	16.4569	18.275	13.9368	13.3227	17.0009	18.1234	13.8316
RSM00492p	15.9083	15.5203	15.4533	15.6068	15.3406	16.4684	14.8728	16.323	16.2168	15.9432	16.0586	16.528	15.9003	14.9964	15.419	16.8849	15.484	14.2928	15.293	13.6094	13.7032	15.264	14.8193	16.9782	17.447	13.3134	13.6247	14.5869	17.9463	14.5189	14.0469	16.698	13.6179	14.3496	15.1753	15.8091	13.5018	16.935	15.3953	18.196	13.5353	12.7714	15.3342	14.6426	16.6969	14.5385	14.8813	15.6106	15.3712
RSM00507p	16.394	16.471	16.4903	16.5414	16.6441	16.8685	16.3525	16.4424	16.3349	16.4578	15.8756	16.5954	16.2314	16.2832	17.1446	16.372	17.1528	16.5104	16.7468	17.6242	17.1309	18.4319	17.6106	17.422	18.3177	18.4165	17.2911	17.3537	18.5723	17.3472	17.532	17.1068	17.3958	16.9228	18.2088	18.5552	16.9939	17.7135	17.1591	17.5514	17.4423	18.4552	17.8731	17.4276	17.2015	17.7045	17.5179	17.0864	17.1647
RSM00508p	14.7024	15.1471	13.5847	14.8845	13.688	14.6689	13.9231	14.6491	14.6559	13.6454	14.1095	14.1681	14.6631	13.7506	13.0754	14.018	13.8505	13.7396	13.9988	10.6713	10.9704	11.0155	13.3076	10.1384	12.5849	11.2671	11.7045	11.0113	11.5113	10.4831	12.428	9.09188	9.84171	9.89008	11.8792	11.334	10.8022	12.1188	10.8136	13.047	10.5137	10.9911	11.7173	11.8208	10.1745	12.1032	9.22914	10.4285	10.94
RSM00510p	14.3565	15.4002	16.4964	15.7218	16.5424	16.808	15.2612	16.8842	16.1111	17.0543	15.9189	16.6855	15.3444	15.2697	14.915	14.9736	15.1439	14.762	16.737	14.8496	16.3338	16.1413	14.7564	17.4687	15.6027	15.6256	15.2628	15.5819	14.7491	15.5609	15.9599	16.0125	15.9536	15.5999	14.9078	14.7478	15.8758	15.2005	16.031	14.4066	16.5611	14.6882	14.7408	15.8567	15.7888	14.9266	16.5539	16.0633	14.7613
RSM00512p	12.9866	13.4557	12.7607	14.2026	14.3907	13.1241	13.723	13.5379	13.2469	12.9867	12.2816	12.9412	13.8503	12.3776	12.4456	12.5777	12.4795	12.5364	13.6936	11.2154	11.6271	11.8965	11.3753	12.5225	11.4833	11.7747	10.9871	11.842	12.0878	12.0027	10.8022	12.201	11.6439	11.4991	11.4792	11.632	11.4439	12.0769	12.0778	10.9536	12.3586	11.2467	11.793	11.5756	11.7217	11.6855	12.4162	11.7586	11.7978
RSM00513p	18.4998	18.8087	19.7668	19.1902	20.0169	20.2677	18.8105	20.3868	19.5908	21.0731	19.2736	20.1983	18.705	19.2731	19.4004	18.8272	19.0398	18.6108	19.7626	18.1068	19.0061	18.7779	18.3766	19.5092	18.6868	18.7511	18.3244	18.6399	18.4179	18.3393	18.5443	18.3706	18.7557	17.9365	18.4994	18.3994	18.884	18.8753	19.0153	17.7848	19.3855	18.0636	19	19.0578	18.4653	19.0126	19.5655	18.8647	18.5506
RSM00514p	14.8164	14.7172	14.7604	14.8557	14.8262	14.5749	14.5499	14.7046	14.7139	14.6219	14.7157	14.7391	14.8332	14.5701	14.4842	14.6532	14.6869	14.5958	14.8197	15.5487	14.9576	14.6304	14.5711	14.6575	15.2758	14.61	14.3771	15.3075	15.0829	14.421	14.0918	13.9806	15.154	14.5875	14.5217	14.6354	14.7715	14.6613	14.8191	15.2002	14.439	15.2867	14.5932	14.6928	14.2093	14.4381	14.8028	15.1703	14.5516
RSM00519p	13.8663	13.3826	13.9569	13.6199	14.4507	14.3642	12.6327	14.0123	13.8635	14.3586	13.7278	14.2653	13.24	14.2305	13.4981	14.2065	13.7083	13.2336	14.8788	13.4278	15.3472	15.1726	14.1817	15.2186	13.0289	14.9513	14.4599	14.3586	12.6986	14.6887	15.8243	14.9713	15.8748	14.7262	12.3896	12.5339	15.5238	13.1069	15.1026	13.1474	15.7023	12.8417	14.1033	15.3226	15.9679	12.1559	15.6877	15.0727	12.8387
RSM00520p	15.5729	14.869	15.6013	16.2254	15.6932	15.5933	15.5051	15.1657	15.6452	15.838	15.4498	15.9088	15.8721	15.9077	15.62	15.188	15.8179	15.2031	15.3036	17.2451	16.0235	17.1946	15.2696	16.9115	16.7655	17.3802	15.1173	16.6963	17.9074	16.4921	15.5301	15.2052	17.6435	15.1836	18.0884	18.0398	16.8835	16.0665	16.7383	18.1999	15.3765	16.7402	15.7149	16.9575	15.1907	17.4328	17.1719	18.2899	17.1466
RSM00522p	18.663	18.4616	19.0835	18.2598	17.8869	18.3663	18.3264	18.3856	18.1296	18.3404	18.1759	18.0161	18.674	18.7868	17.056	17.8838	17.3346	16.6265	17.3213	16.6373	17.735	17.3285	17.1638	17.8708	17.2073	17.9152	16.7842	17.903	17.0371	15.99	17.0947	16.5083	17.5438	16.6559	18.1951	14.7883	16.8921	16.7401	17.5426	19.6634	16.626	15.8341	17.3839	17.3319	16.2924	16.8319	17.7643	17.531	16.5008
RSM00524p	16.37	16.6301	13.6993	16.7982	13.7387	14.8603	14.7858	14.7099	14.9588	14.6735	14.4501	19.7449	14.7688	20.4479	21.2732	20.3588	22.1897	17.9425	14.889	15.4691	16.3988	12.5617	19.5321	12.9175	18.9795	12.3517	13.39	13.0726	19.2341	13.7483	13.654	12.5146	13.0561	13.3817	19.2832	14.9326	14.4999	19.048	14.4432	17.9628	12.786	18.6758	18.0757	14.5499	13.3335	18.8465	13.4483	16.2305	14.3304
RSM00539p	17.5403	16.9745	16.4995	16.838	17.8333	16.6283	16.3832	17.6701	16.4099	16.7852	16.2818	17.2249	16.5759	13.4845	15.5687	16.0969	15.4211	16.0344	17.6657	16.23	17.9376	18.1961	17.6584	17.3581	14.9981	16.978	17.7649	17.4043	13.9906	17.1756	17.2703	17.5406	16.3058	16.2581	14.986	15.1171	18.2046	16.369	17.3911	15.5972	18.674	14.2136	17.4478	16.7439	17.6784	14.0895	17.504	16.8082	16.3443
RSM00541p_RSM00542p	15.3023	15.7041	15.7928	14.9492	15.7985	15.8922	14.9748	15.9445	15.3219	16.109	15.4083	15.9826	15.2199	13.9882	13.493	13.8884	13.7936	14.6145	15.624	15.4807	16.2046	16.6291	15.7789	16.8822	15.4868	16.1274	16.2146	16.3644	15.5972	16.1018	16.1246	16.5433	16.3798	15.9415	15.1443	15.8506	16.358	14.5947	16.4432	15.2163	16.2643	15.0189	14.3927	16.056	15.8414	14.5278	16.6276	15.9987	15.5386
RSM00544p	19.5135	19.6414	16.5904	19.1444	16.8527	20.2533	17.1559	16.8808	16.9129	16.3335	16.6185	19.6619	16.3355	17.4196	16.6178	17.4285	17.3258	17.4283	19.27	16.8047	17.6313	18.6624	15.4458	18.416	15.2877	18.3421	17.5542	17.1293	15.8247	16.7732	16.2095	17.393	16.1818	16.6924	15.2624	15.7329	18.8469	16.1225	17.4781	15.3258	16.7092	16.266	13.6364	18.7945	17.0673	14.09	18.7284	15.9673	14.1723
RSM00545p	20.3474	20.4951	18.0246	20.4312	18.1805	21.5948	18.114	18.8479	18.0289	18.2831	18.4184	20.9884	18.3656	18.3488	16.3885	18.18	16.7345	18.1212	19.9809	17.2502	18.4508	18.7258	14.9586	19.3883	11.4795	19.7105	15.1317	18.012	13.0225	16.5767	16.0856	19.1299	15.8371	17.5174	11.0263	14.8163	19.4552	11.8395	18.1905	14.1748	17.6237	14.6309	10.3022	18.694	18.2794	11.685	19.4434	16.4141	14.0812
RSM00546p	16.9173	17.051	15.257	17.0907	15.7819	17.4563	15.3764	15.4861	16.2711	16.1759	15.1414	17.2763	16.0686	15.8528	15.409	15.2138	15.7838	15.8322	16.7186	15.2851	16.4135	17.1197	14.593	16.2313	13.9928	17.0625	16.6071	16.2891	14.9422	16.0767	15.1641	16.025	15.4339	15.0349	14.2725	15.1929	17.2426	14.4763	16.5244	14.3271	15.9609	15.586	12.8739	17.1786	15.6051	13.5153	17.2908	15.022	13.436
RSM00547p	16.0414	16.484	13.5647	16.3369	13.7658	16.9111	13.7932	14.5369	13.3983	12.59	13.7711	16.8353	14.1424	15.9702	13.3665	16.2949	13.865	14.5186	16.6007	12.7013	14.0895	14.8052	12.0024	14.093	11.7903	15.9512	13.6741	12.6345	12.4054	12.6666	11.7364	14.9834	13.0015	13.7933	11.4882	11.8793	14.1111	12.0719	13.9441	12.1913	12.5539	12.2343	10.4796	14.128	13.494	11.9975	14.2385	13.8007	12.2417
RSM00550p_RSM00548p	15.4779	16.0751	15.2642	17.2019	15.2721	15.1724	15.4788	16.7511	15.4624	15.6544	16.0466	15.6705	15.904	19.1206	19.452	19.3636	20.4267	18.2488	16.1667	16.1836	15.8764	15.9054	18.9847	15.5888	18.9207	15.8027	17.0759	15.25	19.6245	17.7727	16.0962	14.7608	15.7335	16.0113	18.6682	18.4989	17.1272	19.2049	15.3935	17.5887	15.7649	18.0143	17.6758	15.636	17.03	18.5029	15.3773	16.865	17.4913
RSM00558p	22.5268	22.4063	22.9232	22.672	23.4313	23.7318	22.8883	23.8156	23.6859	23.919	23.2539	23.2761	22.7996	21.1012	21.7735	22.0701	22.038	21.6065	22.9123	21.9499	22.7774	22.0699	22.0682	24.1004	20.7443	22.0425	22.7686	22.6411	21.5037	21.7347	22.6879	23.2487	22.4362	22.1258	21.835	21.7138	22.3632	21.7411	22.0532	21.0516	22.0727	21.9314	21.9064	21.8849	22.9476	21.7252	23.3173	22.4837	22.4275
RSM00559p	21.5369	21.7504	21.167	21.8091	20.8401	21.0402	22.3041	20.547	21.5759	21.8366	21.7546	21.1465	22.2004	22.8379	23.8719	23.497	23.9365	22.6398	21.5837	22.831	22.0051	22.1777	23.8644	21.3109	23.1614	22.3494	22.568	20.6709	22.9973	21.2877	21.6771	25.7533	21.9139	26.3872	22.1488	23.0049	22.5816	23.0094	22.3708	23.8236	21.6639	22.8228	22.2235	21.7748	26.2182	23.1048	22.2235	22.2926	22.8731
RSM00561p	13.7265	13.917	13.8889	13.7638	14.5649	13.9072	13.4033	14.5022	13.7502	14.2108	14.2296	14.5718	14.0943	12.607	13.1598	13.5477	13.2993	13.0287	14.7895	13.7954	14.575	14.4323	13.266	15.2437	13.4654	13.9275	13.7449	14.0254	13.3114	13.6596	14.0036	14.297	14.7526	13.7502	12.5029	12.908	13.9327	13.0421	14.8736	13.1865	14.3373	13.4709	12.8921	14.8281	14.2631	12.4264	15.4193	13.8384	13.204
RSM00563p	20.0874	20.1168	20.0496	20.1988	19.7457	19.6609	20.0679	19.9897	19.9719	19.9387	19.5053	19.8506	19.9183	20.7056	20.0921	20.5388	19.7086	19.6249	19.198	20.6157	20.1238	20.0349	20.2675	20.4109	20.4615	20.5692	20.1489	20.4184	21.0802	19.9164	19.7877	20.6808	20.4075	20.0814	20.2335	20.4437	20.5715	19.9428	20.6494	20.0392	19.6641	20.1135	18.9613	20.4405	20.1143	20.3929	20.5769	20.6169	19.3782
RSM00565p	13.8411	13.9501	14.3189	14.4833	15.083	14.7242	14.7906	15.1961	15.0579	15.2202	14.7903	14.8269	14.3733	14.3332	13.7517	14.3802	14.7502	14.9151	14.7872	14.3174	14.1164	14.5431	13.6103	14.4406	13.0748	14.1047	14.0771	14.3043	13.5	14.5664	14.0862	13.5559	14.3827	14.4973	12.8397	13.5641	13.8831	13.8696	13.8345	14.3075	14.3933	13.9182	13.9588	13.9428	13.7295	12.7542	14.255	14.0802	14.4937
RSM00566p	13.9294	13.9469	14.9921	14.4607	15.0522	15.6739	14.2825	15.4219	15.0831	15.3642	14.4242	15.1523	13.4998	13.2333	12.8995	13.604	12.9694	13.0817	13.9369	11.4463	13.0255	12.3952	11.9602	13.9476	11.9028	12.2206	11.7219	12.6028	12.4184	12.2181	12.9845	12.8529	12.3965	12.4864	12.1865	12.4536	12.6218	12.7147	13.235	12.3703	13.0844	11.173	12.4033	12.6573	12.2724	12.4687	13.7392	12.7414	12.6602
RSM00567p	17.8276	18.1859	18.2138	18.3201	17.6979	17.8871	18.7939	18.9743	18.8964	18.8568	18.4563	18.4063	18.0648	18.2468	18.8086	19.4061	19.0801	18.9413	18.9682	17.5295	18.3774	18.0243	16.6037	18.3379	18.8839	18.0841	18.1614	12.9077	18.4718	18.2474	18.4068	17.3055	18.0168	18.5869	18.2373	17.7663	18.9299	19.9132	18.2398	22.857	19.4292	18.2115	16.6352	17.8727	18.5636	18.7603	16.8336	18.3456	18.4257
RSM00568p	16.9371	17.3583	16.4508	17.122	17.0574	17.2836	17.6867	17.8501	16.0843	17.0368	16.1629	17.1667	17.3076	17.6853	19.2386	19.3285	18.865	17.3773	17.4396	18.6158	18.3543	17.9659	18.4054	18.2688	20.1265	17.712	18.9425	19.2115	20.0998	18.9251	17.2435	16.894	17.5051	19.096	19.8359	19.7377	17.1306	20.6722	18.0353	19.8247	18.3471	19.7922	14.987	18.0675	17.8275	20.3292	16.4368	19.3913	16.3749
RSM00569p	20.3551	19.1277	18.8784	20.2445	19.2491	19.7693	19.5569	19.1414	19.3777	19.3856	19.0244	18.6616	19.4433	18.5311	19.3111	19.4715	19.8447	20.3604	20.8049	19.5461	19.0028	19.0174	18.0485	19.0001	19.8385	18.6226	18.806	17.9852	19.644	18.546	15.413	17.8369	18.1623	19.0534	19.1969	19.8326	19.0815	20.1935	19.5115	19.6848	17.5907	19.4802	16.9175	19.2737	18.9861	19.6405	18.301	18.6663	18.5393
RSM00575p	16.3594	16.8066	15.9872	15.6336	15.8631	16.6442	15.4964	16.0386	16.9976	15.9497	16.7529	16.0734	16.0279	16.492	16.5134	16.0838	16.3747	16.4092	15.9852	16.032	18.6697	17.481	18.0903	14.8789	16.353	17.4651	17.9644	16.4082	16.7798	15.7503	18.6296	18.9868	17.8745	17.7158	16.285	16.7617	16.7862	15.925	16.1007	15.9382	17.5982	16.0237	15.5774	15.9976	17.4971	16.4329	15.7918	17.1287	15.4447
RSM00577p	15.3741	15.402	15.3713	15.355	15.9429	16.1242	15.9538	16.38	15.6905	15.3886	15.0469	15.5604	15.0326	14.6326	16.6398	15.4338	16.3911	16.3203	15.7663	17.7985	16.341	16.6779	17.324	16.2521	16.9633	17.8674	16.798	18.1621	17.3527	18.2579	15.5594	15.4687	17.1901	16.4699	16.5431	16.5787	16.3465	15.4503	16.3879	17.6344	17.0902	16.9587	17.3965	17.0719	15.5672	15.5361	15.6182	16.5562	18.0386
RSM00579p	15.9134	16.7475	16.8668	16.8724	16.6615	16.6468	16.8921	17.704	17.6029	17.5421	17.5171	17.7511	18.6992	18.2557	18.1526	17.9225	17.5892	20.0861	20.2769	16.9545	16.4986	16.2591	15.0881	16.2935	15.6766	16.2922	16.2645	16.5711	15.0495	12.5222	15.4674	14.8893	15.7122	16.1361	15.1867	14.4677	16.1511	15.2233	15.9555	21.1214	16.006	16.3797	15.3288	17.0004	15.2619	15.9202	15.3132	16.3483	16.7124
RSM00580p	18.4582	18.5068	18.6761	18.8919	18.7591	18.819	18.7234	18.8163	18.8785	18.9631	18.767	18.5551	19.5611	18.9112	19.7382	19.5717	19.7228	22.3946	22.6808	18.7646	18.2762	18.2156	18.3884	18.6164	18.7804	18.2776	18.6843	17.3612	18.5522	18.0939	18.5189	18.3477	18.3966	18.3592	18.3378	18.4977	18.684	20.5145	18.4216	24.6609	18.2921	18.5609	17.2909	17.0632	18.53	18.8759	18.451	18.8561	18.4845
RSM00582p	19.3729	19.0647	18.0326	19.091	17.5639	18.8061	17.9273	18.1269	17.8839	16.5346	18.2949	18.4321	19.0423	20.2261	19.9267	19.6694	19.1531	19.0038	18.6464	17.8034	17.1426	16.7245	16.6279	16.4006	16.8225	17.3427	16.2835	16.5753	17.6649	17.1569	17.0143	16.7873	16.4453	17.5783	17.4332	17.971	16.4608	17.5951	16.3603	17.2527	17.0666	17.0645	17.2543	16.7399	17.0066	17.3373	16.469	16.4208	17.4726
RSM00583p	17.3479	17.1784	17.0395	17.3608	17.6849	17.7934	17.3686	16.7745	17.0336	17.8268	16.8172	16.5143	17.0712	16.1177	17.6955	16.8539	16.5423	16.525	15.9084	16.5961	16.6109	16.9755	17.0125	16.5964	16.7745	17.2937	16.1114	17.208	17.3571	16.6022	14.9543	15.0052	16.7453	14.7	15.8533	15.8971	16.4342	16.3261	16.0448	16.4584	15.6757	16.9271	16.759	16.8635	15.5932	15.5097	15.5896	16.4513	16.255
RSM00586p	16.1479	15.6259	15.9208	16.2411	15.9056	16.0496	15.6154	16.778	16.7037	16.8554	16.4025	16.7452	17.326	17.5934	17.7542	18.2274	17.608	17.0223	17.7207	15.6091	15.2813	15.2679	14.8338	15.5194	15.5514	15.1878	14.7466	15.4779	15.7324	15.1606	15.3242	15.0157	14.9457	14.7957	14.7311	14.7805	15.0002	15.0416	15.3684	15.7783	15.0462	15.7614	15.1037	15.4302	14.8984	15.481	15.4333	14.912	15.1334
RSM00588p	16.4193	16.3891	17.8901	17.2211	18.0866	18.6242	17.1287	17.8235	17.2561	18.2235	17.1635	18.0544	16.5874	16.6786	16.58	16.1739	16.1362	15.4312	16.5538	15.5656	16.2992	16.166	15.4406	17.4181	16.0413	16.0711	15.799	15.9323	16.0432	15.4387	15.8886	16.0156	15.7319	15.754	15.4557	15.6212	15.8855	16.3819	16.4279	15.9161	16.4655	15.4316	15.4778	16.1035	15.7063	15.6922	16.7884	16.1961	15.5108
RSM00589p	13.4283	12.8584	13.4255	13.18	13.6954	13.7309	12.8982	12.4659	13.0236	13.9817	13.1823	13.5629	13.1416	13.9442	14.3292	14.1524	13.949	13.3336	13.9039	11.2188	12.7687	12.1416	13.1046	12.6057	13.0209	11.7576	12.0599	11.6242	12.3795	12.2465	11.626	12.5895	11.7363	12.3578	13.398	13.2054	12.5597	13.9234	12.3899	12.5594	11.931	12.3033	13.3819	11.8196	12.8124	13.3015	12.6585	12.1466	13.9106
RSM00590p	16.8719	16.371	15.5299	16.7768	15.994	15.8201	15.8365	15.7677	15.6303	15.8034	16.1918	15.1844	16.8909	16.5288	16.1857	17.0189	15.7704	16.1429	14.5425	14.5685	15.1357	15.8005	14.2529	14.2592	13.7477	15.9041	14.7288	15.5985	14.4921	14.1133	14.3082	15.3981	15.3656	13.9607	13.8584	13.914	15.1082	13.4631	15.6562	14.4501	14.2301	13.6553	13.3872	15.672	14.5477	13.4756	13.4753	15.6626	14.2085
RSM00592p	17.5441	16.9413	17.6322	17.8373	18.6048	18.2548	17.4982	18.2637	17.7835	17.9906	17.6931	17.1169	17.1655	16.7461	17.8207	17.3248	17.5332	17.8139	16.0992	18.037	17.785	18.8098	17.3089	17.9562	17.2041	18.3382	17.4781	18.2248	17.8971	17.4904	16.3627	17.6729	18.0994	14.692	16.858	16.9869	17.5177	15.6565	18.0063	17.1825	17.3016	17.9099	17.4043	18.4795	16.806	15.6499	17.0332	17.6603	17.4315
RSM00593p	20.2733	20.7966	20.199	21.0236	20.7965	20.4694	20.1947	20.4088	20.4501	20.4646	20.6796	20.8571	20.754	20.7816	20.1765	20.335	19.8433	20.0116	20.1529	20.0317	20.5808	20.3595	19.9961	20.1959	19.6742	20.385	20.0851	20.2563	19.8571	20.2901	20.4688	19.897	20.2938	20.1335	19.8502	20.1493	20.1282	19.7869	20.8256	20.6569	20.1769	20.2744	20.1117	20.432	19.992	20.1046	20.1805	20.3476	20.3176
RSM00594p	17.7996	16.9475	16.4113	17.1532	15.7506	16.2551	16.9513	18.4672	18.5181	17.1012	17.0886	16.4605	16.7132	17.0919	15.6624	17.8105	16.1964	17.1335	17.2399	15.6265	17.4746	15.6186	15.0309	15.6596	16.154	15.703	16.5552	15.964	14.5798	15.7815	14.1253	13.8232	15.4548	14.5925	15.3094	14.2997	14.9987	15.5768	14.9399	17.0182	15.0061	15.026	14.5898	16.2216	14.4282	15.0663	14.8997	16.0133	14.7789
RSM00595p	13.5026	14.0063	13.9262	14.2471	14.8439	13.8664	13.6933	14.1098	13.9854	14.3965	14.2356	14.6472	14.4305	13.1528	13.7815	13.4084	13.7987	13.8514	14.8948	14.2628	14.4292	14.6253	14.0276	14.6402	12.8016	13.9882	14.3777	13.9944	13.8126	13.551	14.0603	13.5835	14.9028	13.2106	13.0883	13.5759	13.9887	13.0052	15.1445	14.0121	14.5187	14.0661	13.5181	14.4667	14.0265	13.2806	14.6108	14.5641	14.4172
RSM00602p	14.5096	14.3051	14.2363	14.578	14.3423	14.2305	14.1521	14.214	14.3189	14.1999	14.1613	14.4454	14.3155	14.1069	13.9555	13.9859	14.2825	14.0598	14.282	14.9674	14.2389	14.2305	14.14	14.0356	14.5489	14.2466	13.9645	14.6486	14.5213	14.0492	14.1515	14.0126	14.8104	14.1116	14.0669	14.089	14.2717	13.9872	14.4023	14.9522	14.0982	14.5268	14.0392	14.8114	13.9262	13.9021	14.4018	14.1936	13.8023
RSM00607p	13.9405	13.9689	14.6556	14.5909	14.7686	15.0273	14.3925	14.3686	13.418	14.514	14.037	13.9547	13.1825	13.8788	14.4115	14.9973	14.4226	14.0804	14.178	13.9883	13.2836	13.3794	13.4034	14.2501	13.8741	13.0038	12.7968	14.0755	14.2507	13.9056	13.2332	13.4324	13.3201	13.4741	14.999	15.2969	14.2302	14.3076	14.5495	13.5537	13.3616	13.526	13.257	13.9046	13.4685	15.6689	14.171	13.0298	13.9982
RSM00611p	17.8827	17.801	18.1491	18.3073	18.6589	18.8214	17.9045	18.3912	18.1918	19.0226	17.8771	18.3507	17.7755	17.3841	16.5304	18.3298	17.9421	17.592	18.5693	17.347	18.4391	18.6375	17.085	18.86	17.2444	18.3195	18.2764	18.2204	16.6253	17.6897	19.2317	20.1274	18.9336	19.0992	16.7184	17.1539	18.6985	18.118	18.545	17.131	17.6613	16.7717	18.002	18.7416	18.0643	16.8072	17.9585	18.4296	16.9745
RSM00612p	14.5166	14.0625	14.185	14.1959	14.5439	15.8142	14.3263	14.5165	13.9656	14.9794	14.3897	13.7128	14.2759	14.6944	15.8274	15.8081	14.3422	15.3347	15.0254	15.2396	13.2178	15.5864	14.4027	16.412	15.9964	15.3024	13.9058	15.6035	13.7551	16.4191	16.1778	14.0471	14.3883	15.2309	14.1923	14.7855	15.3821	15.386	14.6281	14.7022	14.2111	15.5406	14.8825	14.631	14.8823	14.4254	16.6344	14.9211	14.7264
RSM00613p	14.2081	14.3722	15.2698	14.3261	16.0864	16.2721	14.6979	15.3029	15.2709	16.3064	15.4598	16.0661	14.7488	15.3845	15.6031	15.317	15.2921	14.9424	15.4492	16.0183	17.9166	16.8427	16.2495	17.5267	16.3581	16.7378	16.4575	16.4446	15.6587	16.5229	16.9918	16.4944	18.3681	16.5956	16.2978	16.4924	17.2952	16.4998	16.319	16.5951	17.0769	15.6975	16.3947	17.1267	16.6937	16.2191	17.2173	18.2141	14.2413
RSM00616p	17.8756	17.6814	18.2595	19.5842	17.986	18.7245	18.1563	18.6493	18.7235	18.5821	18.2336	18.7784	18.8517	19.3835	21.0627	21.7481	21.7844	20.9316	18.7914	18.3899	18.5378	17.0109	20.2907	20.1057	20.4163	16.6742	17.1885	15.583	21.1174	17.2301	18.1227	17.9466	16.6292	17.3621	20.194	18.729	17.2228	20.1621	18.3171	20.6328	16.9968	20.9547	19.6307	17.678	17.5243	20.1386	18.8253	18.8909	17.7959
RSM00618p	22.3498	22.1689	22.3286	22.024	21.8714	22.1303	22.4062	22.0365	22.2764	22.2494	22.2802	22.3231	22.2191	22.2382	22.27	22.0708	22.1027	21.4625	22.1042	22.1405	22.0157	22.8412	21.9964	21.5187	22.3873	22.2168	22.4693	21.9992	21.713	22.0594	21.5162	23.4597	24.7878	22.4542	22.1533	22.2391	21.8744	21.9821	21.5904	21.3849	22.7336	22.7187	22.0765	22.3338	22.3126	22.4911	23.1051	25.339	22.1854
RSM00635p	9.34372	9.47766	10.1727	10.47	10.5012	11.7166	10.7571	11.556	10.3322	12.669	10.3316	10.5434	8.51046	10.0862	9.32675	11.4457	9.54597	10.1334	8.58328	10.439	10.3556	10.1028	10.34	9.90679	10.7421	10.0687	10.6673	9.74515	10.6934	10.6531	10.5603	9.35278	10.2274	11.6499	10.7625	11.5123	11.4307	11.2254	9.59983	11.9467	10.191	10.3639	10.4691	10.4136	10.929	10.8561	9.32014	10.1716	10.5182
RSM00639p	11.2916	11.8826	11.5597	12.4939	11.5354	11.4364	11.1872	11.8072	12.0395	11.5687	12.0896	11.8751	11.7256	12.2858	12.2194	11.9954	11.9002	12.0135	11.706	11.3469	11.0212	11.1666	11.7927	11.1674	12.008	11.1116	11.3027	11.7077	11.7094	11.7723	11.0798	11.8222	12.0012	11.2947	11.6564	12.1389	13.0702	11.4488	11.972	11.14	11.5505	11.5321	11.6087	11.7086	11.1759	11.7335	11.5416	10.8854	11.4666
RSM00644p	17.3077	17.5501	13.3587	17.3977	16.7543	17.1918	15.9777	16.4621	14.2811	16.8347	13.3439	17.5716	16.3441	11.8894	13.7101	15.2228	13.7454	15.0765	17.0512	11.0729	11.2291	12.081	10.9206	11.5897	10.5288	11.3131	12.0413	10.2087	10.3825	10.5669	11.9227	11.8224	11.3315	11.2738	10.2746	10.8037	11.7482	10.2765	11.7937	10.7871	11.8687	10.889	10.6547	11.7754	11.9112	10.1663	11.9884	11.4186	10.9832
RSM00645p	11.8493	12.7013	13.0081	12.2756	13.915	13.7241	12.4504	13.923	13.9144	14.2681	13.4927	13.8486	13.4006	12.2639	11.7218	12.8876	12.0035	12.0212	13.4731	13.2077	15.5027	16.2785	14.7734	16.1995	13.2693	16.0736	15.2976	14.4701	12.7461	12.8929	16.3413	16.4335	16.3292	15.5606	12.0749	12.6501	15.4835	12.0804	16.1874	14.2169	15.8918	11.4414	13.7955	16.2961	16.1493	10.8256	15.9502	15.5493	13.661
RSM00647p	15.6282	14.9321	14.5513	16.0971	14.4809	14.9882	14.9741	15.1876	15.2781	15.6962	14.5483	15.0879	15.4753	16.696	17.3878	17.9498	18.6199	16.7212	15.6852	15.3219	16.1406	14.5216	17.1442	14.6461	17.5196	15.0788	14.6541	14.1212	17.4233	14.2869	15.5527	13.9866	14.4193	14.5065	17.1686	16.0954	14.4766	16.9576	14.8229	16.9054	14.5462	16.4228	15.2885	14.2059	15.1172	17.4367	13.9581	15.5574	14.3139
RSM00648p	13.8181	14.3727	14.7136	14.6118	15.9599	14.6803	15.495	16.5573	17.892	17.2604	18.0582	15.8562	19.4342	15.699	20.3171	20.2485	20.6219	21.6921	22.4399	17.1878	18.041	16.8398	17.1151	15.9407	14.7656	17.5836	14.6866	18.3793	15.8816	18.299	16.1714	15.5975	17.5362	18.6953	14.3762	15.0913	17.8933	18.124	17.3918	20.4171	16.8955	17.9995	13.6208	17.2721	16.6334	13.8713	18.8319	17.007	16.5432
RSM00649p	17.1609	17.3776	17.4447	16.8062	16.124	16.9263	18.0204	18.6715	18.012	16.8726	16.9884	16.9969	17.3305	16.2366	16.5858	16.2512	17.0543	17.076	16.6023	22.8617	17.4569	18.3774	21.9973	22.4339	17.4414	17.798	22.586	22.8849	22.9381	17.7455	17.343	18.0042	17.376	22.2182	17.5088	16.8938	17.7077	16.8633	21.4333	12.6704	22.6993	23.6603	16.14	17.0247	15.5465	17.2901	22.8741	18.2578	18.3436
RSM00660p	20.3973	18.1455	19.4085	20.0616	18.2585	18.7074	20.0009	19.0873	19.008	19.7445	18.0107	19.3666	20.1299	19.4089	17.7426	20.2214	19.7964	17.9626	16.1868	19.3955	17.9148	18.538	18.2602	16.437	21.1232	16.7514	16.1735	18.5354	19.374	16.5308	14.7136	16.4105	14.0924	13.4954	20.285	19.7302	13.7771	19.1473	17.6452	19.6329	15.5554	17.5908	16.4816	11.8164	14.5718	19.9514	16.5811	18.0047	13.4848
RSM00662p	14.1924	14.813	15.6703	14.8939	15.8659	16.3068	14.6404	15.9378	15.6411	16.2258	14.9831	15.8434	14.4429	13.6521	13.4178	14.4466	13.7665	13.7733	15.4615	11.6284	13.7641	13.418	12.5884	14.3361	11.8762	13.0185	12.377	13.2934	12.3875	13.0488	14.2584	13.3726	13.2572	13.0151	12.2143	13.102	13.2751	12.9232	14.2858	12.4561	13.7684	11.1022	13.0925	13.4335	12.8173	12.6239	14.6533	13.2128	13.4858
RSM00663p	13.2451	14.1586	14.6509	13.2977	14.2955	15.4004	12.3827	14.819	14.4135	15.4053	14.0499	14.9274	13.1424	14.117	13.4139	14.0691	13.3028	13.4351	14.5317	12.0232	12.9797	12.8486	12.3819	13.6475	11.4967	12.5054	11.9184	12.0609	11.8476	12.1911	13.4204	13.0583	12.9925	11.789	12.5176	12.6185	13.1459	12.8419	13.3708	12.0041	14.4881	11	12.9939	13.3817	12.439	12.2876	13.6387	13.0786	13.2742
RSM00667p	15.2082	14.2373	12.9255	13.5744	14.0506	14.6779	13.9588	12.6397	13.2135	13.8756	12.6581	13.2476	13.5242	13.6591	13.658	12.9894	13.324	13.201	13.6229	13.5355	13.5667	13.9094	12.6253	14.2086	14.3642	14.0455	14.5834	13.6462	14.773	14.1887	16.0502	13.7383	15.3017	14.4741	15.4442	14.5938	15.3756	14.2313	14.6405	14.3417	15.6694	14.2254	12.7652	14.4142	13.6196	14.0854	13.1639	15.0975	14.8175
RSM00668p	23.5883	23.4772	23.6029	23.5728	23.6244	23.6086	23.5758	23.5102	23.6378	23.5735	23.5094	23.682	23.5656	23.5181	23.5109	23.5295	23.4728	23.4146	23.5953	23.5681	23.5445	23.5926	23.5607	23.5351	23.5327	23.6684	23.6432	23.5602	23.501	23.5293	23.5419	23.4468	23.6536	23.5688	23.4233	23.5449	23.5483	23.5907	23.4649	23.6693	23.4871	23.4827	23.6411	23.6877	23.4908	23.1056	23.6403	23.6036	23.7011
RSM00672p	17.717	17.3859	17.5596	17.8674	17.3215	17.8801	17.8432	17.4673	17.4282	17.6673	17.4125	17.4896	17.619	18.0908	17.9987	18.0365	17.8427	17.8776	17.2566	17.5592	17.615	17.0916	17.1747	17.7897	18.1018	17.1851	17.4875	16.6753	18.2078	17.3676	17.0832	16.2113	17.7394	16.8613	18.2383	18.7308	17.4877	17.9799	17.4948	17.7886	17.1039	17.2962	16.853	16.7689	16.802	17.9314	17.488	17.5291	16.9314
RSM00677p	13.827	13.7646	14.1254	14.8627	13.9521	14.8094	13.7107	14.5039	14.123	14.4267	13.6141	13.8548	13.5245	13.8818	14.8335	14.6173	14.0447	13.9989	14.0033	12.0782	12.2463	12.2496	13.0102	12.9204	12.5149	12.7446	12.4674	12.3871	12.6107	12.1741	11.9107	12.1982	11.5619	12.2022	12.7657	13.3802	13.1686	13.4268	13.1466	12.7217	12.608	12.0122	12.9498	12.9805	11.8548	13.5931	12.8105	12.6586	13.7675
RSM00680p	19.6752	19.3191	19.1525	20.1383	19.5486	19.8657	19.6303	19.0412	19.3192	19.5652	19.298	19.9119	20.1046	19.4166	20.3012	20.3274	20.7851	21.132	21.7686	19.6484	19.8398	19.5995	17.9538	19.5132	20.6781	19.15	19.2758	17.5757	19.964	18.8663	19.1027	18.1512	19.016	19.1875	19.8202	20.2791	19.4271	21.0283	18.9084	20.7481	18.6522	19.6756	17.6127	19.2886	19.056	20.3059	18.6171	19.6348	19.0651
RSM00681p	11.7793	12.4379	13.2765	12.2565	13.5169	11.8972	12.0466	13.3136	12.9544	13.4049	11.8336	12.9631	12.0796	12.4724	13.2252	12.9933	12.9911	12.3941	13.8244	16.4695	15.3712	14.0326	15.8012	17.0531	14.8204	14.6432	14.6693	15.0342	15.213	15.3158	16.358	15.0077	13.928	15.85	13.5923	15.5064	15.9914	13.822	14.2732	13.7907	16.0378	16.2795	15.1888	13.2383	15.0685	12.9764	17.3779	13.9571	16.4518
RSM00682p	14.6167	14.2461	14.5513	14.3613	14.2355	14.5743	15.1538	14.646	14.3955	14.5762	14.4617	14.5711	14.334	13.9484	12.0752	13.5272	13.7474	13.9535	13.9415	10.8781	10.1713	10.457	9.8653	9.98035	9.39879	9.81406	9.41742	10.8234	10.8939	10.2315	9.47268	9.81613	10.3256	10.7179	10.3508	10.6654	10.2852	10.681	9.80605	11.1579	9.96426	11.1032	10.226	10.7689	9.97164	10.5513	11.1484	10.0585	10.7941
RSM00683p	13.8748	13.2984	14.9025	14.5137	14.8259	14.2462	13.6418	13.9175	13.5536	14.314	14.1406	14.5409	14.0484	14.7644	13.7128	15.3115	14.186	14.0845	15.4777	17.5807	16.4598	15.6334	16.9901	17.5016	17.1572	16.117	16.7031	16.7982	16.651	16.9138	17.6943	17.1439	15.7671	17.4031	16.9929	17.5427	17.6893	15.8462	15.4681	16.392	16.3722	17.4065	16.67	15.5031	16.4114	16.0071	17.8002	15.6507	17.4953
RSM00684p	14.3532	14.1844	13.942	15.538	14.4004	14.0181	13.6643	14.1074	14.0088	13.8794	14.0402	13.9709	13.661	13.4571	13.9309	13.8298	13.8963	14.4059	14.2483	13.6285	12.9511	12.3147	13.483	13.9501	13.7511	12.5806	12.7932	13.6269	12.9536	14.1616	12.8641	13.1888	13.0845	13.3315	13.9382	14.569	14.7278	13.898	14.0472	13.7965	13.0383	13.5787	13.7062	14.1375	12.4029	14.197	13.7893	12.9911	14.0918
RSM00686p	15.9102	15.8512	15.8942	16.4193	16.307	16.4206	15.7169	16.5367	16.3072	16.8437	15.9442	16.2434	15.9172	16.1356	15.8122	15.6105	16.0343	15.9684	17.2453	16.7543	16.1932	15.2217	16.0507	16.4414	17.0636	15.4823	15.6434	16.9187	16.2713	16.6131	15.4157	15.6857	15.6738	16.706	16.3928	16.2467	16.3114	15.8111	16.6424	16.8723	16.0032	16.3804	16.435	16.0457	15.4107	16.413	15.8275	15.943	16.1458
RSM00687p	15.3963	15.5688	16.1407	16.5299	15.8756	16.0454	15.7648	16.4747	16.4013	16.2157	16.1013	16.0477	15.9691	15.6425	15.6047	15.7855	15.5751	16.0816	16.2033	14.7924	15.0489	15.2137	14.6157	16.3064	15.1161	15.4346	15.272	15.8428	14.993	15.73	15.1776	14.5045	15.3778	15.2302	14.7462	14.7088	15.706	14.525	15.8092	15.8007	15.3714	14.2062	15.368	15.7757	15.2161	14.6134	15.8744	14.927	15.9536
RSM00689p	14.7401	14.5303	13.6937	14.5317	14.0877	13.4689	14.7455	13.9857	13.819	13.597	14.1211	13.3803	14.1754	15.4361	15.0342	14.823	15.3075	14.4256	14.0977	15.8636	13.0083	13.4271	13.857	13.8564	15.0465	14.4345	13.939	13.6368	15.3253	14.3523	13.2074	12.6249	13.3411	13.6204	15.0367	15.3793	14.0185	13.6751	13.8221	15.0313	13.4088	15.6132	13.763	13.7611	13.1137	15.1336	13.2316	13.6302	14.2755
RSM00690p	13.2933	12.621	11.9289	13.1777	13.563	10.9462	13.6664	12.6189	12.1898	11.6111	12.5351	11.5445	12.0559	15.2683	16.3662	14.8819	16.0322	14.1299	13.1016	15.4726	14.0519	13.3719	14.1031	11.9192	15.49	14.4113	13.7235	12.487	15.6256	13.2874	12.8537	10.4111	13.1056	11.8936	15.5799	15.8182	13.1862	13.9918	12.9932	15.3648	13.849	15.4856	15.1299	12.5632	12.6251	16.0083	11.3489	13.6537	13.4606
RSM00691p	16.8508	16.4117	16.4059	16.6544	17.7899	17.4742	17.1644	17.5852	16.9812	17.1778	16.4089	15.871	16.2591	16.2447	16.5405	17.0333	16.5172	16.899	14.434	19.2355	17.8721	17.4568	18.8566	18.5034	17.3299	18.445	18.0464	18.2954	17.484	17.9089	18.0362	17.7254	16.7297	16.276	16.8168	17.32	19.0478	17.9587	17.3411	18.0542	18.5308	18.3605	18.885	18.195	17.6447	15.5553	18.3919	17.0302	17.6612
RSM00692p	19.4024	19.0287	18.8694	19.5193	19.4987	19.3405	19.0958	19.07	18.9611	19.3228	19.2931	18.7604	19.2692	19.1124	17.8082	19.4451	18.3763	18.835	16.531	19.1401	19.3712	19.9063	19.4067	20.7884	17.7402	19.8482	20.2216	19.4854	18.3385	18.8644	20.5026	20.0581	19.3741	18.2879	17.9878	18.8201	21.1619	17.7041	19.5481	18.7659	19.7173	18.3296	18.9227	19.9083	19.4127	17.2777	20.3751	19.236	18.7164
RSM00694p	21.1326	21.1539	20.6592	20.0962	22.1755	22.0961	21.4632	21.7928	22.5492	21.7066	21.7937	22.6411	21.0611	22.7588	22.0536	22.5795	21.1696	21.078	21.4962	20.1419	20.7922	21.3585	20.2401	20.739	21.3604	21.4287	20.8538	21.2907	21.9604	22.1566	20.7334	21.8459	22.2209	20.943	21.4216	21.0059	20.0597	21.0529	20.8219	20.8672	21.7708	20.4546	19.3885	20.5972	19.8712	22.371	19.386	22.2368	20.1194
RSM00695p	16.6006	16.6237	15.9441	16.6158	15.3806	16.3716	15.6066	17.1945	17.3374	16.5837	16.2353	15.8286	16.3443	15.7717	14.2905	16.0351	15.3047	15.7627	16.1817	14.6375	16.1621	14.4809	14.7129	15.2243	14.7466	15.1622	15.5161	15.6649	14.2007	14.5062	15.0632	15.174	14.9972	13.2088	14.5912	13.6939	15.0389	14.1923	14.3747	16.0808	14.64	14.361	14.1623	15.3414	15.3907	14.0462	14.7959	15.202	14.4729
RSM00696p	17.4938	17.327	16.9515	17.2176	15.5449	17.1608	16.547	18.3523	18.3488	17.0401	17.4096	17.2262	16.4241	16.201	14.8012	16.6341	16.0459	16.4488	15.4855	12.3347	14.8861	12.7693	12.4488	12.2356	13.0093	12.684	13.4526	13.3224	11.9408	12.5794	11.7408	12.1615	12.8447	11.2979	11.7765	10.6664	12.2318	12.1139	11.8695	13.9968	11.5781	11.9114	12.3262	13.1087	13.8404	11.5368	11.481	13.4118	11.5967
RSM00697p	15.739	16.5996	14.3535	15.0076	14.2209	16.621	15.6197	15.796	15.1782	14.7845	14.2352	14.9142	15.6665	13.0024	13.2096	13.5066	12.8296	13.0042	13.7184	14.4842	14.9546	14.5834	13.4444	13.6285	15.1934	13.5925	14.3365	14.4607	13.2813	13.3054	13.4836	10.5171	14.2336	13.3497	14.2591	13.5749	11.9654	15.2457	13.1048	15.0201	12.7615	13.6935	14.0287	12.9269	13.5858	15.2403	14.1635	14.1029	13.6374
RSM00701p	14.9298	14.8077	14.3127	14.7218	14.832	14.7588	14.8617	14.5225	14.5739	14.4048	14.5136	14.8064	14.4498	14.5459	14.3919	14.4438	14.3744	14.5933	14.3564	14.3571	14.7498	15.0967	13.6925	14.5129	14.5536	15.9375	15.6095	13.6882	14.4871	14.0102	14.4489	14.1829	16.6912	13.9601	14.2357	13.9313	13.8251	14.2419	14.7952	14.2188	14.126	14.0435	14.6718	14.6582	14.1695	14.4103	14.8495	15.495	14.8259
RSM00703p	20.8238	20.7715	20.5329	20.8844	20.9123	21.057	20.7002	20.6818	20.793	20.9106	20.6834	21.036	20.908	20.7402	21.0558	20.9093	21.1055	20.5537	20.8523	21.2518	20.6068	20.2768	20.6648	20.5531	21.3572	20.0009	21.0153	20.6347	21.0013	20.262	20.7402	20.1497	20.6286	20.6588	20.908	21.2862	20.5426	20.7623	20.7988	21.1146	19.9645	21.1505	19.0193	20.5959	21.1001	21.2448	20.7104	21.0595	19.8947
RSM00704p	15.4713	14.9548	14.7604	15.3899	14.8793	15.0874	14.7477	14.6511	14.3633	14.8292	14.8604	15.2614	15.2292	14.9291	14.8119	14.8682	14.1158	13.856	14.5856	15.2968	14.2792	13.8548	13.6718	14.519	15.2782	14.3678	14.2345	13.8191	15.0663	14.2271	14.1919	13.8958	14.2384	14.0409	14.5481	14.919	14.0213	13.9367	14.5197	16.3154	14.2474	15.0192	14.2955	14.8383	14.4113	14.88	14.0969	14.042	14.4646
RSM00705p	13.7612	14.3544	14.465	14.5842	14.7319	15.0179	14.6461	15.4938	15.4534	15.6067	15.0697	15.3688	14.6926	16.1118	16.3513	16.5547	16.6342	15.6456	16.2385	15.5248	15.1703	13.9208	16.0851	15.0191	16.7192	14.8608	15.0519	15.1002	16.996	15.9101	14.7252	14.5119	14.3453	15.2076	16.4695	16.4049	15.5354	16.1626	15.113	16.4806	15.3968	16.3736	15.038	14.8718	15.44	16.215	14.9789	15.025	15.8963
RSM00706p	16.1923	14.8644	15.3164	16.7411	14.5754	15.9401	15.4695	14.7902	14.9355	14.2411	14.0839	15.1932	15.1186	16.3951	17.6825	18.552	18.5832	16.0675	15.1183	15.9715	15.7243	14.9988	17.2146	14.4932	18.8106	15.4426	15.5529	15.1393	17.5449	15.2191	16.2741	13.9624	14.1886	14.5258	18.7796	17.004	14.3724	18.331	15.5008	16.9875	14.2062	16.9542	16.5557	15.4638	13.6977	18.3785	15.1948	16.9391	14.9927
RSM00707p	14.0357	12.0601	12.4441	13.2947	11.4489	12.5977	11.6716	12.2734	13.2151	12.9084	11.2397	12.6084	12.5367	14.387	15.5579	15.1283	15.6488	12.2443	11.4099	12.9168	13.228	11.9143	15.1613	11.3975	14.5204	11.8014	11.4957	11.062	15.1889	11.6987	11.1813	10.7629	10.8471	11.0754	14.1285	13.4022	11.9865	15.9344	11.5238	14.9712	11.5433	13.9893	15.022	11.3902	10.998	14.9623	11.435	13.263	12.0156
RSM00708p	14.6244	15.2519	15.0257	15.2103	13.9139	16.2834	15.3342	15.3206	14.1747	15.4104	15.4888	15.4024	15.1549	15.1671	13.6856	13.8099	13.5613	13.8243	13.9238	13.4643	13.1683	13.4416	15.4478	11.6597	14.153	14.2674	13.8886	12.6601	13.4689	11.5829	12.9713	11.6042	12.5436	13.8775	14.0103	12.6999	13.2867	13.2878	12.3159	14.646	11.6789	13.3457	11.7801	14.922	12.2209	13.5204	12.5482	14.2934	13.35
RSM00709p	16.2587	15.9491	15.7811	16.1953	15.5056	15.477	16.053	15.7921	15.7794	15.8212	15.6159	15.9432	15.8232	16.0611	16.562	16.4197	16.4411	15.8449	15.5497	16.5017	16.0432	15.4896	15.8611	16.2672	16.2539	15.6725	16.1159	15.3934	16.1755	16.2491	15.6509	15.287	16.1459	15.7834	16.2281	16.6378	16.5022	16.0448	16.0652	16.1939	15.6192	16.2938	16.3774	16.0413	15.9663	16.4449	16.1808	16.3601	16.4943
RSM00731p	9.07254	9.84513	10.323	9.09266	11.2416	10.0834	9.48396	8.10234	8.93753	9.14328	9.11719	8.13443	8.75138	8.81715	8.82962	8.65819	7.2291	9.24188	9.97861	8.88353	10.7075	9.37734	8.69239	9.78444	8.46506	9.29582	8.91308	10.1995	8.23564	9.95996	8.92276	8.88318	9.16518	8.91119	8.57554	8.56237	8.97448	8.72075	9.95271	9.51727	10.2305	9.82661	7.93282	9.42912	9.24034	8.00575	10.2429	9.69125	10.2482
RSM00732p	14.7271	14.1764	17.5866	17.4007	17.7118	18.5881	17.8806	17.8372	16.9816	18.9657	16.3601	18.1168	16.5312	18.0928	18.2445	17.2357	17.9446	17.3946	17.5182	17.2882	17.4795	17.1456	17.4532	17.6518	18.0183	16.8	16.8482	17.5444	18.0673	17.4505	16.9066	16.4557	16.9696	17.3681	17.6978	17.9954	17.6909	18.1214	17.4573	18.243	16.8683	17.5667	17.5705	17.1599	17.0445	18.0083	17.6815	17.382	17.3207
RSM00733p	12.7083	13.2564	14.2939	13.5127	15.2098	14.9354	13.8545	14.7331	14.2669	15.1301	14.0115	14.5642	13.4284	12.7327	13.1456	12.1847	13.3649	13.828	14.5967	14.0956	14.4667	15.056	13.192	13.7997	13.1033	14.3956	13.5485	13.9166	11.7988	13.1906	14.004	14.3036	14.5781	13.5239	12.7285	11.943	13.2193	12.2332	14.856	13.4486	12.7755	14.3189	12.8997	13.3151	13.637	12.2945	15.0585	14.4753	14.4954
RSM00735p	14.8649	14.8338	15.6075	15.3924	16.2744	16.899	15.2268	16.145	15.0286	16.5224	15.6729	15.9225	14.9244	13.9457	14.9984	14.2962	14.1906	14.8528	15.8767	13.2782	15.0361	15.1105	13.8733	15.1375	14.1379	14.7234	13.9945	14.8665	14.3141	13.7819	14.8471	14.8275	14.1667	13.6573	13.4662	13.476	14.6653	13.4493	14.2514	13.8418	15.7591	13.3167	14.0224	14.1036	14.4684	13.5674	14.5077	14.6022	13.8409
RSM00739p	14.1964	13.326	12.2053	16.916	10.4758	13.5478	13.5588	13.2468	12.8754	13.2432	11.9575	12.0088	12.7632	19.7362	18.7451	20.0625	20.4433	17.9897	14.7329	15.5447	16.327	12.8575	19.7215	12.0284	18.3635	13.1909	13.6549	13.3184	20.0619	12.8021	13.4286	12.8076	12.5782	14.9801	19.3526	15.8596	13.0463	19.1873	11.4481	17.9459	13.5938	18.7402	17.553	13.6473	12.5453	18.3987	13.3949	15.5229	10.6755
RSM00749p	15.6455	15.5073	15.2752	15.6845	14.9443	14.9023	15.7316	15.6295	15.3307	15.971	15.0561	15.4382	15.1957	15.4969	15.926	15.8407	15.829	15.3323	15.3446	14.4697	14.4832	14.4704	15.0835	15.7452	15.4412	13.8563	14.8306	15.1749	15.1742	15.133	14.4194	15.1523	14.8255	14.8259	15.4536	15.5899	15.637	15.8945	15.4919	14.942	14.458	15.0917	15.5502	15.4072	14.9944	15.1672	15.6011	14.4256	15.7359
RSM00755p	13.9076	13.787	13.4669	14.3277	14.4232	14.057	14.0811	14.2842	14.9675	14.9831	13.6174	14.6741	14.4711	14.7751	14.408	14.6176	14.8907	12.6873	14.4599	14.435	13.6825	13.5263	13.6676	14.439	14.4416	13.6662	12.9005	14.267	16.3217	13.3577	14.0003	14.0395	13.8371	14.0103	13.612	13.2366	14.3261	14.3725	14.0482	14.952	13.4807	13.7764	14.2131	14.4941	14.3098	14.9798	13.3863	13.6416	13.6508
RSM00778p	13.8187	14.1567	14.6644	14.2632	14.6494	14.9511	14.4585	15.1753	15.3425	14.971	14.3209	14.8209	14.1441	12.0499	12.7564	13.1766	13.264	13.4009	15.3905	14.026	15.5327	14.6479	13.7349	14.718	13.0833	14.4302	14.5007	14.6492	12.3597	14.3908	14.6372	14.5165	14.6668	13.9016	12.6487	12.6677	14.1188	12.4674	14.9041	13.9422	15.6076	13.9217	13.2716	14.5582	14.6672	11.8585	15.1327	14.5103	14.65
RSM00780p	17.579	17.0414	17.7041	17.2974	18.7753	19.1055	17.0149	18.5021	18.684	19.358	18.0999	20.4975	16.9522	17.8754	18.4069	18.1881	18.2171	17.0609	17.8174	17.7157	16.6385	16.8112	18.3386	17.8294	19.2318	17.1238	16.5413	16.9779	18.219	16.0427	15.5212	16.7562	16.1912	16.1942	17.6939	17.6637	17.8636	18.6476	18.0687	18.0746	15.7144	17.5952	15.9665	16.9087	15.1868	17.9169	17.4363	18.0881	17.5193
RSM00783p	17.5882	17.4564	17.6953	17.8043	17.9677	18.1503	17.6159	18.0702	17.9428	18.1618	17.5402	18.0617	17.7715	16.3772	16.1321	16.4685	15.7691	16.4235	17.1463	16.2316	15.1899	15.0367	14.1419	15.0762	15.0281	15.0754	14.1739	15.7266	15.0255	15.0275	14.278	15.2278	14.362	14.3787	14.0435	15.0225	14.1641	14.539	15.5526	14.9591	15.1177	14.1639	15.1618	14.7833	14.1365	14.2832	16.1153	15.0267	15.0262
RSM00785p	12.2336	12.1612	11.5176	12.7164	11.6579	11.888	12.3391	11.8191	11.676	11.9854	11.8227	12.0363	11.3589	11.5518	12.7341	12.4433	11.8195	12.4819	12.2229	10.4924	9.67955	9.59465	10.6821	10.4471	11.6947	9.39721	9.80885	10.8372	11.0696	12.8211	8.74576	10.2387	9.41891	11.2628	12.8764	12.7678	11.8139	12.5678	10.3795	11.2745	9.91328	11.166	12.1511	10.3599	10.4125	12.9375	10.6343	9.7983	12.22
RSM00789p	14.6587	14.4352	14.4036	14.682	14.4336	14.8912	13.8618	14.4732	14.0145	14.68	14.5104	14.7886	14.489	13.6124	13.9462	13.8088	14.2795	13.8996	14.8126	14.0033	13.6677	13.5294	12.4987	14.5878	14.6076	13.9732	13.2465	12.7104	14.3392	13.4774	13.645	13.2974	13.3561	12.9997	14.4544	15.1386	14.2474	12.9119	13.8454	15.0078	14.0089	14.0005	12.9401	14.2664	13.2189	14.7934	13.6352	13.2861	13.4378
RSM00790p	15.6455	15.027	15.7081	15.6223	15.6191	15.7164	14.8684	15.5805	16.038	15.3351	16.484	16.6042	15.2738	15.201	14.9175	17.1241	14.1442	15.9271	16.5602	12.6608	11.2229	12.2835	12.5452	12.2726	14.5587	12.0891	12.7902	12.7589	13.5103	13.9309	10.1152	11.0886	12.1931	13.3986	13.523	13.6262	12.3941	14.0801	12.1869	14.1683	12.2815	12.5721	11.9634	12.7113	11.8255	13.1675	12.8734	12.762	12.1722
RSM00793p	18.7156	18.4472	16.6008	18.3063	16.5627	17.8721	17.5464	16.6439	16.8109	16.1128	16.8038	17.785	18.1896	17.2983	14.8425	17.2958	15.2563	15.4097	16.836	14.2742	14.0616	14.3658	15.2541	14.7091	16.2555	14.5073	16.0019	14.0719	14.3909	13.4275	13.904	14.4145	13.5028	13.9884	15.2663	14.4018	14.0364	15.409	14.949	16.0476	13.4961	13.8566	12.9384	15.1386	13.1592	14.9699	15.3934	13.7729	12.8654
RSM00795p	13.5499	13.6525	13.3047	13.7976	13.8026	14.0136	14.1685	14.3622	14.0678	14.109	13.3671	13.9122	13.2085	12.336	13.7157	13.0906	14.2196	14.16	13.2738	13.5609	13.0516	12.4886	13.2742	13.0009	12.9963	12.4508	12.9367	13.6825	12.4415	13.5252	12.0024	12.0834	12.337	13.285	12.7796	12.898	12.2397	13.4933	12.3726	13.8237	12.794	13.4209	12.934	12.7588	11.6772	12.3714	12.6058	13.1991	13.3012
RSM00796p	17.1109	17.0315	16.9574	17.0663	17.1424	17.0635	17.0649	16.9535	17.1533	17.0475	16.8237	17.1641	17.1543	16.9279	16.726	16.8289	16.9812	16.9089	16.8187	17.1476	17.9371	17.138	16.944	16.9347	16.9665	17.1687	16.7243	17.0752	16.5846	16.7042	17.1731	16.9628	17.6505	16.7971	16.4886	16.6466	16.8705	16.7816	16.9314	17.1524	16.512	17.1495	16.7734	17.0749	16.9033	16.4485	16.9257	17.7653	16.7529
RSM00797p	12.7897	12.0315	12.4902	12.4642	13.068	13.1777	12.4383	13.3913	13.0565	12.9645	12.3905	13.0388	12.5571	13.4911	13.2427	13.2295	13.7853	13.1849	13.1636	13.0743	12.8619	13.1416	13.1155	13.194	12.3385	12.7771	12.2811	13.0959	12.3377	12.9606	13.0629	12.6488	12.7357	12.8191	12.2659	12.7131	13.0144	13.0375	13.0294	12.7421	13.3931	12.9599	12.875	12.8277	13.0331	12.581	13.2079	12.5317	12.897
RSM00798p	11.181	12.1243	11.2202	10.6811	11.0265	10.8761	11.5172	12.7613	11.6281	11.0836	10.6372	10.0051	10.7784	10.8128	10.2941	10.9597	11.2061	11.0778	11.7765	11.1896	11.4979	8.80943	8.18892	10.3754	14.1235	10.0164	12.569	11.6273	12.1523	8.76698	9.44868	10.0007	10.7867	8.85029	10.8818	10.5813	9.95815	9.96855	10.5984	9.58336	10.571	8.78208	10.6864	9.7953	9.0875	8.89569	10.9539	11.2244	10.206
RSM00799p	15.823	15.4736	15.9159	16.0697	16.8753	17.0969	14.9724	17.0555	16.596	17.6907	16.3729	17.0688	16.1623	15.1899	15.4808	17.6863	14.5962	14.8404	15.991	14.3762	14.7175	14.7879	11.7636	16.0124	15.2394	13.4005	12.6824	12.6619	14.2849	13.3124	15.4323	13.5487	14.2931	13.4513	14.3525	13.2523	13.4327	16.7712	15.4951	16.0183	13.3521	13.9768	12.2556	14.5046	13.7176	14.4105	16.3008	15.0094	13.5014
RSM00811p	10.0899	10.1041	9.44945	9.97978	9.38851	9.69375	9.63327	9.80621	9.90633	9.81878	9.38991	9.80689	9.46906	9.46376	9.96057	9.41053	9.55209	9.22429	12.1642	13.3551	14.3039	13.4265	13.9427	14.4227	14.4651	14.5577	14.7509	15.2235	13.5778	11.6317	14.7926	15.2848	14.0302	7.72835	11.8265	12.5571	14.5603	13.8638	12.5184	15.7051	14.179	12.1968	13.2671	14.0907	14.2751	12.9896	13.6294	14.7296	13.7844
RSM00813p	18.5065	18.1792	18.5826	18.3647	18.1735	18.1359	18.2576	17.7472	18.4226	18.1886	18.253	18.6717	18.5108	17.9552	18.7379	18.0303	18.9066	18.3719	18.2856	18.3271	17.8399	18.3365	18.4423	17.9452	18.5025	18.3204	17.8543	18.5496	18.4335	18.0708	18.3353	18.0014	18.6381	17.8154	18.1696	19.2605	17.6621	18.514	18.1833	18.5239	17.8545	18.2323	17.9222	18.1008	18.0962	17.9109	18.18	18.3157	18.6747
RSM00814p	12.3335	12.518	13.1942	12.5669	13.5322	14.0333	13.5484	13.1853	12.7871	13.9076	12.3349	13.6739	11.9629	13.5164	14.2127	13.5314	13.7647	13.4862	13.0763	12.4122	11.6732	11.2313	12.5302	12.8452	13.224	11.9025	11.6637	11.7675	12.7511	12.2979	10.6219	11.5114	11.2671	11.845	13.1847	13.2486	12.8799	13.7009	12.3754	12.6379	11.8619	12.511	12.5595	12.1225	11.8811	13.5515	12.6488	12.051	11.4391
RSM00815p	17.3143	17.0536	17.1997	17.7228	17.428	17.8486	17.2351	18.1995	17.8008	18.0768	17.5917	16.846	16.8092	18.1661	16.1711	17.7411	17.0115	16.8371	16.7532	16.5783	18.2124	17.2617	16.1223	16.1683	17.5697	16.1773	16.5541	18.3207	16.8504	16.8559	17.1157	17.9584	15.924	16.9559	16.7444	16.1823	15.5653	17.5494	15.3	18.2093	16.9918	17.1514	16.3205	16.7859	15.6535	17.4996	16.2666	16.4093	16.1946
RSM00816p	17.3918	17.0709	17.2093	17.5827	18.2243	16.6967	18.2557	17.6025	19.0465	18.2185	19.1547	17.4639	17.7608	20.448	19.8342	19.9153	20.1348	18.7014	19.5741	19.6538	18.6064	18.3805	18.6798	17.7458	18.806	19.6565	17.546	19.6242	19.82	19.3003	18.5934	17.5642	19.0859	20.0635	17.9297	18.1823	18.9241	17.8943	19.1079	19.0355	19.0896	18.2523	18.9255	18.3262	19.4536	18.4409	18.1492	18.5844	18.5873
RSM00817p	16.3819	16.7737	17.6846	17.8349	17.8081	17.8983	16.7554	18.0179	18.2706	19.1337	17.3653	18.815	16.8158	16.7573	16.4343	17.3446	16.3177	15.8362	17.2803	16.395	19.3989	17.4252	15.4397	18.7179	15.9626	17.1862	16.8926	17.3053	16.4084	16.781	18.5548	17.5362	18.1003	17.6384	15.9717	16.6234	17.8439	15.6401	17.7024	16.5051	16.7567	15.6355	15.638	16.1158	19.5507	17.6798	17.8834	17.8108	16.4858
RSM00819p	22.7706	22.2218	19.7965	23.317	21.5864	20.9218	20.219	22.7534	21.8	21.2642	21.7534	20.1013	20.902	23.7457	23.8644	24.3477	23.7237	24.0608	21.6652	21.7641	20.0218	19.7243	23.159	20.4692	22.8168	18.7813	22.3054	21.1896	23.5253	21.2367	20.6025	18.8941	18.0261	21.1101	23.5344	22.8681	20.4104	23.812	20.8414	23.2646	19.4183	21.2532	22.5817	20.8218	17.6828	22.2167	18.659	21.4024	23.3137
RSM00822p	15.4897	15.6007	15.9588	15.9775	16.4774	16.5542	15.9112	15.8539	15.9574	16.8938	15.4354	15.8576	15.2542	15.5467	14.757	14.7667	15.5137	15.354	16.5561	15.1296	16.8073	15.2788	15.3092	16.1662	14.5385	15.8142	15.8275	16.1504	15.0514	16.2153	16.2104	16.2597	15.4834	15.8963	14.1955	15.5832	15.3613	15.4723	15.5525	15.1252	16.6252	15.261	15.4714	15.1254	15.6933	15.3385	15.9356	15.9341	15.1785
RSM00824p	15.1751	14.7992	14.2691	14.5121	14.8272	14.1725	14.8016	13.8717	13.5722	14.0568	14.2302	14.1397	14.8077	14.5652	15.7176	14.7784	15.5072	15.3887	15.6537	15.0449	14.3786	14.3223	15.1544	14.4889	14.9993	14.3972	14.7316	15.5945	15.6232	15.3691	14.3732	15.366	14.8445	14.9644	15.1107	16.0405	14.7513	14.4991	14.2883	15.3802	14.2749	14.8249	15.6874	14.6631	15.116	14.5426	14.2382	14.6931	13.9173
RSM00825p	11.8871	11.8603	11.4888	11.8198	11.4392	11.6368	11.712	11.5766	11.6631	11.5559	11.3888	11.5327	11.5031	11.1988	11.3267	11.501	11.288	11.3595	11.4631	9.96718	9.89064	10.2194	10.03	9.32163	10.2778	10.9653	10.2282	9.61105	9.87758	9.22344	9.77309	9.22827	11.148	9.58526	10.1762	9.79449	9.34388	9.51105	9.3663	10.077	11.6263	9.57443	9.34002	9.36143	9.3796	9.39242	9.24066	12.2275	9.65152
RSM00832p	15.8401	15.6138	15.866	15.6695	15.6232	16.2714	15.2293	15.8268	15.7664	15.9389	15.7154	16.0516	15.8044	15.3116	14.2954	15.4293	14.4456	14.8878	15.3492	13.7559	14.986	14.6107	13.6155	14.9309	13.8091	14.4744	14.6702	14.5615	13.9018	13.8708	14.7304	14.7855	14.6044	14.0084	12.9326	13.3138	14.4408	13.4647	14.4403	14.3868	14.9239	13.301	13.6673	14.6155	14.5234	13.0508	15.2077	14.6643	13.797
RSM00833p	17.7928	17.1546	18.5958	17.5059	18.1782	18.5483	17.9212	18.509	18.3065	18.6789	18.2177	18.2678	17.9374	16.2392	14.7943	17.0647	15.875	16.5025	16.8785	17.4217	18.6999	17.5963	16.2125	20.2024	16.1795	17.1695	18.2505	17.5405	16.0078	17.6986	19.957	18.661	17.2922	17.2203	15.9054	16.6396	19.3709	14.892	18.0641	16.4386	18.962	17.0476	16.0766	18.4204	18.1605	15.9823	20.3507	17.8633	18.2507
RSM00834p	15.8915	14.2032	14.112	14.3088	13.8623	13.9948	15.2995	14.1652	14.052	13.9859	13.5592	13.5296	14.5635	14.9386	14.5996	14.3866	14.1611	14.4136	13.9694	16.7462	15.6245	16.1038	16.2217	16.8887	16.2078	15.3939	16.2727	15.7565	15.9866	16.6154	16.978	16.7581	15.8765	16.8207	15.9697	16.44	17.3403	15.4088	14.9861	16.8049	16.2315	16.672	17.1424	15.6334	17.2046	16.068	15.7116	15.7087	16.8281
RSM00835p	14.1464	14.4517	12.5474	14.7313	12.9292	13.4444	14.1723	14.2425	14.1809	13.655	13.2473	13.517	14.3705	14.5898	14.223	14.486	14.4223	14.0419	12.6244	12.0736	10.7212	8.59698	12.5944	10.5976	14.1888	9.74185	10.4919	11.3529	13.0969	9.75741	11.4353	9.71471	10.7906	10.309	13.3613	11.954	9.98981	13.5937	9.73584	13.9755	8.7992	12.3986	12.6382	10.7178	9.79841	13.7524	10.2342	12.9683	10.2358
RSM00836p	16.5151	16.0801	15.1069	17.3111	16.0715	15.854	16.963	16.1107	16.6756	16.0304	15.1474	15.7723	16.8001	15.5178	14.598	16.0054	16.0794	15.5908	15.0611	13.3838	16.2056	14.2288	14.1212	15.6682	15.6817	13.8712	16.5637	14.8812	18.1832	13.1956	14.4034	15.8371	14.052	12.8155	16.6985	14.8252	12.6073	16.2317	13.4006	18.3992	13.3835	15.1244	15.1774	17.582	15.2958	15.5784	17.1878	15.4007	13.7929
RSM00837p	15.4543	15.6352	14.7934	15.2588	15.0453	15.9846	14.4638	17.5134	15.6063	15.7704	14.9595	15.1204	14.4685	15.0167	14.8385	16.7514	15.1318	16.767	15.1517	14.3235	15.5401	13.932	13.799	14.7985	15.0734	14.8441	14.6066	15.5392	15.3998	14.637	13.539	13.6866	13.7835	13.0614	15.3503	14.0374	14.3979	14.652	13.4061	15.5126	14.7712	13.9043	15.0667	13.8321	14.8576	14.7073	13.9994	15.3327	13.7818
RSM00838p	18.3739	18.1893	17.135	18.3016	17.5312	17.0523	17.8723	18.7526	19.6358	17.6291	17.4911	17.2005	18.1248	17.4073	17.0334	18.5872	17.5015	17.8179	18.1341	16.2775	18.0689	16.0674	15.6594	16.4054	16.4988	16.2197	16.7263	16.5854	16.0999	16.0851	16.3077	15.9875	15.9586	15.3314	15.0081	14.9642	16.2078	16.3044	15.8234	16.7059	15.9052	15.5902	15.6364	14.7322	16.2548	16.4169	16.1241	16.666	15.7069
RSM00839p	15.7121	14.9901	14.4902	15.5599	13.7187	14.9782	14.5135	16.0236	16.067	15.7252	16.1933	14.4299	14.5856	16.6611	15.605	16.24	15.545	15.1845	15.2185	13.6128	15.3058	13.5737	16.4266	14.153	15.3817	14.6462	13.9043	13.6746	15.0793	13.6502	14.2244	13.1934	13.6135	14.0338	15.1761	13.901	15.1611	15.317	14.2673	16.0886	13.4255	13.4456	13.2106	14.3883	14.4023	15.3976	13.9002	14.3535	14.4408
RSM00841p	16.9804	16.6422	16.0969	16.5803	15.8271	16.271	16.2482	15.9045	15.695	15.8833	16.6305	16.3887	15.9188	17.2457	17.8216	17.7553	17.1129	17.0017	16.1753	14.6717	13.5867	14.1793	15.0967	14.5674	15.5256	14.4098	14.1198	14.9165	15.3617	14.9359	13.3562	14.2335	13.984	15.2158	16.0122	16.1961	14.3865	16.119	14.3443	14.4119	13.9257	15.3724	14.8385	14.5108	14.3366	16.1042	14.2232	14.752	15.4185
RSM00851p	14.5203	15.1321	13.9502	15.3413	13.8666	14.996	14.3988	14.961	15.3414	14.5259	14.5131	14.4333	15.1538	14.1097	13.4793	14.5243	14.3285	14.0268	14.3438	10.3143	10.6117	10.7251	13.7587	10.1215	12.5949	10.9064	12.0092	10.7111	11.6145	9.58864	12.7689	8.28721	9.78895	9.83116	12.1518	10.886	10.6076	12.1298	11.2339	12.9915	9.91091	11.5335	11.4251	11.4763	9.32876	11.8249	8.36737	10.5282	10.0656
RSM00852p	14.9934	14.8075	15.5433	15.3286	15.8312	15.9667	14.7406	15.2927	15.3334	15.6494	15.6471	15.8002	15.5065	13.5331	12.6942	14.0293	12.4285	13.6067	14.5103	12.9305	15.2155	15.5557	12.7926	16.077	12.2083	13.9092	14.172	14.6904	11.9032	14.8702	15.1948	15.7601	15.3433	14.0763	12.2144	12.2535	14.3227	13.2787	14.0956	14.1192	14.8298	12.6601	13.194	14.6746	14.8479	11.9417	15.9348	14.815	13.5668
RSM00853p	15.2999	15.7586	14.5835	15.8891	14.5611	15.4343	14.8413	15.514	16.0107	14.9919	15.0624	14.9979	15.6453	14.4148	13.8897	14.8362	14.7577	14.5082	14.8315	12.1035	10.1973	10.5534	15.8753	11.306	12.1806	10.1538	12.2792	11.3425	12.0744	11.8326	12.4197	11.1254	9.06151	10.7421	11.4655	11.8892	12.3537	12.0807	11.9194	16.8204	9.78529	12.3058	11.2696	14.6866	11.0225	15.6585	10.7894	9.88259	11.6618
RSM00858p	14.0809	14.2996	16.4101	16.3513	16.0016	17.9818	15.6302	15.8973	16.0812	17.2518	16.5266	17.1688	16.5904	14.2075	12.4277	13.6992	12.6645	13.1523	15.5716	12.7936	14.3775	11.5526	15.7424	13.2343	10.0036	12.7583	13.5834	13.5297	10.3475	10.0907	13.569	12.796	13.1323	12.7132	10.8004	10.5075	13.5627	9.99235	13.0733	17.1962	12.227	11.7821	9.42025	16.6474	12.4835	9.42043	11.5509	13.7962	11.4395
RSM00860p	18.8097	18.1929	17.7863	18.1713	17.0211	17.8722	17.8897	19.62	19.5094	18.2788	18.3374	18.056	17.6361	17.9503	16.7277	18.4695	17.3161	17.983	17.8136	16.1585	18.1758	16.4084	15.6991	16.32	17.0013	16.4463	17.2498	16.8003	15.432	16.2756	15.0273	14.7685	16.2037	15.1713	16.0328	15.0618	15.6842	16.3893	15.5747	17.64	15.7406	15.7206	15.4895	16.7731	15.5467	15.631	15.6604	16.7094	15.3002
RSM00861p	16.2665	15.6955	15.0345	15.7242	14.2189	15.3561	14.9181	16.4098	16.4654	15.6429	16.68	15.0283	15.524	16.9544	16.3161	16.8961	16.1151	16.008	15.9339	15.4449	16.1713	14.5215	17.5021	14.2575	15.9207	15.1749	14.904	15.1711	16.2995	14.4611	15.3636	13.5673	13.9859	14.9951	16.5664	15.4886	14.8252	16.7487	15.1415	17.54	14.1432	15.0196	14.5241	14.5951	14.5231	16.674	14.3489	15.9768	14.6268
RSM00862p	13.9366	14.2448	12.8235	13.9013	12.7408	11.9689	13.9381	13.2612	13.4822	12.6135	12.9091	12.0809	13.1754	13.3409	14.3216	13.6483	14.7768	14.7295	14.1085	13.798	13.0991	12.7192	13.866	13.2787	13.6258	13.5179	13.4351	14.0933	13.7458	14.4509	12.5423	11.9762	12.8301	13.2774	13.4284	13.6875	13.7715	13.9923	13.3553	14.4398	13.6006	14.354	13.1036	13.6109	12.0102	12.8839	13.8994	13.4128	13.9576
RSM00868p	22.0524	22.5871	21.4891	22.1169	21.1951	21.446	22.6556	21.1611	22.4202	21.589	21.5616	21.3999	21.6137	22.9893	23.0504	23.3575	23.3125	22.6016	21.6235	22.8596	22.3346	22.5156	22.4101	21.9873	23.0248	22.6821	22.9015	21.8791	23.454	22.9389	21.9926	20.9603	22.2364	22.2711	23.3543	23.475	22.895	22.206	22.9803	22.8887	21.9834	22.7172	22.1914	23.0912	22.0235	23.2489	21.0811	22.6309	23.1654
RSM00870p	18.28	18.1093	18.133	18.4501	18.1471	18.4738	18.3272	18.5112	18.3355	18.3277	18.1528	18.5003	18.3398	18.1086	18.6477	18.3152	18.2723	18.3661	18.0795	18.7501	18.4736	17.9372	18.3883	19.3671	18.9862	17.7552	18.5559	18.7971	18.318	18.3732	18.0017	18.0163	18.1325	17.8765	18.5462	19.2415	18.1936	18.4449	19.6298	18.9565	17.9981	19.5338	18.4747	17.8304	17.786	19.2316	17.9543	18.5068	19.1168
RSM00885p	14.3269	14.6188	14.4532	14.6656	14.447	14.6646	14.5975	15.351	15.428	15.1133	15.0851	15.2674	14.8191	14.294	15.0553	15.4792	14.4711	14.3011	14.7547	14.9688	15.0511	15.3659	14.9542	15.4232	15.3173	14.6809	15.1399	13.7579	15.2369	13.7073	15.8687	15.9396	14.8865	15.2496	15.5883	15.051	15.8603	14.4783	14.7657	15.6506	15.8639	14.8361	14.8623	15.2912	16.0379	15.3826	15.0856	15.2265	14.8338
RSM00886p	15.686	13.9513	15.0301	14.1931	12.7358	12.8533	12.8473	16.6805	15.7859	12.5801	14.1407	11.2327	12.1442	16.3971	17.0535	16.761	15.4803	14.8191	12.9535	11.9673	12.4247	12.8259	16.4447	11.1674	15.7373	11.8696	14.9989	15.3938	16.2597	13.631	12.9012	12.9138	10.9226	13.9565	14.3069	12.9157	12.221	17.0872	14.2219	15.4168	11.3473	14.9991	14.9698	12.6013	10.5526	13.8001	11.6252	14.0945	15.3166
RSM00888p	13.3625	13.6703	14.4981	14.147	14.3867	15.273	13.7702	14.7824	14.2607	14.8229	13.8653	14.5259	13.1616	13.3776	13.3234	14.1984	13.6739	13.0949	13.7655	11.4964	11.4091	11.553	12.2926	13.5274	11.6552	11.2475	11.5181	12.1159	11.8074	12.4087	11.4981	12.1493	11.2083	11.7434	12.1317	12.7812	12.3776	13.0044	12.4262	11.8908	12.782	11.065	12.7302	12.2833	12.0198	13.2981	12.7463	11.378	12.469
RSM00891p	13.8569	13.7268	14.6481	14.0065	14.9664	14.9895	14.5437	15.0704	15.1309	15.5572	14.9606	15.0141	14.9159	15.3335	15.71	15.6869	15.7409	14.7034	14.5546	16.2063	15.251	15.5499	15.4467	15.2194	15.4036	15.6365	15.6248	15.4301	15.78	15.2626	15.1045	14.7847	15.4639	15.1505	15.5285	15.9195	15.6209	15.626	15.5041	15.4498	15.4597	15.729	15.7225	15.5554	14.9784	15.6577	15.495	15.4582	15.6642
RSM00896p	18.2203	18.0455	17.927	18.4808	18.3382	18.4904	18.1681	18.0596	18.0313	18.3935	18.2077	18.2878	18.6094	18.1902	18.6414	18.5613	18.636	18.1808	18.6796	18.3482	17.9475	17.5185	18.0593	17.7944	18.3873	17.5144	18.1756	16.843	18.0997	17.5408	18.0476	16.7547	18.0344	18.0522	17.9296	18.6579	18.098	18.2115	17.9964	18.3139	17.2335	18.3229	16.8412	17.9005	18.4071	18.3009	18.0312	18.3983	17.2166
RSM00898p_RSM00901p	16.1841	15.9599	17.293	17.8182	17.7627	18.2001	17.3753	17.0503	16.9238	17.17	17.0555	17.5979	16.2258	17.9004	18.3593	17.7835	18.6243	18.143	17.7546	17.5817	16.9307	16.7278	17.2098	19.2251	19.4015	17.0939	18.1612	16.8336	18.0412	16.2744	16.8266	18.6348	15.9169	17.1436	18.2686	18.8981	18.7888	19.0986	18.3743	18.352	16.0016	18.0792	16.6618	18.0011	14.8662	18.8854	19.329	17.7693	17.0995
RSM00909p	17.0825	17.0683	17.3347	16.9717	17.1631	17.6468	17.2728	16.6897	16.879	17.089	16.7144	17.0536	16.203	16.8613	17.7161	17.6759	16.796	17.2651	16.9674	16.3746	16.4319	15.6526	16.9662	16.5377	17.272	15.7799	13.7257	16.3322	16.9773	16.5155	12.9284	13.8813	15.1348	16.5881	16.7396	17.7981	17.0888	17.3169	16.0001	16.9991	13.6226	16.6833	16.7644	16.2319	16.9849	17.1374	16.4549	15.6305	16.7079
RSM00911p	17.0825	17.0683	17.3347	16.9717	17.1631	17.6468	17.2728	16.6897	16.879	17.089	16.7144	17.0536	16.203	16.8613	17.7161	17.6759	16.796	17.2651	16.9674	16.3746	16.368	15.4979	16.5055	16.5377	17.272	15.9872	15.6202	16.3322	16.9773	16.5155	14.3972	16.2724	15.0583	16.1316	16.7396	17.7981	17.0888	17.3169	16.0001	16.9991	15.5246	16.6833	16.7644	16.2319	15.6589	17.1374	16.4549	16.057	16.7079
RSM00912p	15.5386	14.8284	14.7486	14.7015	15.0091	15.0195	14.5203	14.8629	14.4196	14.7569	15.0503	15.0017	15.0593	16.0171	14.5504	15.1562	15.1182	14.4601	15.3327	15.128	15.6248	14.4806	14.3896	14.0575	15.4408	14.7328	14.7929	15.0129	16.1343	14.7237	14.6621	14.8013	13.4179	14.5968	14.8546	14.9304	14.2185	15.3585	14.3771	16.4057	14.2527	15.1797	14.3385	14.1083	14.4725	15.4016	14.8087	15.0639	14.4188
RSM00913p	17.6679	16.7303	16.4757	16.3769	16.1303	16.4014	15.2831	16.2381	16.3725	16.4461	15.9248	15.7848	16.9309	17.4921	15.3739	16.3222	15.1081	15.9872	16.6973	14.6429	13.6943	13.0305	14.9432	15.4563	14.6212	13.6683	14.3072	14.9094	14.4365	14.5678	13.888	14.5516	13.131	14.7505	14.7102	15.2034	15.1204	15.2328	14.7784	14.9335	13.843	14.4552	15.0625	15.2788	14.0183	14.7452	15.3326	13.7247	14.4654
RSM00929p	15.4383	14.3036	14.8536	17.4059	14.5528	14.892	15.2344	17.6153	14.6081	15.5132	15.0644	16.8165	15.5736	18.2902	18.8579	20.2588	20.0608	19.0769	14.5466	16.9936	16.348	15.4945	20.3359	15.3237	18.4594	14.8854	15.7785	16.8722	19.8494	14.6734	15.9497	14.5439	14.7949	14.8342	19.0949	17.2644	15.828	19.2623	15.09	19.0422	14.85	18.6491	17.2166	15.3446	15.3398	18.728	15.4032	17.2135	16.2715
RSM00934p	20.4588	20.5477	20.6053	20.0956	21.0537	21.0905	19.9858	21.1885	20.6975	21.5403	20.7652	20.9647	20.9416	19.9024	19.6679	19.442	20.4723	20.1021	21.3596	20.4376	19.5796	20.9497	20.6744	21.0747	19.8992	20.4707	19.8108	20.1395	19.5363	20.3718	19.9809	20.4594	19.8777	20.5312	20.1588	20.3433	21.255	20.3435	20.9135	20.1294	19.6315	20.4565	19.8595	20.8782	19.7419	20.0361	20.8643	20.0236	21.0974
RSM00938p	18.1518	18.2139	18.2426	19.198	17.3551	18.6923	19.1475	18.0394	18.5728	18.4765	17.6748	17.2494	16.7047	16.38	18.3794	19.1808	17.8326	18.7463	17.6775	16.0113	17.0632	15.9341	16.0173	16.7709	18.1614	15.7983	16.4425	16.9328	17.4503	17.9627	14.497	14.8416	15.3375	17.067	18.0518	18.6984	18.0719	18.2246	16.5958	18.2089	16.0612	17.4105	17.2756	17.5037	15.7241	18.4634	16.8959	16.6012	17.4852
RSM00939p	18.1817	18.3492	17.9288	17.2493	17.8571	17.6555	17.287	18.2424	18.4014	18.5746	18.3313	18.4951	18.4487	18.7416	18.1161	18.5021	17.8484	18.3716	19.49	19.1563	18.3648	18.2095	19.1307	18.1743	19.3952	18.1196	17.3699	18.4159	18.5901	18.116	18.9333	18.682	17.5381	19.2	18.4763	18.6296	18.0333	18.9403	18.3402	18.5226	18.3518	18.6694	17.831	17.781	17.9247	17.918	18.0735	18.2249	17.9972
RSM00941p	20.8452	20.8658	20.4401	20.7745	20.5925	20.7157	21.0166	20.3587	20.3122	20.2776	20.335	20.2656	19.796	20.0037	21.1728	20.9139	20.4944	20.7309	20.515	20.6646	20.8061	20.8274	21.0896	20.6045	21.4943	20.731	20.4705	21.4138	21.3536	21.2247	19.9485	21.1898	20.3998	21.3746	21.7184	22.0528	21.439	21.2057	20.9327	21.4512	20.4537	20.9355	21.1453	21.1989	20.9644	21.5763	20.9706	21.1485	21.2089
RSM00943p	12.8044	13.8734	13.4125	13.6187	13.2545	12.7163	12.8898	12.8164	12.8165	13.5789	12.5197	12.628	12.4342	12.8498	14.8824	14.8949	14.2795	15.4583	15.0053	12.7639	12.6526	12.0042	13.7016	12.7336	14.584	12.3068	12.2836	13.4732	14.1794	14.6641	11.3467	13.7242	11.947	13.6836	14.6279	15.2501	13.8354	14.7974	12.5043	14.0281	12.2319	13.0783	14.4749	13.4013	14.006	14.8458	12.5928	11.6672	13.8222
RSM00955p	20.698	23.8558	20.5748	20.6755	20.5665	20.6036	24.3524	18.1242	18.4935	20.7121	18.2715	18.2659	18.7785	20.5917	18.6534	18.5668	18.5866	24.2032	16.8707	22.9402	21.6999	21.1049	21.3388	22.6379	22.7179	21.2101	21.6134	21.2922	22.6203	21.7502	21.2828	21.7323	21.4137	21.1319	22.2544	22.3048	22.0688	21.9686	22.3333	21.8974	21.5867	22.6298	21.723	21.2342	21.6671	21.4897	21.306	21.4032	21.9811
RSM00957p	19.7224	19.4052	18.1855	19.9205	19.3842	20.7181	19.0816	19.1612	18.8265	19.65	18.3015	19.5756	16.6493	19.6252	18.1735	19.3326	17.2498	17.9276	17.345	16.0886	17.1542	14.1962	12.7022	11.0465	15.6572	12.4778	14.04	14.7807	16.2637	12.9675	11.5213	14.5079	11.4717	14.9263	13.995	17.0033	10.7643	18.3782	11.9785	15.58	15.1569	15.6631	15.1924	12.8587	11.906	15.2465	12.263	12.9844	15.4402
RSM00959p	12.8514	12.8773	12.6829	12.5465	13.0438	12.8195	13.2224	14.1016	13.1026	13.5157	12.5032	12.8611	12.7184	11.6537	13.3883	12.6435	13.3039	12.6358	12.5444	13.0766	12.3351	12.4666	12.7335	11.9561	12.2457	12.0867	12.1119	12.5533	12.2054	12.1943	11.7845	11.8639	11.9744	12.3953	12.0294	12.16	11.2461	12.0657	11.8192	12.2371	11.7516	12.4537	12.0998	11.893	11.1563	12.101	11.6698	12.1235	12.1276
RSM00960p	15.6668	15.3103	15.4558	15.5984	15.399	16.3964	15.6551	20.2366	17.8259	15.8445	15.8359	19.8171	15.9819	15.3156	15.0416	14.9271	15.9674	13.8	14.9037	17.1432	14.435	14.6384	14.4501	15.0563	16.4664	14.4146	14.2152	17.6816	14.248	13.9897	14.7188	15.0982	14.88	13.9808	15.4998	13.8994	14.0032	16.0534	15.0387	14.5412	18.0565	15.9327	13.7921	15.0611	14.8887	16.4249	15.2767	14.6618	13.8526
RSM00961p_RSM00962p	16.0581	16.1017	17.3711	16.2936	17.7651	18.051	16.8141	18.4637	18.1074	18.0499	18.1695	17.4631	17.7969	16.4951	16.3949	17.302	16.4755	16.148	17.4019	15.0221	16.3749	16.6103	16.3852	17.09	15.2847	16.2971	15.9995	17.3945	16.7538	15.7536	16.8199	17.0536	16.4966	16.1882	14.6012	15.948	16.2274	15.3968	16.8636	16.9317	15.8542	15.9348	15.9553	16.4422	16.6736	15.2462	17.3544	16.358	15.7544
RSM00963p	23.3718	22.0388	22.0023	23.3171	21.8595	22.0954	23.137	22.3242	22.8832	21.9466	22.4716	22.887	22.5036	20.9871	18.424	20.1981	20.1456	19.3755	19.3872	19.1594	21.5255	21.1278	20.1306	22.1978	19.7565	21.7767	20.2562	19.6359	19.63	19.0264	21.202	22.569	21.0925	19.373	19.1368	18.1953	21.9051	19.805	22.0458	19.4168	22.1167	18.6878	18.7632	21.4838	21.7832	20.7433	21.9563	22.7025	17.8366
RSM00966p	14.9419	14.8491	14.8413	16.102	14.553	14.4668	14.8704	16.2853	15.5587	15.3498	15.3245	15.9456	15.7154	18.4769	18.7532	18.9299	19.8885	19.4015	18.6534	15.8095	15.857	14.5995	13.5078	15.0274	17.2791	14.7629	14.3042	13.6724	18.1906	14.1773	14.3041	14.8545	14.5107	13.9247	17.5628	14.642	14.7781	17.0636	14.7333	19.7324	14.8505	17.2037	15.1	14.7923	14.7102	17.4052	14.1049	15.8081	14.2228
RSM00971p	21.8093	22.0918	20.2942	21.7253	21.1727	21.069	21.2134	20.8505	20.8484	20.2205	20.6595	20.9745	20.1052	21.0021	21.529	20.7734	21.5737	20.9904	20.927	21.3989	20.6144	19.5323	21.3382	21.7562	21.5747	19.4762	19.8408	22.2523	21.7849	22.5179	18.6668	22.1656	18.9947	21.8233	22.6973	22.949	22.1178	21.181	22.0179	21.9501	19.6506	20.7736	21.6179	21.8141	21.8663	21.8234	22.391	19.9931	21.0217
RSM00973p	17.4401	17.4886	17.5558	17.9808	18.0924	18.0716	17.3937	18.1773	17.1586	18.3892	17.4494	17.9146	17.4457	17.1649	18.1519	16.8814	17.8744	17.1777	18.0412	17.7004	16.4707	16.9208	17.0939	17.5366	18.02	16.8789	16.1721	16.5698	18.0144	16.6632	16.5516	16.5296	16.1657	16.8494	17.1042	16.7973	17.278	16.9888	17.4719	17.0789	17.2066	17.7241	17.0956	16.9817	16.8534	17.4145	17.5962	16.9553	17.0621
RSM00974p	18.8977	18.7014	18.5113	19.5389	19.0612	19.044	18.7129	18.7974	18.4536	19.4627	18.1915	18.3205	18.4114	18.8205	19.4598	18.5169	18.8501	18.4827	19.2014	18.429	16.8024	17.5165	18.0127	18.1052	18.8187	17.3265	16.3952	17.4411	18.5833	17.5862	16.7839	17.1205	17.0115	17.9354	18.188	18.4503	18.0846	17.2764	18.1087	18.8244	17.9031	17.3119	18.2464	17.8447	16.6135	18.6086	18.2998	17.9008	17.8047
RSM00978p	20.7439	20.7608	20.5845	20.9045	20.9091	20.9189	20.6263	20.8121	20.9768	21.1869	20.9736	21.3214	21.1125	20.9062	21.3522	21.0828	21.3235	20.4753	20.9775	21.0467	20.7049	20.1448	20.6919	20.413	21.2537	20.0205	20.811	20.5797	21.2278	20.318	20.653	20.2989	20.7699	20.4955	20.9272	21.3857	20.5699	23.4069	20.5545	21.1185	19.684	20.9569	19.6243	19.359	21.0511	21.0434	20.6336	20.953	19.8791
RSM00979p	15.8879	14.4984	15.0951	16.1168	15.9084	15.5045	14.9619	14.8008	14.5761	15.7516	15.8354	15.2054	15.3831	16.6304	15.1289	16.9758	16.0367	16.4803	16.0032	11.7737	12.8196	13.5658	11.7731	12.6466	14.4288	12.7457	12.6582	14.5241	11.2614	12.2376	12.1622	15.0329	12.3394	12.8871	12.4132	12.7215	12.6195	13.6054	12.7727	15.1509	13.7606	13.1983	12.4413	13.317	13.5851	11.9889	13.9251	12.8484	13.1756
RSM00982p	16.3856	16.9198	16.7854	16.1626	16.8365	17.3839	16.6221	16.9872	16.1864	16.5678	16.2557	16.5029	15.9693	16.4008	17.0653	16.929	15.4954	16.5851	15.9936	14.8518	16.0472	15.6205	14.3203	16.888	15.1653	16.5846	16.9714	14.8679	15.7141	12.8486	16.7104	14.9603	16.7016	15.7977	14.8845	15.6277	16.7286	19.9077	15.604	16.8199	17.9914	14.5112	16.0867	16.2651	15.8679	15.2899	14.9791	16.1976	16.4478
RSM00986p	13.2452	13.1998	13.5547	13.4182	13.2696	13.5518	13.6819	13.386	13.1116	13.0233	12.7891	12.9884	12.7773	13.1911	15.6981	13.5513	15.1716	14.084	12.7444	17.9026	13.4506	12.8354	13.6978	13.5873	16.6349	13.1974	12.7674	14.8057	18.4969	15.5128	12.8101	13.4422	13.4821	13.5809	17.7894	17.764	13.9453	12.9854	12.5759	14.0124	12.9282	17.3697	14.7943	13.6542	14.2314	17.2687	14.2729	14.3091	17.4227
RSM00987p	16.9495	17.4801	15.9967	17.3829	16.1071	17.083	16.64	16.9055	17.3303	16.3014	16.4033	16.4305	17.067	16.1566	15.5171	16.2312	16.1937	15.8694	16.2487	14.179	15.6136	15.5509	15.8428	14.6227	16.5177	12.9921	16.463	19.2329	16.2564	13.9718	14.9826	15.1763	15.7176	13.2773	18.0959	14.6165	17.3512	14.4204	14.1449	18.1231	11.6764	14.3047	17.654	14.1328	14.8068	14.4423	14.2533	15.7836	14.5976
RSM00993p	14.0618	13.5779	12.5844	13.7025	12.5589	12.7884	13.4767	14.0757	14.0955	13.5416	13.0741	12.8755	13.6281	14.2127	12.4912	14.5514	14.4832	13.5463	13.6153	12.7622	14.3346	10.398	14.3937	13.1993	13.1248	11.7042	12.7202	13.6461	12.8276	12.6666	10.9862	10.1824	12.7611	11.2941	12.0383	10.8885	11.4122	11.9618	11.3077	13.1037	11.2809	11.4234	12.9505	11.6388	11.6691	12.8615	12.4235	11.7516	11.6965
RSM00995p	14.7813	15.6033	14.3692	15.0755	14.5703	16.7776	14.843	15.668	14.7037	15.7412	13.3227	15.02	15.0124	14.0179	12.9603	13.038	13.6819	14.0969	13.6166	15.3663	15.3357	14.7385	15.4056	14.6707	15.7846	15.4012	15.4878	14.8337	14.9292	14.625	14.9665	13.7327	15.1477	15.0669	15.1509	14.8049	13.5088	15.9268	14.4502	15.6981	14.1581	15.0421	14.7957	14.5324	15.0461	15.4852	14.9759	15.8143	15.0126
RSM00996p	15.5208	14.7839	14.8061	15.3958	14.7296	13.8824	15.5676	14.6747	14.9506	14.6577	14.8746	14.7827	15.0065	16.7101	16.7563	16.9036	16.8461	15.8083	15.4364	16.9418	16.0422	15.9435	16.6383	15.6697	17.1037	16.2128	16.4312	16.3323	17.3497	16.3525	16.0634	15.7825	16.0342	16.6933	16.606	17.2539	16.0569	16.7144	15.8502	17.1772	16.0091	16.8855	16.8132	16.1632	16.1281	16.9631	16.1312	16.4204	16.6854
RSM00997p	19.2139	19.2796	19.2236	19.4095	19.3891	19.1454	18.9771	18.6818	18.9283	19.2476	19.2418	19.3972	19.3737	18.6614	19.0795	18.7718	18.624	18.7901	19.082	19.5153	18.8402	18.5197	18.2826	19.4718	19.2506	18.4729	18.2312	17.0948	19.1875	18.8324	18.7101	18.7537	18.4151	18.3183	19.0127	19.6267	18.6956	18.7849	19.4539	19.0197	18.2132	19.0993	22.3052	18.9302	18.3625	19.3222	18.7279	19.1681	18.7263
RSM00998p	24.4453	24.3227	24.1645	24.6716	24.3511	24.4685	24.2443	24.3862	24.167	24.5557	24.1727	24.5029	24.4631	23.9816	24.5315	24.3695	23.9065	24.1192	24.2257	24.6966	23.8477	23.5317	23.4968	24.3202	24.5986	23.5969	23.627	24.1938	24.5916	23.8052	23.6433	23.3977	23.6185	23.2482	24.2366	24.4233	23.6704	24.2011	24.2856	24.5441	23.3044	24.2345	22.7125	23.909	23.4323	24.7181	24.4746	24.2566	23.8897
RSM00999p	16.629	15.9772	15.0548	16.5588	16.3552	19.3103	16.4098	18.4938	16.7946	16.605	15.2825	15.0104	19.3516	19.681	12.8109	14.7695	15.7191	15.4435	13.9107	12.7453	14.0107	15.6469	13.2629	13.3235	16.6053	14.0927	16.0839	15.4862	13.5094	15.3425	11.2048	14.077	10.7001	11.2536	12.3081	10.0597	10.8611	14.9017	12.4288	18.3646	14.4575	13.6528	12.6082	12.4945	14.4272	15.276	13.9829	12.6185	10.8134
RSM01002p	11.0533	11.1098	10.7683	13.1073	9.84111	10.8524	10.43	12.1908	11.1396	11.4015	10.745	11.4982	11.4793	14.7212	14.771	16.2721	17.1627	12.1899	10.9226	12.1941	12.2464	10.5113	17.5318	15.9013	14.5327	11.432	11.3658	10.2792	14.7623	10.5448	11.4182	11.9111	10.7203	10.5574	14.2774	12.6691	10.7436	14.7054	13.6972	18.4167	11.1309	14.3014	14.7282	14.2869	10.6298	13.3854	14.4227	12.0746	10.8442
RSM01003p	18.2739	18.6044	17.3108	18.0375	15.9958	18.8465	17.0406	18.2869	18.214	18.728	17.7359	18.413	17.2094	17.2859	15.5257	17.0208	15.6945	17.9678	17.9817	12.4081	15.4338	14.3839	13.6579	16.234	14.0036	13.7476	14.4104	15.6627	14.37	14.7482	15.3841	14.6655	14.2863	14.6368	14.4124	14.9136	16.9093	16.7864	14.758	15.6224	14.4937	12.5913	15.5664	15.5713	15.2572	14.4705	15.3356	14.0281	13.776
RSM01006p	18.3047	18.8104	18.5134	18.7856	18.6886	19.1354	18.1059	18.5556	18.2126	19.2057	18.7423	18.658	18.0331	19.0386	17.9913	19.1372	17.7899	18.0397	18.9981	16.8885	19.0425	18.2387	17.3854	19.3388	17.3419	17.9864	17.5817	18.9219	17.3594	18.1014	18.8584	17.9655	19.0115	18.7226	17.9383	18.3243	19.5391	18.2491	18.2335	18.1593	18.4719	16.9727	17.8226	19.4692	19.4602	18.1819	19.8341	18.2236	17.1807
RSM01009p	15.8241	16.3505	15.8548	15.983	16.5252	15.8601	15.5613	17.2427	15.2229	16.9456	15.4897	15.6809	16.7535	15.1343	14.7903	15.1244	14.8378	14.8809	17.7584	15.5795	17.8401	17.4898	15.8508	19.2725	15.2735	16.8709	16.9082	17.9006	14.5791	16.5387	18.2228	18.3142	17.6559	17.8209	14.9894	14.6298	18.2706	16.3733	17.0114	16.1805	17.5927	14.5324	15.4855	17.969	17.5717	14.6916	18.2358	17.7355	14.6407
RSM01011p	20.7373	21.1304	19.91	21.2816	19.8647	20.1474	19.3693	20.6869	21.1365	20.2015	20.2944	20.3091	20.941	19.9668	19.374	20.2378	20.1712	19.9222	20.239	16.4076	16.6414	16.8796	19.5666	16.1213	18.6368	16.8424	16.0807	16.7121	17.7055	15.8619	18.5233	14.8356	15.8546	16.0475	17.9472	17.1054	16.9195	18.208	17.031	18.4096	16.0291	17.4106	17.5916	17.3957	15.7312	17.996	14.5029	16.5583	16.7181
RSM01013p	20.7732	20.8813	20.2923	20.8727	19.7219	20.7253	20.1033	21.3581	21.5333	20.7102	20.7403	20.3007	20.4241	19.8793	18.8023	20.2641	19.5444	19.8732	20.2365	19.3794	20.6575	19.0741	19.4178	19.8196	19.2421	19.7804	19.9242	20.6694	18.9255	19.0854	19.6671	19.8434	19.4993	17.9177	19.2382	18.4533	19.8865	19.0797	19.0457	20.6305	19.1429	18.8076	18.6946	19.8527	19.9295	18.8611	19.4895	19.7329	19.1434
RSM01014p	14.0983	13.6832	13.5572	14.3285	13.094	14.1569	12.8006	14.5669	14.69	13.8633	13.0642	13.5418	13.4273	12.4161	12.4861	13.7867	12.4816	13.4002	15.5088	13.6745	15.8471	12.357	11.1915	12.6068	14.608	14.5615	13.8328	14.8709	14.1083	14.3013	13.6982	11.5327	15.2504	13.3541	14.4092	14.3097	12.8951	13.8533	14.7577	14.7884	14.1322	14.8879	11.1278	14.3486	13.248	14.0885	13.1293	14.4514	12.8875
RSM01016p	14.5363	15.7462	15.6333	14.7099	12.4121	13.6784	14.0357	16.8186	15.9726	16.4566	14.5411	17.3573	14.6176	15.7842	15.3484	15.9121	15.5295	16.0495	15.6612	17.2363	15.9277	15.1682	14.3815	18.4997	15.589	16.0477	15.2177	13.7444	14.1284	13.5792	16.1747	17.5405	14.7218	13.4619	15.9378	16.5647	17.1451	14.9611	18.4521	16.6579	14.8427	17.1601	14.6679	19.4923	16.6394	17.724	17.109	14.8652	17.1178
RSM01017p	14.5872	16.0257	15.397	16.1807	13.6457	16.3507	13.4489	14.1883	15.4866	14.8173	15.5179	16.6575	13.8164	13.0754	13.1379	13.7683	10.6657	10.9765	13.0679	13.7974	11.2988	12.5336	10.6347	10.454	11.838	13.1134	12.8235	13.5118	12.1045	13.6039	10.8709	12.454	12.1715	14.2638	13.2071	12.8606	11.7432	14.3117	12.5509	13.5654	12.0906	11.3706	14.2822	11.9044	11.1436	12.3946	10.2336	13.3079	12.6337
RSM01019p	19.1755	16.9963	15.4331	19.682	15.1498	18.0555	17.3431	17.874	18.7066	16.1863	16.9766	17.1814	16.0601	13.1716	12.889	16.1787	15.8171	17.1951	14.9395	18.5028	15.6388	16.0247	15.3824	19.7662	16.8555	15.7778	15.7014	15.0109	15.3949	14.8457	16.7741	18.7746	16.0032	12.5045	17.2043	17.8312	18.4116	16.2276	19.7186	17.9244	15.544	18.4266	15.9344	20.7588	17.9337	18.9905	18.3754	14.4461	18.3843
RSM01020p	13.7441	11.7538	15.5593	15.8697	18.6625	15.8008	15.3768	16.0068	15.9824	16.1418	20.7836	18.8703	15.8296	14.5976	17.96	16.4462	19.6746	14.9649	18.3473	14.4962	17.3627	15.7656	17.7373	15.6459	15.7963	17.2974	16.3096	15.4209	14.657	15.4263	17.0906	16.6652	15.2606	16.4688	15.8742	15.5306	17.9891	12.893	15.9545	17.165	14.4542	14.1451	14.999	17.0147	19.0041	16.1625	15.5813	16.2981	16.542
RSM01021p	14.1173	14.3448	14.0371	14.3726	14.2772	14.4131	13.9619	14.7545	14.8749	14.5033	13.7675	14.6244	13.8686	11.7675	11.3619	12.8809	12.0336	12.3231	17.1063	15.0187	16.6781	13.2776	14.3385	14.506	14.0209	14.8746	14.6732	16.5371	14.2481	14.5724	15.3467	14.6471	15.6736	13.1455	13.7189	13.5426	13.6891	14.2117	14.4666	16.7308	13.9062	14.1218	13.2019	15.2523	16.3775	13.6511	14.8216	15.3915	13.8762
RSM01026p	16.776	16.3541	16.4017	16.5396	16.1966	16.3673	16.2403	16.7556	16.701	16.8024	16.9647	16.8259	16.8462	16.7308	16.5748	16.6506	16.6229	15.4623	15.6975	16.3489	15.5572	15.8698	14.032	15.7884	16.1202	15.7514	15.9214	15.8527	15.9329	15.7006	15.797	16.0323	15.8397	15.4263	15.7018	16.0129	15.8081	14.6627	15.6977	15.7401	15.8686	15.6562	15.9357	15.9209	15.7201	14.9652	14.8731	15.7711	15.8949
RSM01031p	18.1029	18.1098	18.1766	18.3416	18.2152	17.9932	17.8179	18.3327	18.1639	18.219	18.0985	17.8423	17.7286	17.4497	17.5772	17.8328	17.397	18.1673	17.9837	17.3883	17.9962	17.4637	17.1037	18.1491	17.0417	17.8495	17.6849	17.7791	17.6945	17.6442	17.602	16.8159	17.8275	17.6625	17.4596	17.3299	18.3987	17.1878	17.8743	18.7127	17.3199	16.3346	17.8063	18.1286	17.5849	17.009	17.9081	17.8674	18.1938
RSM01032p	12.9825	10.7203	10.7598	14.2677	13.1197	13.7349	10.1618	11.1915	14.1475	9.55771	9.8219	10.0106	10.6555	9.63402	9.69015	9.63909	9.65536	9.69371	9.98417	10.9263	12.527	11.9411	11.5636	10.1697	5.70233	11.4375	11.652	11.9428	7.33801	10.0364	11.3297	12.9454	11.455	10.7795	6.14788	6.21365	10.0983	8.58715	10.0427	11.4724	11.0653	8.41245	7.04547	10.2368	12.349	6.36579	10.2014	11.3734	10.894
RSM01033p	13.9075	13.9232	13.6289	14.6747	14.1886	14.7968	13.2842	15.4913	14.1401	13.441	13.8426	13.8332	14.0208	13.213	13.4075	13.6587	14.0249	14.0635	13.8852	14.8389	16.0529	17.3745	17.2041	14.4278	15.6125	15.4606	16.6736	15.421	14.027	16.3956	16.0813	15.3303	17.2391	15.2256	12.915	13.8668	16.246	14.9667	15.2375	17.3129	17.2901	13.3335	13.9662	17.4788	16.9525	13.978	17.2195	16.1576	15.7549
RSM01035p	22.9573	22.9604	22.3827	23.0966	21.9539	22.9119	22.1111	23.4789	23.7376	22.7784	22.6793	22.331	22.6445	22.0728	21.0337	22.5858	21.9521	22.1119	22.5454	21.9323	22.785	21.0111	21.6523	21.479	20.8661	21.7938	22.2293	23.4035	21.0322	20.5464	21.8195	21.8205	21.7329	19.9916	21.0235	20.5887	20.8759	21.7598	21.1462	23.1754	21.3679	20.9714	20.7113	20.8084	22.1319	20.8396	21.175	21.9173	20.4105
RSM01037p	22.9573	22.9604	22.3827	23.0966	21.9539	22.9119	22.1111	23.4789	23.7376	22.7784	22.6793	22.331	22.6445	22.0728	21.0337	22.5858	21.9521	22.1119	22.5454	21.4341	22.785	21.0111	21.5421	21.94	21.4663	21.7938	22.2293	22.3346	21.0817	21.309	21.8195	21.9026	21.7329	20.1242	21.3327	20.5347	21.8547	21.0783	21.1498	22.8448	21.3679	21.0358	20.7195	22.0728	22.1319	20.8694	21.5235	21.9173	21.2656
RSM01038p	15.9258	15.8694	14.6326	15.7889	14.44	14.8864	15.0579	16.3364	16.0867	15.1758	14.5949	14.3575	15.9777	14.9054	15.0824	15.194	14.5124	14.979	15.3918	15.5277	15.3935	15.2164	15.1971	13.4634	16.0727	14.9593	16.2498	15.4415	15.2749	14.1178	15.627	14.6533	14.8906	13.6569	16.5922	15.4737	14.2089	15.5982	14.2872	17.0081	14.8543	15.3267	13.7241	15.4732	15.0577	16.538	12.9709	15.1495	14.1565
RSM01039p	17.1622	17.6345	16.3826	17.7261	18.057	17.6243	17.8339	16.8564	17.4683	16.4061	16.1855	16.732	18.0535	14.7174	14.9716	15.8565	14.4177	14.7422	17.1488	16.7443	17.0765	16.1749	16.2044	16.3298	15.9875	16.1364	15.5035	16.3023	15.7343	15.4339	15.6551	15.9681	15.3726	14.7964	16.457	16.0473	16.353	15.9046	15.7192	18.2134	14.7947	15.8022	14.6787	17.4272	15.8084	15.9564	16.1703	15.7179	15.7802
RSM01040p	17.5903	17.4766	16.6398	17.7225	16.834	17.2753	17.0526	17.8037	18.2026	16.8625	16.8959	16.6816	17.5027	15.8518	14.6536	16.3165	15.2338	15.6309	16.7576	15.5688	16.2493	14.08	15.2126	15.1155	14.5026	14.6004	14.5932	17.04	14.6686	14.1828	15.5863	15.3604	15.1957	13.0408	14.66	14.2252	14.5124	15.3963	14.7827	16.8119	14.1172	14.6079	14.3477	14.4448	15.8719	14.4761	14.8115	14.8758	14.047
RSM01041p_RSM01042p	14.6782	13.914	13.8704	14.4976	13.9266	14.7186	14.1486	14.2517	15.4897	13.8163	12.9673	13.2443	14.2897	13.3148	13.8827	12.6395	13.8842	12.8067	13.0817	15.3694	17.1643	16.6012	14.6472	16.1922	16.1262	16.3377	15.26	15.3717	15.6606	13.3454	16.9438	16.5906	15.8243	15.3581	14.5775	15.6336	13.8957	13.9457	15.1705	16.0269	15.967	15.5449	14.0268	15.1245	14.8305	14.37	15.6918	16.2788	13.9836
RSM01043p	14.7939	13.6216	12.8116	12.8356	12.2314	13.1133	13.0346	15.2562	14.7146	13.0554	12.8798	12.4747	12.9624	12.5526	11.8061	13.4653	11.7764	12.6911	13.3071	11.202	12.6484	11.4095	12.4938	11.6213	12.457	12.0612	12.9755	12.7191	12.7646	11.2582	10.8257	10.5153	10.6898	10.4961	12.645	11.6447	11.679	11.4816	10.2329	13.4377	11.7065	11.7192	12.0465	12.6838	13.0823	11.8245	11.2859	11.9698	11.0028
RSM01044p	15.7317	15.8248	16.223	16.2109	16.6653	16.7568	16.1987	16.0936	16.1525	17.1703	15.7027	16.1352	15.4465	15.8198	14.9443	15.1389	15.6349	15.5847	16.8378	15.4049	16.9686	15.4591	15.2854	16.4079	15.0502	16.0146	16.1209	16.4084	15.194	16.3542	16.4596	16.4352	15.6365	16.0245	14.4473	15.7548	15.7097	15.8327	15.7501	15.31	16.8881	15.6354	15.7211	15.7831	15.8128	15.4831	16.1662	16.0554	15.6531
RSM01047p	20.8649	20.3958	19.9732	19.916	19.3523	20.3633	20.117	20.6685	19.3097	20.5766	20.4041	20.3757	20.8388	19.9899	19.1571	19.9361	19.4572	19.8071	19.895	16.9316	18.2029	16.2851	17.8901	16.3027	17.4171	17.6632	16.8083	16.4142	17.4817	15.8718	17.4364	15.864	16.1138	17.2806	17.2692	16.0596	15.3975	17.3154	16.2569	19.1626	16.0987	16.4388	16.6551	17.3285	17.7627	16.8134	15.8898	17.8692	16.218
RSM01048p	16.6964	15.4783	15.8633	16.4968	14.2334	16.2615	16.0225	15.8979	16.0355	16.425	17.2532	15.269	16.1013	18.2104	17.2113	17.5565	16.8962	17.1715	16.0144	15.2828	16.5299	15.5543	18.2459	16.189	17.0491	16.3082	15.1473	15.5243	16.9975	15.0726	15.6403	14.445	14.3471	17.2587	16.1204	15.4165	16.5288	17.1479	16.113	17.9911	15.2655	15.1753	15.4902	16.4548	14.0279	16.7094	15.0476	16.3347	16.1459
RSM01067p	16.951	16.6098	16.441	16.8649	15.8519	16.423	16.4686	16.0795	16.1393	15.9058	16.9431	16.4348	16.0623	17.4469	17.9471	17.9437	17.4305	17.1761	16.046	16.3171	14.4303	15.8435	16.6817	15.9944	17.5011	15.758	15.6876	16.0033	16.8748	15.4237	15.0029	15.6242	16.2768	15.8402	17.1117	17.4904	16.5214	17.3272	16.205	16.4459	15.3778	16.7055	16.9822	16.1127	15.3529	17.0211	15.7108	15.6157	17.077
RSM01076p	10.9817	12.3469	10.6152	10.4344	9.38367	12.4835	11.9023	11.879	11.8475	12.3119	11.0239	11.9583	11.5547	12.5907	12.7319	12.6078	12.1505	11.7982	11.3093	11.0935	12.2928	13.6865	11.8735	12.5346	11.9803	12.5669	12.4106	11.6474	12.8588	12.0283	12.3629	12.2491	12.3892	11.9021	11.5752	12.6989	12.7053	11.9362	12.4688	12.6272	12.3561	9.92508	11.926	12.5628	12.5948	12.2075	12.2206	11.644	11.8931
RSM01077p	15.9762	16.2374	15.5181	16.4352	18.0241	13.8602	16.1696	16.15	16.0163	14.667	16.1925	15.9469	16.4655	17.4569	15.641	17.6805	17.9342	16.501	15.981	18.5765	18.7832	19.2588	18.8387	19.1243	18.1548	19.223	18.4887	19.156	18.0394	19.2387	19.0802	18.9248	18.903	19.1012	20.3862	18.2978	18.3748	17.8944	18.526	18.0885	18.7794	18.2283	18.2695	19.2807	19.3146	17.8246	19.0306	18.3459	18.7668
RSM01079p	15.2851	15.3608	15.9563	15.8181	16.7304	17.4243	16.7767	16.6907	16.4638	16.3575	16.1206	16.4501	16.8839	14.3241	13.9364	14.6997	15.0032	15.615	15.7189	15.3165	14.8502	14.4398	14.3886	16.4198	16.0936	13.5347	14.0539	16.124	14.3354	14.647	14.5142	14.4886	14.7763	13.479	14.0489	13.719	13.9798	14.4232	14.3047	17.2882	14.8326	14.6755	14.4786	16.3719	14.2735	14.2867	15.1244	14.5279	14.0083
RSM01080p	16.6283	17.8928	17.896	17.1704	14.7612	18.2328	15.0212	17.6641	16.6462	18.0888	16.1385	17.8558	15.3501	13.6746	13.0261	14.0514	13.2577	14.6087	16.1458	13.4337	15.3933	13.113	13.177	15.0632	12.4043	14.121	13.02	15.641	11.9815	14.5761	14.8241	15.4335	13.8169	13.1981	11.739	12.3633	13.6081	12.6505	13.9144	13.8237	13.2197	13.0112	11.6221	12.3437	15.2093	11.5691	14.7118	13.8076	12.3002
RSM01081p	17.6648	17.6239	17.8951	18.298	17.6266	19.0966	17.7469	17.794	17.5168	18.432	17.6848	17.7334	18.2696	16.6504	15.6026	16.578	15.6567	15.8459	13.9921	13.7042	16.969	13.6573	13.5793	12.1758	11.4254	14.9751	14.7764	15.8873	14.8782	13.9219	13.7787	14.6015	13.6048	15.3188	14.8655	13.6565	11.0076	12.7136	13.8007	17.3734	11.5068	12.419	11.5505	15.8119	16.0103	10.9205	12.8318	14.7108	12.6526
RSM01082p	16.871	16.7225	16.847	16.6666	16.5306	16.7524	16.6205	17.2746	17.0831	17.3041	16.9739	16.9978	17.0292	16.5298	16.1848	16.4598	15.9686	15.7945	15.6748	16.7686	18.3416	17.7933	16.3457	17.317	17.6807	17.5519	17.0231	16.8654	17.5161	15.1634	16.9216	18.0945	17.24	17.2884	15.8121	17.3259	15.9985	16.1998	16.6247	17.2631	17.4772	16.7649	16.2701	16.9001	16.5626	16.2231	17.2323	17.6872	16.0515
RSM01085p	12.2566	12.2314	11.8546	12.008	11.8332	11.8885	11.9464	11.9368	11.878	11.8686	11.829	11.9674	11.8857	11.6268	11.7983	11.7452	11.7365	11.6709	11.902	9.32355	8.94797	9.86672	9.25703	9.55485	9.60699	9.90108	8.88241	9.4469	9.55987	9.13161	8.89379	9.27712	9.10196	9.01465	9.2832	9.3124	9.26301	9.35303	9.39864	9.78974	8.93031	9.35496	9.05187	9.38286	9.28178	9.23347	9.70427	8.92977	9.24992
RSM01105p	13.2974	13.4959	13.3194	13.3445	13.2204	13.7922	13.8684	14.8065	14.0558	14.0201	13.1807	13.2376	12.9535	13.3787	13.6149	13.0047	14.8617	14.3745	14.2463	14.5123	14.3318	13.8638	14.4242	13.9092	14.3004	13.6535	13.962	14.8373	14.2943	14.3886	13.4342	12.9556	13.8954	13.3559	14.0074	13.9042	13.2899	14.0471	13.523	14.4965	14.2397	15.2044	13.7265	13.6249	12.8168	13.8081	13.8773	14.1833	13.7573
RSM01107p	14.4317	14.354	11.6519	14.5452	11.8508	11.3675	14.3471	14.1144	14.051	11.4561	11.9381	11.6647	14.4467	13.7126	14.561	15.009	13.8378	14.2245	12.4207	11.8818	11.4256	10.3735	12.2955	11.1121	13.1245	10.5717	10.6101	11.6584	13.0865	10.1091	11.226	9.67551	9.91016	10.5425	13.2858	10.51	10.2837	12.3624	13.325	12.6478	10.4399	11.4863	12.5462	10.53	10.5233	11.7858	10.2068	12.9285	10.8725
RSM01109p	16.8473	16.9369	17.9247	17.4848	18.3408	18.489	16.9734	18.1932	18.04	18.7535	17.5117	18.3866	16.9726	16.5807	15.0655	16.2955	16.1376	15.573	17.6351	14.9452	17.3138	16.7367	15.6596	18.1	14.5018	16.1492	15.5036	16.176	14.8644	15.451	17.3908	16.5646	16.8951	16.4319	13.7057	14.2619	16.4193	14.596	16.9812	15.2897	16.9517	13.9485	15.8164	16.8482	16.5976	14.4631	17.7761	16.6683	15.0919
RSM01110p	17.6806	17.8081	18.7449	18.1117	18.7379	19.3164	17.8092	19.197	18.5393	19.1783	18.1741	18.7775	17.7889	17.2191	16.6759	17.464	16.8846	16.9602	18.2655	15.5153	16.6659	16.5125	15.835	18.1176	15.4508	16.1667	15.5075	16.7827	15.293	16.3335	17.0793	16.5475	16.3959	16.0729	15.7374	15.9852	16.5473	16.2052	17.9891	16.1115	16.8259	14.7882	16.4532	16.6434	16.0159	16.0235	18.3418	16.4369	16.6712
RSM01111p	19.0889	19.5749	20.2568	17.6222	20.6746	20.893	19.1052	19.3197	19.0531	20.1139	18.7348	17.6392	18.2815	19.011	17.9598	18.6603	18.2319	17.9414	20.1747	16.4498	18.6211	18.4796	16.6082	20.0378	15.2734	18.049	16.5495	18.4848	16.25	18.381	18.5976	17.8711	16.9562	18.8007	16.5048	17.1742	18.6717	16.1465	18.6794	16.4611	18.3824	15.4267	17.6637	18.5589	18.3228	17.3956	19.3997	17.9474	17.5264
RSM01113p	15.9796	16.4983	16.2919	15.9836	16.3871	16.017	16.8658	16.7874	16.9347	16.6732	16.1972	14.8505	16.51	17.0811	18.0468	17.0475	17.1013	15.3263	16.294	17.4163	16.8347	16.4733	18.5676	17.2327	16.9815	16.8893	17.2217	15.5107	16.4288	14.8153	16.2476	19.2771	16.6745	18.7608	17.9562	18.1023	19.7667	18.7098	17.7539	22.2216	16.6122	16.304	16.0953	21.5789	18.3338	16.9415	20.4717	16.5605	19.1479
RSM01115p	12.3829	14.1954	13.8829	15.0291	15.2692	13.6999	14.7423	13.7349	14.1047	12.8641	14.8763	12.6336	15.5515	13.5239	13.7472	15.1608	14.1386	13.6689	13.0525	11.4225	13.6363	12.6803	14.7485	13.1311	13.2007	13.0865	13.4	13.5294	14.3886	12.1927	13.8546	12.4702	12.4917	13.3449	14.2627	12.8685	13.6736	14.8603	12.2645	13.6237	12.4126	13.3298	12.8924	13.3925	13.2015	13.535	13.1083	13.2747	12.6309
RSM01116p	14.7777	14.4607	14.952	14.4262	15.2892	15.0669	14.5116	14.5734	14.3089	14.8577	15.1853	14.5899	14.5653	12.3541	16.4838	14.2499	15.483	14.1086	14.991	15.6906	14.459	14.3264	15.8306	15.4213	14.6944	14.6354	14.4256	13.5012	16.0655	15.3741	15.2498	14.2296	14.4038	14.4587	15.1712	16.7205	14.5468	14.6206	14.0006	14.5856	14.0958	16.0443	13.8087	14.3906	13.5515	15.0496	12.9101	15.8874	14.4087
RSM01132p	16.1421	15.7061	16.2878	15.7233	16.0302	13.9025	17.0885	16.2136	16.7019	15.1315	16.2759	15.4697	16.6834	16.0233	15.9366	16.7954	16.9592	15.9028	15.4721	16.0529	16.0011	16.0611	16.2527	15.6505	17.7802	15.4971	15.081	16.445	16.2454	15.3514	15.3433	15.428	16.8102	15.6319	17.2699	16.1122	15.6392	17.0166	16.3809	16.5459	16.3369	15.8382	17.0384	15.9781	15.6836	17.2792	16.4688	16.8444	16.756
RSM01133p	16.1357	15.9691	16.0292	16.1613	15.9396	16.7871	15.9316	16.3268	16.101	16.4834	16.3147	16.4686	16.3197	15.3293	14.8426	15.1711	15.5709	14.5848	15.5614	15.8957	16.6497	16.4455	15.833	16.9905	15.4626	17.08	16.2995	16.4541	15.4044	16.0961	15.3029	16.7048	17.1103	15.188	14.7155	15.8006	17.372	16.1305	17.0838	15.7242	17.2485	15.4143	16.4222	16.4081	15.993	15.8102	16.4605	16.9727	15.961
RSM01134p	16.0988	16.156	15.9636	16.1824	16.1406	16.0617	16.1932	15.8168	16.1649	15.9453	16.0443	16.2478	16.3971	16.0029	16.0427	15.8549	16.1507	16.1436	16.3491	16.4128	16.0128	16.2057	16.3321	16.2058	17.168	16.2128	16.0109	16.9085	16.2782	15.9133	16.4092	15.9284	16.1635	16.0225	16.1474	15.9274	16.054	16.3702	16.0696	16.9903	16.1468	16.5101	16.5033	16.3381	15.556	15.9428	16.9536	16.4695	16.3488
RSM01136p	14.9373	15.0107	14.8567	15.0965	14.5568	15.2828	15.3788	14.9742	15.6702	15.0621	14.7949	13.8198	14.3072	14.4816	15.5751	15.403	15.6116	15.5817	14.8265	15.2454	15.7974	15.0929	15.4297	15.3821	15.6488	15.0977	15.6154	15.5827	15.1064	15.4949	15.1287	14.8244	15.1351	15.602	15.2399	15.5396	14.9607	15.6095	15.1434	15.6087	15.6784	16.0759	14.6601	15.2302	15.3894	15.6406	15.5173	15.7232	14.679
RSM01137p	13.8908	13.3891	13.7338	13.3181	14.2061	14.767	13.2628	15.1133	14.0359	14.6371	13.7948	14.1899	13.2457	14.2915	14.6182	15.512	15.442	13.9608	15.0087	12.6363	13.4143	14.3983	13.768	14.6054	13.5875	14.871	14.6785	13.241	14.1303	13.6549	14.7227	13.088	13.9274	12.9649	13.7202	13.3695	13.4552	14.4179	13.8286	12.7351	15.6923	13.1877	13.505	14.1599	13.0607	13.7803	14.3839	14.1208	12.8148
RSM01139p	19.3252	19.1197	20.2398	19.3007	19.9907	20.685	19.3612	20.4386	18.9657	20.3976	19.0389	20.4233	18.5317	18.0619	17.5369	18.3978	18.0227	17.6481	18.9941	16.8636	17.9094	16.1354	17.1582	18.0023	16.4567	16.3983	15.98	17.1127	16.7736	16.6978	17.8074	17.5161	16.1494	16.8523	16.6205	16.4671	16.9012	17.31	16.9432	17.3688	16.6121	16.5195	17.4987	16.5661	16.9807	16.951	17.7674	17.3744	17.2463
RSM01140p	17.1227	17.7188	18.619	18.0175	18.9625	19.5387	17.7207	19.272	18.5977	19.958	18.2943	19.1987	17.4704	18.2064	18.4942	17.7378	18.119	17.3311	18.5212	17.2062	17.6634	17.9614	17.4686	18.9899	17.6207	17.8171	17.4295	17.8254	17.5825	17.4872	17.5518	17.5446	17.8861	17.2195	17.5149	17.4249	17.8834	18.0547	18.3276	16.7345	18.3435	17.2508	17.9831	18.0606	17.4386	17.8906	18.4652	17.6184	17.5721
RSM01142p	15.2455	14.8711	13.9191	14.9602	11.0398	14.7741	14.9717	13.9022	13.9886	15.3265	14.3297	15.4438	14.7938	11.6462	12.7627	12.0954	11.2237	10.5808	10.732	11.8535	11.2959	12.136	11.8893	12.0229	11.5756	12.5456	11.5168	11.6832	12.2829	9.24779	11.0677	15.3368	10.9361	11.8476	9.06251	9.28912	9.69116	9.41264	12.1522	12.6	12.0232	12.4308	9.61461	10.1243	11.5736	9.05187	12.316	11.3933	9.89502
RSM01143p	17.9132	17.8517	19.2558	18.4511	19.1292	18.5119	18.3976	18.8479	18.3948	18.6985	17.9979	18.2698	17.5783	18.0874	18.1708	18.8349	18.2739	17.8	18.6383	16.4987	15.6483	17.0053	17.3265	16.6039	16.6097	16.2154	16.4618	16.5061	16.5908	16.547	16.1601	17.1652	15.7878	16.8477	16.8624	17.4862	16.9851	19.3013	17.3391	16.373	15.8138	16.4891	19.2431	17.0199	16.6997	17.6695	16.9889	15.5373	17.6096
RSM01147p	17.358	17.3016	17.7332	17.7221	17.4608	18.425	17.9006	18.1411	17.7582	17.9026	17.3887	17.7884	17.6088	17.2039	18.0424	18.4641	17.828	18.4131	17.9638	15.7526	16.5309	16.1618	16.3323	17.3014	17.0885	16.3187	16.2457	16.8092	16.527	17.3353	16.4236	16.7045	16.3811	16.6465	17.0266	16.9525	17.0775	17.6204	16.5012	16.9687	16.2205	16.5499	16.5461	16.4908	16.3858	17.2808	16.8907	16.5221	16.9572
RSM01148p	14.0551	13.735	13.3975	13.5885	13.4871	14.0821	13.936	13.8982	13.5216	13.7914	13.4413	13.2002	13.4367	13.1769	13.7498	13.1179	13.3371	13.6334	13.8918	13.1405	12.7014	13.1545	13.1067	12.9406	13.8275	13.2873	13.2556	13.2848	12.8892	13.675	13.0587	12.6553	13.2059	13.6061	13.864	14.1325	14.1046	14.1861	13.6169	12.9056	13.0961	13.4796	13.8832	13.0359	13.425	13.7978	12.697	13.0833	14.2975
RSM01155p	13.2295	14.3165	13.991	13.7974	14.3012	14.4137	14.5328	14.9137	15.0017	13.9299	15.43	14.9546	16.2588	13.47	15.4799	15.1614	15.5733	15.0457	18.7266	16.1536	14.7755	15.3865	14.7422	17.59	13.6611	15.3748	15.0431	16.9314	11.6146	15.5082	15.2102	14.2704	15.3081	16.5912	12.5869	14.7654	17.7616	15.7284	15.3026	11.4302	15.1167	14.016	14.3769	13.5901	14.7742	12.7694	16.3508	14.9621	18.4396
RSM01156p	16.2119	17.2483	17.7373	17.0284	17.7461	18.1221	17.39	17.7067	17.9056	18.1892	17.8373	17.9544	17.947	15.2832	16.3195	16.7303	17.0572	17.5278	19.712	16.0595	16.8672	17.6391	15.933	19.6391	15.0908	17.2275	16.6249	16.1579	15.4647	16.7797	17.293	17.1031	17.3048	17.9068	15.6677	14.7293	17.4196	18.9898	17.0068	17.3488	17.5974	15.5842	16.1302	18.6765	17.6588	15.1723	15.8265	17.1186	15.9543
RSM01157p	13.644	12.0407	15.0565	12.4599	14.3472	14.9432	14.4524	16.1689	16.3498	14.5717	13.7431	13.3431	13.9	13.0142	13.9351	13.6411	13.463	14.8658	15.3653	13.4062	15.7136	15.0537	14.4013	20.2517	13.3247	12.9504	13.4012	16.7769	13.5523	15.7225	12.6419	13.0544	14.3045	14.0978	13.8316	10.8722	15.4691	14.173	14.4161	13.594	16.1532	16.1532	11.1964	18.0301	12.6565	11.8369	16.9841	13.7874	16.0647
RSM01158p	14.6786	14.4688	13.1711	15.7233	13.7495	13.384	14.5384	13.7392	13.8131	13.6349	13.7587	14.2624	14.1013	16.7374	16.8357	16.5681	17.3976	15.1868	13.8726	15.2897	15.2624	14.4419	17.1321	12.7288	17.5739	15.7532	16.5781	14.719	16.3256	16.0173	13.8057	11.9666	15.0129	16.2496	16.7007	17.7484	16.4516	17.4368	13.6759	16.7778	15.3607	16.2956	10.8702	15.5116	13.1067	17.71	12.634	16.6907	16.3053
RSM01160p	11.0704	11.0368	10.5584	10.6563	10.5991	10.8173	10.6196	10.6324	10.5802	10.6198	10.5954	10.6724	10.7204	10.699	11.5253	14.9923	13.5668	10.8275	10.7724	10.3456	8.92241	9.33928	10.4052	12.2727	10.0887	10.7194	9.49824	9.85039	10.3894	8.84895	8.57847	9.68561	9.34197	11.3319	10.1229	10.9487	11.0129	17.6229	10.9027	12.907	9.94434	10.8594	9.22544	10.4538	9.5503	11.7333	11.442	9.36798	9.48977
RSM01161p	15.2683	14.3837	14.2984	16.3811	13.8827	14.4957	14.2111	14.8222	13.6667	14.4758	14.2444	14.2198	14.5825	17.1603	17.3561	18.2132	18.3562	16.6134	14.2246	15.611	15.3519	13.9672	18.8592	13.2635	17.942	14.1169	14.7257	11.2554	17.8955	13.7106	15.2966	13.2108	12.7343	14.3426	17.054	16.0091	14.0951	17.5988	13.598	17.7331	13.4903	16.9893	17.0192	13.5153	13.3823	17.5095	12.6657	16.294	14.8344
RSM01163p_RSM01164p	13.55	10.683	10.5157	16.015	10.2578	11.6218	10.2756	10.0993	10.8127	11.9137	10.557	10.3786	10.1642	18.3729	17.7653	18.972	19.3591	17.8937	13.0201	15.1996	14.954	11.6106	18.7055	14.1073	17.2731	11.7236	13.1885	13.385	18.9489	11.5243	14.2447	12.9721	11.6883	15.0392	17.6558	15.2204	14.5485	18.5142	14.7502	16.8975	11.5483	17.6701	17.1304	15.0156	16.4394	17.2384	13.7123	13.9858	11.8622
RSM01170p	16.6828	17.2217	16.6345	17.1412	17.1866	17.4824	17.2073	18.0259	17.3951	18.3846	16.9196	18.0097	16.34	19.9274	20.2422	19.6148	20.2725	18.2728	18.2625	18.3543	17.1718	18.8409	19.1533	18.6218	19.3108	19.0196	19.2983	18.2965	19.0792	17.8184	17.978	16.5571	17.7563	16.9275	18.4489	18.8405	18.8178	19.2597	18.2539	17.4675	20.1228	18.3771	19.8257	19.1552	17.1327	19.165	18.0592	17.619	19.1066
RSM01171p	17.0799	16.6868	17.4533	16.8485	17.852	18.2184	17.0385	18.6244	18.1019	19.3388	17.9041	17.9826	16.1184	16.3887	15.4293	15.976	16.6762	16.8473	18.0864	16.4781	17.9	16.6886	16.2029	17.5981	15.1328	17.0433	16.9978	16.631	16.2284	17.2327	17.1447	17.2555	16.5513	17.2474	15.87	16.2481	16.9857	15.8253	17.1168	16.7965	18.2368	16.1585	15.908	17.0366	16.8852	16.179	17.1168	17.0327	16.1437
RSM01172p	16.2147	16.4259	16.9789	16.4409	16.8965	17.1443	16.3689	17.312	17.1607	17.2403	16.9396	17.2158	16.3738	16.4637	16.5731	16.9333	16.4522	16.2981	16.2066	16.5975	15.8324	14.3394	15.4931	17.1795	15.7058	16.0876	16.0938	16.3771	15.7156	16.0301	13.7814	15.9658	13.8592	14.7892	15.7504	15.7835	16.5684	16.454	16.9029	15.4996	16.5478	15.9507	16.315	16.5837	14.6697	16.1704	16.8786	16.6671	16.6565
RSM01174p	17.2419	17.4	18.0213	17.2188	18.0129	18.5536	17.0442	18.3199	17.7698	18.4552	17.6084	18.3247	17.3816	16.8656	16.094	16.3861	16.6659	16.8776	18.2662	15.6827	16.7696	15.8366	15.5577	16.8129	15.1501	16.2734	15.7124	16.3608	15.2681	16.4719	16.3507	16.2356	16.1429	15.9592	14.8963	15.3164	16.0013	15.3359	16.577	15.5485	17.1417	16.0603	15.8551	15.8833	16.3206	14.9407	16.748	16.4505	15.7144
RSM01175p	20.037	19.8426	20.5625	19.8289	20.5947	21.254	20.2628	20.9969	20.5373	21.463	20.4475	21.2197	20.0057	20.5975	21.2036	20.5815	20.6209	19.7783	20.544	19.1787	19.5466	19.0626	19.7344	20.7817	19.3264	20.0905	19.5866	19.2195	19.3242	19.8784	19.2763	19.4405	19.6751	19.3173	20.1094	20.0193	20.6736	20.255	20.3532	19.1821	19.9287	19.342	19.9774	19.2911	19.6453	20.337	20.3448	18.6133	20.4685
RSM01179p_RSM01167p	18.9	18.8513	19.1389	19.1223	19.2313	19.8005	19.0945	19.5084	19.1188	19.8818	19.0285	19.5262	18.4423	19.5647	20.3194	20.0019	19.8066	19.0873	19.3745	19.3074	17.8248	18.6823	18.6195	20.661	20.0548	18.5745	18.1855	17.8195	18.9169	18.5549	18.7761	16.7461	18.2227	17.1096	19.037	18.9228	19.7027	18.9043	18.6128	18.7469	19.2176	18.4856	17.9442	17.8367	16.5677	19.6798	20.0099	19.0334	19.1129
RSM01180p	17.3946	17.5404	17.6249	17.5483	17.7292	17.7552	17.5308	17.6285	17.7731	17.6891	17.2095	17.8002	17.3341	17.4462	17.5224	17.5671	17.5503	17.2903	17.5149	16.4407	16.4081	16.9168	16.9881	17.4873	16.9529	16.8573	16.9487	16.5907	16.6552	17.0948	16.6543	16.7171	17.1925	17.1079	17.5034	17.9334	17.7532	17.9663	17.2362	16.8983	17.0538	16.765	17.6579	17.2788	17.0273	17.7396	17.5419	16.901	17.4747
RSM01183p	15.3804	15.8589	15.6603	16.0228	15.4777	15.2558	17.0738	15.736	16.3038	16.0334	16.3301	15.6397	16.674	18.8057	18.8914	18.4693	18.9734	20.9374	20.3408	16.5269	16.3583	16.9723	14.6521	16.3067	17.2632	17.6256	16.841	17.1927	17.4791	17.1138	16.92	14.7969	16.9231	16.829	17.1424	17.0637	17.0543	20.5675	16.3086	21.186	17.3136	18.6037	17.4017	16.7953	16.816	17.5672	16.1546	16.8676	16.8447
RSM01184p	17.9158	16.1988	16.4892	17.8479	15.9505	16.5859	17.4008	16.3293	17.01	16.6032	18.4118	16.6313	14.9714	13.5758	13.4522	13.4219	14.4775	13.4308	15.4826	12.7505	15.3025	16.0301	12.6611	17.0501	15.7303	17.4909	15.1369	11.8257	11.779	10.3281	15.9315	17.7811	16.2039	15.6734	11.042	11.9707	15.7759	12.7436	17.5981	11.944	17.4983	14.5187	12.2717	18.1732	17.5224	15.8826	16.3509	18.5823	10.8336
RSM01191p	13.2471	13.6192	14.7594	14.0888	14.7596	15.1174	14.5864	15.7166	15.4114	15.1033	14.9158	14.6444	14.4143	12.9567	14.2026	13.7296	13.92	13.7199	14.0873	15.0847	14.5979	14.0286	12.4152	15.8431	15.4205	13.2844	13.1385	15.4735	15.5657	14.0239	13.0386	14.2484	13.6762	13.2967	13.5657	12.7035	13.7193	14.7912	14.2635	18.2416	14.3518	15.281	13.149	15.136	13.1661	13.5765	14.7973	13.8016	14.4375
RSM01193p	14.5058	15.8306	15.9158	16.0676	15.6201	15.9145	15.1037	16.2665	16.3913	16.1785	16.0491	16.2837	16.8034	14.9623	15.3272	16.3737	16.366	16.7427	17.1816	16.6503	16.9286	17.1795	17.3025	17.289	16.9322	15.9865	16.3849	15.6981	17.6701	17.7225	17.4097	17.5451	16.1267	17.1677	16.1542	16.1147	16.2166	14.9183	16.976	16.5454	16.4445	16.9083	15.3236	16.5857	15.8208	18.0798	16.8864	16.8149	17.0326
RSM01194p	16.5552	16.0531	14.596	16.577	15.8683	17.9855	15.9355	15.7074	15.4096	16.4616	14.8566	16.3309	12.7455	17.2742	15.7405	16.5718	15.3463	15.2851	14.5199	13.9386	14.2039	10.2136	9.84367	9.46643	13.4962	10.9243	11.104	12.1495	14.7185	10.3157	9.10395	11.8603	9.20955	13.0534	12.0167	14.2075	9.22407	16.0891	9.2565	13.7651	13.2101	14.0285	13.2591	10.117	10.4191	13.3475	9.31423	10.2308	12.9101
RSM01196p	10.8902	11.3313	11.6632	12.1214	11.2244	10.7331	12.0177	12.8332	12.4419	12.749	12.2371	12.1185	12.5459	12.7041	12.7186	13.383	13.915	12.6775	14.6646	12.1063	9.7844	10.2186	8.54565	11.5422	13.285	10.0621	10.7265	9.63832	13.4673	12.3022	11.0821	8.99793	11.0836	10.2028	14.0582	12.9376	11.3583	13.7741	12.3247	12.6672	9.47381	11.5863	10.3723	10.1772	10.392	13.0399	11.29	12.4057	10.8932
RSM01199p	19.0336	19.5096	19.7157	19.3771	19.2574	21.2199	19.6572	20.2594	19.408	20.3215	19.3906	20.1753	19.8252	17.0012	14.2969	15.5905	12.4246	14.3655	18.3388	15.3858	17.2603	21.5338	16.0703	16.4617	15.268	21.6362	16.973	16.8696	14.7926	14.8103	16.9044	16.2855	16.3216	15.4268	14.1318	14.8897	16.4953	14.5327	16.0437	16.8685	16.0318	15.5213	13.8449	16.6688	16.3342	13.3174	15.9747	15.8329	14.9944
RSM01205p	19.6147	19.6049	19.129	19.5153	19.2329	19.5888	19.8208	19.6072	19.1963	19.5962	19.1182	19.1008	18.9283	18.9688	19.564	19.2026	19.0493	19.5579	19.3155	18.2266	18.0548	18.7191	18.8799	19.5657	19.3721	18.8434	18.6897	18.8761	18.4202	19.0632	18.2982	18.175	18.6508	18.7314	19.3544	19.5565	19.5623	19.3708	19.0916	18.5921	18.6311	18.8311	19.6017	19.0853	18.6343	19.1819	19.3822	18.4381	19.7638
RSM01206p_RSM01204p	20.611	20.7494	19.6107	20.8928	19.9613	19.9293	20.476	19.291	20.379	20.0256	19.8698	20.8258	19.0415	19.4647	20.1867	19.583	20.7547	20.6218	20.0672	19.2151	19.9705	18.7775	19.9189	17.9067	20.2224	18.6169	18.7747	19.8463	19.9153	19.4669	17.6385	20.5212	18.5026	20.1987	20.3642	20.609	19.5762	19.816	18.4491	19.3368	18.1246	19.6415	19.479	20.0684	19.2574	20.3426	18.9067	19.6314	20.148
RSM01209p	14.8371	15.238	15.923	16.0907	15.886	16.6997	14.922	17.3069	16.6343	18.069	16.164	17.3799	15.7532	16.8372	16.9673	18.0743	16.3579	16.6399	17.2622	16.1415	16.2336	15.3951	16.4971	16.444	17.3154	15.128	14.82	15.3876	16.4537	15.3307	16.5418	14.8489	15.6336	15.9676	16.9994	16.6866	15.6095	17.7174	15.7362	17.139	16.0349	15.7081	18.407	14.5736	16.6934	18.3395	15.0415	15.806	14.8048
RSM01217p	16.5911	16.5313	16.5895	18.0246	17.6945	17.4191	17.84	16.1781	16.315	17.063	16.6429	17.4138	16.0052	14.7029	15.1477	15.1764	15.3048	14.8321	16.0931	17.4505	15.7256	17.347	16.0191	15.6584	15.3928	16.0103	17.4521	16.2841	15.908	15.6624	14.9703	14.7966	17.8495	16.1163	16.3297	16.8241	16.1488	14.8472	17.5769	17.2722	14.9666	14.7915	16.5552	16.6592	15.3958	14.6165	18.3894	16.6031	16.8781
RSM01219p	11.6222	14.6983	13.4747	13.8141	12.4086	16.3087	14.2634	15.2917	14.4393	15.4122	14.4438	12.8299	14.1051	14.4218	11.8267	13.7533	12.6865	10.7885	11.6751	11.097	12.2858	15.3643	11.0796	12.04	10.5328	11.3049	11.1742	11.7157	11.8636	11.4249	11.4124	11.6781	11.4134	11.5581	10.6785	11.7351	11.954	10.8284	11.8745	12.044	9.87932	8.58742	11.9943	11.4176	11.8297	11.3312	12.1437	11.7995	9.71133
RSM01220p	16.8234	17.2648	15.9908	17.3468	16.0904	17.0561	16.4873	16.9749	17.3461	16.3871	16.4326	16.4646	17.0932	16.1846	15.3933	16.4376	16.2896	16.148	16.3364	12.8708	13.192	13.079	15.8152	12.9028	14.8885	13.2175	14.1629	13.2227	13.916	12.3243	14.7952	11.1207	12.43	12.4308	14.1387	13.2918	13.3739	14.2413	13.2311	15.124	12.6308	13.6112	13.6679	13.5916	12.047	14.2478	11.4706	13.1393	13.0962
RSM01222p	14.8136	15.4368	16.3626	15.9596	16.521	17.3448	16.5163	15.8132	15.3441	17.3913	13.5135	16.1863	16.7902	12.4328	12.0947	12.4221	10.3398	12.1146	14.9924	11.8947	14.5192	13.1113	12.6167	11.9986	13.4861	13.9112	14.7697	14.4138	13.2462	12.6978	12.9511	10.5509	13.3449	12.9253	13.9314	13.6605	14.2553	13.7903	13.2414	15.091	13.5253	12.3364	13.5672	15.1046	11.527	13.1537	13.1097	13.78	12.553
RSM01223p	19.7782	20.359	20.5723	20.4517	19.6196	21.8229	19.8254	20.9669	20.0691	21.1066	20.2731	21.2465	20.4997	18.7963	17.8874	18.3396	16.9778	17.9864	19.2219	18.158	18.7619	18.3942	18.8142	19.4336	18.618	18.9252	19.896	18.6995	18.6619	17.2369	18.855	18.4018	18.1578	18.1807	18.3841	18.5466	19.3333	18.3553	19.169	19.7879	18.5028	18.2962	17.8994	19.7528	18.7062	17.5099	18.6522	18.6543	18.8567
RSM01225p	17.2556	16.0535	15.5632	15.9132	13.8846	15.7686	14.643	15.9453	14.2039	14.0538	15.631	16.0137	15.7996	17.2676	14.1936	16.114	13.9727	13.9763	14.9105	13.5595	13.8914	13.9069	14.9141	14.0184	16.0052	14.511	14.2927	13.0046	16.0359	12.393	13.7321	15.3396	13.1189	13.9185	15.4445	15.7986	14.6765	15.7797	13.521	16.0204	12.8997	12.8041	14.381	13.5524	14.3634	15.2253	12.911	14.7012	14.9506
RSM01226p	22.8328	22.3799	22.4412	22.658	22.3177	23.1214	22.6251	22.8409	22.4838	22.8688	22.5591	22.7616	22.3467	23.0113	22.9895	22.4688	22.7539	21.9779	22.348	21.5408	21.2155	21.9355	21.7892	22.2308	21.8364	22.0349	22.324	21.7647	21.2178	21.6839	21.1969	21.4901	22.2873	21.6289	21.8754	21.5271	22.0832	22.8237	22.34	21.2464	21.8224	21.9843	22.9641	22.1185	21.1424	21.4699	22.4807	21.7296	22.7529
RSM01228p	19.055	18.9494	18.1057	19.0757	18.2726	18.1703	18.9054	18.2935	18.1997	18.4276	18.0128	18.3609	17.9175	17.7534	19.1425	18.8798	18.4157	19.1624	18.8355	17.0944	16.3934	16.0091	17.3628	17.1033	17.9822	16.1424	16.5432	17.1703	17.5131	18.9254	14.981	16.551	15.8708	17.6213	19.3092	19.2357	18.1494	18.985	17.1572	18.1008	16.2381	17.6047	18.6105	17.1812	17.0008	18.9507	17.0127	16.3633	18.6794
RSM01229p	20.0804	21.182	20.9557	21.2816	21.3469	21.441	21.0953	21.9735	22.1055	21.1714	22.0535	22.4175	25.0315	21.0772	25.6113	25.2927	25.6925	24.8627	28.1022	21.5075	20.9893	20.6796	20.082	20.8976	21.7121	20.3868	21.4345	19.8198	21.5002	18.729	21.1403	19.441	21.0101	21.0229	21.073	21.6393	20.9414	29.1094	21.797	30.9638	20.3865	22.1259	18.487	19.9079	21.4962	22.1284	19.9855	21.4446	20.2884
RSM01230p	19.2761	19.259	19.3587	19.6401	19.3738	19.4829	19.1392	19.6152	19.4065	19.9892	19.1965	19.7876	19.1942	19.3532	19.9391	19.6583	19.4624	19.1484	19.0766	19.7579	19.3385	18.7975	19.4945	19.3313	20.3478	18.8156	18.6255	19.2657	20.1096	18.9145	19.1803	18.1107	18.9622	18.3422	19.9038	19.8284	18.8627	19.6403	19.0132	20.1275	18.6314	19.7006	18.377	18.7848	18.5611	20.8017	19.1331	19.6559	19.0809
RSM01231p	15.445	14.7197	14.2481	15.3212	15.9265	16.8241	14.6765	17.2463	16.0108	16.6951	16.1285	16.4574	16.736	16.5921	12.025	15.3182	14.3549	13.3436	16.3119	12.1438	13.2267	11.7626	12.1734	13.334	13.0286	14.6592	13.3616	11.4669	12.1872	12.2115	12.9523	15.4125	12.0667	12.0571	10.8555	9.83286	10.5859	15.161	13.6932	16.6406	15.402	11.9673	11.0309	10.4229	12.7747	15.0882	16.8191	12.5385	10.4975
RSM01232p	21.4973	21.4651	21.579	22.1914	21.3621	21.1068	21.125	21.1538	21.2479	21.0443	21.1827	20.997	20.9335	20.6891	20.9713	20.4787	20.8184	20.8844	20.7006	21.3285	21.075	21.8018	20.8904	21.3263	21.233	22.178	20.8646	21.7677	21.8839	21.2004	20.8894	21.5617	21.4685	21.2165	20.9622	21.1191	21.9601	20.2369	21.9645	21.4277	20.9384	20.3808	21.3232	21.6976	20.8924	21.2371	21.5377	21.4152	21.597
RSM01236p	15.6309	15.8607	14.5321	16.2596	17.1178	14.8756	13.8816	15.1115	13.704	14.584	12.2824	13.9423	14.7202	16.945	12.8667	14.6044	15.5285	14.7541	17.8398	13.9546	15.4627	12.6094	13.8132	9.20542	11.6389	14.1147	13.5866	12.8919	16.3107	14.4414	11.9454	9.42177	12.3939	14.2988	13.0508	9.26452	8.86027	13.69	11.5327	17.8468	11.2321	14.8008	14.5461	12.8989	11.3314	11.5073	9.85869	11.5138	12.0331
RSM01241p	13.0887	13.7649	14.2313	14.2284	14.1846	15.1053	14.2009	14.053	14.0315	15.211	13.9096	14.6167	13.4132	13.7977	13.2364	13.8441	13.4461	13.061	13.9345	13.1372	11.4746	14.4195	13.4296	15.4777	13.7177	13.4233	12.8068	13.7144	13.341	13.0999	14.0788	13.6209	13.5594	13.4991	12.8372	13.8543	15.4201	13.9567	14.2391	15.1245	13.6096	12.9665	13.3212	15.0131	14.1967	13.0757	15.1492	12.0404	13.2819
RSM01243p	17.7614	17.7102	17.7274	18.1767	17.9938	17.7058	17.6277	17.4918	17.6523	17.7051	17.5478	17.9711	18.0655	17.7845	17.4991	17.5777	17.8109	17.3551	17.5547	17.8713	17.8624	18.3543	17.3793	17.7332	17.4035	18.0713	17.6545	17.6303	17.2255	17.5749	16.8495	17.2264	18.9044	17.4813	17.4748	17.2228	17.6124	17.3443	17.7762	18.1244	16.4941	18.2787	17.5321	17.701	17.4736	17.1346	17.6283	18.7955	17.1184
RSM01247p	19.0519	19.9132	18.3067	19.4829	19.1559	19.6946	19.2213	19.1199	19.4763	19.3009	18.5191	18.8075	19.6292	17.8353	17.0118	17.5894	17.3797	17.1695	18.8546	15.5762	15.9817	15.21	17.0574	15.6212	16.7925	15.4177	16.0164	16.4425	15.5607	15.2391	16.9223	16.0756	15.8793	14.8857	15.7559	15.0327	15.1181	15.8572	15.4956	17.5274	14.7945	15.6307	14.5865	16.2469	16.081	15.5905	15.5225	15.6886	15.0879
RSM01249p_RSM01251p_RSM01255p	21.7711	21.4322	20.6651	21.2391	20.5804	20.9302	20.9718	22.2824	22.4262	21.2714	21.0567	20.7539	20.7528	21.0096	19.8518	21.5737	20.2427	20.9916	21.0867	19.5539	21.2005	19.5303	19.6268	19.8989	20.8336	19.5725	20.9571	20.1132	19.7114	19.9177	18.8876	18.3412	19.6353	18.9747	20.7463	19.4761	19.8795	20.1136	19.1284	21.125	19.4055	19.0976	19.1387	20.6712	19.7791	19.7272	19.4633	20.2857	19.2409
RSM01250p_RSM01248p	17.5744	17.9596	17.3882	18.1776	18.3978	18.9832	18.2406	17.0497	18.1171	17.9285	18.8554	18.5127	18.5835	17.7314	16.632	16.5987	15.0863	15.3284	17.553	14.8244	17.9678	16.4338	15.6476	17.1569	16.9731	16.6347	16.2245	18.3824	15.5825	17.91	16.7549	18.0391	16.8177	17.0159	14.6702	14.3284	14.3355	15.0158	16.3769	16.3261	16.0813	14.7437	14.8246	15.2694	17.7193	14.4087	16.6768	15.9693	14.1961
RSM01253p	19.114	18.9011	16.2766	19.5126	18.7738	17.063	19.1267	16.99	18.1079	18.4199	16.7265	17.0172	19.5475	17.9471	18.1184	17.8114	16.2287	16.5328	16.4866	13.0641	14.9592	14.3989	13.1807	12.8194	12.4466	13.3857	13.2206	13.9921	13.4549	13.5043	12.9133	13.2714	14.5609	13.0718	14.2966	11.8201	13.1984	13.5413	14.3566	14.062	15.2591	13.367	13.306	15.343	13.0654	13.2163	12.9705	13.2391	13.5899
RSM01254p_RSM01263p	17.9748	17.4237	18.6106	17.83	16.8658	18.2641	16.5431	19.494	17.739	18.1071	18.0165	18.8479	16.5038	17.6119	15.3345	16.2502	15.8419	15.515	14.9911	14.5439	15.1965	14.7328	17.8982	13.76	16.1019	15.2133	15.3259	13.2078	16.0802	14.9168	13.012	14.6722	14.3769	14.0106	15.9399	14.4922	14.7149	16.4943	15.0645	16.5309	13.1031	15.24	16.5242	15.2083	14.3018	14.7135	13.7753	14.4528	15.7533
RSM01256p_RSM01257p	18.4394	17.0771	17.0754	19.8005	19.6378	18.3982	19.5503	17.4317	18.9767	18.5379	16.7069	17.2749	18.9925	18.0138	17.3428	15.5147	16.9667	15.5174	17.4066	15.2283	15.6238	18.2828	14.4767	14.7113	14.6842	18.6062	15.7307	16.1108	13.9116	15.8049	17.0854	16.7486	17.0737	15.7636	12.5567	12.5531	13.6945	13.1677	13.307	17.5532	14.7441	14.0281	13.2732	15.4773	15.8051	13.3172	14.14	17.4969	13.2175
RSM01258p	19.928	19.952	20.0989	19.9896	17.9157	20.8223	19.9418	20.4722	18.8452	20.0013	19.9845	19.8626	20.087	19.923	18.1821	18.9171	17.588	18.404	19.5239	19.103	18.5872	17.7056	19.091	18.6537	18.7864	19.067	17.7585	17.4569	18.3496	17.3116	16.1145	14.8315	17.3239	18.0485	17.8481	16.6009	17.094	19.1374	19.9479	19.7304	16.6624	19.5809	17.9448	19.6877	16.2722	17.5696	20.8528	19.1531	16.3983
RSM01262p	14.5549	14.0374	14.5501	14.0979	14.0511	14.9395	14.121	14.7626	14.8974	14.9963	14.0207	14.2071	14.7748	15.4168	14.3475	14.1877	13.961	13.8754	15.0914	16.1124	18.3561	17.0702	17.0284	16.9858	17.3487	17.431	16.8357	17.4874	17.1741	14.7021	17.6437	19.2714	18.0216	15.5324	15.4608	16.0815	16.6303	16.1654	18.2917	18.1175	18.1394	15.8635	15.2022	17.0675	17.977	16.3662	18.3913	17.7604	15.3411
RSM01264p	16.7082	16.1161	15.9308	16.0333	14.2789	16.215	15.0717	17.1435	16.4137	15.8544	16.4209	15.8014	15.1634	15.324	14.4496	15.6465	14.4871	15.2932	13.9163	11.9663	12.2251	11.9877	12.8105	11.9975	10.6721	11.5044	9.32295	12.3253	12.1777	11.9481	11.3197	11.941	10.6579	11.2349	12.9226	11.1193	11.4767	10.951	11.6595	13.4365	11.8368	11.6534	11.6401	13.8275	12.6143	11.5601	12.1565	11.6244	10.9149
RSM01265p	17.5744	17.9596	17.3882	18.1776	18.3978	18.9832	18.2406	17.0497	18.1171	17.9285	18.8554	18.5127	18.5835	17.7314	16.632	16.5987	15.0863	15.3284	17.553	14.8244	16.9939	17.6212	15.3828	17.1569	16.9731	17.2772	16.4023	18.3824	15.5825	17.91	18.1536	18.2292	17.2827	16.9071	14.6702	14.3284	14.3355	15.0158	16.3769	16.3261	17.1768	14.7437	14.8246	15.2694	17.8006	14.4087	16.6768	16.6254	14.1961
RSM01276p	13.28	14.3399	15.8967	14.9488	15.7586	14.3675	16.4085	13.4872	14.9367	15.5115	13.1787	15.6645	15.1058	14.5253	12.8096	14.5755	13.5434	16.9498	15.4459	17.2469	19.8857	15.7889	15.5239	16.6197	14.61	15.7498	15.209	14.9828	14.5992	15.3564	14.4103	14.0237	19.4752	15.9754	14.3559	11.7154	11.3264	14.3044	14.7858	14.1023	15.2707	17.1772	17.0625	16.8863	14.8573	14.428	16.6115	19.6149	14.719
RSM01289p	19.0688	19.0504	18.5346	18.8944	17.9283	17.9861	18.2766	17.3467	18.8811	18.3003	17.9307	18.9012	18.5215	16.2774	17.7497	17.6892	17.6505	18.102	18.9843	18.3599	17.4172	18.096	17.803	19.4875	18.1779	16.9716	16.3323	18.0124	18.1155	17.7974	16.7235	17.8047	18.3992	16.7772	17.8924	17.7739	18.3792	17.9578	18.766	17.7846	18.0298	17.4614	16.881	17.6758	17.6419	17.9932	18.607	17.7745	17.9939
RSM01298p	12.7369	11.3232	10.1352	13.9965	10.1262	11.3149	10.2085	10.409	11.5403	10.4116	10.4234	10.228	10.5437	13.9196	16.383	14.1199	15.1211	13.8035	11.9802	14.5489	13.668	12.7033	13.7376	10.8242	15.4444	13.2664	14.948	10.6152	15.5516	9.56436	12.2355	8.90056	9.81944	10.9876	14.7321	14.7292	13.6061	14.4416	13.1595	14.7492	11.3745	13.0827	12.0926	14.5801	9.25319	15.5724	10.6051	15.2009	14.6437
RSM01314p_RSM01315p	19.1747	18.5609	17.3225	18.7451	17.2872	18.4888	19.1877	18.7392	19.4478	18.3377	18.6078	18.1269	17.99	17.8881	17.3298	18.6029	18.2874	18.0035	17.6798	17.4768	18.2188	16.9229	17.1235	16.8049	18.183	16.9943	17.8071	18.2192	17.8255	17.0843	17.1832	15.9416	16.929	15.6748	18.1247	17.1686	17.3439	17.327	16.5694	19.1497	16.8977	17.1138	16.942	16.8227	17.5145	17.7017	16.9672	18.0542	17.3199
RSM01316p	17.8143	17.1125	17.7695	17.9675	16.2121	18.4843	17.1468	18.3964	17.9066	18.1843	17.5124	18.3467	17.3462	17.7451	17.7043	17.6868	17.519	16.8778	16.5302	16.1808	17.6392	16.6398	17.0941	17.6245	17.5865	17.3715	17.6844	17.2947	18.1344	16.641	17.1763	17.9042	17.4738	17.3118	17.5128	17.2492	18.0434	17.5726	17.2051	18.7145	16.4687	17.5694	17.0329	17.8742	18.2354	16.7968	17.4146	17.5847	17.6282
RSM01317p	23.0131	22.1182	23.7489	24.567	23.358	25.0334	23.0053	24.4178	24.0877	24.4953	23.8766	24.0306	23.7248	21.916	20.6835	21.9307	20.0116	20.7254	22.4878	21.7296	22.5301	20.2437	21.0126	21.5773	22.5527	19.9409	21.3123	22.2142	22.3836	21.0903	21.0306	20.9533	21.6996	20.9755	22.7759	21.2224	20.6941	21.8255	20.8011	23.1447	21.0375	21.707	21.6202	20.8683	22.0386	22.5311	20.7986	23.3613	21.3758
RSM01318p	14.4861	15.0634	15.6061	15.0636	14.4822	16.5841	15.1417	16.0993	15.5501	16.6705	15.3642	16.2302	15.2863	14.5276	13.7651	13.7516	13.7837	13.5163	14.3482	13.7768	14.7122	13.9365	15.0351	15.0249	14.5437	14.8389	14.5304	15.1771	15.2056	15.0145	14.5274	14.4295	14.5327	14.5693	14.4931	14.6465	15.6557	14.0729	14.3831	16.006	14.424	14.2955	14.3517	15.19	15.0567	13.9678	14.0379	14.2568	14.3957
RSM01319p	16.7297	16.6268	16.4048	16.6321	16.2071	16.2187	16.0859	16.767	17.8634	16.4547	16.2541	15.7827	16.7454	16.4432	16.4523	16.4997	16.649	16.3251	17.6254	17.4672	18.8941	17.0364	17.0442	17.9713	17.4468	18.1123	18.195	18.894	16.1758	18.0352	17.8919	17.9693	18.3793	16.7777	16.178	16.0836	17.9413	16.4676	17.8685	18.715	17.2861	17.1026	16.5412	18.1253	18.9794	16.4154	18.2445	17.6902	17.5903
RSM01320p	21.1369	21.6229	20.3986	21.5697	20.6896	21.4242	20.7664	21.1105	21.2764	20.691	20.6226	20.8154	21.3341	20.1037	19.5149	20.3696	20.3041	20.0685	20.7583	15.6539	16.5599	17.0383	19.6351	16.0922	18.7577	17.7723	18.1948	17.5719	17.9133	17.6624	18.6868	13.9841	16.0238	17.5047	17.9726	17.3054	17.1652	18.3694	17.2373	19.1982	15.5995	17.9083	18.1008	17.6122	15.5226	18.1899	14.5179	14.7268	17.6928
RSM01322p	15.0131	14.825	15.8927	15.3441	16.1717	16.7878	14.9167	15.6897	15.2495	16.6408	16.0725	15.6691	14.4951	14.5571	14.0875	13.6655	14.4574	14.8599	16.1412	14.3253	15.3604	14.3201	13.6847	15.0886	13.0217	14.6414	13.5426	14.8344	13.8446	14.3732	14.7163	15.0885	13.9085	14.269	12.863	14.2908	14.8594	13.1052	14.0677	13.9659	15.6088	14.1444	13.8431	13.7293	14.5675	13.6546	14.6046	14.4923	14.3306
RSM01326p	16.2422	18.7725	16.7871	19.2067	16.3319	16.688	17.1841	16.9205	18.2239	17.0604	16.1418	16.3969	16.858	16.0103	14.8143	17.0262	13.243	15.9493	15.0431	13.4813	15.929	14.9246	14.2792	13.3466	13.231	14.5014	15.8293	13.9941	12.557	13.4803	15.5805	14.5171	13.6728	13.1923	13.5009	12.607	12.9247	13.0814	12.8197	13.8998	13.3239	12.9245	12.53	13.5055	15.5131	12.9956	13.453	13.5746	13.2241
RSM01329p	16.8394	16.4663	15.3698	17.591	16.2863	16.3494	17.2961	16.4237	17.2032	17.1584	15.9042	16.3502	17.6506	16.6897	16.6084	16.5694	16.5953	16.8826	16.548	13.5151	13.2578	13.9689	17.1243	14.1807	15.7501	13.7242	13.4893	14.638	18.4686	13.4801	13.4931	15.2247	12.951	14.945	14.53	12.2631	12.8249	15.1908	14.4335	16.4847	13.457	14.498	13.7068	14.1084	13.5902	12.7394	15.6573	13.5294	15.0912
RSM01331p	15.5736	15.3996	15.9113	15.7029	14.7467	16.8155	15.5345	16.1604	15.3732	16.6491	15.7622	16.2376	15.6283	15.0741	13.7625	14.4598	13.6143	13.4289	14.3297	14.4904	16.1649	14.4674	15.5659	15.58	15.6023	15.6232	15.076	16.4139	14.8126	13.7861	14.8523	16.2059	14.6467	12.8947	13.5387	13.3555	14.9612	15.0204	15.0763	17.0895	15.4021	13.186	14.8121	15.5478	15.9334	14.0882	15.6168	15.2036	14.5188
RSM01332p_RSM01330p	20.8191	20.8027	19.6435	20.9846	20.1511	20.8764	21.0771	20.4152	21.1039	19.4622	20.3002	19.5276	21.1673	19.1175	18.4869	19.3025	18.0948	18.9266	19.5451	18.2941	19.4109	17.8845	18.6904	18.1594	18.0438	18.4367	18.2118	18.8069	17.3698	18.2931	18.1286	17.0009	17.6769	18.3204	18.3136	17.4198	17.7375	17.8942	17.6325	18.7126	17.7077	17.7373	17.3428	18.3183	18.5271	17.8084	18.2658	18.3503	18.0369
RSM01333p_RSM01336p	17.8273	18.014	17.673	18.6288	17.9499	18.7355	18.3082	16.684	18.1436	17.6249	16.8798	17.4177	17.0009	17.0352	16.8294	16.9103	16.3325	16.03	16.1074	15.9219	18.0953	15.7087	18.3311	15.0765	16.7584	17.4933	16.7728	17.8857	16.8423	14.9218	16.2937	16.9326	17.0719	15.7276	16.3142	15.3151	15.311	17.1617	15.6751	19.0841	14.7293	15.851	16.066	16.781	18.2361	16.7658	15.441	16.3116	14.553
RSM01337p	16.225	15.6526	17.8155	17.2319	13.2932	17.491	16.41	18.3479	17.6673	17.6799	17.8016	17.4793	16.4018	17.3574	16.5401	17.5066	12.6758	16.2867	14.7247	14.8407	17.3518	16.0703	17.3737	16.3511	16.873	16.1362	16.4386	15.3877	16.7253	14.7218	16.4032	15.443	15.3755	16.6664	16.4875	15.3042	17.0465	16.4699	16.7872	17.1127	15.5212	15.2376	14.3701	17.2542	17.4449	15.4614	16.8692	15.7627	15.4063
RSM01338p	18.4236	19.638	19.3078	19.828	18.7267	20.1908	19.3946	19.9954	19.4489	20.1792	19.0502	19.8848	19.5231	17.401	15.8685	18.0199	16.7515	17.3139	17.4192	17.9875	19.1945	15.455	17.5887	17.3013	15.3998	15.8954	16.9392	19.3075	16.7698	16.9813	17.254	17.8811	18.4194	16.3066	15.1808	15.6149	15.8723	16.2783	18.6336	18.2104	15.4614	17.0555	15.2564	17.9348	18.7997	15.7197	18.4981	18.1421	16.8538
RSM01340p	17.5071	17.3136	17.3419	17.416	16.2316	17.1231	16.4686	16.8046	16.6756	18.5353	17.1059	17.9378	16.7428	15.9333	14.4868	16.0248	15.2985	15.2507	16.2396	13.3073	15.9032	15.0517	13.5974	15.1921	13.1246	15.7062	14.951	15.3777	13.4001	15.8181	16.2027	17.7214	15.5188	15.7666	13.265	13.0191	15.7947	12.6671	15.4363	14.1595	15.4377	12.9316	12.5822	13.7967	16.6552	13.4896	16.6693	15.1447	13.2993
RSM01341p	12.9332	11.971	13.8755	12.6178	12.9836	13.9037	12.8355	14.5093	14.7874	15.4677	15.1244	13.9476	13.3178	15.677	13.8602	14.1819	13.8569	13.4611	14.7275	13.8594	16.786	14.6404	15.2731	14.8317	14.7117	16.1003	14.3865	14.9631	14.7832	13.1266	15.0473	16.3967	15.2841	14.1388	13.3837	13.5284	15.4777	14.1591	15.0817	16.1368	15.4326	12.6093	12.931	15.124	15.28	13.9176	16.5785	15.6452	13.866
RSM01347p	15.2214	15.8873	16.1104	16.0481	15.3537	16.884	14.2186	17.0228	15.0568	17.3466	16.3214	16.8572	14.2045	13.2047	12.4826	13.2704	11.5575	13.2264	14.8761	14.0112	13.5972	12.9798	12.7365	13.8279	13.4988	13.8536	15.1553	13.7887	13.3319	13.6717	16.8702	13.2807	12.0234	13.5605	13.5611	13.2938	13.6777	13.399	13.8069	14.2112	12.7063	14.3521	13.5622	13.7843	13.1466	13.1791	13.7448	15.4423	13.2115
RSM01366p	16.8368	16.8089	14.2508	16.5873	16.2963	14.4366	16.8283	13.7908	16.5843	13.8726	14.1964	14.1628	16.7769	13.6121	14.0214	15.1626	14.4602	14.5862	14.9903	13.9936	14.9626	14.1511	14.7086	15.7861	13.9178	14.1037	14.5177	14.5399	13.9213	14.7232	13.1511	14.7183	14.8557	13.7562	13.5144	13.3942	15.2973	13.5887	15.5291	14.9597	12.2004	13.8585	14.6548	14.8222	15.1058	13.1008	14.8117	15.1666	14.7181
RSM01367p	18.4261	19.003	17.2143	18.8834	19.6413	18.4172	19.3915	17.8699	19.7858	18.6975	16.9754	17.777	19.8365	15.7495	16.9134	17.0374	17.0348	17.0059	18.2028	17.6771	17.8453	16.3349	17.3467	18.3536	17.5016	16.6409	17.1004	19.0683	16.9782	17.2544	16.8863	17.0505	17.1913	15.9326	16.5493	16.5057	17.1133	16.3717	17.9121	18.3739	15.8093	17.639	16.6216	17.5952	17.0386	15.7911	17.5573	17.8058	16.9383
RSM01368p	15.3817	15.9814	15.1091	16.0787	16.5683	16.2566	16.4926	15.5475	16.5078	16.6369	14.8598	15.3917	16.8391	13.8976	13.4732	14.0487	13.1829	13.639	15.754	15.1967	15.7231	13.7367	14.0443	15.2752	14.4191	14.2157	14.3022	15.9472	13.5582	14.7894	15.1211	14.6725	15.3978	13.2593	13.525	13.7189	13.8722	13.349	14.4481	15.5749	13.7381	14.489	13.5707	14.5822	14.9702	12.5996	15.0508	15.0927	14.3472
RSM01369p_RSM01370p	15.5235	17.5667	18.3923	17.5818	17.6577	18.5158	17.3425	18.1789	17.8081	18.7778	17.5975	18.5226	16.4728	16.0814	14.1905	15.3072	14.4727	14.6107	16.1796	14.3178	15.4918	14.7804	15.3925	16.1281	13.0897	14.4173	15.3251	16.3	12.5941	16.4047	16.0382	18.2283	15.5363	14.9835	11.2171	10.8135	14.654	12.2857	14.9633	15.7374	14.9431	14.2682	15.0205	14.5457	17.2013	12.8572	16.5687	14.9447	14.5268
RSM01372p	15.2563	14.5063	13.6589	14.9768	12.6833	13.0301	13.9747	15.379	14.8109	14.045	13.5185	14.4895	13.8406	14.6919	15.4928	16.5044	16.5464	15.1864	13.7328	15.2937	15.1357	11.8348	13.7237	12.7695	16.1621	14.9829	14.5204	15.3177	15.5709	13.5709	13.287	12.9567	14.671	14.0422	15.9772	12.863	12.4159	16.1389	13.1013	17.0898	13.7421	13.7847	12.798	13.7483	14.3561	15.8246	12.9852	16.5592	12.8471
RSM01376p	16.4606	15.7729	15.7815	16.3083	15.6169	17.1002	16.3379	16.0553	15.5054	16.6812	15.7533	16.1415	16.3028	15.9695	15.4016	15.9262	14.5725	14.3404	11.6572	12.046	14.3491	11.3889	12.6828	11.2745	12.0008	12.8521	12.9338	13.2679	14.1149	12.6318	12.2913	11.6637	12.5934	13.5662	13.4751	11.9717	10.2334	13.1799	13.1192	15.9702	11.7064	12.4794	10.8064	13.4697	14.2755	11.27	11.6312	12.8561	11.6597
RSM01377p	13.896	14.252	16.3441	14.7315	12.3395	17.0951	12.897	16.4237	13.4856	17.1761	15.866	16.7765	13.3217	14.6903	13.422	13.2963	12.9375	12.6849	14.141	17.351	16.4866	17.3856	17.8649	13.9723	17.2371	17.6279	18.4163	14.9011	18.2182	13.1896	15.687	17.698	16.6387	16.7389	18.4189	17.2417	16.9597	16.6964	15.6183	13.8008	16.3868	16.5504	14.1457	17.8625	17.6689	16.2838	14.8976	18.2376	16.226
RSM01380p_RSM01381p	15.3162	15.3731	14.7388	14.623	14.7582	15.4356	14.0536	15.1219	14.5871	15.181	14.5641	17.0245	15.261	15.0262	17.2169	15.3103	17.5906	15.111	14.2788	15.4852	12.8377	14.4391	16.489	14.5728	15.5291	14.4224	14.9128	14.3653	16.2679	15.6855	12.7819	13.6518	13.9578	13.8666	17.2085	17.7911	14.1663	15.5706	13.9499	15.4012	13.5341	16.8791	14.004	13.377	12.714	16.7418	14.318	16.8236	15.0385
RSM01400p	14.0133	12.3759	11.8191	12.3626	18.1438	18.0204	12.0119	18.4974	18.532	18.4247	11.7988	17.6881	13.2459	17.7857	12.0276	12.8507	18.0899	11.4078	17.5797	18.8818	18.2104	17.9083	18.0391	17.737	18.8747	17.771	17.3786	17.8908	18.8997	17.3251	16.5648	17.1329	18.0772	17.682	18.4789	18.1488	17.3485	17.8881	18.1526	18.8608	17.4958	18.5855	17.8481	18.327	15.977	19.2511	18.509	19.3633	17.1653
RSM01402p	17.8914	17.576	17.7029	17.5704	17.6221	18.0821	17.8436	17.8629	17.6629	17.7048	17.5585	17.9294	17.8024	15.9715	16.0992	15.7417	16.4282	17.2561	17.5981	16.9613	17.9101	17.6483	17.1534	18.7179	15.2618	17.9126	17.4076	17.5404	13.9826	17.7794	17.7643	18.2011	18.352	16.9669	16.0514	14.6036	18.116	17.581	18.3721	15.1881	18.2978	16.1476	16.8949	17.7689	17.4029	15.9439	18.8829	17.9306	17.4887
RSM01405p	15.685	16.3266	16.659	16.0126	16.3233	17.4136	15.9352	17.3712	15.9428	16.9522	16.3315	16.5838	15.5713	15.1838	14.5713	15.5549	14.8013	14.8538	15.8252	13.5978	15.3392	15.4038	13.739	16.1131	14.0884	15.1199	14.3759	15.0493	14.0209	13.836	16.5464	14.9985	14.9726	13.5077	13.5738	12.9906	14.8682	13.8099	14.8195	14.9947	15.6569	13.0248	14.2279	14.4339	14.1021	13.5028	15.6027	14.9642	14.2163
RSM01407p	17.267	17.3848	16.6126	17.6199	16.7164	17.3611	17.1503	16.8442	17.5866	17.6653	16.6298	16.6602	17.297	15.8079	16.3427	17.0208	17.0974	16.9628	16.4992	16.189	18.6642	18.3263	15.73	20.4851	18.0222	15.8988	17.2344	16.5777	17.5497	17.8765	18.8178	15.4763	16.1999	15.5008	18.4054	18.448	18.6879	16.6252	17.5904	19.7902	18.3482	17.6003	16.4702	16.967	18.372	16.6169	17.2872	16.5544	16.2988
RSM01409p	12.6024	12.716	14.0005	13.2689	13.9077	13.8907	12.1828	13.6796	12.6628	13.8111	12.7586	13.4363	11.9236	11.6991	10.7196	11.5134	11.7314	10.8031	12.5136	9.41419	12.4807	12.089	10.7327	12.9991	10.0054	11.0794	11.4668	10.9607	10.28	10.3339	11.9531	11.2122	11.4639	11.9687	10.5291	10.5819	12.3038	11.3567	11.0938	10.0708	13.184	9.19676	10.6503	10.8231	11.4275	10.8346	11.176	11.2432	10.8755
RSM01410p	14.24	14.2106	14.7166	14.9509	13.8661	15.1928	14.8508	14.7443	14.6349	14.8905	14.0938	14.0013	13.1961	13.9384	14.7725	15.9526	14.9806	14.9859	14.4271	12.5016	13.1204	11.6895	12.5598	12.6607	14.0699	11.7656	12.488	13.3294	13.8061	13.0395	11.714	12.2925	11.2968	13.1411	13.5802	14.6091	13.2592	14.0309	12.7632	14.4454	12.568	13.0944	13.2554	12.9714	12.6916	14.3024	12.779	12.4269	13.1199
RSM01411p_RSM01412p	16.798	16.2427	16.0302	16.5015	15.4438	16.9176	15.9003	16.4344	16.7305	16.6238	16.1532	15.7543	16.2886	16.5022	14.8187	17.2158	16.0932	15.4784	15.9989	13.1029	15.2025	13.461	12.463	14.9325	13.8127	12.8999	13.4632	14.1005	14.1905	13.399	13.9159	13.2139	13.6746	14.3973	13.4077	14.5367	14.4283	14.1908	13.5904	15.8143	13.953	12.815	13.9345	14.1543	13.5365	14.002	14.5407	14.6618	13.0306
RSM01413p	15.4053	14.7339	14.143	15.5837	13.7932	14.4806	15.032	14.2488	13.7892	13.1804	14.5967	14.1843	14.4853	16.3366	16.8871	17.4457	17.2607	14.0987	14.3812	15.8365	16.2535	15.8684	16.8359	15.1387	17.0406	15.537	15.9742	15.4759	16.5649	14.9694	15.7414	15.4234	16.2803	15.6284	15.5576	15.6188	15.5232	16.1156	15.3566	17.9102	15.6873	16.1057	15.8027	15.4024	15.8905	16.9901	15.3315	16.2967	15.8294
RSM01417p	18.0443	17.3809	18.9287	18.4482	19.475	20.1632	19.3648	19.9682	19.6428	21.2279	19.0596	19.2561	18.6281	16.3414	17.0928	17.934	17.622	17.3715	19.4067	17.0859	18.7623	18.223	16.1465	19.1155	21.6797	17.265	16.8187	16.7529	22.0338	16.2026	17.8655	17.4401	17.7648	18.5524	16.6743	16.481	17.7149	21.0312	19.6633	22.1989	17.9529	17.3564	21.702	17.1531	16.7884	17.0052	19.9047	18.3775	18.1342
RSM01418p	14.9821	14.5252	13.7607	14.1205	13.9562	13.4803	14.677	13.6201	13.9509	13.7723	14.8677	14.0674	14.9837	13.4966	15.4996	14.9602	14.4701	14.9419	14.7646	14.3965	14.3078	14.875	11.6281	13.8006	14.3331	14.0773	13.5614	14.4629	12.4638	13.3537	14.0425	13.8532	14.1466	13.0991	14.7518	13.2633	13.8075	13.0637	14.1769	12.3048	13.9545	13.703	15.2203	15.19	13.2358	14.4434	14.7353	13.8527	14.1715
RSM01419p	16.3805	16.4641	14.8563	16.34	16.1733	14.5523	17.2843	15.3933	17.0621	15.4642	14.4343	14.6199	16.9437	14.6517	15.5069	15.7768	15.8557	15.6698	15.4794	16.0543	16.455	15.3709	16.2443	16.3135	15.9718	15.8307	16.1703	16.9623	16.4094	16.1742	15.7117	15.5522	16.243	15.4908	15.6857	15.7042	16.5673	15.2505	16.7103	16.8466	15.0129	15.999	15.6479	16.4337	16.2534	14.9731	15.8324	16.7587	16.3346
RSM01420p	16.2433	15.9435	13.5974	15.7745	14.1592	14.1473	16.403	16.3357	15.7917	13.7685	14.1396	13.9202	15.5065	15.4807	17.1988	17.1936	15.9251	16.099	15.1303	14.0544	13.4052	12.4134	15.2231	12.8035	16.3825	13.1261	13.0171	13.9377	15.0912	13.0143	12.345	11.197	12.6374	13.0268	15.7975	13.7508	12.7471	15.3836	12.7951	14.9251	13.1263	14.7343	15.0968	12.4703	12.6836	16.2794	12.4505	16.0093	13.629
RSM01423p	15.3759	14.2237	15.7907	15.5059	15.6552	16.3454	15.895	15.8526	15.341	16.6546	15.0518	15.8972	14.3359	15.2196	15.5485	15.2807	15.8789	14.1524	14.1259	14.0489	16.5538	17.7734	13.6074	13.9515	13.5329	17.1177	14.2352	13.8754	13.5886	17.1124	14.452	13.638	13.2538	10.4885	13.8462	14.7252	15.703	11.8063	12.9228	13.7515	13.9518	13.1471	11.9298	13.5033	10.8734	14.1691	14.0347	17.4496	15.0225
RSM01424p	16.6422	16.5957	17.2981	17.2181	16.9948	17.9729	16.6221	17.3177	16.7754	17.3598	16.9233	17.0747	16.4678	15.7726	14.4011	16.3101	15.0007	14.9902	16.706	13.8045	16.8293	15.5273	13.7999	16.1401	14.7279	15.332	14.8856	15.2279	14.7027	14.1794	17.0577	14.9098	14.5426	13.5101	14.2206	14.441	15.4902	14.6833	15.1689	15.2972	15.5814	14.1366	15.08	14.9366	14.142	14.2586	15.3994	13.0423	14.9364
RSM01425p_RSM01426p_RSM01428p	18.5689	18.2473	18.9309	19.6197	19.5524	19.2062	18.6679	20.4114	17.9855	19.9145	19.0325	20.4658	19.0419	17.836	18.1247	19.1781	17.1038	16.03	18.6881	16.2429	18.0291	18.1858	16.9105	19.5988	16.6157	17.9654	17.3412	17.5679	16.4337	18.0179	17.509	18.0752	18.0792	17.6106	16.9221	16.914	18.1492	17.1441	18.4901	15.6383	17.6718	16.1417	17.2604	17.8608	17.6108	17.0938	18.9847	17.8902	17.2941
RSM01429p	18.2928	18.0334	19.2593	18.7632	19.5738	19.6809	18.0732	19.5501	19.3768	20.0341	18.8136	19.6517	18.5991	18.1329	16.2173	17.7998	17.5427	16.8925	18.9645	16.2821	18.9267	18.3236	16.5698	19.3655	15.9164	17.6774	16.7256	17.6395	16.3805	17.1738	18.9422	17.9664	18.3318	17.7227	15.6782	15.8968	17.6869	16.3006	18.4085	16.5072	18.5651	15.1311	17.3125	18.0218	18.1737	15.6544	19.0531	18.241	16.3679
RSM01430p	17.3148	16.9592	17.9386	18.2485	16.9406	18.4093	16.5004	17.4438	16.9709	17.6714	17.4391	16.8103	17.0339	17.4347	19.0087	18.3557	19.2689	18.1248	19.9047	15.71	16.0462	14.9908	16.5708	15.961	19.078	15.4601	15.6497	17.2509	16.7855	17.5191	15.6947	19.3746	15.086	16.3813	18.7695	17.8154	19.0074	17.0026	15.4968	18.3886	15.5975	16.0751	19.1371	15.8864	16.1016	16.0067	15.7552	15.0839	16.5892
RSM01432p	15.4987	15.3269	15.4477	16.173	14.6383	15.8826	16.0363	15.3865	15.5256	15.8501	14.785	14.6931	14.0669	14.693	15.4508	16.8764	15.6107	16.0056	14.7633	13.5006	14.3521	13.0971	13.6663	13.6833	15.3556	13.033	13.9912	14.4101	14.9872	15.0739	12.0702	12.6223	12.3614	14.7865	15.0741	16.3853	14.8569	15.5927	13.9315	16.3204	13.6708	14.6298	14.5034	14.5256	12.91	16.1319	13.7905	14.2628	14.5472
RSM01435p	18.0863	17.3056	18.3158	19.9535	18.7415	19.2759	17.129	19.8403	19.1701	18.786	17.7987	19.3401	19.6103	17.7781	20.7233	21.0661	21.0653	20.4867	18.4361	16.941	18.0381	19.1247	20.223	19.7946	18.9496	18.153	16.2888	16.2275	19.9994	15.9913	20.6227	18.2526	17.7918	15.8119	21.3219	21.7226	16.6217	19.4474	18.5502	18.5768	18.0023	18.1836	18.3109	16.5701	16.5064	18.6383	19.9811	19.3424	16.5228
RSM01437p	14.3224	14.4659	14.3632	14.5552	14.4456	14.0405	13.7637	14.0745	14.1926	13.9358	13.7909	13.8565	13.6495	13.6137	13.93	12.7925	13.23	13.7387	13.2637	13.7063	13.6179	13.9721	13.5501	13.955	12.7843	14.3093	13.6575	13.3678	13.6691	13.2358	13.4624	13.1135	13.8376	13.3546	13.303	13.5846	14.5312	13.3802	13.9851	14.4798	13.5092	12.8776	14.0009	14.2476	13.6009	13.1797	14.3211	13.8055	14.1171
RSM01438p	15.7638	15.9798	16.2448	15.4924	15.8314	16.2537	15.995	16.2971	16.2077	15.909	15.4815	15.6401	15.3369	15.1864	15.2415	15.2697	15.1346	15.161	15.9376	15.6561	15.3386	15.1343	15.1054	15.3036	14.8987	14.9322	14.7547	15.5996	15.05	15.154	14.3879	15.3836	14.6801	15.1085	14.6061	14.4646	15.132	14.3834	15.1632	14.1979	14.7717	15.6718	14.3642	15.0356	14.7796	14.8137	15.4352	15.012	15.3274
RSM01439p	17.1713	17.5737	18.5003	17.6069	18.4459	19.1471	17.0932	17.7147	17.7475	17.9445	17.3036	18.8509	16.5273	17.6626	17.647	18.1184	18.8269	16.2644	16.9332	16.0314	16.1473	15.4547	17.923	17.0136	18.1223	15.3991	15.8766	16.9129	16.9371	16.0193	15.1253	15.5935	15.8018	14.8175	17.7956	17.4478	16.8701	16.9381	16.1814	17.3078	14.8707	16.5855	16.8493	16.0935	15.3308	17.6539	16.8498	17.9457	15.8786
RSM01442p	10.7309	10.1946	10.1661	13.2582	10.654	11.1835	10.7863	10.7708	10.6253	11.0547	8.41066	9.65269	10.6166	14.8453	14.1675	15.2832	16.226	12.8155	10.5079	12.1183	12.5816	10.6012	15.308	11.2525	14.2482	11.4214	10.9314	9.65792	14.609	10.7945	11.7895	10.3335	11.1284	10.9017	14.3439	11.8228	11.0576	14.6568	11.4023	16.204	11.4101	13.5876	12.6396	10.3807	11.3942	14.5569	10.5285	12.378	10.9018
RSM01443p	17.8007	18.3152	16.9262	18.2441	16.855	17.9084	17.3943	17.6388	18.1951	17.2315	17.2931	17.2785	17.9174	17.0436	16.3729	17.2214	17.0851	16.8809	17.1964	13.3247	13.6169	13.7724	16.4829	13.1865	15.6844	13.7592	14.9533	13.7593	14.7357	12.598	15.5505	11.3983	12.8212	12.7078	14.8887	13.9282	13.8317	15.1812	14.0334	16.0018	13.0375	14.4077	14.5776	14.3591	12.5237	14.8609	11.1814	13.6079	13.674
RSM01444p	17.0255	17.0089	17.1549	17.3122	17.4907	17.7363	17.3343	17.9504	17.7237	17.3613	17.0382	17.4818	16.9388	17.7639	18.009	17.6429	18.2739	17.8791	17.5791	17.564	17.5495	17.6304	17.688	17.8803	17.2087	17.3984	17.1333	17.775	17.3222	17.7707	17.6162	17.2247	17.4481	17.493	17.1622	17.4668	17.7015	17.7158	17.5913	17.3269	17.9607	17.5744	17.623	17.63	17.869	17.4649	17.887	17.3136	17.5606
RSM01446p	16.2975	16.5113	16.177	16.1977	16.3929	16.8976	16.4403	16.303	16.3946	16.5891	16.0007	16.3771	15.8582	15.8254	16.087	15.7491	15.9346	16.1785	16.2589	15.3334	14.8776	15.4698	15.6345	16.4217	16.0442	15.5106	15.4862	15.6268	15.4925	15.6979	15.6276	15.5757	15.6205	15.6006	16.1576	16.6574	16.461	16.7249	15.7826	15.7751	15.5773	15.4964	16.46	15.7298	15.4911	16.3219	16.3628	15.4275	16.0674
RSM01447p	13.459	14.1763	15.1636	14.4544	15.2395	15.7239	13.9209	15.5072	14.8903	15.4337	14.4278	15.4917	13.935	13.6723	14.3016	13.5131	13.3912	13.247	15.8654	13.4895	15.1354	14.8085	13.6454	16.4626	14.7172	14.5809	13.3776	14.4126	13.5747	14.0368	14.883	15.095	14.5175	14.4959	13.2751	13.3061	14.2833	14.0404	14.4406	13.5755	15.4539	13.5074	13.1562	14.7387	14.4075	13.6207	15.5343	14.7084	14.0186
RSM01448p_RSM01449p	18.536	19.1081	19.5507	18.869	19.284	19.7998	19.1373	19.9846	19.097	19.6714	19.135	19.9928	18.6063	19.3105	19.1145	18.5825	19.294	18.7047	19.3081	17.8856	17.2723	17.9677	18.1128	19.5393	18.2377	17.8854	17.2776	17.6392	17.8926	18.5965	17.6536	18.104	17.9865	17.7471	18.3942	18.2227	19.0396	18.8563	19.1722	17.9108	17.6561	17.7326	18.4494	18.0839	17.7191	18.5257	19.0165	18.0867	18.535
RSM01450p	15.4536	16.1291	16.3251	16.0303	15.9214	16.7703	16.0698	15.771	15.5385	16.6	15.6315	16.2559	15.1892	14.6166	16.317	16.9052	16.2236	15.8154	15.5845	15.7178	14.0253	14.2277	15.939	16.2597	16.3127	13.6686	13.1419	15.9798	15.3143	16.0699	13.8846	14.4251	13.6842	14.8126	15.7412	16.1985	16.1729	16.4684	15.8806	16.3223	13.9784	16.0015	16.4573	15.9755	14.967	15.9809	16.0104	14.4638	15.8525
RSM01451p	18.4593	18.5906	19.1951	18.6472	19.4496	19.7629	18.6776	19.511	19.0644	19.7036	18.9573	19.6061	18.5125	19.0078	19.5145	18.8739	18.7872	18.4848	18.7783	17.5198	18.1814	18.3639	18.2132	19.5927	18.7266	18.4915	18.4004	18.2107	18.3176	17.8863	18.3426	18.5359	18.4051	18.2189	18.3895	18.264	18.638	19.1702	18.5986	18.0978	18.7775	17.8952	18.2469	18.2241	18.373	18.7934	18.7459	18.5218	18.4444
RSM01452p	19.2879	19.6426	20.6097	20.0641	20.3278	21.5251	19.6875	21.1769	20.5279	21.9572	20.1977	21.1781	19.5457	20.2099	20.4211	19.9338	20.0626	19.425	20.5673	19.192	19.1846	19.8688	19.4216	20.9574	19.8403	19.8584	19.4243	19.7186	19.555	19.4377	19.6002	19.4183	19.8454	19.09	19.5974	19.4488	19.823	19.9686	20.3262	18.8706	20.3322	19.2032	19.9461	20.0095	19.3689	19.9697	20.5599	19.79	19.5321
RSM01454p	18.4593	18.5906	19.1951	18.6472	19.4496	19.7629	18.6776	19.511	19.0644	19.7036	18.9573	19.6061	18.5125	19.0078	19.5145	18.8739	18.7872	18.4848	18.7783	17.9478	18.6217	18.7094	18.3527	19.6875	18.9813	19.216	19.3792	18.2686	19.0326	18.0687	18.6551	18.4084	18.9468	18.0194	18.6759	18.6699	18.7023	19.2412	19.1145	18.4329	19.412	18.3809	18.4647	18.6204	18.2642	18.7559	19.0539	19.1199	18.38
RSM01455p_RSM01453p	20.2392	20.2418	20.4395	20.2235	20.4755	21.3646	20.2383	20.8327	20.5006	21.0384	20.3282	20.8791	19.96	19.9078	20.1346	20.3921	19.7653	19.6201	19.9352	18.3669	19.0285	19.211	19.0603	20.4398	19.5737	19.3386	19.2476	19.0578	19.1647	18.7334	19.1897	19.3831	19.2522	19.066	19.2366	19.1111	19.4851	20.0174	19.4457	18.9449	19.6246	18.7424	19.0941	19.0713	19.2201	19.6405	19.5931	19.369	19.2916
RSM01456p	16.1024	16.0344	15.4411	15.642	15.4403	15.9354	16.0601	15.6664	15.6532	15.8368	15.3238	15.2058	15.2815	15.177	15.5079	15.1229	15.4869	15.6793	16.0699	14.8309	14.553	15.2703	15.4574	15.5276	15.359	15.373	15.3112	15.3967	15.0008	15.5592	15.3985	14.9777	15.239	15.1414	16.0059	16.1827	16.0955	15.776	15.4686	15.1828	15.2839	15.2452	16.022	15.2445	15.055	15.8063	15.2331	15.1101	16.293
RSM01460p	17.7579	17.7518	17.8363	18.817	16.9151	18.2881	18.7254	17.6332	18.2176	18.1003	17.2578	16.8822	16.3987	16.0498	17.9911	18.7807	17.4948	18.4274	17.3394	15.6889	16.7258	15.5721	15.7026	16.4445	17.6292	15.5426	16.1582	16.4343	16.9926	17.6449	14.1246	14.8256	15.1509	16.6772	17.7783	18.3054	17.7126	17.8159	16.2433	17.7767	15.7793	17.0052	16.8758	17.1696	15.5004	18.1043	16.6371	16.3086	17.0763
RSM01461p	22.7953	22.6544	22.2882	22.8643	22.0176	22.5034	23.4328	22.2994	22.9735	22.823	22.3276	22.1252	22.3167	23.3454	23.2677	23.1178	23.1846	23.3669	22.4336	23.2797	23.1442	23.214	23.0296	22.9952	22.9507	23.3227	23.3989	23.1579	23.2677	23.3851	22.5892	22.459	22.9548	22.8856	23.4765	23.5539	23.6161	23.0304	23.2586	22.8945	23.242	23.358	22.8337	23.4462	22.4016	23.4406	23.1077	23.3333	23.9082
RSM01469p	15.6415	15.5676	16.1317	16.1313	15.51	15.8496	15.815	15.8796	16.5478	16.8611	16.531	16.9256	16.4338	17.5999	17.1472	16.4275	16.9961	15.9847	16.5973	14.7813	14.4716	14.0524	14.6486	13.7795	14.6029	14.1648	14.5277	11.2304	12.993	12.518	14.8178	15.0107	14.7008	14.3654	15.4121	14.2343	13.9107	16.7011	12.8163	16.0603	13.1191	14.8964	13.5587	10.4072	14.9836	15.1083	14.1138	14.8045	14.6415
RSM01470p	16.6378	16.3845	14.9745	16.3015	14.8458	14.5499	16.0652	15.0469	15.0044	14.3136	15.8645	15.8493	16.4076	16.2248	15.5799	15.816	15.1504	15.7434	15.5991	15.4214	18.6341	14.3402	13.791	14.259	13.7216	18.5609	18.5381	14.3903	14.1115	14.839	14.7471	14.4284	14.7448	14.3384	13.982	13.8365	15.1732	14.2291	14.9357	14.4563	14.6952	15.1728	14.1763	14.7457	14.6026	13.4636	15.213	18.7727	14.5551
RSM01472p	13.1738	12.5687	15.3415	12.2179	15.6227	15.0838	15.2901	15.8791	16.8738	15.3151	13.9913	13.688	13.243	13.0232	15.85	13.125	15.6089	15.8191	15.2805	15.906	16.584	15.8513	16.2869	15.9304	15.242	14.031	14.3227	17.3149	16.5757	16.3269	12.2513	14.6824	15.0583	15.3912	14.9744	12.9964	13.5864	13.9798	13.8735	16.6818	16.6704	16.5476	12.2228	16.1951	11.5692	13.9569	12.348	14.5126	16.7544
RSM01473p	16.9165	16.6712	15.5553	17.1461	15.7631	16.998	16.5474	16.6096	16.3513	17.629	15.8361	16.9441	13.5405	18.1297	16.6451	17.3115	16.8324	16.1121	15.9413	15.5066	14.7764	11.1394	11.2469	11.1358	14.0815	13.4524	12.2401	13.3899	16.2805	12.0105	11.1778	13.7259	11.5497	14.1767	13.7836	14.9288	10.9539	16.0568	10.6067	16.1433	14.5895	15.3851	13.0417	11.6033	11.8551	13.6303	11.0342	11.6401	14.3255
RSM01475p	11.3656	12.4153	13.4357	12.5449	11.2501	14.8713	12.9547	13.6496	12.4207	14.7185	13.389	14.3953	12.6822	12.5096	12.2579	10.9871	10.3232	9.62056	12.3602	14.8045	15.4984	13.6696	14.8453	14.2385	14.8621	15.1689	13.7009	15.7713	15.4048	13.3969	14.1709	13.5405	14.145	11.5938	13.6447	13.8234	13.853	14.9858	13.6979	16.3743	14.1815	13.4067	14.3122	14.6055	14.5697	15.3688	14.0607	15.1196	13.9898
RSM01476p	17.23	17.7589	18.0272	17.9202	18.0673	18.2908	17.7417	17.9012	18.0057	18.6811	17.4626	17.9583	17.1927	17.046	16.2676	16.4403	16.8062	17.2017	18.5045	16.9027	18.0035	17.2737	16.4464	17.8161	15.5137	17.4652	17.3997	17.6647	16.5083	17.2399	17.6006	17.6561	17.5063	17.405	15.4357	16.3854	17.2907	16.1453	17.511	16.7231	18.4075	16.4163	16.1295	17.3756	17.1351	16.3008	17.4159	17.4266	16.4978
RSM01477p_RSM01478p	15.8759	15.7207	15.9625	15.6276	15.7647	16.2064	15.8342	16.3834	16.0843	16.7196	15.956	16.6305	15.3975	17.2784	17.8929	17.5604	17.5156	16.7295	16.4589	16.6097	16.376	17.3601	17.6646	17.3217	17.9652	17.5016	17.525	16.6847	16.5072	17.1472	16.6873	16.1934	17.6525	16.52	16.392	16.8451	17.6946	17.2272	17.3379	16.7405	17.8461	17.1771	17.8353	17.5638	16.6981	17.2947	17.2854	16.9676	17.6865
RSM01479p_RSM01480p	21.204	21.1475	21.6968	21.5022	21.8081	22.3057	21.5605	21.892	21.6394	22.4649	21.5604	22.1264	20.7211	21.6887	22.6839	22.2174	22.2314	21.4793	21.5925	20.4645	19.7065	19.6335	20.8829	21.1334	21.2999	19.9647	19.7891	20.2842	21.138	20.7694	19.4915	20.683	19.624	20.2267	21.5467	21.6788	20.9275	21.737	20.677	20.7546	20.4704	20.722	21.0953	20.4602	19.9222	21.9244	20.629	19.9977	21.0525
RSM01481p	19.2172	19.3046	18.5081	18.7033	18.6931	19.0533	19.3244	19.0409	18.7177	18.9072	18.5823	18.4211	18.5041	18.3841	18.9737	18.6122	18.4658	19.0614	18.897	18.0326	17.7543	18.2246	18.3261	18.8526	18.717	18.3935	18.2638	18.3892	17.9651	18.6275	18.0978	17.945	18.1462	18.22	18.809	18.9457	19.0203	18.7145	18.5417	18.0112	18.3163	18.4243	18.9997	18.5789	18.1954	18.6157	18.763	18.0986	19.2675
RSM01482p	16.163	16.1283	15.8997	17.5235	15.0787	16.2764	16.8309	15.6852	16.157	16.0861	15.5199	15.2472	14.4106	14.1763	16.33	17.3981	15.7614	16.828	16.0854	14.2315	15.173	13.7848	13.6151	14.3785	16.5064	13.7609	13.988	15.1464	15.7752	16.113	12.7387	13.5011	13.083	15.4721	16.2937	17.0051	15.5589	15.6548	14.248	16.5385	13.8342	15.5613	15.2232	14.9125	13.8689	16.527	14.0316	14.7344	15.1568
RSM01492p	18.7969	18.6601	18.193	18.7454	17.923	18.3917	19.339	18.6582	17.9299	18.7831	18.5367	17.9354	18.8041	19.2606	19.8292	19.5672	19.76	18.8742	18.3081	18.4117	19.0813	19.1444	19.5679	22.2457	18.948	19.2432	19.3025	18.0099	19.3106	19.15	18.6434	17.8112	18.9107	19.3582	19.4338	19.5488	18.6143	22.4224	18.6908	18.7781	19.1851	19.698	18.9664	22.9319	18.8637	19.4136	22.5418	19.2644	19.9733
RSM01493p	19.3785	19.3379	21.0465	19.9895	21.4574	20.9095	19.2161	20.8924	20.1232	21.1907	20.3302	21.2297	20.3638	19.0652	19.0834	19.4894	18.3952	18.5867	19.9954	17.9877	19.1467	19.2385	17.9967	19.9392	18.3363	18.7165	18.1096	18.2745	18.5502	17.5816	19.0782	19.3059	19.0279	18.1363	17.8468	18.3814	18.209	18.1086	19.843	18.5784	18.8994	17.1814	17.4494	18.2455	18.5625	18.458	20.484	19.6005	17.5786
RSM01495p	15.9339	16.2956	14.2015	16.4209	14.3363	13.9017	16.0838	14.0683	15.1357	12.9651	14.9048	15.2399	15.8913	16.559	18.1031	17.8313	17.6298	19.2014	17.4725	15.3187	14.8721	14.2798	16.0148	12.4459	15.6098	15.7795	15.1733	13.9993	14.946	13.8711	15.2815	13.1391	15.3645	15.1561	15.0328	14.1592	14.6356	14.9923	15.6345	16.4998	14.8021	14.8202	17.6366	14.0769	15.3408	15.2846	11.3778	14.8874	15.9183
RSM01516p	16.0072	16.1945	16.4006	17.3152	15.9172	15.705	14.6417	16.3173	16.6564	16.1628	16.0818	15.6286	15.8065	15.6502	15.8164	15.7474	15.2638	16.0234	15.7967	15.9708	15.9592	15.3149	15.2956	15.598	14.9432	15.8229	15.3824	15.6096	15.8209	14.7241	16.0325	15.2566	16.0835	15.533	14.9905	15.0738	16.0932	14.449	16.1597	16.4217	15.2365	14.4808	15.9437	16.3825	15.3003	14.3635	15.5783	15.6754	15.6897
RSM01520p	18.2327	18.849	17.4182	18.8099	18.3074	18.4337	18.4684	17.3721	18.5946	18.395	17.1425	17.744	18.9714	15.9414	15.7189	16.6961	14.2705	15.4049	17.6811	15.7815	16.9514	15.6734	15.6225	15.9261	15.2946	15.7437	16.3929	16.5789	14.7465	16.1045	16.9663	16.3873	15.9515	15.6937	14.9075	15.0423	15.6755	15.2449	15.7266	16.8419	15.5808	15.2793	14.4155	16.543	17.4214	14.5485	16.2847	16.0038	15.8942
RSM01521p_RSM01526p	12.7406	12.486	12.327	12.4748	12.1964	12.1841	12.7139	12.6379	12.9676	12.5364	12.5846	12.399	12.7878	12.077	12.1534	12.184	12.1233	12.163	12.4488	13.7422	17.5081	15.8902	16.081	15.5043	15.0759	18.0958	16.578	16.8094	13.9012	12.3839	18.3273	17.8169	17.0936	12.7456	12.5122	13.2175	16.5098	15.2643	14.8939	17.1715	16.164	12.8585	12.4721	15.3424	17.1895	12.5225	16.7106	18.4405	13.9195
RSM01523p	16.5163	15.7161	15.865	15.9031	15.345	16.3923	14.7712	17.9305	16.4177	16.206	16.1392	15.818	15.0613	16.1758	15.9934	16.9567	16.3221	17.1411	15.8316	14.7904	16.5686	15.0013	15.0276	15.8345	16.0929	15.8451	15.6071	16.6072	16.4876	15.6962	14.617	15.5625	14.7957	14.1567	16.2887	15.0878	15.2485	15.3049	14.0994	16.3267	15.8075	14.8714	15.9796	15.0436	15.8156	15.8097	14.7143	15.6	14.6376
RSM01524p	18.1499	17.9991	17.1679	18.0775	18.6138	18.3403	18.8505	16.6653	17.8366	18.8153	17.064	18.0099	18.9153	15.7098	15.0723	16.0429	15.0761	15.4653	16.6185	18.9916	20.3289	17.2062	20.3443	19.6496	20.8201	20.7974	19.3278	22.5896	17.0997	19.1237	18.3399	21.4383	18.5323	17.3281	16.7125	19.5017	17.412	17.7943	17.8585	21.2173	17.9692	16.3716	17.3427	20.5053	20.7064	19.4667	21.0099	20.0896	17.1113
RSM01528p	19.5794	19.2941	19.2316	19.3944	19.485	19.9396	19.8113	19.3257	18.9069	19.9629	19.0972	19.7718	18.4507	20.0702	21.0379	20.977	20.5788	19.9106	19.6051	18.0027	16.8831	16.4568	18.5911	17.8535	19.2451	16.8035	16.694	17.6095	19.28	18.9151	15.9771	17.651	16.3577	18.7274	19.9143	19.9315	18.4131	19.9197	17.5113	18.9254	17.0766	18.4984	19.0504	17.5896	17.9818	20.3694	17.7935	17.2792	18.9877
RSM01533p	18.257	18.0122	17.4673	18.313	17.4028	17.8124	18.1638	17.6976	17.5055	17.8384	17.4916	17.8098	17.4366	17.3827	18.3442	18.1925	17.8423	18.4296	18.0589	16.7885	16.5077	15.9015	16.9595	16.6026	17.3207	16.0497	16.1955	17.1134	17.1516	18.3586	15.5068	16.4336	16.3158	17.2349	18.2621	18.4819	17.6041	18.2263	16.8238	17.42	16.472	17.1564	17.9721	16.8031	16.747	18.3229	16.4776	16.4537	17.8425
RSM01544p	13.4906	11.8934	12.0808	15.3223	12.2686	11.4616	12.469	13.218	12.1058	12.0612	12.1791	12.1766	11.968	17.4598	17.7446	19.0633	19.4999	17.2118	12.5614	14.4212	13.59	11.378	17.7693	12.3082	17.2254	12.601	12.9023	12.2953	18.5495	12.2829	11.4881	11.4591	11.68	14.6994	16.6969	14.7588	12.4075	18.139	12.122	16.0528	12.3088	16.7658	15.6385	11.8871	12.2448	16.6024	11.672	13.7114	12.8712
RSM01556p	19.8548	18.8723	18.7196	19.5769	19.0344	19.8627	19.0125	19.5875	18.9407	19.5727	19.0228	19.0366	18.7767	19.0537	18.9998	18.674	19.2187	18.801	19.3962	18.5051	18.1074	17.6509	18.0166	18.6958	19.3576	17.8625	18.5369	18.6929	18.4816	19.0966	17.1877	17.5854	18.3436	18.2531	19.1053	18.7907	18.1736	19.0148	18.7663	18.7087	17.8636	18.4673	19.0465	18.5742	17.5162	18.9416	18.7186	18.5037	18.9522
RSM01561p	15.538	15.2896	14.7386	15.6399	14.4589	14.9633	14.3019	15.4559	17.4377	13.9368	15.3138	14.8723	15.033	14.1492	12.1691	14.9548	13.307	12.6178	15.1375	15.915	17.4479	17.341	15.9369	15.4168	12.6168	16.9347	16.9517	16.7011	13.1054	15.3325	16.6495	17.8677	16.7303	16.2175	11.2753	10.9966	15.7118	13.7541	15.9905	16.3765	15.3416	13.8753	10.7933	15.6228	17.2815	12.9621	16.3812	16.3543	16.0402
RSM01562p	15.5488	15.667	16.0611	16.3022	16.5589	17.0349	15.0741	17.2944	15.8042	15.7678	16.6359	16.5811	15.5352	14.3896	14.6118	15.0803	14.0576	15.4279	15.9592	15.8408	16.1675	16.7868	17.2145	14.7689	15.9632	15.8326	16.5943	16.5453	14.921	16.2779	15.6545	15.9638	16.8928	15.3323	14.3876	14.1679	15.6158	15.3746	15.6236	17.0627	16.4254	15.1119	15.1914	16.5637	16.6558	14.6207	16.934	16.0477	15.5576
RSM01563p	14.3578	14.5547	14.1439	14.2243	15.5183	14.2601	14.1874	14.2472	13.7913	13.8235	13.1092	13.344	15.3115	14.2795	15.1415	14.1875	15.7075	14.5189	14.4183	15.054	14.9887	15.1773	15.8537	16.4611	15.6388	15.9254	15.3407	14.8149	14.8359	14.8068	14.8929	14.8523	15.0204	14.4068	15.0992	15.6912	15.9235	15.7372	15.4153	15.7464	15.1502	15.3418	15.5243	15.6513	15.0357	15.0537	15.5672	14.9382	14.8051
RSM01564p	13.4961	13.394	13.3836	13.4909	14.7464	14.1325	13.9985	13.3921	13.7566	13.8733	13.4695	13.7808	12.7667	13.8569	14.3489	14.1358	14.6646	14.1938	14.2369	15.0966	15.1318	14.6093	14.3433	15.0069	15.1613	14.6899	14.532	14.8108	15.2003	14.4744	15.0051	14.7378	15.0143	14.6566	14.9764	14.9568	14.5667	14.9331	14.8782	14.888	14.9478	15.0532	14.7801	14.7221	14.6047	14.6902	14.8891	14.8329	14.3768
RSM01565p	20.7641	21.3964	19.5991	21.5808	21.1812	20.8746	21.3936	19.6675	21.7339	20.4731	19.3004	20.3201	21.9419	16.839	17.5732	19.3736	17.6673	18.6529	20.0539	19.3885	21.274	17.0892	18.7546	19.3653	19.4563	18.3163	18.6801	20.3348	19.522	19.3259	21.4169	19.2838	19.5823	18.4848	21.0484	18.7832	19.0992	19.1347	19.2924	19.647	18.7731	19.319	19.064	19.0878	19.5326	22.5651	19.1086	21.1236	19.4666
RSM01566p	17.4654	18.2887	16.3194	18.571	18.9049	17.627	18.8758	17.2609	19.2448	17.9503	15.5875	16.8111	19.3665	14.3836	15.7224	16.6632	15.9243	16.0161	17.1906	15.4601	16.3181	14.8205	16.098	16.8989	16.2438	14.8651	15.9973	17.8314	15.1941	15.6957	15.4264	15.4624	15.6473	15.4126	14.5335	15.152	16.141	15.1527	16.3405	16.9768	14.3566	16.5199	15.5954	16.5441	16.8047	14.0119	15.8363	15.71	15.9537
RSM01567p	19.9786	20.5513	18.7171	20.6635	20.7452	19.7602	21.1769	19.1299	20.914	20.0141	18.2473	19.1438	21.4095	17.1085	18.0739	18.7123	17.875	18.2303	19.6288	18.5716	19.335	18.3053	18.2633	19.3789	18.775	18.4636	19.0733	20.0851	18.1587	18.661	18.7333	18.5321	19.0798	17.6574	17.9633	17.6123	18.5504	17.8983	18.8638	19.7284	17.8382	18.9573	18.2328	19.2058	18.5436	17.4184	18.763	19.1506	18.5347
RSM01568p	15.9013	16.4773	16.6188	16.2163	15.7791	17.4924	16.6732	17.4373	16.5998	17.3478	16.5042	16.9097	16.7451	15.9566	16.0338	15.6186	15.7886	15.7496	15.4929	16.2769	17.0939	15.3529	16.4779	16.406	18.9387	15.9341	18.7662	16.9796	16.7421	16.7668	17.2285	17.5903	16.756	16.0225	16.9012	17.313	16.6643	17.3144	16.0246	18.4887	16.9547	16.6082	15.965	16.4358	16.848	17.2516	15.5891	18.3714	17.1306
RSM01570p	17.6065	17.1826	18.967	18.3674	16.7871	18.754	17.1431	18.1705	16.8371	18.6999	18.0662	18.699	17.5102	16.898	15	13.8069	12.5502	12.8777	17.6365	18.5513	19.9002	17.976	20.062	18.8476	19.2047	18.6761	18.8934	19.8585	18.5633	16.6047	19.3132	20.2575	19.1219	15.0329	16.8967	17.1094	19.002	18.2439	18.007	20.1582	19.3904	17.1515	18.1844	19.0728	19.4921	17.6023	18.5475	19.3887	17.5892
RSM01571p	20.7397	20.6236	20.3803	20.9005	20.4136	21.3655	21.1231	20.3075	20.7829	20.9631	20.0885	20.6033	21.8257	18.4502	16.8413	19.0758	15.8108	18.0151	20.0062	18.4722	19.9417	17.3264	17.5688	17.7566	17.5699	18.2404	18.3086	19.3666	15.0357	18.3051	18.1743	16.0766	18.4601	17.488	16.3259	15.9686	16.1938	17.6095	17.3777	18.7118	17.198	16.8438	16.6722	17.9254	18.2361	15.5072	18.079	18.6353	14.7053
RSM01572p	20.7397	20.6236	20.3803	20.9005	20.4136	21.3655	21.1231	20.3075	20.7829	20.9631	20.0885	20.6033	21.8257	18.4502	16.8413	19.0758	15.8108	18.0151	20.0062	18.4722	20.1768	16.8906	17.6474	17.7566	17.5699	17.9232	17.516	19.3666	15.0357	18.3051	17.9197	17.1717	18.8075	18.0182	16.3259	15.9686	16.1938	17.6095	17.3777	18.7118	18.311	16.8438	16.6722	17.9254	18.5995	15.5072	18.079	17.762	14.7053
RSM01575p	19.2736	20.1642	20.3203	20.3697	19.7129	21.4806	20.3268	20.4065	19.6727	22.0589	20.4849	21.2072	20.0125	17.9515	15.6965	16.6207	15.5783	16.6898	17.0884	16.0286	18.3987	16.6336	16.2184	16.6982	15.9448	16.718	15.8929	18.5609	16.4572	14.6917	17.0839	17.8538	17.1285	12.4121	12.0175	14.3631	16.1088	15.5892	17.346	18.9972	17.1143	12.8878	15.3474	17.0904	17.6483	14.502	17.8174	17.0709	16.5936
RSM01576p_RSM01581p	21.2524	21.6407	21.276	21.7571	20.6466	22.2084	21.4855	21.5194	20.8704	21.8749	21.5157	21.4233	21.6934	21.3386	20.3923	20.8231	20.2995	20.2597	20.4967	19.5636	19.7079	19.7998	21.5085	18.4029	20.42	20.2584	19.4966	18.9068	19.767	18.1815	19.0101	18.5711	19.2341	20.0909	20.2022	19.1248	19.7912	19.5007	18.7589	21.009	18.1189	19.6153	18.0797	21.0415	19.1372	20.0073	19.5585	19.9435	19.8049
RSM01580p_RSM01579p	17.7144	17.9023	18.3626	17.4892	16.5582	19.307	17.01	19.1218	17.8528	18.6624	18.6641	19.1403	17.9411	17.017	16.6058	16.6822	15.9555	15.9507	16.487	14.5316	15.8904	15.2	16.5822	18.8868	17.0062	15.9096	17.4925	15.2999	17.1777	12.6169	16.5517	13.3368	15.8455	16.4535	17.3905	17.5044	17.6087	15.4853	17.513	17.4623	12.6318	17.1274	15.7651	17.5292	16.8111	16.7428	17.8727	16.9725	15.8453
RSM01582p	16.6268	16.9799	16.7089	17.2179	16.6513	17.2955	17.0904	16.9245	17.2822	17.2152	15.9386	16.3194	17.2734	16.3906	15.2487	16.5322	15.6246	15.3649	16.3428	16.1522	16.7206	14.297	15.9348	15.0764	16.2335	15.8165	15.2296	16.1662	16.1148	14.8097	15.9581	14.991	15.2706	14.9276	16.2768	15.0392	15.3612	15.7911	14.6735	17.032	14.4983	15.3882	13.7493	15.6183	15.85	15.917	15.2216	15.6016	15.1931
RSM01583p_RSM01584p	19.7562	19.2891	18.7973	19.6968	17.9326	19.1345	18.791	20.1658	20.4155	19.6912	20.1741	18.829	18.8268	20.2863	19.1982	20.0243	19.5406	19.2368	18.8194	17.1978	19.0974	17.4113	19.9737	17.8186	18.7162	18.4819	18.0492	17.2218	18.5234	17.2589	18.0538	16.934	16.8682	17.5837	18.6879	17.471	18.737	18.7168	17.72	19.5974	17.3055	17.1194	16.649	17.882	17.6749	18.8893	17.5687	18.195	17.8788
RSM01586p	17.7904	18.9393	13.5667	18.8438	15.1718	14.6071	15.4905	13.1626	17.6598	14.9729	13.3971	14.5193	17.2163	14.1087	13.959	17.0576	14.4566	15.8903	14.1035	14.5063	15.1482	13.3901	12.2537	14.1858	12.9144	13.8057	14.6408	15.9553	14.086	12.8968	15.6989	14.8473	13.8821	13.3386	13.3471	11.3046	12.4266	12.6208	12.5043	13.8076	14.2899	13.9784	11.8873	14.2977	14.9055	11.7503	13.9337	14.6698	12.5261
RSM01587p	16.3603	16.1966	15.6642	16.6091	15.8322	15.2331	16.561	16.8238	15.3569	14.9269	16.0552	15.646	16.8401	15.8359	17.0473	17.2159	16.9806	17.4782	16.7907	17.2907	17.3755	17.9373	16.791	17.093	14.2137	17.2005	17.8558	14.7712	15.9213	15.9781	17.6819	16.6366	17.733	17.8002	16.0716	15.9383	17.4213	15.1471	16.4643	17.3847	17.6715	15.3684	16.2277	17.7171	17.375	14.1432	17.0162	17.4517	17.5217
RSM01588p	15.8466	15.6981	15.826	16.0484	15.2063	15.9126	16.2085	15.4451	16.2184	15.0698	16.4528	16.6854	17.1411	15.8973	16.044	16.0282	14.8476	14.7335	15.6639	18.6245	19.0135	19.3562	17.9742	19.4078	15.9068	18.8556	18.9949	18.0361	17.4848	17.111	19.3518	19.3818	19.3413	18.4553	17.1668	17.6738	19.1533	16.6422	18.7673	18.2016	18.905	16.2158	18.665	19.2498	19.4175	15.6676	19.4328	18.7975	18.5077
RSM01589p	14.5787	13.8708	13.6194	14.8476	13.1186	13.3488	13.9775	14.2951	14.3249	13.7448	14.0065	14.1704	14.7984	15.5513	16.4574	16.7109	16.3466	17.283	17.9585	13.2312	13.7344	12.3923	11.4999	12.692	15.2701	12.5067	12.8214	11.3923	15.4817	12.3729	12.7717	11.793	12.1921	12.3845	14.4195	14.1025	12.7111	15.1349	12.5928	15.6626	12.6138	14.8266	12.8682	12.0452	11.8856	15.2179	11.5618	13.4866	12.8219
RSM01612p	16.4055	16.3303	16.0292	16.5178	16.4436	16.5703	16.2852	16.556	15.9659	16.6941	16.564	16.388	16.754	16.4779	16.8801	16.6572	16.8415	16.3264	16.691	16.7026	16.2915	16.0584	15.9067	16.0866	17.0345	15.8167	16.6007	15.0173	16.7369	14.1581	16.2118	15.0119	16.5336	16.3308	16.6351	16.983	16.1596	19.8774	16.4017	17.0663	15.6071	16.838	14.7464	16.1187	16.8616	16.7954	15.637	16.9048	15.5438
RSM01614p	12.8675	12.5434	11.7927	12.8688	12.7969	12.4218	13.0334	12.8827	12.5161	12.3631	12.2102	11.8187	12.2122	13.2897	13.8836	12.5273	13.7147	12.6453	12.8642	14.0572	12.613	12.9277	12.9465	12.5991	14.398	12.8401	12.4291	13.1146	14.3908	12.714	12.5974	12.185	12.6915	12.5463	13.8657	14.2997	12.2674	13.534	12.5848	13.9501	12.4349	14.2893	13.522	12.6398	12.3596	14.6212	12.327	12.6214	12.9527
RSM01616p	19.6298	17.1318	14.9544	16.2262	14.9149	15.4418	14.6074	15.9139	14.7709	14.9525	15.0585	15.8256	15.0264	20.1241	19.669	20.5165	18.7675	19.8398	15.869	13.5867	13.8023	13.7392	16.1884	13.0829	13.9515	13.4054	13.633	15.3675	16.052	15.3336	12.4139	13.3744	14.1671	15.3463	14.1111	15.9205	14.6149	18.8441	14.3837	17.1885	13.9295	15.2942	15.925	15.1873	13.717	13.9609	12.4577	14.8319	15.429
RSM01618p	15.2999	15.0228	15.5217	15.0369	15.7223	16.0573	14.5115	15.9353	15.5171	16.1198	15.693	16.3411	15.8754	14.8755	15.3482	15.7679	15.0074	15.064	15.7515	15.9903	15.9632	16.2719	14.5522	16.7687	15.7636	16.3012	16.1458	14.4435	15.7369	15.1614	16.7219	16.7277	16.6569	16.0515	14.9403	15.2215	16.4999	14.6454	16.547	17.3853	16.5606	15.146	15.27	16.1924	17.0896	15.2812	16.5226	16.0636	15.5106
RSM01619p	14.0412	12.1612	12.6666	13.5103	12.7769	12.6892	11.9766	14.9795	13.8694	14.2754	11.7949	13.5446	14.8599	16.5238	15.2317	15.7457	16.4929	13.4932	11.9996	13.6159	12.2951	11.4809	13.4002	10.7543	17.7078	14.422	13.04	16.2514	15.493	15.5814	10.1787	9.91574	11.887	12.9305	17.2881	16.8504	12.7438	17.5615	10.8314	16.7616	13.6751	16.6021	13.6731	11.1737	13.4665	18.1466	8.92033	13.5461	10.7345
RSM01620p	16.9099	16.8959	16.7281	17.1761	16.9955	16.7976	16.7222	16.4156	16.5559	16.6492	16.5874	16.8676	17.0695	16.8268	16.619	16.7172	16.8369	16.6595	16.7823	16.7313	17.2765	17.5446	16.2145	16.6446	16.3675	17.3367	16.4602	16.6242	16.2106	16.5002	16.2905	15.7045	18.2034	16.5256	16.4671	16.1981	16.6081	16.408	16.8346	17.2384	16.7581	17.2371	16.6382	16.649	15.7729	16.1665	16.404	17.6923	15.9688
RSM01621p	16.7579	16.9219	14.2856	17.3774	16.1346	12.3394	17.5271	13.0866	17.349	12.3667	13.0197	13.3056	18.1275	12.4156	15.4053	16.3239	13.8539	14.1888	13.666	11.5972	13.3668	11.9346	11.9369	12.5295	12.1577	12.3514	12.4731	13.0767	12.537	12.0806	11.9878	13.0858	12.9161	11.4497	11.807	11.5505	12.5344	12.1019	12.8092	13.4403	11.6556	12.8103	11.1895	12.6894	13.218	11.3658	12.8981	12.5989	12.6737
RSM01622p	20.0008	20.0107	18.6607	20.3866	18.6229	19.1117	19.9192	19.7918	20.3339	18.8855	19.0229	19.105	20.3056	20.075	20.2243	20.6475	20.506	20.4538	19.2039	18.3756	17.583	15.2944	18.1876	16.4585	19.9159	16.5688	16.7663	17.8211	19.0088	16.2786	17.3966	16.1379	17.5957	15.6623	19.0631	18.0232	15.2241	19.3004	17.616	20.1065	16.4595	18.4407	18.6309	16.6751	17.0177	18.6447	16.0383	19.3488	16.6744
RSM01625p_RSM01624p	21.8744	22.4156	20.274	22.2408	22.2918	21.4164	22.4017	20.8815	22.5737	21.5597	19.9087	20.7261	22.7029	18.6852	20.0069	20.4232	19.897	20.3134	21.3173	19.7426	21.0373	20.0262	19.6202	20.7639	21.2062	19.9582	20.7771	21.6965	20.0985	19.9866	20.4841	20.1355	20.6751	19.5086	19.6552	19.5982	20.2454	19.9701	20.3652	21.6602	19.3209	20.5584	19.5684	21.0248	20.4127	18.8555	20.2616	20.5861	19.627
RSM01626p_RSM01629p	17.8217	17.4385	20.4246	19.1699	16.5313	19.9052	19.5126	18.5123	18.029	19.5974	18.6428	19.4087	17.8254	17.9144	16.9333	17.4581	16.0257	16.6262	15.7139	15.9216	17.7748	15.4267	19.2231	16.5726	19.1977	16.9576	16.7975	17.805	17.9871	16.3405	16.973	17.3668	17.7482	17.3201	17.0655	15.6589	16.8512	18.3074	15.8379	16.9091	16.7541	15.7099	16.2915	17.221	17.405	18.1146	17.0809	17.6551	16.1668
RSM01627p_RSM01632p_RSM01637p	18.7081	18.8345	20.0706	19.453	18.6422	20.411	18.2885	20.9141	19.8827	21.0472	21.1603	20.8179	19.4149	19.9488	18.6473	18.7609	17.4819	17.9919	18.4969	18.2716	19.4619	18.6807	20.0299	18.5892	19.3535	19.2233	19.1988	18.716	19.431	17.8262	19.641	19.1866	18.3812	19.6218	18.8336	18.5231	19.4839	18.2572	19.5773	20.2387	18.3967	18.2678	16.9383	19.1362	18.8691	18.212	19.3949	18.7242	18.8367
RSM01628p	18.9675	19.1589	18.5154	19.4776	18.7806	19.6579	18.7273	18.9056	18.9057	18.579	17.3693	17.6107	20.8366	17.8303	17.7637	18.0144	17.9741	18.2281	17.445	17.2953	18.9108	17.8383	17.7792	18.4175	19.9471	18.9849	17.514	18.4222	19.4414	18.5867	18.1849	17.023	18.373	17.2827	19.194	18.7614	18.8835	19.0378	18.4227	19.3906	17.8011	18.7321	17.7548	19.0512	16.2852	17.858	18.1946	18.0647	18.8413
RSM01631p	17.7888	18.6472	18.8312	20.1115	17.857	19.1708	19.5646	19.6061	20.1951	18.8421	19.3307	19.7686	19.7759	18.2019	16.9774	17.518	15.829	17.4886	18.8395	18.3614	18.711	17.6385	18.6521	19.1573	16.0679	18.785	17.3141	18.83	17.2164	17.2948	17.985	18.2807	18.1732	17.3323	17.3308	16.3626	16.4875	15.814	19.2986	17.8847	17.6013	17.6574	17.793	18.9036	17.6369	16.0287	20.1284	17.8649	16.828
RSM01633p_RSM01640p	18.9675	19.1589	18.5154	19.4776	18.7806	19.6579	18.7273	18.9056	18.9057	18.579	17.3693	17.6107	20.8366	17.8303	17.7637	18.0144	17.9741	18.2281	17.445	17.2953	18.4906	17.8816	18.1101	18.4175	19.9471	17.9118	19.0214	18.4222	19.4414	18.5867	17.0036	15.6764	17.3	17.6629	19.194	18.7614	18.8835	19.0378	18.4227	19.3906	18.0187	18.7321	17.7548	19.0512	16.5499	17.858	18.1946	18.6056	18.8413
RSM01634p	21.2307	22.0446	22.3227	22.2002	21.3435	23.1307	21.8825	22.32	21.8649	23.2165	22.1046	22.84	21.8339	16.2044	15.4788	18.7503	16.7746	18.5629	19.0134	17.9356	18.8106	17.3037	16.3722	17.2996	17.3821	17.7628	17.3974	19.553	19.531	17.2532	18.1421	18.8985	18.2687	16.9997	17.9089	17.9339	17.8139	16.706	16.3932	18.8898	17.8029	15.2768	16.3751	16.8709	17.6195	18.1613	17.716	18.075	16.9391
RSM01635p	19.6101	19.7838	19.5591	20.2234	18.6361	21.1641	20.3344	20.2982	18.6736	21.1387	19.3111	20.4398	17.8295	18.4351	17.6394	17.6642	17.6204	18.218	17.5355	17.9478	21.6852	17.3589	19.5387	16.9377	19.0061	18.3078	19.1305	19.1089	18.4104	16.7528	20.5538	19.1107	19.6665	17.093	18.2752	17.74	17.7808	18.2704	17.0972	18.0653	17.2348	16.7357	17.7942	18.2447	17.9224	17.9755	17.6169	20.3275	18.1906
RSM01642p	15.4018	15.7542	15.6898	16.1107	15.708	15.9252	15.616	15.6586	15.997	16.0272	16.5213	15.9698	15.6378	16.6786	17.092	16.4486	16.9663	16.4087	16.1614	14.4428	14.5809	14.7775	16.208	14.6787	16.6575	15.3195	15.1227	17.8985	16.6688	13.5436	14.6063	14.2306	15.3669	14.9563	17.3402	18.0453	19.9017	16.9099	17.9797	17.3432	15.8811	14.4612	16.7345	13.9172	14.3703	17.2794	15.3727	14.8495	18.6524
RSM01643p	14.9972	15.5575	16.1433	16.5125	15.6925	15.8005	14.9894	14.791	15.4783	15.7807	16.1979	16.6134	15.175	16.6892	16.0555	16.6382	17.1183	17.3336	16.9375	15.6668	14.5506	14.6203	17.1197	14.2483	16.4342	15.0623	14.2068	15.9589	15.9937	14.9617	13.8055	14.6935	15.0868	16.9041	15.6214	15.8612	15.4451	16.2483	15.2833	15.9773	15.5852	16.0762	16.2659	14.8257	14.359	15.6261	14.6209	14.7733	15.6919
RSM01645p	15.4689	15.0559	14.8043	15.1167	14.781	14.7807	14.9289	15.6318	15.4223	15.3245	15.2628	15.1455	15.1235	14.7708	15.1146	15.6458	15.4065	15.8654	17.1669	14.6953	14.4426	14.3541	14.5999	14.6368	13.951	14.9275	14.2406	13.6029	14.3462	14.3666	14.7674	15.0644	14.6065	14.7391	13.8285	12.9931	14.8399	14.2533	14.7891	14.5184	14.7345	13.9011	14.664	14.6226	15.1027	14.5401	14.8526	14.5654	14.1781
RSM01646p	15.6694	15.1903	14.7135	16.2006	14.3602	14.7685	15.812	15.4636	14.1496	14.1562	15.3079	15.24	16.6231	17.2203	16.816	17.5041	17.0548	16.2727	15.532	17.759	16.8471	17.3342	16.4777	16.5919	17.1219	16.6809	16.8138	17.5257	17.3754	17.8333	16.8115	17.2554	17.1136	16.1884	17.136	16.9698	17.1581	15.6792	15.8212	17.7432	16.9576	17.0104	16.7531	16.7309	17.1227	15.9173	15.9239	16.6036	16.6201
RSM01648p	14.2171	13.3333	12.8989	14.3338	12.6449	12.6888	13.4445	13.4562	13.2087	12.6139	12.9381	13.5013	13.4825	15.5732	15.4979	15.7814	16.3377	13.4976	13.4396	14.2064	13.6271	12.999	16.9557	12.9397	16.3964	12.9	12.8856	11.5355	16.0761	12.1843	12.5348	12.5366	12.39	12.4306	15.8084	14.0989	12.8403	15.7807	13.1028	15.9155	12.3352	15.115	15.3288	11.9906	12.1051	16.6144	11.7538	14.3334	13.2482
RSM01649p	15.3307	14.9969	15.0428	15.321	14.483	14.4316	15.3378	14.3535	13.4357	13.9221	14.4632	14.9532	15.7268	15.085	16.9587	16.7445	17.1758	17.4157	18.9678	16.2108	16.0782	16.1545	15.5957	17.6128	16.9171	16.6097	17.0624	15.3647	17.1786	15.6635	16.1528	15.8101	16.8176	15.6043	16.1618	16.7685	16.1039	14.4944	15.9124	15.4687	16.3882	16.1139	15.6593	17.0999	15.7279	16.2459	17.7924	16.4221	16.0489
RSM01652p	14.5641	14.5995	14.6336	15.0951	14.6779	15.5812	14.5502	15.028	14.9572	15.4363	14.2973	15.2417	14.6041	14.6017	13.7199	14.1644	14.9124	15.2916	14.3132	14.4501	13.3344	13.6661	14.5971	14.5713	14.0272	13.1454	13.264	16.0136	14.2003	13.1939	13.7374	14.199	12.192	13.2322	12.7324	12.7084	13.2896	13.4827	14.2968	15.2003	14.0956	13.6099	12.8141	13.2	15.2809	13.3074	14.1135	11.5491	12.6806
RSM01674p	11.4329	10.5101	10.1814	11.3795	10.1586	10.4975	10.913	10.9392	10.8791	10.5811	10.8509	10.7188	11.4635	11.8447	13.1153	11.6839	13.0725	11.3256	10.8973	14.1758	10.9993	11.905	13.9802	9.65574	15.368	12.6641	11.7852	12.4133	14.1051	12.9113	11.7284	10.8199	12.0156	12.1392	14.0966	14.07	12.0418	13.1236	11.6754	13.052	11.5533	13.8704	12.4567	12.1329	12.3318	14.1065	10.0774	11.8834	12.6205
RSM01676p	18.0811	17.9183	17.8769	18.391	17.7313	17.3394	17.8607	16.9799	17.5555	17.6161	17.6914	17.6536	17.9756	18.2836	17.6563	17.905	17.3717	17.7293	17.6847	17.4106	17.282	17.0268	15.3122	17.4537	17.176	17.4535	17.1351	17.4767	17.3125	17.1172	17.7942	17.5994	16.9574	16.541	17.2447	16.9352	16.8503	16.3694	17.2896	16.6148	17.5814	17.0773	16.5978	16.8577	16.8347	17.0133	17.8431	16.699	16.3147
RSM01677p	17.2201	17.4421	14.9256	16.718	16.2307	16.2453	17.9221	14.8315	17.4489	16.3803	15.2505	16.2693	17.9399	13.696	15.5283	15.8782	15.0741	15.8444	15.3211	15.6934	16.9208	15.4726	15.9597	15.864	16.1044	15.9924	16.2245	16.5287	16.0947	15.8481	16.2762	15.4258	16.6283	16.0966	16.3008	15.835	16.4118	15.9933	16.6971	16.9391	15.1173	16.6215	15.4168	16.2518	16.1401	14.6296	15.588	16.8498	16.8358
RSM01678p	15.1696	15.4585	13.6022	15.6939	15.4657	14.0737	16.3403	14.2975	16.0891	15.2495	13.8248	13.9522	16.0676	14.0878	15.8243	16.1543	16.3855	15.2566	14.0962	15.4314	14.7581	13.3612	15.7945	15.1575	15.3846	14.5693	15.1352	16.252	16.102	16.1144	14.8154	13.8132	15.1963	14.1917	15.7945	15.6709	15.0194	15.2305	15.107	17.9627	13.5289	15.8054	15.6078	14.9589	15.3004	15.0306	13.8019	15.2792	15.38
RSM01679p	17.4824	17.2731	17.3753	17.4822	16.4435	17.0111	16.7309	17.7343	17.8651	17.4896	17.4189	17.1878	16.998	17.3774	17.3148	17.5303	17.2179	17.1725	16.8898	16.8288	18.2372	17.0901	16.946	17.5902	17.596	17.5842	17.4528	17.6538	17.7635	17.0971	17.1749	18.0864	17.8644	17.1042	17.155	16.7615	17.6142	17.3463	17.5623	18.6155	17.1291	17.5561	17.114	17.773	18.327	17.179	17.941	17.8818	17.6606
RSM01680p	17.7337	17.3925	17.5186	17.6371	16.8134	17.1382	17.2113	18.4401	18.0404	17.247	17.2955	17.4761	17.3487	18.2077	17.9217	18.5766	18.0067	18.0422	18.0869	18.1491	18.4043	16.547	17.4159	17.4087	18.6074	17.9048	17.2631	18.3077	18.4842	17.7043	17.0504	16.9082	17.665	17.7687	18.8391	17.6493	17.0118	18.5308	16.8165	19.1591	17.111	18.2084	18.1988	17.0683	18.1592	18.7355	16.9228	19.2839	17.9566
RSM01681p	15.5571	16.1417	16.3316	15.898	15.3318	17.3774	16.0351	16.6233	16.0809	17.1788	16.16	16.7972	16.2613	15.3605	14.408	14.5426	14.5179	14.4853	14.8787	14.7668	15.3253	14.4505	15.9746	15.8748	15.7405	15.6826	15.453	15.881	16.1982	14.7562	15.361	15.4968	15.4699	15.187	15.3718	15.3752	16.0032	14.8859	15.3568	16.2646	14.6289	15.3947	15.2676	16.0203	15.8621	14.2731	14.894	15.1822	14.7295
RSM01682p	16.9906	16.9471	16.8926	17.2954	16.746	17.2916	16.9627	17.0426	17.9379	17.5731	17.1067	16.7889	17.4725	17.4629	16.3579	16.2078	16.7715	16.0731	17.7158	17.4207	17.0017	16.2721	17.4992	17.0291	17.5108	17.2869	16.8466	18.6252	16.5864	17.3527	16.94	17.1113	17.1564	17.0206	17.4207	16.788	17.3875	17.6573	17.2808	18.2554	16.8839	17.6938	16.3746	17.9399	17.7042	16.7351	17.0325	17.1463	17.5756
RSM01683p	18.8525	18.8655	15.8836	19.933	15.5722	16.3667	18.451	16.6765	18.4255	18.0161	15.2905	16.4626	18.8609	15.1521	18.06	18.7989	18.5575	19.0502	16.5132	16.3237	18.3561	16.0456	17.0171	15.8571	19.9145	16.758	19.32	18.7233	18.2505	18.7379	16.195	14.9918	16.6871	16.2332	19.2445	19.4296	17.3521	17.9396	16.8306	20.3059	15.4678	18.0637	16.377	16.8336	17.0186	17.7622	16.6205	18.5369	17.9591
RSM01684p	17.3311	18.4808	18.5582	18.348	17.6353	19.1187	16.4309	18.1917	17.5256	18.2169	17.4033	18.4808	16.2007	15.7472	14.8146	16.3007	14.9076	16.0803	16.8603	14.245	16.0961	15.0634	17.008	14.7457	17.6609	15.2996	16.2559	14.533	17.7398	15.3556	15.5783	13.9064	15.6432	15.8153	17.1284	17.0272	16.8899	16.1929	16.1628	17.5228	13.5894	14.0853	13.8209	14.6483	14.7626	16.2878	15.0559	16.5414	15.4278
RSM01686p	14.3433	14.09	13.5524	13.9047	14.5248	11.9602	14.9437	13.2435	15.6746	14.5458	15.5019	13.371	13.936	17.14	17.3446	16.6838	17.3014	15.9131	16.3145	16.9623	16.4881	15.2801	16.6749	15.0837	17.0851	16.9703	15.304	16.3833	18.3289	16.5887	15.5122	14.4158	16.2921	17.6927	16.4514	17.0984	16.5475	16.4737	16.8401	17.4769	15.651	16.5631	16.4263	16.1663	15.7264	17.3914	16.0407	16.206	15.923
RSM01687p	14.8861	14.2769	14.1251	14.887	15.4361	13.0821	15.3604	14.1847	16.6291	14.7924	16.2665	14.4347	15.0688	16.9121	16.672	16.3769	17.2257	16.2585	16.9763	16.2943	16.5815	15.4528	16.3636	14.8884	15.4913	16.8297	14.4953	16.4837	17.0701	16.4093	15.447	14.0076	16.1441	17.5752	14.7356	15.2728	16.1683	14.9774	16.5955	16.5946	15.8638	15.6659	15.6889	15.8431	16.0564	15.7564	16.0699	16.0816	15.5071
RSM01704p	14.8962	15.0437	14.9539	15.0735	14.7719	14.4524	14.2287	14.3642	14.4688	14.4499	14.42	13.9851	14.108	13.9589	14.1158	13.8692	13.8223	14.4365	13.8679	14.3808	14.4029	15.3183	14.2329	14.2555	13.6445	15.576	14.4902	14.085	14.3014	14.0236	14.2308	13.9935	14.6758	14.208	14.1336	14.2435	15.2814	13.9997	15.0276	15.1166	14.2152	13.7924	14.6473	14.9885	14.1409	14.0694	14.9083	14.41	14.8422
RSM01705p	19.1643	20.1505	19.9869	20.3632	20.2915	20.2963	20.0121	20.8604	21.0727	20.1472	21.0073	21.3141	21.0463	20.1888	23.7853	23.5853	23.8979	21.1666	24.9028	20.5387	20.014	19.6528	19.1132	19.8434	20.726	19.4851	20.3217	18.7646	20.6099	18.8426	20.1401	18.6131	20.1521	19.9654	20.4704	20.7867	20.0228	28.2688	20.7119	30.3036	19.2801	21.069	17.4814	18.9323	20.379	21.1959	19.0904	20.4418	19.3802
RSM01707p	17.9146	15.3402	15.6363	18.2468	15.8115	16.1928	15.1286	17.5796	16.5936	15.2418	15.9886	15.4496	15.0934	18.6009	19.5326	19.1225	18.9094	17.882	14.8663	15.4926	16.6285	16.2113	18.2714	14.5865	18.9334	15.4977	16.2776	16.823	18.841	16.8807	14.9334	14.6944	15.4107	15.8305	17.6897	17.5478	15.6862	19.7542	15.0921	16.9627	15.2512	17.1211	18.0176	15.0303	14.2314	18.1267	14.0677	17.2986	18.1638
RSM01711p	17.4042	16.1418	16.5495	17.6781	17.0863	19.554	16.0654	16.8287	16.0261	16.7922	15.9569	19.0561	19.5017	16.6265	13.3321	16.2357	15.108	17.0793	17.9796	9.23094	15.1011	14.4292	12.5768	12.3832	16.456	13.8999	14.5823	14.599	11.9837	14.2505	13.0477	13.8882	12.3182	10.9092	14.0414	10.4727	12.553	13.6923	13.366	18.7072	16.1097	12.2433	10.9349	11.9335	15.1634	13.7721	15.9768	12.7842	9.49703
RSM01712p	16.8616	17.0999	15.9287	17.0927	16.9164	15.5957	18.0554	16.1763	17.4742	16.2029	15.7809	15.652	17.6925	15.0947	16.2149	16.236	16.5809	16.2594	15.676	16.7308	16.4784	14.5916	16.397	15.8879	16.2678	15.306	15.9458	17.0997	16.5706	16.1263	15.3987	14.9684	16.0541	14.7894	15.8788	15.8205	15.8005	15.4599	15.8861	17.4349	14.4383	16.5956	16.0908	15.8657	16.0034	15.5465	15.4923	16.783	16.0351
RSM01713p	17.1042	17.0381	18.0018	17.466	17.8633	18.7358	17.7434	18.4062	18.416	18.4626	17.9127	18.4592	18.0058	16.1713	15.8271	15.8128	16.4451	16.2383	17.7353	15.8974	16.7644	17.0927	16.2662	19.0201	14.2066	16.0674	16.1022	17.2439	14.6348	16.727	17.2874	19.1403	17.2874	16.1761	15.1642	14.1556	17.2896	14.6431	17.8167	13.2098	17.238	14.9688	15.6239	17.0169	17.124	14.657	19.4309	16.6708	16.3613
RSM01714p	14.9066	15.012	14.2372	15.2759	14.0077	14.4351	15.2269	14.4154	15.1089	14.309	14.0692	14.3465	14.7218	14.9666	16.2761	16.5616	15.2028	14.619	13.8822	13.5713	15.0492	14.8786	15.3787	13.6482	15.5699	14.4417	14.898	13.8496	13.8305	13.6784	15.1911	14.3419	14.4517	13.9685	14.4533	12.5503	14.0557	13.2346	13.8196	14.3636	15.3356	13.979	13.5566	14.4045	15.068	15.2555	14.556	15.4311	13.9172
RSM01715p	17.9378	18.1902	15.995	18.0928	17.4807	16.5649	18.2835	16.3847	18.2524	17.3445	15.6193	15.6709	18.2049	14.4666	16.8912	17.6152	17.488	17.0232	16.5571	16.3321	17.1625	16.0726	16.4895	16.9541	17.4441	16.1274	17.8643	17.7504	17.5859	17.1913	16.4323	16.2331	16.9914	16.126	17.3919	17.5697	17.0985	16.9517	17.056	18.6844	14.9946	17.4753	16.3	16.9254	16.7693	16.3232	16.6852	17.2309	16.9886
RSM01716p	15.5959	15.5554	15.9951	15.3345	16.4697	17.3776	16.2692	16.7035	15.9112	16.3406	15.4205	15.5868	15.4105	14.2567	14.8805	15.1124	15.1978	15.0623	15.1668	15.6925	15.4785	15.3	14.8922	15.4477	15.1176	14.8075	14.402	16.9577	14.7637	14.7292	15.8461	14.8471	15.3219	13.5941	14.145	14.0401	14.3458	13.699	15.4066	15.944	15.2471	15.1073	14.1803	14.844	14.3002	14.1396	15.291	15.2852	14.0819
RSM01717p	13.3298	14.437	14.6713	14.5249	14.0498	16.3189	15.5468	15.3008	14.9336	16.284	14.243	15.9476	13.8983	15.4948	13.2505	17.431	15.2754	14.0636	15.3172	14.1776	15.2153	14.6085	14.1163	14.8893	14.3383	14.3886	14.7189	14.6033	14.2292	14.8701	14.8041	14.9858	14.6988	15.3954	14.0034	14.1622	14.6427	13.3215	14.443	14.9425	14.3707	13.3112	13.5298	14.5963	14.626	14.0339	14.6674	14.5583	14.1115
RSM01718p	15.1078	15.2224	15.1511	15.4572	13.914	16.1528	14.7621	16.4347	15.077	15.9548	15.2024	15.6047	14.7594	15.5562	15.2323	14.9979	14.7459	14.8271	13.6844	13.0584	13.9889	13.368	15.7437	13.9175	16.4904	13.8362	17.3335	15.4501	16.1076	12.8453	13.4591	13.0642	13.9527	13.9934	15.8997	15.6633	14.1116	14.3126	13.454	16.0616	12.816	15.6054	14.1558	16.5371	13.6014	15.1499	13.2666	15.2096	14.29
RSM01719p	13.3115	14.7627	13.1711	12.2149	12.1114	13.9801	14.8256	13.4876	11.9256	15.349	12.6189	13.1028	12.7229	14.4463	13.6337	11.7514	14.3332	12.7657	12.3685	11.1229	12.4517	11.244	13.3273	11.6251	14.1831	11.7477	11.2101	12.5805	15.0501	11.6318	11.0729	10.849	11.5484	12.1126	12.8544	11.9574	10.7419	13.7065	11.0554	12.4633	10.8222	13.1091	12.8539	13.157	11.4892	12.4981	10.8754	12.4634	11.9186
RSM01724p	15.3983	17.2769	16.479	16.5218	15.8396	16.6188	15.941	15.3028	15.5716	15.0975	16.2515	16.0331	14.8636	14.7492	16.7679	17.1293	17.1984	15.5513	15.1108	14.727	16.3101	16.2782	13.2638	15.7611	17.1908	14.5726	14.6584	13.4988	17.4185	12.2314	15.3875	15.6739	15.4311	15.7039	19.2092	19.0742	14.4092	15.7457	14.7084	16.4159	15.0329	15.8004	15.1203	14.1883	14.9386	16.2316	14.9816	16.7713	14.9014
RSM01727p	22.6562	22.1541	21.8364	22.5377	22.8953	21.047	23.1419	22.2934	23.9327	23.2365	24.4656	22.1132	22.5214	25.7149	25.5426	25.1114	25.836	24.691	25.2567	24.815	25.0772	24.389	25.051	23.6925	24.5405	25.3647	23.4189	24.9209	25.8446	25.1344	24.2414	23.273	25.0597	26.1757	24.0812	24.6659	25.3856	23.8074	25.1097	25.5222	24.3784	24.5855	23.9789	24.2894	24.7208	24.654	24.7108	24.6162	24.3181
RSM01728p	13.9391	13.6027	13.0482	13.9791	14.1267	12.4581	15.0975	14.2629	15.4598	14.6902	15.7166	13.3185	14.1481	17.311	17.5514	16.7312	17.9147	16.2466	16.9694	16.4571	16.7275	15.5668	16.7522	14.6912	16.4856	16.5156	14.5433	16.6228	18.0088	16.3839	14.7137	14.1396	16.1448	18.0179	15.4534	16.3779	16.4415	15.9423	15.8973	17.5501	15.5927	16.6156	15.2413	15.4715	15.4063	16.5641	16.0741	15.6421	15.5044
RSM01732p	11.4172	11.1659	10.9116	11.5886	10.879	10.8437	12.0596	11.5763	11.5123	11.3842	12.4235	11.5748	11.3762	17.6956	11.6084	17.4785	16.1152	18.489	10.5989	12.4016	9.9107	18.092	20.1389	11.8982	16.4911	17.1576	9.70058	11.5637	16.2591	9.9021	10.8712	12.1767	15.8599	19.1261	17.2805	9.8707	15.9255	18.4549	18.5874	21.1816	13.7247	12.995	12.1698	19.7079	9.84919	18.4068	17.0001	13.4727	12.8399
RSM01734p	17.2764	17.3958	17.1721	17.3845	17.1474	17.195	17.1094	17.0535	16.8977	17.1793	16.7666	16.887	16.4624	16.8893	17.2782	17.2422	17.0663	17.0819	16.7708	15.9991	16.1209	16.1235	16.437	16.7982	16.1286	16.4363	16.0949	16.0852	16.5743	16.1939	15.9861	16.0607	16.1072	16.6976	16.1901	16.1456	16.864	16.7744	16.5862	17.0594	15.9239	15.6446	16.79	16.4985	16.403	16.5636	16.8391	16.5832	16.7045
RSM01741p	18.4711	18.5525	18.5291	18.4959	18.5721	18.1227	17.7994	18.0847	18.392	18.2223	18.0585	18.0475	17.9319	17.9235	18.1108	17.8465	17.5743	18.0046	17.3807	18.3163	18.2456	18.8325	18.118	18.049	17.5066	19.1773	18.4638	18.2065	18.3636	17.7618	18.1923	17.9449	18.9326	17.9795	17.3723	17.43	18.6975	18.363	18.8975	19.1453	18.124	16.8695	18.8054	18.9358	18.0375	17.7068	18.6705	18.7507	18.1224
RSM01745p	16.8586	17.3312	17.6206	17.3571	17.4316	17.2961	17.5449	17.8309	18.2228	18.0745	17.6129	18.3045	18.2729	17.4977	18.7609	18.7216	18.7685	18.3518	20.8843	17.6236	17.5771	17.3445	17.2014	20.133	17.9999	16.1429	17.0481	16.4583	17.087	20.2159	17.318	18.8657	17.1489	19.2557	20.4069	21.0704	23.8714	14.5582	17.8606	22.5928	14.9384	17.9297	14.3223	20.1719	18.3664	16.8485	11.8227	17.1728	16.9111
RSM01751p	17.8829	14.8213	13.0468	14.2454	12.073	12.8273	15.0704	14.9202	15.2843	12.6383	14.8759	12.7365	14.8761	12.9387	13.3591	12.2638	12.4904	14.6063	13.0332	12.2174	14.1352	12.0281	11.9218	11.6099	13.889	11.2756	13.7653	12.7849	13.7632	11.7352	11.6842	11.4498	11.7392	11.5245	14.1862	13.5344	12.1554	13.2165	14.4251	14.0163	10.5615	13.4555	11.7978	11.5743	13.5619	13.6333	13.0443	14.0898	13.2943
RSM01755p	17.4032	17.5432	19.5417	18.3197	19.6953	20.0094	17.7549	19.6738	18.9857	19.4641	19.2085	19.4675	18.1014	17.1509	14.766	17.6752	16.3749	16.515	18.5234	15.8815	20.0888	19.388	17.6638	19.4175	14.4799	18.0649	17.9226	17.7328	14.721	17.1951	20.6207	19.2384	19.0549	18.6946	14.9913	14.309	19.3105	13.9683	17.7621	16.5356	20.36	15.4547	15.0299	17.7448	19.9454	14.4616	18.0089	18.4569	17.0728
RSM01757p	13.6503	13.5209	13.4242	14.1134	12.8268	13.9982	14.4491	13.4912	14.1947	14.0179	13.4442	13.2931	12.5208	13.1299	14.7521	14.5152	14.7154	14.5266	14.1728	14.5304	14.5379	13.9831	14.8438	14.152	14.8413	14.2099	14.6035	14.6452	14.2764	14.4298	13.9321	13.5274	14.1238	14.7839	14.2351	14.671	13.855	14.8562	14.1791	14.8872	14.6106	15.2663	13.8867	14.2996	14.2389	14.5987	14.2378	14.9275	13.7838
RSM01758p	14.9621	14.9326	16.7841	15.7703	16.3439	17.4379	15.8545	17.5578	16.0946	17.0303	15.3674	16.4301	14.9966	14.78	14.2034	14.6347	14.2142	14.4916	15.4197	13.2376	13.1773	13.1794	13.5552	14.3562	13.5851	12.5745	12.1524	13.9647	14.0731	14.0574	12.7702	13.4864	12.5487	12.9728	13.3792	13.9985	13.9796	14.6912	13.8302	13.6289	13.1849	13.0802	14.5124	14.0792	13.3586	13.7303	14.1407	12.9068	14.6422
RSM01759p	13.7126	13.4293	13.8379	14.1063	13.6407	14.8284	14.8902	14.2293	13.945	14.6855	14.0489	13.8956	13.23	13.9764	14.6445	15.1411	14.5261	14.3339	14.1222	13.6879	11.2316	10.7798	18.3389	11.3943	17.9015	10.6126	17.5047	14.6656	19.4183	11.2035	12.8448	11.4449	10.797	18.1865	15.1137	11.2132	11.2533	17.6497	11.1037	15.622	14.3783	15.4749	14.2406	11.3959	13.4803	15.3239	11.5776	14.1721	12.247
RSM01760p	15.9444	15.6441	16.5843	16.7617	16.316	16.2517	15.0164	16.6412	18.302	17.034	18.0406	18.7586	14.9441	15.8092	15.1518	17.1927	16.9204	16.016	16.1443	14.545	16.9925	15.9462	13.549	14.8397	15.9059	15.4372	11.6345	14.4857	14.0909	15.1418	15.3477	13.6512	13.6247	14.8589	16.8867	16.1021	15.4505	14.1668	14.4692	15.5437	12.0054	14.2011	13.7811	15.161	13.344	16.6679	15.1417	14.8644	15.0439
RSM01763p	18.1851	18.0276	17.9844	18.0453	17.7986	17.7183	17.8184	17.7471	17.731	17.9789	17.1775	17.2368	17.2266	18.2531	18.0619	17.8566	17.8238	17.8383	17.5461	17.6629	17.8205	18.1855	17.4854	17.6706	16.8656	18.4089	17.7852	17.4365	17.3678	17.9901	17.0473	17.2847	17.8495	17.5474	17.4517	17.676	18.8558	17.6133	18.3715	18.4709	17.2711	17.3585	18.1909	18.5006	17.6598	17.8913	18.624	17.7505	18.8074
RSM01764p	14.8418	14.8869	15.0121	14.8139	14.7331	14.728	15.1343	15.5386	14.9707	14.6569	14.7046	14.3531	14.7984	14.3468	15.071	14.472	15.1977	15.3215	14.0957	14.6394	14.539	14.5146	14.1536	14.3637	14.7951	14.1994	14.3186	15.045	14.6214	14.9693	13.8374	13.8078	14.5267	14.3568	14.8127	14.6929	13.8095	14.3399	13.8662	14.9717	13.949	14.9265	14.0795	14.382	13.5969	15.0378	14.3766	14.3966	14.8687
RSM01766p	16.1008	16.0435	15.6443	15.9585	15.7426	16.2705	16.339	16.0183	15.6365	15.8988	15.5137	15.4186	15.1951	15.3198	15.7743	15.4567	15.4502	16.2887	16.0527	14.6435	14.4453	15.1252	15.2736	15.868	15.7463	15.3438	14.9871	15.3983	14.8715	15.6951	14.8236	14.7385	15.0794	15.2676	15.9945	16.0361	16.3217	15.9715	15.5484	15.1559	14.9961	15.3158	16.3327	15.4368	15.1877	15.8319	15.7123	14.8411	16.4639
RSM01774p	18.7868	18.9282	18.9077	19.4256	18.9973	18.8175	18.5377	18.845	18.861	18.8036	18.7712	18.6498	18.7637	18.4281	18.7089	18.7292	18.2603	18.7235	18.5018	19.1477	19.2718	18.9007	18.439	18.7296	18.9508	18.882	19.3214	19.3706	19.5462	18.4084	18.8469	18.0317	19.5787	18.2527	18.4832	18.7086	19.3274	18.3366	19.0751	19.7961	18.6348	18.241	19.0568	19.3658	17.7528	18.2191	19.0472	18.9952	19.257
RSM01786p	14.4132	15.1748	14.128	15.0397	15.6986	13.7499	14.4731	14.5926	14.5244	14.4146	13.8766	14.7227	13.5176	10.9902	12.7157	13.208	13.4373	12.7041	15.6914	13.9152	15.805	14.4201	14.1341	15.7214	12.7138	14.7985	15.5461	14.2065	11.8479	15.0496	14.853	15.3541	14.7732	13.6036	12.7682	13.0543	15.3669	13.0601	15.4397	14.5185	15.3331	13.2153	14.3529	15.1418	15.1666	12.7018	16.0543	14.2716	13.6318
RSM01787p	18.9273	19.2284	17.1035	18.6879	17.4696	17.5948	18.0096	18.2203	18.287	17.2292	18.5971	17.3597	18.484	14.398	15.3588	16.1633	15.8095	17.0342	18.9834	17.2636	16.6775	19.5587	16.3164	18.5075	14.9244	18.591	17.7429	17.8221	15.4319	17.9921	19.0706	16.9035	17.8192	18.1267	15.0036	15.8596	17.7649	16.0206	17.1218	15.8643	18.3454	16.4342	16.0031	16.6568	17.9155	14.0986	17.3368	18.3243	16.5559
RSM01788p	19.6	19.4083	20.2352	19.5307	19.5092	20.5921	19.2345	20.6429	19.0515	19.8638	20.0606	20.4239	19.3912	15.892	16.2863	17.4181	16.6899	17.9573	19.6576	16.2889	18.4822	19.9574	15.8386	18.0947	12.8219	19.3318	16.1429	17.0445	12.7774	15.6882	19.0849	18.15	18.9161	17.1604	11.9778	15.3241	15.7288	12.7763	16.7701	15.3868	17.8355	14.0953	13.577	16.757	18.8396	11.2078	17.6604	18.6266	14.342
RSM01790p	16.5714	15.4957	15.9168	15.0601	16.2853	16.5355	15.0377	17.2219	16.768	17.5116	16.1856	17.3064	17.2236	15.4581	17.5322	17.2042	16.951	16.5901	18.0861	14.3888	14.5039	14.9062	14.2329	16.6588	15.8344	15.1089	14.2785	15.1125	14.8119	14.9027	12.8969	14.1773	14.9634	14.2434	14.9026	15.1616	15.3889	16.0582	15.7033	14.452	14.6204	14.1326	14.8917	14.5814	14.2335	14.7959	15.6989	15.0313	14.1853
RSM01791p	18.244	18.3245	19.0258	18.5676	19.1208	19.6035	18.4112	19.1404	18.809	19.2118	18.5882	19.0354	18.1504	18.1473	18.3808	19.0902	18.7041	18.7217	19.1311	17.3389	18.263	17.7805	18.0145	18.7786	18.1172	17.5854	17.3447	18.1276	18.1419	18.3242	18.3381	17.6949	17.5778	18.022	17.6475	18.0706	18.03	18.3172	17.9396	18.1639	18.5131	17.5736	18.3682	17.8531	17.5487	17.9513	18.2085	17.8882	18.2026
RSM01794p	14.5716	15.1493	14.4052	15.0843	15.9389	15.791	14.7279	15.8676	15.6668	15.3246	15.9145	16.6819	15.0347	16.2203	16.1728	16.0595	15.5123	15.5843	16.6126	14.1154	14.5496	14.2922	16.622	16.0789	14.6582	14.42	15.1478	14.1999	14.8733	14.084	14.74	13.8567	14.6787	16.2367	14.7882	14.4387	14.8885	16.125	15.1165	14.8636	15.5211	13.0139	14.7749	14.9329	16.7185	14.5224	15.2571	14.6407	14.8365
RSM01795p	14.5716	15.1493	14.4052	15.0843	15.9389	15.791	14.7279	15.8676	15.6668	15.3246	15.9145	16.6819	15.0347	16.2203	16.1728	16.0595	15.5123	15.5843	16.6126	13.9671	14.5496	14.2922	17.1272	18.5885	16.243	14.42	15.1478	16.2355	15.5717	12.8088	14.74	14.9379	14.6787	16.3505	13.854	14.5401	15.586	17.4258	16.634	16.2951	15.5211	13.6728	17.6508	16.5487	16.6741	15.023	15.8847	14.6407	15.5994
RSM01801p	17.3323	17.2001	17.4592	18.1192	16.6042	17.7754	18.1039	17.082	17.6364	17.6242	16.9733	16.6168	16.0525	15.6948	17.3356	18.0925	17.0292	17.5762	16.8955	15.3581	16.32	15.2798	15.5393	16.0105	17.3215	14.9982	15.8819	16.3925	17.3196	16.8937	14.354	14.4121	14.7499	16.5729	16.7433	17.6377	17.1544	17.8533	15.7401	17.3052	15.5283	16.3495	17.2046	16.5368	15.2946	17.4409	16.0265	15.9302	16.7677
RSM01806p	18.241	17.9223	18.4152	18.9952	17.9696	18.3309	19.2444	18.5524	18.5513	18.9122	18.2591	18.1151	17.5588	17.6881	18.9219	20.1305	18.8457	18.5219	18.4502	16.691	17.2045	17.0245	17.5175	18.0312	18.5766	16.9105	17.5136	18.1653	17.6821	17.6608	16.0792	17.0059	16.4777	17.1668	17.7552	19.0021	17.5769	17.4792	17.1304	19.1232	17.3408	17.4125	17.5382	17.6886	17.2576	17.9949	17.7768	17.2115	16.7765
RSM01807p	17.4374	17.0896	17.3967	17.6948	16.3627	17.7089	18.0444	17.3688	16.961	17.4996	17.3981	16.6467	16.4329	16.8635	18.4026	18.96	18.4937	17.93	16.7808	15.8341	16.1234	15.2999	16.195	16.046	17.8184	15.7099	15.4642	16.411	17.8648	16.3716	14.8588	15.9295	14.8682	16.1335	17.7837	17.8449	16.4566	17.8529	15.5708	17.5126	15.2536	16.1516	16.6547	15.5038	15.8645	17.9976	15.8332	16.4086	16.7836
RSM01812p	11.6714	11.8236	10.4181	11.6108	11.6579	9.6663	11.3022	10.0412	10.6033	9.88068	10.9974	10.6172	11.0374	11.6183	13.2083	12.6654	12.6221	12.4281	11.5809	12.0775	10.0616	10.2567	13.1002	10.9359	12.4161	10.4418	11.1083	11.4567	11.8052	12.6774	9.93099	11.1397	10.4174	12.4307	13.5732	14.1712	11.9672	13.4196	10.8112	13.181	10.5396	12.9275	12.7528	10.6127	11.2952	13.8909	10.5221	11.9302	13.0143
RSM01815p	13.8178	13.2465	12.8177	13.7331	13.1159	13.0779	13.6411	13.2189	12.9888	13.5687	13.5009	13.3839	13.2246	12.8825	14.1735	13.7438	13.3624	14.0137	13.7828	12.1524	11.3033	10.6613	12.0745	11.9407	12.7164	11.0424	10.8805	12.3652	12.5478	14.2612	10.1853	11.8069	10.7393	12.3312	14.48	14.5778	13.5932	13.6789	12.1549	13.0217	11.0021	12.6578	13.3971	12.3816	11.6558	13.9125	11.8971	11.231	13.5637
RSM01816p	15.0068	15.1244	15.0956	15.7392	14.7038	15.8691	16.0538	15.5821	15.2747	15.8425	15.0474	14.8795	14.3791	15.0701	16.1579	16.9192	15.9534	15.7795	15.3031	13.7105	13.8748	14.537	12.4505	14.0331	15.2946	14.8382	14.7477	14.2976	15.2215	14.6794	14.2661	14.7701	13.7805	13.674	15.2617	16.0016	14.4089	15.3764	13.4363	15.5681	14.779	13.7596	14.2512	13.7742	13.6385	15.4443	13.6521	14.8294	14.2825
RSM01818p	16.3422	16.458	16.4723	16.5623	16.5156	16.0344	15.8581	16.3546	16.2309	16.358	16.4683	16.0334	16.2717	15.9511	16.2175	16.2644	15.4997	16.4196	15.8829	15.4085	16.4061	16.4794	15.9403	15.5859	18.1851	16.7097	16.0964	15.5083	18.335	15.6631	15.8278	15.4908	16.4932	16.2142	14.3626	15.622	16.7974	15.5366	16.1318	17.7416	15.7635	16.105	16.2764	16.7349	16.0634	13.8081	16.3122	16.367	16.632
RSM01819p	19.9087	19.9239	20.319	20.8996	20.1214	19.7615	18.8892	20.1243	19.976	19.9499	20.1052	19.8886	19.3932	19.558	21.1402	20.3468	19.0958	19.8985	19.3746	19.769	19.6549	20.0253	18.7881	19.4343	19.0427	20.0746	19.2281	19.509	19.5346	18.7939	19.36	19.4401	20.1728	19.3902	18.8283	18.8746	19.9098	18.3938	20.1507	20.1275	19.2437	18.2165	19.5403	20.2348	19.1849	18.6095	19.7452	19.7019	19.7005
RSM01821p	14.4622	13.8776	12.7035	12.4143	12.7521	13.8313	11.9746	12.7333	12.6447	12.5883	13.4681	12.9502	13.9128	11.8504	14.0269	14.015	13.2093	14.3128	16.1525	12.793	15.0814	13.8342	12.8278	12.8986	15.5697	12.7353	14.1327	16.1846	15.826	13.0017	12.9885	12.8743	14.6928	12.6844	13.3257	13.6049	13.0035	13.2971	11.282	11.7236	13.5244	12.8052	15.8222	12.7597	13.8322	13.2323	13.7733	14.1846	13.1158
RSM01822p	19.2988	18.8002	19.432	19.0177	18.684	19.5956	18.5013	19.2314	19.1212	18.7695	19.3707	19.2563	18.5576	18.2587	16.6808	19.0396	17.1025	17.5496	19.4473	18.806	17.1331	17.43	16.3455	15.8801	14.6493	18.0917	17.5021	16.102	15.2574	16.5782	17.7451	17.345	16.6489	17.7891	18.2188	15.0218	18.1872	16.8078	18.3725	19.7203	16.9484	15.0305	16.349	18.3198	17.963	19.8696	16.3186	17.1854	17.1591
RSM01826p	12.5037	12.3865	11.3266	12.6742	11.5968	11.49	12.8981	12.8764	12.9094	12.102	12.3328	12.478	12.5592	11.4491	11.9644	11.8205	11.0254	10.7065	11.7796	14.0706	15.5631	13.6087	15.3642	15.4133	13.4682	14.8869	12.9718	16.3218	15.2996	13.2597	13.7644	14.8225	14.9047	11.5128	11.9347	13.0843	15.4666	16.5182	13.5246	16.2484	13.1506	12.264	16.0581	15.4236	15.4183	14.929	14.9799	14.4397	14.5143
RSM01827p	12.3249	12.9388	12.0508	13.0695	12.1043	13.1059	12.4763	12.3623	13.1165	13.3398	12.2521	13.0051	12.78	13.5398	14.056	11.0528	11.2286	10.5364	14.3905	16.6627	17.3519	15.9835	17.1878	17.0903	17.8806	17.3059	18.9973	18.2026	17.6862	14.7707	18.5419	18.9842	17.5265	11.5062	15.592	17.0477	18.3935	17.451	16.4239	19.6282	17.13	16.2999	16.1628	16.8039	17.931	16.2436	16.6775	18.0149	16.5361
RSM01829p_RSM01831p	18.1973	18.2598	19.0087	18.5774	18.8409	19.2243	17.6723	19.2265	19.0021	18.7336	18.5723	19.3519	18.2763	18.3364	18.1727	18.7583	18.6133	17.7579	19.3564	17.4427	17.4023	17.6743	17.223	19.5634	17.849	17.9001	17.1568	17.3395	17.4579	17.7288	17.9173	16.7271	17.1185	16.6206	18.7471	18.4614	18.175	18.3703	18.6569	18.231	18.4241	17.2503	18.3783	18.156	17.4221	18.6885	19.4671	18.4932	18.3315
RSM01830p	17.0289	17.9843	17.027	18.1753	17.8137	18.1105	16.6231	17.5225	17.0127	17.4828	16.6422	17.6535	15.8825	18.4018	17.4429	17.5133	17.5547	17.0359	17.3467	17.2475	18.0632	17.8657	16.0162	18.0047	19.251	17.9074	17.201	17.7645	16.4609	17.6998	17.3798	15.1062	17.7912	16.3077	15.8993	18.9087	16.8475	17.4814	18.0212	17.7793	18.9985	16.8167	15.2744	16.9969	16.7687	17.932	16.8114	17.6388	16.6002
RSM01832p	19.2165	19.5119	20.4411	19.9341	20.5666	21.3852	19.5421	21.0014	20.3596	21.8101	20.0291	21.0419	19.4155	20.0734	20.305	19.6889	19.9282	19.3169	20.4376	19.0837	19.653	19.6725	19.2854	20.8773	19.5643	19.7027	19.3072	19.5333	19.3795	19.3157	19.5308	19.2239	19.7177	18.9343	19.4398	19.3042	19.6953	19.7875	20.2155	18.7776	20.1929	19.0696	19.725	19.9095	19.2067	19.8005	20.5011	19.7651	19.4215
RSM01833p	17.9106	18.5591	18.7706	18.4885	18.0955	18.9264	18.4938	18.3077	17.9929	18.8277	18.0188	18.3615	17.6814	16.897	18.5387	19.3414	18.2865	18.1706	17.8428	17.9014	17.943	17.5709	18.5811	18.483	18.4515	17.5554	17.5905	18.0631	17.4404	18.4481	17.5411	17.4648	17.7077	17.9396	17.9968	18.3323	18.3401	18.5128	18.1159	18.579	18.037	18.2927	18.609	18.1197	17.7384	18.2624	18.1839	18.0683	17.9572
RSM01846p	13.7783	13.9111	13.184	13.88	13.1874	14.0141	13.6	12.9062	12.7736	13.8638	12.9414	13.4488	11.9049	14.8691	15.5229	14.8707	15.9881	14.6331	14.3852	11.3062	13.3752	12.3592	11.7615	12.2196	15.1059	12.1781	13.1916	11.8505	12.968	12.4796	12.2502	10.9583	12.0856	12.9708	15.1758	14.4785	12.3803	13.8991	11.2934	12.8525	13.5802	14.0166	13.1147	11.4536	12.5119	14.343	12.2406	13.4682	11.3342
RSM01855p	10.9697	9.85271	10.3065	10.2843	9.99034	10.3402	10.8362	10.8755	10.0442	11.2621	9.78211	10.2642	10.5168	9.51611	9.40468	9.44215	9.42919	10.0234	10.8004	10.0585	10.5744	11.9161	9.18566	12.0865	8.94967	11.5897	10.3407	9.79487	8.24523	10.0053	10.8491	11.1507	11.7695	11.562	8.46628	7.397	12.3769	9.1891	11.1544	9.64749	10.4582	9.84657	9.44145	10.8975	10.5113	8.75844	11.1496	11.8082	10.9661
RSM01856p	18.4686	18.1345	19.9458	18.927	20.131	20.2986	18.5592	19.7238	19.5171	20.2602	19.3526	19.8617	19.0229	18.0787	16.7608	18.2016	16.7531	17.133	18.9874	16.9061	18.813	18.6582	16.8506	19.6373	16.1649	17.6858	17.587	17.8163	16.6567	17.1032	18.2589	18.3762	18.3856	17.625	16.0847	16.4209	18.1474	16.2898	18.8609	17.1733	17.9795	15.6042	15.5702	17.7825	18.0208	16.4281	19.5241	18.5707	16.846
RSM01858p	13.3907	13.6889	11.8081	17.0871	12.401	17.0947	13.0633	11.634	11.9577	19.1452	16.1148	14.6711	16.3782	16.067	15.3727	16.8633	16.1834	16.9052	14.7061	11.8045	9.52994	11.5876	15.2926	12.1823	16.0251	10.5037	14.5492	9.53497	14.6795	14.0681	13.514	11.3846	13.9368	12.1578	16.8031	16.7861	14.886	15.3749	15.1997	17.7209	13.4515	11.6909	12.0346	12.084	12.6502	15.5085	11.2883	13.0806	11.5626
RSM01863p	14.4	14.4107	13.8869	15.0447	14.1296	13.8195	13.7712	13.3479	13.6913	13.3683	12.9948	13.2514	13.0973	12.5707	13.5471	13.2638	13.3381	14.1397	14.2639	13.6307	13.2655	12.9436	12.8674	13.7699	12.8559	12.6125	12.9192	13.0193	12.7564	13.4751	12.7807	13.0139	13.2683	12.8719	13.9842	13.9602	13.4405	13.7172	14.217	14.8385	12.7231	13.2244	11.5456	13.731	11.6522	12.5853	13.9537	12.9839	13.7854
RSM01867p	14.8296	15.2069	15.932	16.1117	15.3811	15.6201	15.695	15.4592	14.9591	15.7607	16.1786	15.8487	17.0555	14.9825	17.4606	16.6116	17.0891	16.6101	16.8638	15.8564	14.6352	14.2306	13.6833	15.4983	14.561	13.8837	14.6457	14.9746	12.4201	14.8046	14.6612	14.6488	14.626	14.2249	14.7374	13.8737	14.1361	14.2166	14.8905	14.0026	12.3946	14.3221	12.4579	10.5443	15.3361	14.8356	14.573	14.8922	14.5392
RSM01868p	13.3291	13.5487	12.0032	12.9219	13.3282	13.0786	13.1207	13.0639	12.1801	13.2799	14.395	14.1455	14.4692	14.0979	15.3493	14.2578	15.1617	13.9791	13.7122	14.173	12.5594	12.9397	12.454	12.9043	13.2395	13.4536	13.5098	13.1344	12.9265	12.8478	13.3113	11.8821	12.8194	14.7664	12.7112	14.0006	13.586	12.1194	13.9249	14.2233	12.7717	13.5449	12.7484	13.5848	13.5546	13.4388	13.0914	12.8961	14.0542
RSM01869p	15.8107	15.9994	14.9621	15.6575	14.7132	15.5282	16.8638	17.3709	14.5521	15.5228	14.5491	14.9726	15.6925	15.8459	16.8643	16.2049	16.3313	17.7165	17.7477	16.8958	15.7457	15.6195	16.0267	14.6644	14.2477	15.7526	13.9441	15.6444	15.3741	15.9393	13.8231	14.6438	14.73	16.3254	15.1994	14.0559	14.205	15.3832	15.4603	17.204	15.3435	16.7182	12.801	15.252	13.8843	14.1315	15.7309	16.4847	16.1711
RSM01875p	16.8296	17.4085	16.0468	16.6447	16.7204	17.4554	16.6594	16.2915	16.3055	17.175	16.1109	17.0513	17.1568	14.5852	13.3293	14.03	12.2671	13.792	16.2779	14.1657	13.8883	13.1314	14.5313	13.6965	13.475	13.148	13.6569	15.2539	12.5358	13.152	14.62	14.7572	14.0327	12.9067	12.487	12.7972	13.1976	13.2247	13.8938	14.5588	12.0516	13.8111	11.9899	14.045	15.3868	12.1385	13.5057	13.7042	14.1571
RSM01876p	18.89	19.2022	19.5576	19.4993	18.7988	20.6852	19.4466	19.1222	18.4284	19.4952	19.4494	19.6872	19.2263	16.9487	15.1673	16.9815	14.6408	15.0696	18.2522	17.9886	19.1159	17.4554	17.6409	18.9793	17.5506	18.2274	17.7805	20.1967	17.1272	17.3608	19.1598	19.2766	18.1048	14.9608	15.3047	16.3629	17.8011	17.6364	17.983	18.764	18.3961	16.2051	17.8024	18.8758	19.8563	16.857	18.2435	18.8459	17.3319
RSM01877p	14.9878	14.1453	14.6591	15.1941	14.224	15.0005	14.936	14.8273	15.0243	14.5469	14.4826	14.3281	15.4544	13.3471	14.8473	14.482	13.3766	13.2574	14.1571	17.1992	17.9991	17.0999	17.8859	17.4522	17.608	17.3923	18.3362	17.7873	17.6526	16.653	18.6318	18.3207	17.9343	14.6836	15.8073	16.4326	17.5853	17.3173	17.1476	18.0657	19.1358	16.1142	17.9052	18.1369	18.5718	17.0694	17.0863	18.2767	17.4988
RSM01878p	14.997	15.3664	14.6638	14.4353	14.2495	14.5509	14.8069	14.5495	14.9116	14.6935	14.4696	14.0705	14.9693	15.51	16.5142	15.2095	14.8348	14.617	17.571	18.6184	19.4498	18.5158	19.0471	19.3802	19.7367	19.6281	20.05	20.2948	18.8761	16.7948	19.8298	20.3076	19.4894	13.8645	17.6346	18.0258	19.5981	19.3791	17.45	20.9969	19.2629	17.4125	18.6681	19.3779	19.3689	18.2253	18.528	20.1461	18.999
RSM01879p_RSM01874p	25.8134	25.9862	25.3562	26.0414	25.1929	25.8723	25.4499	26.1843	26.4377	25.7501	25.6097	25.2124	25.767	24.9427	23.9544	25.4845	24.6985	25.0043	25.5686	24.3122	25.4277	24.0529	24.4721	24.8509	24.2535	24.6756	25.0609	25.2183	23.8438	24.2749	24.6719	24.7116	24.7129	23.1932	24.2269	23.4905	24.7633	23.935	24.0603	25.6126	24.2484	23.936	23.6257	24.8934	25.0794	23.7551	24.4629	24.7572	24.3044
RSM01881p	15.1234	15.7469	16.3924	15.9858	15.3557	17.2087	15.8203	17.3852	15.5124	17.7021	16.3741	16.6467	16.2187	15.4995	14.6696	14.8953	14.4991	13.9953	14.155	15.6046	14.7626	14.0286	16.0603	14.7143	15.9767	15.328	15.8085	15.5349	15.3345	14.9097	14.5617	14.3768	15.2656	14.4042	16.4392	15.6845	15.7532	14.9756	14.616	17.0451	14.9596	16.0508	14.1962	15.4905	14.5601	14.8465	15.2629	16.1975	14.8581
RSM01883p	16.7514	16.5902	16.9693	16.605	17.0621	17.4024	16.9722	17.9155	17.527	18.4839	17.5391	18.1667	16.7598	19.8307	20.1697	19.8259	20.2685	18.2025	18.1359	18.462	17.4135	18.8891	19.5397	18.7481	18.9145	19.119	19.5134	18.4965	18.9869	17.0559	18.0145	16.3977	17.9653	16.8498	18.4214	18.8023	18.992	19.0811	18.5643	16.7395	20.2417	18.0217	19.7865	19.1558	16.9525	19.1466	17.5253	17.7199	19.1467
RSM01884p	18.4797	18.7124	19.4235	18.4729	19.333	19.8428	18.3813	19.5089	19.0165	19.6943	18.8363	19.5213	18.5009	17.9808	17.5505	17.2848	17.9944	18.2779	19.6562	17.1021	18.3408	17.3372	17.5401	17.833	17.0052	17.8952	17.5963	17.7799	16.9064	18.1047	17.6273	17.5355	17.8076	17.357	16.5704	17.2911	17.3992	16.9553	17.5331	17.0444	18.8127	17.7223	17.2206	17.145	17.6138	16.8367	17.8307	17.9546	17.3587
RSM01885p	15.3886	15.4727	16.2552	15.3732	16.5091	16.8041	15.0939	15.8747	15.6051	16.3839	15.7293	16.279	15.4592	15.3462	14.7682	14.7496	15.4898	15.0997	16.45	14.8524	16.2501	14.8477	14.6241	15.1522	15.2561	15.6403	15.4574	15.231	14.3455	15.332	15.7851	15.8473	15.3183	15.1295	14.1673	15.181	14.3906	14.3754	15.4897	15.2461	17.0825	15.0393	15.131	14.8922	15.9839	15.2967	15.5922	15.6427	14.3501
RSM01886p	21.4468	21.4508	20.7618	21.6087	20.4997	21.2784	20.6282	21.9351	22.2055	21.2987	21.1864	20.7055	21.1078	20.4933	19.489	21.0382	20.379	20.6188	21.0779	19.8923	21.1912	19.5475	20.0659	20.4784	19.8621	20.2576	20.6605	20.7843	19.5014	19.8535	20.1552	20.2733	20.2507	18.6036	18.7288	19.109	20.4034	19.5119	19.6247	21.1991	19.8018	19.5072	19.2385	20.515	20.6162	19.4172	20.0736	20.3785	19.9268
RSM01909p	12.9833	12.1324	11.2546	13.2597	11.25	11.376	11.1963	11.4309	11.3986	11.3194	11.2858	11.6497	11.4321	11.4318	12.7847	12.2435	11.932	11.2667	11.515	13.9667	12.0681	13.1056	14.3865	10.0972	15.2613	13.2384	12.3631	13.5811	14.5458	13.7291	12.8796	11.1809	13.716	12.4793	14.3057	14.4343	12.8387	14.0293	12.2047	12.9061	12.9948	13.8082	13.1722	13.4375	13.4099	14.2773	11.398	13.0755	13.2786
RSM01910p	15.77	14.9922	14.6237	16.3589	13.0559	14.7812	15.6167	16.0789	16.1574	14.9531	14.1694	15.309	15.2137	16.5368	17.0044	16.9506	15.5897	14.5102	12.9972	12.6296	12.6961	11.2322	14.2033	10.3982	15.7234	11.6709	12.6138	13.1172	14.7368	14.267	13.3951	11.7138	10.9435	11.5321	14.9306	13.1916	11.4975	14.7814	12.3402	16.5802	11.9752	13.4957	14.7807	11.5998	12.1994	15.3063	11.816	13.5676	11.9447
RSM01911p	17.479	17.3084	17.811	17.2409	17.3136	18.9181	17.7881	18.4061	17.3375	18.9054	17.7048	18.1818	18.1916	17.7593	18.2063	17.5846	16.6651	16.9498	16.9581	17.8726	16.9564	15.7945	18.0546	16.8737	17.6514	17.1055	17.1805	17.6218	17.0077	16.5373	16.2096	15.6017	16.7616	15.8924	17.7602	17.2759	17.7297	17.7738	15.9418	17.9753	15.7202	18.0948	17.2709	17.1982	15.6573	17.0103	15.3047	17.6104	16.5165
RSM01912p	16.7235	17.2035	14.9694	17.209	17.4235	16.3524	17.5006	15.3854	17.5564	16.6352	14.4481	15.778	17.7828	13.6655	15.5084	15.5138	14.9214	14.8619	15.9218	15.9063	15.9377	14.647	15.4313	16.2897	15.9288	14.8109	15.6105	16.8853	15.3505	15.152	15.0497	15.4114	15.5073	14.1895	15.1906	15.1943	15.3134	14.5268	15.8066	16.837	13.8128	15.8519	14.6833	15.5361	15.2089	14.045	15.6098	16.3663	14.8989
RSM01917p	18.8218	18.3371	20.0761	18.6683	18.6271	19.9802	19.1282	20.3042	19.2748	19.6724	19.7488	20.0317	19.7396	18.5149	18.1885	18.7968	18.0569	19.0383	19.4165	19.5906	20.5925	19.6136	19.7155	20.4231	20.236	20.1129	19.8756	21.5683	20.3682	19.3101	20.5351	20.8742	20.0289	16.6632	18.7039	18.8031	20.0402	20.1107	19.9818	21.1734	20.5439	18.2846	20.3455	20.5059	21.3111	19.8438	19.855	20.5034	19.9021
RSM01919p	24.5478	24.9876	25.3495	25.0695	24.8551	26.3882	25.0952	25.6337	25.0406	25.9264	25.0673	25.8334	25.6015	23.0858	21.932	22.6474	20.8044	21.9448	24.3659	22.6666	23.7892	22.3982	22.8727	23.2158	22.3262	22.9587	23.7368	23.4638	21.6721	21.963	23.3733	22.7819	22.8829	22.2073	21.7076	21.9129	23.1443	21.7146	22.8269	23.355	22.6455	22.2649	21.0247	23.3307	22.9456	20.9787	22.7657	23.0039	22.4005
RSM01921p	17.4812	17.8477	17.8368	18.9881	17.2945	17.3991	16.4814	17.7484	18.1639	17.6212	17.069	17.2398	16.6192	17.9697	17.2912	18.2363	18.1194	17.9149	17.793	18.9335	20.76	18.9046	20.1215	19.3735	19.6017	19.8581	19.168	21.0428	19.5759	18.1485	19.0278	19.672	19.0005	16.074	18.9341	18.232	18.9318	19.2287	18.6044	21.1996	18.8671	17.7022	18.8446	20.0805	19.9141	19.1418	19.2291	19.4198	18.5553
RSM01922p	18.0434	17.6685	17.8924	17.5164	17.4401	18.1925	17.8672	18.5772	18.5863	18.4734	17.9596	17.7812	17.9483	19.15	18.6917	18.8446	18.1603	17.4282	18.5546	17.2751	18.1007	16.5135	18.1022	17.1709	18.6879	17.4757	17.4347	17.1287	17.6171	16.372	17.2741	16.8576	16.9707	17.038	17.9346	16.6937	16.9558	18.101	16.8496	18.7101	16.6818	17.4874	16.791	17.3912	17.4996	17.568	17.2188	17.9673	17.0383
RSM01923p	18.8678	19.4969	18.9105	19.7758	18.7662	19.6326	18.5787	19.4928	18.8222	19.9775	17.7759	19.3484	19.2665	17.8029	16.2059	16.8863	15.7698	16.3545	18.1824	15.8749	16.9921	15.9173	15.7774	16.8484	15.1624	16.7539	17.3551	16.1149	14.6977	16.0687	17.5018	16.4422	17.2728	15.7571	15.2808	15.0575	16.2652	14.4981	15.4569	16.9035	16.4227	15.4416	14.5626	16.9747	16.6573	16.5453	15.3472	17.3317	17.4773
RSM01925p	19.1693	18.9474	19.4353	19.1917	19.4773	19.9212	20.6227	19.1581	19.8881	19.694	19.1905	19.6456	20.3324	16.0051	15.5585	16.9908	15.102	16.4679	17.7795	15.7904	16.4368	15.9046	17.9488	17.3308	18.2569	16.9263	17.0727	17.4167	17.325	16.3607	15.8276	17.6401	15.8067	17.2442	18.113	17.5723	17.2004	17.4437	16.1524	18.7173	15.6275	17.4361	17.6032	17.142	15.5123	17.2438	16.7895	18.1224	16.5596
RSM01928p	12.2581	12.1544	11.6947	11.7297	14.7117	15.5698	11.7844	14.2675	13.6441	16.4249	13.5593	14.2149	12.4459	11.9176	12.3704	11.99	11.8497	11.8939	12.8138	19.9768	19.5583	18.0135	18.4504	18.8483	20.824	15.4797	18.3168	19.0736	20.057	18.1265	17.831	18.4593	17.949	18.2705	18.1022	17.3329	19.3479	19.4346	18.3302	19.3643	17.7008	19.0044	18.3224	19.2441	18.2654	20.5286	18.7799	18.7986	19.058
RSM01952p	13.6874	13.6736	12.5212	14.8395	12.5821	14.105	13.4847	13.0602	12.7677	12.9347	12.9749	13.6553	15.3081	12.7265	12.9554	12.8642	12.7659	12.127	13.3469	10.1024	14.9918	14.936	14.3712	10.6634	10.4762	14.8354	15.5129	11.1963	10.0534	10.5149	13.4337	11.0171	14.8224	15.245	10.0895	10.6791	10.2152	9.67014	10.7997	10.859	15.4674	9.98811	9.989	10.3102	14.5116	11.4725	10.5014	14.8021	10.3162
RSM01954p	17.0231	16.9645	17.0076	16.7634	17.0763	16.9034	16.8559	17.4062	16.8744	17.2181	16.6056	16.7722	16.3263	16.388	17.3368	16.2752	17.4515	16.7416	17.0819	17.8482	16.9139	16.943	17.2805	17.7897	18.6253	16.9656	16.8527	17.5033	18.3456	16.8204	17.2119	17.0165	17.0881	16.91	18.0726	18.6388	17.0068	17.7484	17.5126	17.3744	17.0391	17.9979	17.3425	17.5169	17.0312	18.2694	17.656	17.1624	16.7783
RSM01955p	17.414	16.6785	16.3247	16.5889	16.1569	16.5199	17.5056	16.7649	16.8561	17.0442	16.8108	17.1865	17.0153	16.6563	17.3995	17.2431	16.9073	16.2196	15.6553	10.9178	10.3161	10.5565	10.7219	10.4631	11.7809	10.7973	10.8044	12.6009	12.8175	10.2688	10.4298	10.023	11.2087	10.6779	11.2905	11.2912	12.0576	13.4139	11.4877	11.8404	9.91817	11.5919	12.5619	11.8603	11.1234	10.9843	10.6214	11.5606	12.5803
RSM01958p	15.598	16.2131	14.0968	15.7429	15.5772	14.0128	16.8369	14.4366	16.4689	15.0196	13.8731	14.0114	16.5826	13.5186	15.5425	15.676	15.5439	15.4775	14.7466	16.3285	15.763	14.2163	15.7861	14.8265	15.5412	15.0753	15.4736	16.9022	15.7514	16.0007	14.8632	14.2405	15.6582	14.4255	15.1581	14.9404	15.207	14.8917	14.9516	16.8193	14.0322	16.3301	15.6035	15.3767	14.8577	13.8906	14.5969	15.8964	15.5896
RSM01960p	14.2085	12.7552	14.0775	12.6936	11.8872	12.9032	14.8162	12.5451	13.081	12.6491	12.0156	12.1099	15.1509	11.7651	11.77	12.7443	11.8789	11.803	12.3964	11.3825	10.4401	9.39086	10.8063	11.4318	13.2561	10.5262	9.65747	11.9222	12.4375	11.2389	11.3638	10.9384	9.96398	10.7716	12.0319	11.226	11.1506	11.9042	11.3666	14.059	9.48065	12.2226	11.4198	10.8074	10.4745	12.2972	11.7604	11.16	10.8764
RSM01961p_RSM01963p	13.9886	15.9048	15.8009	16.8431	14.6644	17.9877	16.9959	17.6674	17.3682	18.3233	16.8298	17.7334	14.554	14.4026	14.9553	13.9135	15.3951	12.981	13.0639	15.3387	16.6738	13.7737	13.9638	14.1425	16.193	13.4738	14.3189	16.4846	15.9396	16.0542	12.6736	12.2418	14.7044	13.5764	16.4748	14.8019	14.5312	15.1141	13.4953	16.7576	13.3826	16.0312	14.3738	14.1144	14.2092	16.0566	13.7394	15.7646	14.3246
RSM01962p	20.9556	21.5543	20.092	21.4645	21.3966	21.4949	21.9301	20.6087	21.418	21.269	19.7531	20.5928	22.154	19.2534	19.0826	19.5472	18.5445	18.9763	20.7271	19.5099	19.7835	18.938	18.9091	19.5149	20.0188	18.917	19.2671	20.7576	19.299	19.1325	19.6012	18.8687	19.5522	18.2216	19.4002	18.6154	18.9266	18.7837	19.1714	20.7437	18.5519	19.3665	18.163	19.7353	19.5883	18.8926	19.1466	19.6894	18.9361
RSM01964p	17.534	18.0049	18.0991	17.7762	17.2509	19.2974	18.2207	19.1494	18.3659	19.1379	18.3726	18.753	18.5974	17.9011	18.2872	19.0465	17.6387	17.1963	16.971	18.0409	17.7335	16.7198	18.809	17.9522	19.0275	18.0932	18.1678	18.4666	18.9272	17.1929	17.4369	16.8836	17.9574	16.968	18.5651	18.2226	18.0648	17.7128	17.2183	18.9355	16.7781	18.7071	18.0861	18.4474	17.5263	17.6469	16.8464	18.1228	17.5936
RSM01965p	14.3614	13.9908	13.2782	14.2283	14.1319	14.3232	13.9615	14.6628	13.7404	14.6999	14.0247	14.4919	13.8798	14.4536	14.554	14.1243	14.3481	13.7178	14.2596	13.4858	11.7515	11.966	13.442	13.6782	12.8395	12.7012	12.4292	12.552	12.9213	13.7965	12.462	13.3055	12.3799	13.6663	14.0632	14.235	14.0466	14.4704	13.3698	13.3	13.2598	13.741	13.6662	13.1198	13.3035	14.1349	12.9365	13.1025	13.6544
RSM01967p	17.842	15.6895	18.2666	16.8252	16.7717	18.8931	18.6638	17.4316	17.831	17.4675	17.9529	18.4135	17.0731	14.5819	13.6661	15.8179	14.0191	13.6384	16.3536	11.7253	12.2567	12.2116	14.3121	13.445	14.1528	13.1049	14.2627	13.9484	14.8296	11.9235	14.8075	15.5916	13.1637	16.4843	14.9024	14.639	14.4645	13.5292	12.4187	15.5242	14.9925	13.9693	14.1869	15.1471	15.4559	14.1805	11.354	13.4383	15.3047
RSM01968p	19.9251	20.07	21.1031	20.2127	19.032	21.6346	19.861	20.8711	20.1335	21.0938	20.9431	21.3744	20.1306	19.5314	19.1126	19.2231	18.1222	18.2223	18.5771	17.6536	18.7333	18.2781	19.0042	19.6789	19.9783	18.8197	19.8211	17.992	20.2078	17.4817	18.561	19.3862	19.0344	19.0036	19.4055	19.4529	19.5644	19.14	19.6473	20.1796	17.8734	18.7323	19.1251	19.9816	20.2852	18.6754	18.2372	19.534	18.9062
RSM01969p	17.2999	16.5516	17.4754	17.6363	15.644	18.2017	17.3774	17.2318	16.6191	17.4847	16.913	17.7817	16.9494	17.46	16.8145	16.7306	16.8229	15.9036	15.6697	14.4457	14.9772	14.932	17.0325	16.1654	16.8732	15.8253	16.9832	16.6688	17.5501	14.6439	17.528	18.312	15.8842	19.2048	17.6228	17.3594	17.1849	16.2496	15.1391	18.2446	17.7129	16.6897	16.9074	17.8675	18.1763	16.9009	14.0744	16.1587	18.0251
RSM01970p	23.6225	24.1681	24.5745	24.3923	23.6009	25.4924	23.7455	24.923	24.0797	25.0327	24.2326	25.0344	24.2367	22.7875	21.835	22.2937	20.9059	21.9324	23.1992	22.1319	22.6485	22.4677	22.7534	23.2428	22.5809	22.9419	23.8985	22.6186	22.5656	21.0872	22.9685	22.4057	22.1413	22.1708	22.2847	22.4714	23.1627	22.2714	22.9779	23.6037	22.4874	22.2419	21.7712	23.6025	22.581	21.3412	22.4558	22.6177	22.7694
RSM01971p	21.5441	22.6005	21.3361	22.0211	19.3295	21.4444	21.7997	21.0486	21.4013	21.5895	20.2472	20.1336	21.2267	20.191	17.1873	19.9769	19.6517	20.1029	21.7996	19.0092	20.7368	18.4235	17.8445	19.2645	18.1697	19.6297	18.0002	19.3923	17.6507	19.1141	18.6364	17.6216	19.2576	18.0962	18.0404	17.4427	18.0156	17.2441	17.2783	19.3596	18.5545	18.3413	17.8189	18.4585	18.6313	16.8675	18.5361	20.4364	17.9937
RSM01972p	16.6411	15.9426	16.2335	16.3052	15.2257	16.8551	15.8538	16.1187	15.4431	16.1469	15.7947	15.6933	15.4726	17.5298	16.3791	16.8129	17.1093	16.7338	15.2638	14.4522	14.7718	15.5012	16.7086	16.9684	16.8433	16.2682	16.8585	14.791	17.5842	13.9042	16.6261	16.8061	15.3803	15.8323	16.6625	16.3432	17.4395	16.547	16.4055	18.1217	14.3913	15.7737	16.8724	16.9642	17.308	16.0944	15.7447	15.1242	16.2009
RSM01974p_RSM01973p	19.5219	19.4565	19.1146	21.5746	15.86	20.6106	20.3694	20.1243	20.1591	21.5511	18.8245	20.7036	19.6003	19.7112	19.1823	20.2155	19.5456	19.8408	18.0092	18.7391	19.3269	18.9881	20.3513	19.0504	20.7248	18.3104	21.1557	19.0902	20.1452	19.1164	19.2844	18.6194	19.7769	17.6556	21.9836	20.6424	20.1791	19.6348	19.2868	21.509	18.4476	17.9013	18.9275	19.0234	19.8681	19.7951	19.6926	20.6083	19.3138
RSM01975p	17.5695	17.1044	15.8242	15.7905	15.1963	15.4022	16.2971	15.4891	15.3294	15.2282	14.7237	15.0623	15.994	14.5323	14.7686	13.9817	14.2884	13.9915	16.3732	13.4203	16.1875	12.2308	14.2826	13.9516	14.7061	13.6308	16.4606	14.7589	13.8972	13.7032	14.9862	14.7461	17.2363	15.989	13.7043	13.3911	17.5287	14.3329	14.0566	13.9092	14.1059	13.8055	14.2034	15.1035	17.533	13.8808	13.539	17.0846	17.8881
RSM01977p	17.6129	17.212	16.4693	17.2083	16.1212	16.2712	17.5929	16.1721	17.438	16.5678	17.2194	17.7169	17.8007	17.0113	17.4123	17.2882	17.297	16.8782	17.3497	17.351	17.1327	15.9737	15.1105	15.3808	15.5347	16.5095	16.7466	15.8052	17.1113	16.9685	15.3409	14.9895	15.5842	16.7137	16.7002	16.0329	16.7672	15.907	15.82	20.3124	15.5558	16.6013	15.8474	15.4808	16.0964	16.5918	13.9416	15.7387	16.0153
RSM01979p	17.2686	16.725	16.1832	17.258	17.4866	17.6927	16.8114	17.2193	17.1798	17.1459	16.2616	17.1181	17.1046	16.583	14.3522	16.4802	15.3074	15.9069	16.0651	12.876	13.5769	14.3751	14.6599	14.9986	15.5025	13.4287	14.6647	11.6912	14.2599	13.4004	13.9957	14.6787	13.4685	13.7182	14.7417	14.1537	14.7461	15.737	13.9712	16.0814	15.1609	12.9212	13.6078	14.0128	13.543	15.0336	14.1364	14.478	14.354
RSM01980p	17.8615	18.3941	16.6581	18.0826	17.9537	16.7151	18.7285	17.3325	18.6611	17.108	16.1088	16.3146	18.7725	15.4265	16.9366	17.2871	17.1819	17.2339	16.5491	17.0457	16.9984	15.9526	16.8996	16.4744	17.5149	16.0398	16.7593	18.3346	17.117	17.2006	16.223	15.8986	16.6122	15.7799	16.4844	16.4883	16.3504	16.2613	16.3331	18.2578	15.4377	17.8269	16.3943	17.0138	16.466	15.8115	16.4695	17.0268	16.3117
RSM01981p	11.7367	12.4111	10.9923	14.1764	14.8558	11.4252	14.8589	10.9469	14.3891	11.5915	11.2	11.9103	15.0164	13.2601	12.3886	11.8451	11.8482	11.9087	11.5413	12.2759	12.1626	10.9588	10.5341	11.1478	11.5218	11.7978	10.4655	12.6892	12.0131	11.0539	12.5853	11.7031	12.1586	10.3132	10.81	10.4844	10.614	10.1747	10.8702	12.4542	10.8673	11.101	11.0404	10.9367	12.3549	10.7834	10.7413	12.2382	10.7152
RSM01982p	19.0197	18.9592	16.8488	19.426	16.4801	17.0959	19.1528	17.2065	18.4799	17.423	16.7763	17.0084	18.9381	16.0214	17.4034	18.1079	18.0974	18.0011	16.658	16.3596	18.0011	15.4542	16.9748	15.162	18.5324	15.9763	18.1989	18.0615	17.846	17.817	16.5588	14.3946	16.6592	15.6475	18.7405	18.403	16.4953	17.6605	17.1652	19.6474	14.9248	17.8066	16.0713	16.2169	17.2923	17.759	16.3959	18.4381	17.7098
RSM01984p	16.613	16.0202	14.8476	16.1497	14.2486	15.1463	16.1012	15.2871	15.9273	15.0252	14.1428	14.6059	16.6056	15.4961	15.5999	16.255	15.3026	15.6833	13.9411	15.5781	15.319	14.8314	15.746	15.1006	17.5513	15.033	16.9505	16.0516	17.2823	15.1094	14.6837	14.6719	15.1649	14.2213	16.6538	16.5695	14.6869	17.2581	15.0834	18.2753	14.918	17.2042	15.4729	15.0815	15.3402	16.3247	15.0445	16.753	14.7432
RSM01985p	18.5202	17.4412	18.4964	18.7654	18.68	19.7331	19.0753	18.7223	19.3644	19.9781	18.4603	19.2271	19.1403	17.9294	17.97	18.4965	17.5066	17.0063	18.1527	17.0753	17.6237	16.6658	17.5179	17.7842	17.8028	17.8951	18.3996	18.042	16.9877	17.3735	17.6573	17.7083	18.3472	16.9584	17.1387	16.9951	18.0511	16.6949	17.0961	18.3167	17.2517	17.0803	16.5357	17.9207	17.3986	16.3967	15.927	17.7788	16.4834
RSM01986p	13.805	13.7103	13.6337	13.6514	12.7742	13.9491	12.7888	14.2254	12.8607	13.6759	12.3652	14.0497	12.4754	14.244	14.4606	14.0051	15.2518	14.6761	14.497	13.7344	12.2621	10.8259	13.7955	12.2845	14.5801	12.0644	11.9532	14.2294	13.8557	14.7068	11.759	11.2407	11.8718	14.3721	14.2923	14.4075	12.045	14.2207	11.6223	14.6897	11.4819	14.8563	14.2602	12.4432	12.8989	15.3415	12.0808	12.2237	13.8065
RSM01987p	16.4853	16.9015	15.0229	16.8392	14.6093	15.2175	16.7692	16.3534	16.5391	15.867	14.3615	14.4354	16.1774	14.6104	16.4466	16.4768	16.3108	16.0893	15.2199	15.2182	14.9094	14.7175	15.1887	14.3092	17.0668	14.4993	16.8065	16.8875	16.152	16.6355	14.8706	14.1557	15.0718	15.3825	17.0322	16.7092	15.1045	16.6503	14.8901	18.3457	14.4089	16.3103	15.3803	15.4437	15.3438	16.777	14.8308	16.7015	15.934
RSM01988p	17.6535	16.911	16.3466	17.6061	12.916	14.6554	17.2575	16.4526	16.8487	15.2607	16.3967	14.9532	16.1232	14.1636	14.1714	14.4136	13.6037	13.5681	13.0165	14.125	14.4518	13.1989	13.9811	13.1131	13.7351	13.5766	15.2248	14.2826	14.1519	13.6394	14.8304	14.4771	14.3455	12.6158	13.6874	13.6666	13.3317	13.1061	13.7687	14.5383	15.5384	13.7516	12.3553	13.348	14.7485	13.7109	13.6924	14.4945	13.1081
RSM01989p	19.6463	19.9533	18.7145	21.4629	16.6129	20.045	19.3787	19.805	18.7166	20.9016	18.9417	19.8027	20.0097	20.0348	19.9648	20.8291	20.1805	20.9688	18.4807	17.4401	18.0662	18.2997	21.0937	17.2014	21.7536	18.8891	21.8373	18.8201	22.1321	19.874	19.3901	17.4239	19.8428	18.7775	22.6457	21.9117	20.6214	20.3638	19.1754	21.6967	17.3595	19.1438	19.8323	19.2034	17.3787	20.9044	16.9031	21.0225	19.9331
RSM01990p	19.6885	19.6528	19.8503	20.1055	19.6687	20.4511	20.0316	20.0719	19.905	20.5832	19.7085	19.8854	19.4423	20.0995	20.556	21.2993	20.4794	20.2257	20.1008	19.5374	19.5535	19.2296	19.817	19.7174	20.0543	19.2684	19.0472	20.0127	20.0772	19.5556	19.2935	19.3118	19.0466	19.6129	19.8683	20.5204	20.0088	19.9659	19.8998	20.0713	19.342	19.5533	19.6284	19.8367	19.3964	20.2133	19.6694	19.2617	19.2916
RSM01998p	17.6191	15.008	16.9227	17.853	17.9737	19.3755	16.2747	19.8868	20.4368	19.977	19.1981	20.5264	16.2034	17.7126	17.4657	17.4151	16.257	14.861	17.7183	15.9562	17.0573	16.7931	14.8162	18.165	15.718	16.7767	16.4875	16.5648	15.0955	15.773	17.0684	17.0669	17.384	16.7978	15.1028	12.9758	17.1821	15.2784	17.0337	15.2887	16.8892	14.9155	16.2318	16.3356	17.252	13.5644	17.8061	17.3033	16.016
RSM02000p	18.3312	18.0618	18.5503	18.0005	18.1312	19.0728	17.7978	18.6715	18.2733	18.5042	18.1659	18.5401	18.1291	18.4026	17.4732	18.0294	17.6707	17.2356	17.9153	16.6081	16.2873	17.3052	16.853	17.4547	16.6507	16.8167	17.4031	16.3995	16.2071	16.1177	16.8731	17.0927	17.7224	16.5039	16.4615	15.9698	17.0075	17.3001	17.3574	16.5793	17.0162	16.1668	18.3999	17.0355	16.483	16.2615	17.9381	17.1283	17.8586
RSM02001p	17.6337	18.0606	17.1527	17.3043	17.2191	17.0388	16.7657	16.9788	16.8761	17.0695	16.8257	16.5733	16.8787	16.8133	17.2923	17.1349	15.565	17.3521	16.7005	16.8323	16.8283	17.4047	16.7363	17.033	16.1566	17.8305	16.9602	16.5622	16.6701	16.4935	16.8185	16.7101	16.7217	16.7179	16.8799	16.6232	17.8378	17.268	17.1052	17.7436	16.9463	16.1402	17.4686	17.2693	16.6209	16.7464	17.1711	16.796	17.9882
RSM02002p	19.1405	18.9302	18.9232	19.233	19.2655	19.1356	19.0731	19.5635	20.1017	20.0473	19.9288	19.9525	19.9438	19.1008	18.3923	19.0465	18.7223	18.5245	19.2602	17.4928	16.8784	18.2375	16.9423	17.7844	17.0234	17.52	17.1421	16.8817	16.521	16.7451	17.5067	17.5376	18.0838	17.8343	17.507	17.0853	16.7882	15.292	17.6569	16.7624	18.267	15.6203	17.1652	17.2976	17.4576	16.7246	12.1897	17.874	16.5996
RSM02004p_RSM02005p	17.3248	17.2603	18.2713	17.9739	18.707	18.3184	17.5735	18.5859	18.8538	18.5076	17.9932	19.0507	17.0638	14.6425	15.5033	16.3133	15.9665	15.8484	19.0431	16.6529	17.5917	17.1749	16.6097	18.5306	14.7866	16.9583	16.6466	16.5922	14.2293	17.101	17.4517	18.2596	17.5197	15.3631	14.8149	15.4663	17.8801	15.1845	17.4063	15.5674	17.8768	15.4563	16.0521	17.0631	17.7445	14.6398	18.6852	16.5006	15.0692
RSM02006p	20.3278	20.5494	20.1665	20.1528	20.4997	19.6356	19.6958	19.8463	19.7952	19.7108	19.4124	20.119	19.7976	16.9833	18.7029	19.0579	17.7216	18.5533	20.8686	19.251	20.1997	19.7942	19.3888	20.3589	18.7823	19.8827	19.831	19.6572	17.8274	20.2099	20.1796	20.336	20.2561	18.9331	18.9635	20.1131	20.6601	18.6996	20.8506	20.059	20.3955	18.5765	19.4348	20.4971	21.0652	18.7796	20.689	19.6183	19.782
RSM02007p	12.6961	13.5101	11.7675	11.7335	13.7118	12.9275	12.9433	12.9583	12.2728	10.8329	12.5057	12.5828	12.4381	12.2593	11.0274	13.4124	12.8463	12.0635	13.6272	13.5217	12.4137	10.7524	11.1859	12.5818	11.0488	12.112	12.8243	11.2253	11.7893	11.1795	13.1308	13.5211	13.4656	12.538	11.7565	12.0066	11.8716	15.444	12.5489	12.6176	13.6945	12.0383	10.8534	11.9928	13.4074	12.7248	14.1542	11.7216	10.6389
RSM02008p	13.1964	12.5568	11.6493	11.7444	14.551	12.8763	12.2314	12.282	11.9196	10.7103	11.7921	12.3186	11.6301	10.9141	10.7951	15.807	11.4073	11.5104	12.9314	14.0277	10.2074	10.9976	13.2166	14.1677	12.7755	11.332	10.6932	14.6129	13.1532	14.8298	11.2765	14.9499	10.2691	13.8456	12.5627	13.4977	15.1195	16.2256	15.999	14.1309	11.2647	12.3141	12.9853	15.6756	14.5103	12.1678	16.9149	10.1998	11.9311
RSM02009p	15.7011	16.0865	14.9949	16.2118	16.2295	14.4452	15.021	15.6039	14.8904	15.3267	14.5022	14.8477	14.7377	11.9003	13.1751	13.992	13.1213	13.9723	16.2413	14.6413	17.1479	15.4309	14.6833	16.9246	14.2949	16.4796	16.4323	15.8493	12.736	16.5129	16.6405	17.5866	16.4313	14.6085	14.3398	14.8445	16.2013	13.8272	17.2334	15.9868	17.2116	13.4616	15.0746	17.1593	16.6551	14.843	16.9035	15.338	14.8171
RSM02010p	17.3121	17.7214	16.2261	17.0085	16.5123	17.057	16.3883	16.7538	17.6914	16.9275	16.9323	17.2881	17.0007	11.5951	11.8893	14.191	11.9452	11.9255	15.0092	13.0822	15.9363	14.3251	12.749	15.49	12.8642	14.5887	13.9017	14.9633	12.1323	14.6315	14.1076	15.6384	13.7829	13.9767	12.8605	13.0368	15.3038	12.4126	14.9233	13.9396	15.1235	12.9238	13.7617	15.074	14.513	13.2048	14.8255	13.4519	12.8117
RSM02011p	16.9714	17.5628	16.2918	16.6943	16.3193	16.8889	15.9031	16.677	16.2941	17.1183	16.9297	17.1259	16.0163	11.2452	11.3486	14.3088	11.8588	12.2802	15.1216	12.372	14.9031	14.5359	8.72157	14.9496	10.8103	13.1851	13.4701	14.8134	10.5746	14.1419	14.2836	14.8116	10.4131	14.1192	10.7978	11.0458	15.1149	11.7627	13.6957	10.8141	14.2176	12.5543	12.0068	14.9703	13.6959	9.52601	15.0285	12.1501	10.4647
RSM02012p	14.5344	14.5465	13.9848	14.7738	15.4233	13.8738	14.2695	13.9142	14.3073	14.0935	13.3297	13.7403	13.3696	11.2144	12.8134	13.2459	13.0084	13.2032	15.363	13.7612	15.3339	14.5229	14.3778	15.5201	13.2776	14.7123	16.2314	14.158	12.4869	15.2119	14.964	15.1176	14.6752	14.319	13.256	13.5606	15.4118	13.4527	15.1706	15.1424	15.3398	13.5955	14.2936	14.8444	15.3428	13.1395	15.2937	14.1265	13.3192
RSM02013p	18.4569	18.2833	19.0153	17.5795	18.6863	18.8609	17.4974	19.8878	19.0376	19.0588	19.1265	19.5402	18.947	14.4662	15.5216	16.8609	16.1149	17.0128	19.9489	14.7006	15.1958	14.7659	12.4258	15.1002	10.7294	15.448	12.4629	14.8275	11.2346	12.7948	15.1069	17.4642	13.9852	13.6437	8.83085	13.4207	13.7547	11.8098	14.433	13.4532	14.0624	11.7824	11.7311	14.4634	15.3798	9.86903	15.9079	13.5541	12.0979
RSM02017p	15.9189	16.0768	14.0231	15.7942	15.5676	13.5033	16.611	13.6241	16.1436	14.6674	13.3163	14.0758	16.2743	13.8079	14.9357	14.7901	14.9387	13.7941	14.0149	15.356	15.6847	13.2881	15.5487	16.0237	15.7502	14.3497	14.9214	16.7148	15.5288	15.2371	15.0632	15.0925	15.1509	13.3835	15.2253	14.172	15.4528	14.9265	15.7047	16.2765	13.8143	15.9069	15.0411	14.9912	15.2088	13.9349	15.058	14.8304	14.9842
RSM02018p	18.8399	18.6888	16.9306	17.9441	17.5868	17.4298	19.031	17.1679	18.5822	17.4457	16.5014	17.3194	18.9887	16.7672	16.9529	16.9937	17.0961	17.0798	17.238	17.0669	16.9535	15.5509	16.5842	16.3532	17.5499	16.1928	16.6723	17.7285	17.3826	16.9363	16.7296	15.6625	16.8744	15.9609	16.9854	16.7552	16.4413	16.6478	16.7678	17.7671	16.0622	17.3657	16.3964	16.5679	16.8782	16.7213	16.1296	17.3633	16.7153
RSM02019p	18.2334	18.4953	18.804	18.6602	17.731	20.0412	18.5792	19.0634	18.6963	19.8726	18.8279	19.3672	18.9429	18.1976	17.1328	17.3927	17.1925	17.0231	17.3054	17.3631	18.005	17.1795	18.7483	18.808	18.2903	18.6227	18.4594	18.4369	19.0243	17.0794	18.206	18.0325	18.3642	17.5767	18.3095	18.1269	19.1443	17.1806	18.1839	18.7496	17.0635	18.1921	18.15	18.9719	18.493	16.6218	17.6119	17.9557	18.1217
RSM02020p	15.6892	14.1914	15.0892	14.2479	13.686	15.3993	14.7932	16.2668	14.5433	15.3487	14.3503	14.4434	13.5254	16.5663	13.4178	14.2908	15.1953	15.0222	13.796	14.135	15.0253	13.5227	13.6232	13.8326	18.6732	13.5662	13.1112	16.1011	17.8372	16.4872	14.6493	13.1142	14.093	16.4421	14.7157	13.9305	14.6415	16.2932	12.9628	18.9216	15.5302	14.149	16.0207	14.28	14.1838	15.2511	13.6533	14.8713	14.0855
RSM02021p	15.4008	15.6047	14.5844	14.6623	14.0775	14.2836	14.9849	15.6769	15.7223	14.8552	15.2625	14.6207	15	16.3099	15.9145	17.0324	15.9654	15.5164	13.884	15.027	15.7121	14.3632	15.7867	15.1452	17.4048	14.4216	15.9699	16.7254	16.0299	16.8699	15.6146	15.8348	16.4138	15.4777	16.7558	17.805	16.4013	16.2002	14.969	17.7612	16.6692	15.3069	15.5382	15.8315	15.385	16.4674	16.024	16.8604	15.539
RSM02022p	18.0551	17.5554	16.9197	17.4084	17.5704	16.0203	18.2897	17.1444	18.9459	17.8868	18.9227	17.1755	17.5361	20.6061	21.1671	20.3441	20.948	19.2399	19.5186	19.9988	19.6564	18.5759	20.0826	18.1899	20.5082	19.5918	18.3527	19.5503	21.4785	19.7374	18.1742	17.7795	19.0663	21.3629	19.8687	20.5524	19.6938	19.7755	19.9446	20.7901	18.8318	19.8803	18.9243	18.9229	19.1445	20.7412	19.2103	19.272	18.9059
RSM02023p	16.4143	16.2498	15.6822	16.2597	16.9628	14.8122	17.1556	16.023	18.2873	16.8405	17.984	16.186	16.7454	19.6345	20.2753	19.0751	20.1425	18.0784	18.675	19.1008	18.3106	17.2291	18.8409	16.8228	19.6421	18.5453	17.1213	18.5134	20.4931	18.4381	16.9636	16.4487	18.0216	19.9507	18.6383	19.4328	18.4501	18.7916	18.4378	19.7644	17.6753	19.1241	17.8065	17.6401	17.6685	19.8458	17.7107	18.2049	17.8092
RSM02024p	18.3307	17.9087	17.3594	18.1907	18.8896	17.7541	18.1424	18.2287	19.2123	19.2134	19.7322	17.339	18.2328	20.1097	19.8468	19.6045	19.7446	18.7511	19.945	19.0803	20.0376	19.871	19.6427	19.8125	19.2026	19.9421	18.3346	19.4191	20.3648	19.3915	19.8392	19.7463	20.1789	20.7174	18.6838	19.2692	20.2466	19.4173	20.3504	20.1382	19.7248	18.899	18.6916	19.5601	20.1189	19.5673	20.4516	19.727	19.138
RSM02031p	22.8305	22.3801	22.4534	22.4824	22.3362	23.1241	22.6448	22.8483	22.4892	22.8749	22.5582	22.7551	22.3336	22.9784	22.9058	22.2597	22.7234	21.9762	22.3195	21.5425	21.2098	22.5294	21.7939	22.2361	21.8393	22.6806	22.3212	21.7686	21.2107	21.6902	21.1923	21.4942	22.2889	21.6313	21.8776	21.518	22.0929	22.8303	22.3442	21.2477	21.8184	21.9837	22.9808	22.1245	21.1442	21.468	22.4878	21.7259	22.7621
RSM02032p	12.9961	12.694	12.2974	12.2275	12.3816	11.8507	12.4886	12.1914	12.2201	12.2496	11.7934	11.1272	12.314	11.978	13.0512	11.7496	12.489	13.1417	11.506	13.4906	13.5285	13.2964	12.8038	13.1457	13.1044	13.716	13.4472	13.4259	13.0695	12.8246	12.842	12.3722	13.3938	12.8569	13.2692	13.6962	12.6267	12.9401	13.0569	12.6723	12.9611	13.6712	12.4937	12.6044	12.714	12.0853	13.6433	12.7851	13.2283
RSM02034p	15.9053	15.7435	16.3155	16.8082	15.618	16.3421	15.964	16.5608	16.4788	15.8967	16.3399	16.3326	16.0757	15.6637	16.2478	16.332	15.8532	16.263	15.9821	15.839	16.5697	17.631	16.5632	16.5618	15.7554	17.3779	16.5743	16.0658	16.0672	16.7936	16.2276	16.3557	17.327	16.3635	16.8384	16.8272	16.8144	15.8527	16.3985	17.1448	16.0098	15.0143	16.4813	16.8684	16.7537	16.4941	16.9633	17.0337	16.0757
RSM02035p	17.045	16.688	16.9767	16.8618	17.5806	16.6829	17.3316	17.1641	16.0573	17.4213	17.7447	17.7142	20.7167	19.887	20.5979	20.3463	20.6465	20.4678	20.695	17.0844	17.0908	16.7237	16.3932	17.0389	17.4329	16.625	17.5472	12.6337	16.6763	16.6514	17.3081	16.8473	17.2085	17.1032	16.7221	17.6583	17.1061	21.31	16.7789	16.8979	16.4483	17.4596	16.0011	17.6338	17.872	17.5229	17.102	17.3703	16.3926
RSM02036p	19.1526	20.1336	19.9915	20.3533	20.2948	20.2939	20.0113	20.8609	21.0598	20.173	20.9927	21.28	23.4624	20.2513	23.7629	23.5467	23.8713	21.0084	24.4569	20.6232	20.0262	19.6593	19.1739	20.3645	20.9243	19.4971	20.3152	16.0786	19.1803	15.837	20.1443	18.6391	20.1564	20.0889	19.5948	18.8791	20.0174	19.5287	19.5052	26.9811	19.298	20.4237	15.3306	21.044	20.5279	20.1967	20.0098	20.4436	19.6349
RSM02038p	14.008	13.2993	11.9525	13.0089	11.6727	11.9162	13.0439	11.8797	12.3965	11.9027	12.4807	12.7645	13.9031	15.1321	16.3166	15.6695	15.1316	14.1459	13.2897	15.4085	13.9271	15.3221	15.7542	12.4821	14.5698	15.802	15.4325	14.136	15.1168	14.7248	14.3578	12.8862	14.8322	15.1326	14.6371	14.2248	14.4674	16.0273	14.8512	16.295	13.4514	14.5592	13.8981	15.7555	13.2936	13.9652	12.4789	15.4628	15.393
RSM02040p	15.4447	16.2783	15.7298	15.2438	15.4802	16.2926	14.9316	15.1393	16.0282	15.5022	14.7055	16.5	13.9004	15.3378	14.6475	14.8173	15.252	15.3019	16.1096	13.6739	16.5987	16.0827	12.5718	14.0978	12.9186	16.2408	15.7903	14.8257	13.2224	15.0795	16.547	16.1667	16.54	13.5631	13.6189	13.8148	14.747	12.3702	15.9303	13.6989	16.941	13.3599	14.5242	15.3978	15.0733	12.0638	17.6089	14.3937	14.2676
RSM02042p	17.3039	16.4096	17.2067	17.089	17.0333	17.4363	17.4057	17.8806	17.0115	17.6597	16.5608	16.9578	16.9266	16.7726	17.0509	17.445	17.6055	17.3712	17.1503	17.1474	16.7295	16.3372	17.2944	16.7867	17.6483	16.5933	17.2758	17.2082	17.973	17.5283	16.4426	16.3736	16.7893	16.7818	17.5446	17.7945	16.7611	17.5587	16.8976	18.1591	17.0664	17.6294	16.7869	16.5335	16.4367	17.2521	16.8496	17.1147	17.3272
RSM02056p	12.6787	12.0431	11.7878	12.948	12.9198	11.4356	13.2314	12.4399	12.0557	12.067	12.2143	11.7147	12.1058	12.9333	14.6197	13.3277	14.0986	14.1812	12.5338	14.1006	12.9606	13.075	13.1004	12.5978	15.8946	12.6616	12.8414	13.761	13.9843	13.8447	11.7435	11.3992	12.8271	12.9791	14.3634	14.0752	11.9762	13.5129	12.6867	13.6434	12.0786	14.0268	13.4319	12.5472	11.8751	14.5353	13.0644	13.1444	14.6912
RSM02060p	17.3252	16.6772	13.6206	14.5998	13.6414	14.241	13.9009	15.5228	14.6141	15.717	13.8352	14.8141	14.222	14.8094	15.402	15.2318	15.5101	15.3336	15.1347	15.3119	14.2676	14.2386	14.5991	13.907	15.8227	14.7757	14.4092	14.7874	15.4287	15.0232	14.2114	13.1709	14.5319	14.164	15.2689	15.6015	13.9602	14.1978	14.1347	15.73	13.7279	15.1798	14.6575	14.5485	13.8874	15.2785	13.5384	14.5544	14.6131
RSM02063p	17.5649	17.4995	17.4971	17.9544	17.7664	17.4409	17.3859	17.2487	17.4403	17.4515	17.3112	17.7293	17.8331	17.5286	17.2751	17.2914	17.5418	17.0225	17.2597	17.6545	17.4659	18.1141	17.2382	17.4914	17.1874	17.6067	17.4792	17.4074	16.9981	17.3384	16.7982	17.2297	18.6344	17.4093	17.2174	16.9693	17.344	17.0758	17.5039	17.8193	16.6251	18.038	17.2664	17.431	16.7934	16.8588	17.4109	18.4599	16.8719
RSM02066p	18.3749	18.5347	17.7971	18.7272	17.9597	18.0605	18.4535	17.7316	18.116	17.795	17.473	17.5951	17.649	17.3121	18.5158	18.4569	18.114	18.9866	18.6412	17.1526	16.942	16.1661	17.3739	17.7023	18.0821	16.5783	16.9902	17.4944	17.5821	18.7747	16.4203	16.2365	16.7405	17.525	18.967	18.808	18.0784	18.678	17.2055	18.134	16.7767	17.6519	18.1426	17.4744	17.1249	18.5349	17.5558	16.8976	18.9739
RSM02072p	21.3924	21.0637	20.6154	21.4864	20.3061	21.4167	21.0778	21.0436	20.4242	21.0317	20.7298	20.7948	20.4708	20.2402	20.2482	19.9593	20.6324	20.3994	20.8208	19.5295	19.5394	19.3647	18.2768	19.5414	20.2175	18.9867	19.3113	19.3891	19.4892	19.7179	18.7089	19.5816	19.2245	18.3524	20.2448	20.1258	19.3709	19.6129	19.6395	19.5798	18.9092	19.4542	19.8055	19.814	19.5456	20.4329	20.1275	19.5725	19.9855
RSM02073p	15.8453	17.1726	14.7328	15.3996	14.6177	14.5859	15.8391	15.614	14.2467	15.0819	15.4662	13.6824	13.8653	15.0536	16.2811	15.5145	14.9485	16.0779	15.3803	13.2998	15.4952	16.4162	15.248	15.4749	17.5929	16.7764	15.718	13.473	16.5818	15.6483	15.4277	15.8408	16.2832	14.8453	17.734	17.3433	15.9954	16.1998	15.445	16.5122	15.5792	16.0189	15.3697	16.6135	14.7646	18.2085	15.9594	16.3101	15.7623
RSM02082p	18.1574	17.9662	17.1404	17.3547	16.8548	16.7223	18.1466	17.0214	17.2198	16.4528	17.2416	17.0579	17.6581	18.2255	17.9331	18.3338	17.2588	17.1249	16.8402	16.8908	16.8483	15.7865	14.118	14.8874	16.7251	16.2674	16.3365	16.9673	15.4864	16.5808	14.9445	14.4793	16.2502	15.9837	15.6114	15.6594	15.9523	15.1587	15.8243	17.904	16.0669	16.4963	15.5488	16.4675	14.7729	16.9542	15.5882	16.4905	17.2115
RSM02083p	16.2323	16.2372	16.7358	16.3338	17.0747	17.3731	16.1475	17.8681	16.7009	17.1808	16.9873	17.3189	16.3858	13.085	15.0996	15.0605	16.0288	16.2403	16.619	15.5711	16.3665	16.2022	14.5894	17.1381	14.626	16.2218	14.9402	15.124	14.6212	15.0434	15.8418	16.8263	15.6707	15.3338	13.7997	14.6404	15.6095	14.5022	16.4204	15.1348	16.1009	14.9314	14.0303	15.9768	15.5364	13.6482	16.8592	15.6731	14.387
RSM02084p	12.7841	13.7992	13.2415	12.3339	14.5136	13.5863	12.5795	13.8474	13.4518	14.3279	12.4292	12.4359	15.1958	11.9437	12.0578	11.9234	12.8043	13.2543	14.1729	15.3507	15.0097	16.0502	15.0273	18.2199	12.8656	16.1032	15.3073	16.6814	13.4809	14.4548	14.4305	15.2331	15.5764	15.0967	12.4804	13.0152	16.9224	14.7345	14.603	13.5982	14.1418	13.7225	14.9897	15.9882	15.8828	11.8716	16.8386	15.1336	13.9683
RSM02087p	12.0813	11.7655	12.0513	11.836	12.7422	12.1892	12.6159	12.5114	12.6578	13.0937	12.958	12.704	12.2759	12.4335	13.2222	11.9387	12.6577	12.8852	13.2752	11.9625	12.3827	11.8086	13.5741	13.0709	12.6461	12.035	12.259	12.9762	13.1123	13.4762	12.4482	12.8683	12.447	12.8065	12.8481	13.4259	13.6417	13.3836	12.6485	12.7388	11.8772	13.0502	12.824	12.928	13.0641	13.546	12.4795	11.6814	13.3422
RSM02088p	14.9006	15.0808	14.8889	15.7104	14.5413	15.0499	15.7356	15.0812	14.9604	15.6067	14.6259	14.9905	14.8509	15.651	15.8342	17.2781	16.6025	15.7318	15.0058	14.6117	13.806	13.1329	15.2967	14.5482	15.4714	13.4476	13.5642	14.705	16.9828	15.397	13.3463	14.4676	13.0458	14.5637	15.386	14.8876	15.3808	16.4748	14.4644	15.5178	13.7953	15.7816	14.7897	14.8676	14.8112	15.8681	14.6418	13.3469	15.3443
RSM02089p	15.4553	14.5869	13.8053	16.19	15.0559	15.2768	14.3597	15.1409	14.3664	15.7095	13.866	14.0472	14.344	14.6389	15.1716	14.7898	15.3551	14.4246	16.0556	16.3115	15.7559	13.6537	15.9587	14.6506	16.808	14.4633	15.4887	16.0076	15.3871	15.6945	14.3926	15.3602	14.143	15.5219	15.5788	16.113	15.5494	14.5757	15.4002	16.8864	15.9262	15.7274	15.8137	14.7997	14.0047	15.9744	14.3602	15.3585	15.2261
RSM02090p	13.2409	13.1315	11.1441	12.4391	11.1593	11.7822	12.749	11.9958	11.9734	11.76	11.7769	11.9749	12.2201	15.202	16.041	13.5506	14.7608	13.4433	12.0849	14.4631	13.3307	13.1298	16.0985	11.4856	17.1374	14.11	14.659	13.1551	16.4554	13.5204	11.6535	10.8713	11.2113	12.4287	17.8413	16.0565	13.8552	14.8434	13.3502	16.0006	12.8677	14.8836	14.0194	13.1758	11.5913	18.2831	11.5168	15.1341	12.9647
RSM02101p	15.3701	16.1722	16.092	16.2	16.0896	16.3843	16.1798	17.0771	16.8307	16.8938	16.4851	17.0507	17.0527	16.2654	16.3124	16.1914	16.3184	18.14	18.3122	16.1351	15.7739	15.3387	13.7094	18.9127	15.1563	15.6183	15.0446	14.0412	15.1172	14.8213	14.8346	15.5375	15.0501	15.2086	14.1161	13.9707	15.8448	14.2633	16.2806	14.8162	15.5997	15.6674	13.7491	18.6973	15.2954	15.3522	15.7917	15.5685	16.0685
RSM02103p	17.3333	16.9415	17.6011	19.0004	17.5378	18.7409	16.2901	17.7094	17.1156	18.0646	17.0651	17.9122	17.1731	17.6199	20.1979	20.1631	20.2134	18.9483	16.4804	16.4914	16.9724	16.8878	19.4368	18.0673	18.8565	16.4149	15.2032	16.2847	19.3272	14.919	18.581	16.1398	15.9032	15.0718	20.6128	20.522	15.2171	18.4826	16.6516	17.9392	15.9715	17.0541	17.5602	16.2429	14.5648	17.8938	18.4096	17.631	16.0852
RSM02104p	14.5235	13.4164	12.0978	13.9334	11.1954	12.9559	14.5823	12.6412	11.0794	11.9457	11.5449	12.3633	14.2771	16.732	16.7848	15.4375	16.4977	15.3744	13.5621	17.4876	14.7	14.041	15.3019	13.813	16.8906	16.5731	16.7117	16.5319	18.1866	17.1917	14.822	13.0399	14.1506	14.5495	17.4439	17.5876	15.9339	15.6136	14.3457	17.5738	14.8135	17.4027	17.4253	15.1217	14.8687	17.9926	12.1611	15.7967	15.7977
RSM02105p	18.0106	19.3584	20.1985	18.941	19.8059	20.2147	19.3983	20.2739	19.4519	19.0372	19.3164	19.3734	19.7469	18.7227	17.954	17.7769	17.9763	19.1931	19.2328	13.2812	16.3672	15.4755	13.9449	14.9797	14.609	13.9079	17.3815	11.586	15.4215	13.2541	14.8494	19.2613	14.8484	15.892	15.542	13.4027	16.1067	15.5894	15.3525	14.9785	15.7074	13.6982	13.0637	13.1876	17.1945	15.5497	14.0064	13.6327	14.0503
RSM02106p_RSM02107p	16.1578	16.1063	18.3111	16.2218	17.3913	18.8288	15.4149	18.6837	17.4479	19.0464	15.8077	18.6842	16.2035	15.2078	14.4261	15.9732	14.95	14.8099	17.4534	13.479	16.7668	16.2461	13.9567	17.2165	11.6561	15.5488	14.5794	14.967	12.3364	15.495	17.0997	15.9922	16.0322	16.4107	12.7092	13.4843	15.9849	13.3649	16.1224	14.0819	16.0528	11.9744	13.6448	16.1527	16.5511	13.5496	17.0329	15.5901	14.409
RSM02108p	13.161	13.028	12.1641	13.0846	12.3845	12.4458	12.8447	12.4015	12.1509	12.7242	12.3022	12.4688	12.0221	12.3397	13.426	13.0416	12.5651	13.3815	12.957	11.1944	10.5643	10.0963	11.5014	11.1617	12.1348	10.1085	10.4165	11.4346	11.619	13.3087	9.10283	10.6867	10.6232	11.9951	13.1942	13.1773	12.5476	12.9788	11.2383	12.2471	10.4777	11.8051	12.7494	11.3851	11.4496	13.4229	11.0277	10.5754	12.567
RSM02118p	14.4272	14.7457	14.8594	16.2794	14.8579	15.643	14.3084	15.3873	15.317	15.648	15.0825	14.8098	14.7815	15.6458	16.6936	14.9386	14.7537	14.9635	15.1229	15.5558	15.4575	14.7061	14.3706	15.1291	15.7145	14.8199	15.1424	15.0818	15.2783	14.9319	14.9603	14.6976	15.1711	14.4389	15.048	15.2022	15.1399	14.5666	15.0908	15.6944	14.9529	14.9382	15.0765	15.4092	14.0806	15.0154	15.1258	15.1797	15.0677
RSM02126p	15.1237	14.5296	14.0322	15.1712	13.7042	14.6233	14.2953	15.1487	15.904	15.1178	14.5323	13.9829	14.5495	14.1242	15.7851	15.5178	15.5956	14.973	14.9502	13.7827	13.4303	12.9141	15.4116	13.4169	14.5139	13.8605	14.1346	14.3827	14.887	12.6309	15.4069	11.6278	14.2137	12.9257	13.6147	13.0369	13.1882	14.9082	12.7673	15.6741	13.2487	14.2271	14.6809	14.1344	13.5068	14.1118	12.4597	14.3724	13.0256
RSM02127p	17.1846	17.7546	16.1247	17.2212	17.4393	17.4138	17.3563	16.343	16.8175	16.9226	16.061	16.8206	17.6421	14.6023	13.5973	14.6914	12.7995	14.0534	16.9128	14.3549	14.8736	13.1949	13.8809	14.145	13.9299	13.2419	13.9296	15.563	12.7936	13.7977	14.6223	14.8659	14.3197	13.6692	12.9657	13.1848	13.4542	13.8371	13.9074	14.8829	13.0312	13.6931	12.703	14.0647	15.4166	12.9479	14.132	14.3548	13.9663
RSM02128p	12.5665	13.6645	13.8794	14.4374	14.0267	15.4314	14.6127	14.1506	15.4494	15.827	15.33	15.5758	14.1745	16.0867	15.8628	16.6657	16.0679	14.6877	15.4786	14.3855	14.7371	15.0803	15.8803	14.6118	14.5513	14.212	15.8205	13.9144	14.1294	14.8856	15.6051	14.9113	15.1928	14.2113	14.6912	15.4135	14.7772	15.881	15.1952	14.0116	14.9373	14.0936	15.0363	14.8874	15.3467	14.407	15.2462	14.9864	15.3339
RSM02129p	13.5487	13.4765	12.8822	13.5404	12.4439	12.9277	14.1704	13.0907	12.5573	13.2936	12.8854	12.5407	11.8428	13.1745	15.1836	15.5647	14.6756	14.7799	13.1637	13.3805	13.5571	13.0195	13.818	13.0038	14.4488	12.9757	13.4545	14.0182	14.2386	13.6726	12.2304	13.1939	12.3384	14.4433	14.6377	15.2783	13.6167	14.7428	12.9684	14.9663	12.6374	14.2637	13.5078	13.1998	13.5494	15.065	13.0333	14.2022	13.9116
RSM02130p	12.7549	12.9667	14.7408	13.454	14.666	14.413	13.0399	15.1007	14.5535	14.9258	14.7148	15.2191	14.5174	14.2536	14.9031	14.0522	14.7099	14.6513	14.9142	12.9116	12.2677	11.935	15.7539	13.6372	13.2309	12.759	12.5564	14.4914	14.2485	13.7703	12.0156	11.1715	12.3926	12.5711	14.3046	14.2531	14.8419	14.2717	13.2671	13.9541	13.9056	13.8209	13.5314	12.5571	12.1482	14.5573	12.7736	12.2683	13.2725
RSM02132p	20.3109	19.5871	19.2986	20.1069	19.9495	20.2215	20.8364	20.8668	20.1412	20.5993	19.2923	20.1479	20.6062	16.9203	18.5429	17.0711	16.6204	17.5141	18.399	18.3052	18.7885	19.0313	18.1263	17.8855	16.4019	20.795	19.376	16.8122	17.0229	16.3581	18.9506	17.9073	18.2409	17.9873	17.1468	17.0552	17.8726	18.38	20.3783	17.4667	19.0536	18.2038	19.3908	18.7398	18.2026	18.4392	20.8023	18.3906	16.9736
RSM02134p	12.1477	12.0046	11.476	11.6481	11.4481	11.6	11.6886	11.4814	11.5334	11.5448	11.5443	11.5514	11.7027	11.7578	11.7585	11.6933	11.4561	11.417	11.42	18.7842	17.8432	16.8319	17.2213	16.7288	20.5132	13.8905	17.104	17.7293	19.1719	16.2256	16.3169	16.193	16.3681	16.4099	18.3809	17.1824	17.5152	18.6438	16.5036	19.3843	16.9243	18.0386	17.0658	16.9582	16.5091	19.2932	16.7435	17.942	17.0501
RSM02138p	17.4814	17.6565	18.3333	18.2411	18.6843	18.983	17.7822	19.1471	18.1549	18.9082	17.8473	18.5597	17.826	18.3332	18.5444	18.3398	18.1389	17.7117	18.5284	17.4552	18.0774	18.9033	18.9396	19.719	18.3048	18.1996	17.9167	18.245	17.3542	19.1676	17.9351	18.924	18.7015	19.0854	17.7369	18.847	19.998	18.9151	18.3607	17.1945	18.5634	17.5125	18.5267	18.4992	19.4436	18.4739	19.3669	18.6207	18.7593
RSM02139p	17.1717	17.7312	17.8982	17.6448	16.8587	18.0405	17.4062	17.3402	17.0899	17.9446	17.1244	17.4036	16.7509	16.8102	17.5674	18.4769	17.6301	17.5304	17.1523	16.8229	17.0906	16.5473	17.8012	17.5257	17.4928	16.5802	16.5281	17.0565	16.3923	17.6552	16.6939	16.8425	16.806	17.1083	17.1458	17.5026	17.4637	17.684	17.2478	17.5592	17.1103	17.3581	17.5913	17.0056	16.9782	17.456	17.2195	17.1848	17.2698
RSM02143p	15.3421	14.9804	15.3924	15.408	15.0668	16.007	15.3229	15.5358	14.5336	15.2656	14.3323	15.5266	14.2534	14.9195	14.7343	13.4994	14.9287	15.0148	14.8854	13.2865	13.2646	13.146	13.3662	14.5859	12.6693	13.9534	14.1678	13.2618	12.7088	13.8131	11.2414	11.0375	13.0701	10.7652	13.5024	13.3332	14.8277	14.0765	12.7233	12.3134	14.1447	13.313	14.9436	15.1276	13.0131	10.9508	13.8464	12.3886	15.2895
RSM02148p	18.3404	18.0629	17.3109	18.5634	17.4817	16.9216	18.32	18.2612	18.0103	17.6356	18.1177	18.1499	17.8933	18.5245	18.3541	19.475	20.2695	19.8155	18.9965	17.1077	15.7005	12.0555	16.6811	15.5995	18.2765	15.802	16.4092	17.856	18.2053	17.6207	14.169	15.9357	14.4209	16.2483	16.938	16.6867	16.176	15.5883	16.6515	16.5986	15.8101	16.2602	18.1112	15.3884	15.4087	17.209	14.4308	15.4855	15.7964
RSM02157p_RSM02160p	18.3773	18.2628	18.3092	19.0138	17.9891	18.7337	17.2779	18.4251	17.9075	16.2312	16.5416	17.1783	15.883	14.0824	11.4934	13.1479	15.0072	15.0503	15.4533	13.6653	12.4622	12.7104	11.8899	10.8608	9.7072	11.5914	11.7518	11.4609	9.83815	10.6309	11.5994	10.9894	13.107	11.5755	9.91018	10.2142	11.1325	9.99118	12.12	11.0335	10.4097	10.5796	14.5315	12.028	11.8123	10.1051	12.0701	11.5443	10.9693
RSM02158p	18.0347	17.4129	15.2375	16.7017	15.5915	15.7554	16.4728	16.4837	15.6011	14.8658	16.0864	15.7718	16.7034	17.1857	18.0755	18.4246	17.0832	17.33	15.9029	13.7695	14.76	14.5485	15.809	14.3207	13.3728	13.4284	17.8403	15.4154	15.2227	12.2784	16.0241	16.8605	16.2429	14.0066	10.6923	11.408	12.3219	13.4873	11.7444	15.5936	17.7952	11.9089	14.1714	14.6388	16.5822	13.6035	15.4845	15.248	14.5416
RSM02162p	19.5812	19.1152	19.177	19.3568	18.7779	18.9776	18.6761	18.6501	19.4875	17.9935	18.8336	19.2288	18.896	17.5108	16.702	18.5842	17.7615	17.8298	19.3665	19.3155	20.2962	20.3233	18.7777	19.128	15.4461	19.5148	19.6984	19.7684	16.8226	18.5708	19.645	20.4184	19.8065	18.8135	14.2959	14.7529	18.9563	16.8554	19.0147	19.8046	18.4317	17.2106	16.0852	18.875	20.1961	15.3413	18.9644	19.486	19.3341
RSM02165p	21.186	21.472	21.246	21.8714	21.1311	22.0636	21.751	22.8219	21.4042	21.2157	21.4708	21.9229	21.6331	18.462	20.2434	20.1896	20.6116	20.8761	21.861	22.4376	22.442	22.4843	22.9944	20.9907	22.5054	21.5018	21.5839	22.8406	21.8963	22.5336	21.596	22.1112	22.719	21.9124	21.3435	21.3612	21.7246	22.0461	21.6202	21.917	21.9463	22.2029	21.4711	22.2819	22.6074	20.6843	22.04	22.2515	22.0057
RSM02166p_RSM02167p	17.6729	17.7226	17.7035	17.4753	18.1324	17.4203	17.5884	17.9657	17.664	17.8133	17.5683	17.3324	17.1924	17.6766	18.3154	17.1323	18.6675	17.9239	17.7139	19.0373	18.001	18.0573	18.0689	18.6746	19.2066	18.2065	17.6966	18.2214	19.377	18.1256	18.2874	17.8836	18.0171	17.6578	19.0998	19.3852	18.221	18.6672	18.4615	18.7432	18.0098	19.4065	18.3222	18.4855	17.6979	19.1277	18.7603	17.8445	17.6461
RSM02168p	17.0628	17.0011	16.5473	16.1941	16.8684	17.2842	16.3411	18.1007	16.4103	17.6158	17.3517	17.3669	17.3129	17.284	16.6463	16.7221	16.8546	18.0114	16.9088	17.7148	15.9558	16.5401	15.825	17.2461	19.0288	16.579	16.7994	17.609	17.917	16.3881	17.5057	16.0693	17.4997	16.0184	17.2949	19.9619	17.1974	17.003	16.9532	17.0129	16.6425	17.4746	17.583	18.1236	16.5239	17.6413	18.5685	16.5615	17.3544
RSM02170p	18.4689	18.8375	15.7676	18.7562	16.1431	19.7842	16.3799	16.1751	15.4762	15.9801	15.3341	16.1883	15.015	16.3489	16.6422	16.7936	17.1962	18.1247	19.3232	14.8252	15.2937	15.3892	13.6179	16.6785	13.0132	15.9832	13.5216	15.2709	12.9205	15.596	16.1408	16.3873	14.8777	15.9643	13.5574	15.7576	14.1145	14.5316	15.8546	15.2856	14.5427	14.3529	12.9883	14.6217	15.6811	13.5425	17.4255	14.6203	13.1185
RSM02171p_RSM02172p	20.0063	19.6721	16.452	19.5701	17.1406	20.5424	18.1767	16.7921	15.5353	15.9159	16.1535	17.6122	14.6306	18.1127	17.0604	17.9637	18.1363	18.7873	19.718	12.1589	14.1984	12.759	11.429	15.9197	11.7055	14.7718	10.6802	12.4034	11.2633	11.935	16.1828	17.0299	11.1792	15.6155	11.2592	14.3228	11.6965	11.3595	15.1998	12.1058	10.4635	11.4648	10.9988	11.7435	13.6709	11.7298	16.4638	11.9675	11.6793
RSM02173p	19.1757	19.9058	12.2655	18.0224	10.8919	15.6371	14.3007	14.09	14.1253	12.1798	13.2698	13.8203	16.6862	17.2223	17.1376	17.8245	16.0815	15.7311	13.9279	14.3126	13.8192	15.373	16.1251	9.90145	17.0942	13.899	15.4658	15.3436	14.6557	14.0527	12.3848	10.6057	12.6533	13.8563	14.8245	14.4355	13.2758	16.7822	12.8189	17.3601	12.406	13.41	13.113	16.4338	7.612	15.7254	14.0396	14.5619	12.8601
RSM02176p	20.842	21.2152	20.2673	21.3222	20.436	20.9648	20.3473	21.2495	22.0065	20.6337	20.4911	20.532	20.8153	20.3194	19.7546	21.4973	19.8499	19.9028	20.337	18.3093	19.1114	17.6877	19.8883	18.1754	20.0232	19.9324	18.9957	19.2659	18.6771	17.8578	19.2972	16.9762	18.6009	17.2072	19.2091	18.4299	17.6792	19.2793	18.3223	20.6493	17.5844	18.5515	18.6115	18.8494	18.7212	19.285	17.3954	18.9411	17.4822
RSM02177p	23.9276	24.3378	23.2892	24.5562	23.2505	24.0885	23.639	24.0639	24.5307	23.463	23.5735	23.5819	24.2003	23.3203	22.7512	23.5934	23.5312	23.332	23.6395	19.8448	20.1077	20.3476	22.9241	19.5838	22.0522	20.3933	21.4055	20.1331	21.0841	19.1727	22.0054	17.8223	19.2804	19.3638	21.4401	20.5623	20.2585	21.5201	20.5438	22.3503	19.5563	20.7265	20.9482	20.809	19.0824	21.3947	17.9153	20.0226	20.1067
RSM02178p	18.2859	18.538	17.7378	18.7607	17.031	18.4743	16.9028	18.6827	19.1378	18.3099	17.6188	17.7252	18.1989	17.5318	16.8923	18.4865	17.1398	18.0096	20.1713	18.3944	20.4188	16.8484	15.7062	17.1421	19.4649	19.0775	18.4899	19.6765	18.7853	18.6457	18.19	16.27	19.7701	17.5591	19.0025	18.8235	17.6424	18.1128	19.5245	19.4886	18.8836	19.6251	15.5964	18.8038	17.9789	18.6431	17.5048	18.9046	16.3333
RSM02182p	22.8595	22.6383	20.4317	21.9465	20.6219	20.3538	21.289	22.6583	22.7264	21.764	21.0991	23.0701	21.1232	21.874	23.4911	23.3625	21.1306	22.1894	23.3212	20.1838	20.7364	19.173	17.6919	20.7692	22.4053	20.4347	20.1979	22.0506	19.3695	21.6372	20.0875	20.9237	20.7093	18.702	19.7178	20.5746	20.9647	19.7831	20.7561	21.9881	19.8099	19.2416	19.4153	21.2739	21.3849	21.5247	20.7937	20.4197	20.4203
RSM02184p	16.9905	17.1585	17.174	16.9555	16.8801	18.4156	17.309	17.7441	17.3447	17.9219	16.7823	17.0088	16.7951	16.2708	17.2795	17.2529	16.472	17.0708	17.5939	15.8132	14.8267	18.475	16.445	19.4896	17.9889	20.3761	21.2262	14.0687	14.1504	14.7447	11.831	20.4398	15.003	16.2521	15.2782	15.7382	18.8296	18.383	14.3942	19.3194	21.2073	15.1269	15.2202	18.187	21.1349	15.0532	16.2667	19.4719	14.755
RSM02188p	20.1791	19.8799	19.9734	20.5102	20.4102	20.4779	19.7239	20.5985	20.2982	20.963	20.1584	20.2104	20.0633	20.524	20.3758	19.8597	20.4835	20.136	21.4025	21.1309	20.5212	19.7856	20.7499	20.5107	21.3142	20.1179	19.776	20.9968	20.5993	21.0309	19.6675	20.1822	19.7763	21.1725	20.9144	20.8152	20.6747	20.2788	20.7911	21.3279	20.6989	20.6893	20.7923	20.6111	19.7461	20.7264	20.3123	20.2663	20.6535
RSM02192p	20.5679	20.8397	20.6439	21.3606	20.6205	20.8918	20.3436	20.9943	20.7217	20.7692	20.7864	20.6926	20.7304	20.4293	20.4699	20.5113	20.5465	21.0085	21.1863	20.0386	19.8527	19.5366	19.564	20.5439	20.1569	19.6957	19.4781	20.2702	20.1204	20.3172	19.7615	19.4481	20.1381	20.0773	19.9351	20.0981	20.4419	19.6203	20.395	21.0545	19.6699	18.5843	20.1726	20.2657	19.8627	20.1273	20.2796	19.9461	20.5442
RSM02195p	16.4098	16.6648	17.5025	14.9393	17.7114	16.5083	16.7958	18.0332	17.7992	18.4296	16.4437	17.0564	18.0137	13.6894	14.4704	14.6351	15.4796	15.6088	17.116	15.9516	16.8083	17.5881	15.4489	18.2442	14.2573	17.3627	15.926	15.6071	14.0342	15.7589	17.5585	17.793	18.1378	17.9974	14.535	13.609	18.2666	15.3597	16.9902	15.6556	16.6887	15.7975	15.3857	17.2624	16.4478	14.505	17.6765	17.6586	16.5457
RSM02196p	17.4055	17.0379	17.0896	16.8875	17.3618	17.4997	17.3998	17.0962	16.5705	17.5905	16.5761	17.3623	16.82	16.4925	16.8441	17.1609	18.2884	17.1113	16.764	16.687	15.4534	15.6168	16.8923	16.3088	17.4475	16.6509	16.9615	18.1378	15.7474	15.2552	15.4809	15.7844	16.2214	15.2069	16.3403	16.1922	15.7794	16.7748	16.8399	16.101	15.3569	15.7627	16.2745	16.1395	15.2528	15.8624	16.3952	17.7869	16.6575
RSM02198p	21.9367	21.6255	20.8536	22.0964	21.0324	21.7485	21.5318	21.1624	21.07	21.4795	22.0158	21.8518	21.6576	21.3995	21.0806	21.5567	20.2242	21.1711	21.3687	20.3892	20.5371	20.3109	18.3166	19.9429	19.9544	19.9391	20.4323	20.3799	19.1581	20.0005	19.6334	19.8783	20.0447	19.8602	19.6707	20.1889	20.2817	19.828	20.5081	20.8602	20.0194	19.9407	18.4494	20.4966	20.0754	19.9017	20.253	20.1554	20.5949
RSM02205p	17.6806	18.8485	17.6917	18.305	16.486	17.1209	16.615	16.76	18.7509	17.5454	17.508	16.6869	17.8023	16.5215	20.7975	21.7288	16.3299	17.3259	16.4047	16.6138	16.9253	19.7928	20.2458	17.9098	20.9837	18.3308	21.2752	16.5601	20.5142	15.7211	16.1184	16.5831	17.2496	16.6635	21.599	20.2761	17.3169	20.239	19.8247	23.1429	16.6954	16.8937	15.2732	20.9155	15.5865	21.3	17.2764	17.1422	20.8053
RSM02229p	14.4457	14.3586	12.9959	14.0515	14.204	14.409	14.3468	13.7113	13.1285	13.8778	15.1116	14.4588	15.3616	15.7868	16.085	15.1179	15.9265	15.8752	16.0143	15.2161	13.5788	13.7911	13.5974	13.8976	14.25	14.2603	14.5603	14.1356	13.6034	11.9391	14.2837	14.371	13.8328	15.9281	12.4301	14.0775	14.5638	12.4969	14.9842	16.8547	13.9206	14.5678	13.7839	13.5154	14.7793	14.3712	14.0074	13.8888	15.0567
RSM02236p	16.1756	15.8242	15.0421	16.1177	15.0517	15.7679	16.0362	15.6319	16.3581	15.9213	15.315	15.5666	16.8403	14.9947	15.6473	15.8222	15.0323	14.9271	16.1024	17.9762	18.3346	17.6684	18.336	18.022	18.0749	17.9103	18.6681	19.0529	18.1525	17.12	18.9974	18.6885	18.3108	15.3899	16.285	16.8033	18.0118	18.254	17.8009	18.3271	19.2662	17.1225	18.4112	18.5195	18.9998	17.5533	17.6337	18.6251	17.8006
RSM02237p	21.6933	22.2201	20.8699	22.4386	22.125	22.1452	22.2709	21.1469	22.6069	21.7807	20.642	21.6061	22.7966	18.9608	19.5219	20.8091	19.6042	19.9363	21.0223	18.9117	20.7782	19.9081	19.5369	20.8249	19.8885	19.6745	20.6709	21.2925	18.5122	19.2891	21.135	20.9664	20.516	19.7593	18.5511	17.9261	20.3077	18.4558	20.6216	20.4488	19.4841	18.9214	19.4934	20.9248	20.756	18.8735	20.2542	20.0181	19.8255
RSM02238p	23.2272	23.7178	22.0066	24.0449	23.9652	23.6822	23.8751	22.4608	24.2964	23.1857	21.4257	22.9003	24.768	18.5223	19.7628	21.2016	19.3581	20.4701	22.2749	20.9297	22.7453	20.921	19.7951	22.4286	20.6475	21.0329	21.9313	23.0541	19.7719	20.6388	21.9529	21.9569	21.7211	20.5856	19.9543	19.4017	21.5228	20.4469	21.7384	22.5125	20.4355	20.5436	20.4138	21.724	21.6111	18.545	21.348	21.4355	20.6147
RSM02241p	15.6585	15.6103	15.6125	16.062	15.5028	16.2737	16.1057	15.8458	15.5771	16.1314	15.8164	16.0837	15.4768	15.2405	14.9793	15.972	15.4945	15.2584	15.848	14.3086	15.4938	14.8774	14.1766	16.174	15.283	14.2219	14.1786	15.3121	15.2306	15.8358	14.5006	15.5583	15.3968	15.3668	15.2062	15.9705	15.8088	15.3965	15.3612	15.8125	14.6519	14.4826	14.6214	15.7972	15.4789	15.6971	15.8006	15.0802	15.5164
RSM02243p	16.4398	16.5227	17.4367	16.4663	17.7362	17.9792	16.1372	17.1759	16.915	17.5462	16.8466	17.4776	16.5392	16.6616	16.01	17.4709	16.67	16.1519	17.6577	16.0078	17.481	16.0494	15.7257	16.3157	16.7962	16.7815	16.5465	16.3625	16.0321	16.4864	16.9849	16.9534	16.5105	16.2727	15.6809	16.6826	15.6841	15.7274	16.419	16.2131	18.2148	16.2656	16.2759	15.9635	17.1411	16.7336	16.7046	16.7345	15.6516
RSM02245p	10.4995	10.2017	10.1366	12.1843	9.99111	10.2813	10.2023	11.0159	10.4262	10.2651	10.3311	10.5449	10.5631	14.1015	13.6673	16.0149	15.4479	16.14	12.0051	15.6185	14.7206	12.2711	14.8676	10.3138	16.6827	9.50069	13.7657	14.4094	16.6595	11.8505	11.772	11.6656	11.6076	12.2786	14.1019	12.3995	13.4717	15.4161	12.2542	14.9813	12.6788	15.0002	12.4241	13.2978	12.5017	15.8465	10.4731	13.5427	13.6129
RSM02246p	13.7964	13.9846	15.1039	14.2514	15.0815	15.6424	13.9956	15.2997	14.3434	15.3831	14.4517	15.1555	14.0249	13.369	12.4361	13.6711	12.9549	12.8864	14.5681	11.3444	12.8873	12.8273	11.9349	13.9212	11.7114	12.4669	11.8047	12.9092	11.6817	12.5203	13.3934	12.8302	12.6018	12.5912	11.7274	12.3788	12.9225	12.3931	13.7937	11.8629	13.1047	10.9316	12.7155	12.9355	12.3156	12.2102	14.1574	12.6128	12.9659
RSM02263p	14.5784	14.7438	14.514	14.6011	14.2611	13.9211	13.6457	13.8771	14.1111	13.7438	13.9682	14.0017	14.0365	14.1126	14.3748	13.9857	13.6435	14.1825	13.4834	14.2639	14.0515	15.1067	14.0838	14.5197	13.4557	15.4497	14.6785	13.7864	14.1347	14.1268	14.0252	13.785	14.5225	13.9771	14.1052	14.0207	15.6118	14.1486	15.4381	15.2933	13.9215	13.4433	14.4812	15.2211	13.9967	13.9924	15.1057	14.3675	15.2809
RSM02265p	12.7124	12.3793	11.9063	13.0742	12.1646	12.2122	12.6943	12.7033	12.1894	11.7821	12.1747	12.4552	12.7846	11.6898	13.8347	12.5998	13.7729	13.0609	13.3933	15.4435	13.5498	13.9432	15.5114	12.9832	16.0126	14.6954	13.8456	14.4261	15.4547	14.4112	13.5583	13.1748	14.1954	14.2267	15.1121	15.1243	14.3708	14.3516	14.2149	14.969	13.684	14.9103	14.5431	14.3665	14.3168	15.164	13.0647	14.0823	14.6673
RSM02269p	19.6386	14.7657	12.4859	17.3953	13.5689	14.284	12.8304	11.8293	12.8836	11.7431	12.1699	12.7159	12.418	16.9811	16.7311	16.1533	15.8478	16.195	12.0542	16.654	13.2496	13.3003	16.6496	12.3388	13.8819	13.2206	13.9678	16.5509	16.7959	13.1251	13.8164	15.7938	13.3419	12.4561	17.0906	18.3589	11.9841	15.3396	11.7005	14.4972	12.775	17.2024	14.6255	12.2831	11.2886	15.8639	15.2047	16.3512	11.1697
RSM02271p	17.1038	17.0889	14.8434	16.726	15.8582	15.4433	17.0868	16.4946	16.9594	15.4422	15.7323	15.1074	17.3847	16.1919	16.7764	16.8455	16.0815	16.3004	15.5579	14.7548	14.5042	12.2125	14.9372	13.0909	15.8798	13.6303	13.5022	15.179	15.3635	12.9605	14.1989	12.7274	13.2541	13.1099	15.0613	13.0117	11.5024	15.0978	12.4465	15.5006	12.8779	14.4697	15.2446	12.8605	13.351	14.8833	12.3087	15.644	13.2151
RSM02272p	19.3628	19.4145	17.4166	19.1343	17.6204	17.3581	19.3065	18.5388	18.8127	17.1466	17.2488	17.5344	19.0044	18.2834	17.8618	17.8352	18.7461	18.4955	18.3214	17.4223	17.7913	16.3642	17.6487	17.0084	18.2939	16.9124	17.9566	18.5754	17.7703	17.8374	16.7583	16.7989	17.0101	16.5512	17.306	17.2017	17.3915	18.0981	17.4084	18.6388	15.6405	17.9684	17.9081	16.935	17.2019	16.8116	17.1966	18.9724	17.4182
RSM02273p	16.8515	17.2497	18.4594	17.1061	17.0386	19.4972	17.5068	19.0693	17.4646	19.399	18.2902	18.7143	18.0581	17.5548	17.0849	17.1926	16.6862	16.3406	16.2893	18.1405	17.1973	16.0857	18.2769	17.1995	17.9365	17.3198	17.4128	17.8663	17.2689	16.8286	16.5132	15.8601	17.0349	16.1	17.9762	17.5641	18.059	18.0375	16.248	18.1463	15.9723	18.3782	17.5451	17.4462	16.0128	17.2804	15.6021	17.8385	16.7785
RSM02276p	15.8317	16.6833	17.9183	17.0535	17.9344	19.2145	17.2595	17.6064	16.4754	19.1474	17.3663	17.9981	16.3408	17.2287	17.3367	16.241	17.1686	15.869	18.4268	16.4061	15.3367	16.6261	16.0142	16.9015	20.1142	16.7254	15.8729	16.9653	20.3345	15.3804	15.8985	18.7799	16.5744	16.5405	13.1767	15.0727	15.2206	18.7239	16.0518	16.7872	17.3029	15.304	20.7214	14.3675	16.0893	16.03	17.4526	16.1619	17.9101
RSM02282p	15.9051	17.1414	18.3029	18.2821	15.7219	20.7631	19.3433	18.8777	16.8092	20.213	18.1547	18.8187	16.9983	18.5041	18.3032	19.0502	17.1508	16.347	15.9801	17.7435	16.9614	16.0944	18.2892	15.1829	18.4327	16.9241	16.9329	17.7207	17.7611	17.8272	16.3536	16.3761	16.6461	16.9427	19.4168	18.2018	17.4525	18.2474	16.1492	19.6642	15.9893	17.8222	17.0187	17.2156	17.1382	18.1038	15.0758	18.1834	17.0813
RSM02283p_RSM02284p	23.2911	23.8116	21.4759	23.9786	23.6172	22.767	23.7355	21.8523	24.2167	22.111	20.8353	22.2274	24.2011	19.333	20.7912	21.9041	20.9543	21.616	22.7143	20.7023	22.4808	21.5568	20.8994	22.7621	20.8015	21.4839	22.3308	22.8618	20.728	21.2193	22.4016	22.6417	21.9587	21.6191	19.9981	20.5675	22.0419	20.2694	22.4022	22.5697	20.975	20.8539	21.4542	22.372	22.3319	18.8314	22.3612	21.9534	21.7729
RSM02285p	16.0362	16.298	15.219	17.0142	15.5869	15.5463	15.821	15.8152	16.699	15.8454	15.6172	15.6538	17.0896	14.6955	15.2456	16.0555	15.2762	14.4605	15.6606	14.9978	15.6161	15.3045	15.3884	17.0303	14.9099	15.4457	17.12	15.8518	16.3064	15.5045	16.9792	17.042	16.0945	16.2066	14.8663	15.6039	16.6919	15.5069	16.2473	17.1937	14.2298	15.5245	16.7627	16.4221	17.0668	14.7001	15.92	15.7768	16.3892
RSM02286p	21.2048	21.4034	19.5457	21.5057	20.5651	20.3673	20.585	19.2307	21.657	19.8142	19.3568	20.1549	21.4141	17.9569	18.7833	19.8623	18.3212	18.7148	19.7137	18.4429	20.5376	19.4323	18.3477	20.8857	18.8463	19.5406	19.6129	20.4309	19.3234	18.5737	20.3606	20.8491	20.5828	19.5838	18.4608	18.4	20.7725	18.6056	20.544	19.1594	18.6381	17.583	19.552	20.0767	20.7209	16.7843	19.7009	20.5039	19.3291
RSM02287p	15.9051	17.1414	18.3029	18.2821	15.7219	20.7631	19.3433	18.8777	16.8092	20.213	18.1547	18.8187	16.9983	18.5041	18.3032	19.0502	17.1508	16.347	15.9801	17.7435	17.0743	16.077	18.0115	15.1829	18.4327	19.5533	19.8554	17.7207	17.7611	17.8272	16.9794	16.4281	18.5891	15.9127	19.4168	18.2018	17.4525	18.2474	16.1492	19.6642	16.4716	17.8222	17.0187	17.2156	17.5937	18.1038	15.0758	19.9874	17.0813
RSM02298p	16.4684	15.9096	15.643	15.5719	15.2715	15.2716	15.5783	15.1963	15.2788	15.3483	15.5379	15.128	15.5848	16.3322	15.4911	15.9821	15.6383	15.4644	15.5779	15.4638	15.8106	15.2442	14.9944	14.459	15.0341	15.2167	15.7374	15.7139	16.3871	15.0746	15.0748	15.3066	14.787	15.1888	15.0342	15.5987	14.5395	15.76	14.8303	16.0694	15.7749	15.485	14.9154	14.467	15.0646	15.4561	14.9992	15.0761	15.1911
RSM02313p	17.6609	17.3763	15.7557	17.328	16.8573	15.9332	16.7704	16.1873	18.3562	16.3268	16.0662	16.8097	18.4737	15.0105	15.6029	16.7868	15.1637	16.0593	17.8331	14.2305	15.616	14.5776	15.162	17.3277	15.0116	15.8004	15.5909	18.4245	14.9388	13.8631	15.3049	16.932	14.8596	15.5007	13.7086	14.2979	16.5955	14.4302	16.1967	15.7024	14.946	14.1646	15.9377	16.3943	16.3256	14.0357	15.3767	14.5268	15.049
RSM02314p	13.1773	13.1165	14.4212	13.7356	14.3659	15.0527	13.8007	14.4861	14.0751	14.5945	13.813	14.3211	13.2607	13.7302	13.8401	14.3542	13.9483	13.4802	14.0857	11.6778	11.5499	11.5169	12.4597	13.2915	12.3444	11.4417	11.4992	12.1764	11.983	11.9213	11.8596	12.2757	11.4308	12.092	12.5811	13.1037	12.8412	13.2017	12.7247	11.7486	12.2729	11.5753	13.1691	12.643	12.3187	13.3566	12.9197	11.5859	12.9656
RSM02317p	20.7368	20.6934	20.6183	20.6473	20.6091	20.5053	20.0547	20.361	20.364	20.3669	20.3873	20.084	20.0196	20.0835	20.4494	20.4303	19.68	20.2966	19.8127	20.0091	20.1885	20.8146	19.8485	19.8308	19.2848	21.224	19.9812	19.7073	20.0141	19.5747	19.7408	19.9001	20.2409	19.9139	19.5077	19.875	20.712	19.9333	20.2216	20.8777	19.7995	19.2911	20.1858	20.6614	19.7233	19.6395	20.4478	20.2811	20.3567
RSM02318p	16.2161	16.4579	16.2133	16.3684	16.1555	15.7914	15.662	15.7293	15.9223	15.8186	15.8546	15.471	15.6437	15.8983	15.4719	15.4099	15.1471	15.9852	15.3692	15.5838	15.6555	16.1496	15.6159	15.6573	14.7783	16.4442	15.6953	15.171	15.379	15.2623	15.4009	15.1823	15.7086	15.585	15.3363	15.4367	16.5637	14.9485	15.8523	16.461	15.3922	14.8359	15.775	16.1698	15.6436	15.2579	16.1088	15.7223	16.2022
RSM02319p	14.7795	14.712	15.4702	15.8757	14.6303	15.2378	15.5976	14.5445	15.5634	14.4637	14.9936	14.2716	15.5051	14.3246	14.707	14.7975	14.9187	15.4859	15.4709	17.5642	15.0954	14.5314	14.3322	15.429	16.9701	14.8588	16.4778	18.0099	18.5871	15.9988	15.6447	13.7461	15.1143	13.6624	17.3397	16.7954	15.9868	15.784	16.338	18.3168	16.2373	15.5602	17.003	15.0898	13.9094	17.2031	15.3705	15.2185	14.6692
RSM02322p	19.1443	19.2657	19.3064	19.4636	18.591	19.6339	19.0878	20.0287	20.2644	20.1066	19.7996	19.8457	20.092	19.3612	18.6229	19.4209	18.9488	18.4606	18.7822	17.6359	17.0585	17.041	16.7481	16.6509	17.2604	17.1898	17.1869	17.884	16.7134	16.1408	16.8942	15.7679	16.9965	16.6919	17.1176	16.0577	17.1917	20.0247	17.5806	18.8698	17.112	17.4723	15.3892	16.4404	16.9463	16.6513	15.4952	17.288	17.1298
RSM02323p	14.9286	14.8726	14.571	14.564	14.315	14.7316	14.575	14.8095	14.7694	14.914	14.9163	14.9671	15.9222	15.4	15.4247	16.3376	15.603	15.8157	15.6736	13.598	13.2237	13.3171	12.7745	13.3277	13.3861	13.176	13.7017	13.6179	13.1744	12.8454	13.2403	13.0681	13.103	14.5652	11.9169	12.8375	13.4091	12.0331	13.374	13.6992	12.9496	13.0172	12.264	12.8341	13.2557	13.5678	12.2147	13.3803	13.2801
RSM02325p	15.8843	16.1758	14.5945	15.6033	15.8885	14.6522	17.5169	15.1591	15.9447	15.2066	14.1647	14.6665	16.9286	14.8766	15.2111	15.1893	15.431	15.473	14.8705	16.1916	15.1723	13.75	15.2415	13.8024	15.9985	14.5742	14.7528	16.3257	15.7902	15.5965	14.6192	13.5904	15.5416	14.298	15.5018	14.9046	13.9029	15.2261	13.9866	16.2569	14.4584	16.1834	14.984	14.4705	14.8186	15.2425	13.7872	16.0426	15.3574
RSM02326p	17.825	17.6976	16.3136	17.6088	15.2125	16.7506	17.2255	16.1995	17.6578	15.5828	16.7334	16.3182	16.2049	17.27	16.7573	17.5573	16.4039	16.028	15.3454	16.2544	15.546	12.4187	15.962	13.8335	16.8143	14.6162	14.5902	15.674	17.3873	15.1122	15.2947	12.7403	15.4688	14.5645	16.8923	16.1834	13.4216	17.1636	13.4305	17.9167	13.9746	16.4546	16.7884	13.2463	13.3945	17.2446	13.8429	16.3034	14.5085
RSM02327p	19.1622	19.683	18.8802	19.3677	18.9486	19.8352	19.2055	19.6213	20.0299	19.5422	18.7787	19.3829	19.9314	18.2615	18.6702	18.7903	18.5563	18.4192	18.3591	18.9708	19.0887	17.6627	19.2775	19.2867	19.7843	18.9389	19.1066	19.9261	19.7331	18.4217	18.4179	18.783	18.971	18.1904	19.3419	18.8547	18.9765	18.6484	19.0066	19.8066	17.5332	19.7015	18.7599	19.1325	18.4215	18.4108	18.3349	19.3835	18.5235
RSM02330p	10.7092	10.4423	9.97418	10.5299	9.91597	9.9091	10.2444	9.9408	9.8733	9.73785	9.65766	9.93422	9.77165	9.81356	10	9.70002	9.65395	9.36687	9.49586	16.7963	14.6489	12.3388	11.934	10.81	18.4022	9.80389	14.3452	15.6073	17.1596	12.136	11.4152	10.7047	12.2167	12.6076	13.8976	11.5899	14.0334	14.9413	13.5099	15.3608	12.6524	16.3761	13.6906	14.6802	12.5894	16.6878	10.8899	14.5332	14.935
RSM02331p	19.1631	19.2626	14.8757	20.7354	16.1913	16.7093	18.9213	16.5934	18.0657	17.6762	14.5856	16.9514	19.332	15.9664	18.1456	19.6817	19.2261	19.4994	17.2187	15.7832	17.1971	16.4852	17.3967	16.3263	19.6582	17.7525	19.5912	18.8796	18.9086	18.9209	17.0361	15.2894	17.5875	16.8263	19.0126	19.4907	17.311	17.7038	16.6091	20.6258	16.3388	17.3221	18.1447	16.6527	17.3086	17.7434	16.6769	18.9885	18.0362
RSM02334p_RSM02333p	17.3601	16.4314	16.1355	17.478	15.4054	18.7208	17.5422	16.659	15.931	16.5595	16.2212	16.4964	16.8489	17.7877	18.2846	17.6409	16.713	16.223	16.4704	16.8617	17.1338	16.179	17.7713	15.0578	18.9227	16.6912	17.1307	17.5563	18.3682	16.0622	16.5157	15.3016	16.208	16.9041	18.3049	17.9153	16.6137	17.7114	16.2429	18.2367	16.1474	17.2003	17.04	15.8458	16.2177	17.2526	14.5674	18.1427	16.9728
RSM02335p	16.2998	17.6873	16.4962	19.8247	13.8711	19.2574	18.853	18.885	17.6285	20.5115	16.8635	18.1849	17.4461	19.2195	19.8013	20.2975	18.6605	19.3228	16.4507	18.415	15.5393	17.661	18.869	16.6111	20.476	18.7904	20.7311	19.1096	19.9215	17.6156	17.7371	15.8931	19.4739	17.6231	19.8582	19.4686	18.1671	19.2647	17.7962	19.7901	15.9115	18.7536	18.5933	17.3992	17.3223	18.8059	16.1207	19.1371	18.5262
RSM02336p	16.2998	17.6873	16.4962	19.8247	13.8711	19.2574	18.853	18.885	17.6285	20.5115	16.8635	18.1849	17.4461	19.2195	19.8013	20.2975	18.6605	19.3228	16.4507	18.5644	15.5393	17.661	19.4162	18.3283	20.7031	18.7904	20.7311	19.5976	20.2877	19.5484	17.7371	17.8623	19.4739	17.3964	21.5095	20.7755	19.4359	19.7117	17.762	20.8768	15.9115	18.5546	18.5852	18.3358	19.1569	19.35	16.6698	19.1371	18.9402
RSM02337p	17.5957	17.2119	17.8169	17.5039	17.1449	18.1669	18.0726	17.5951	16.9645	17.9475	17.4363	17.7438	17.3298	16.9302	16.8779	17.0258	15.6384	16.9634	16.173	15.9553	15.6703	16.1673	16.9197	17.0154	17.8733	15.8502	16.2918	15.8284	17.617	15.9545	16.6404	18.9026	16.0967	16.4073	17.2859	17.1496	17.347	17.4739	16.5184	18.6538	16.1094	16.7695	16.4603	17.404	17.8252	17.1047	16.7078	16.6969	16.7652
RSM02348p	16.2652	16.6876	16.9907	16.0835	16.309	17.2143	16.166	17.2225	16.0107	18.0329	16.0401	16.3232	17.032	16.4138	15.9483	16.3716	16.5397	15.8686	17.5129	18.9528	17.3917	18.0596	16.0518	16.5242	18.4955	18.4381	17.9178	15.8016	16.384	17.0502	16.7743	16.8422	16.6068	16.9353	15.7887	17.7732	17.7511	16.7895	16.1969	18.1117	17.4737	17.1069	15.7877	16.6247	16.8724	18.2254	16.6788	18.7556	16.6134
RSM02352p	20.9219	20.8672	20.5034	21.2659	20.4979	21.051	21.3918	20.6721	20.7066	20.9399	20.6168	20.6014	20.4184	20.4557	21.7563	21.9026	21.2949	21.6036	21.05	20.7993	21.4551	20.3309	20.9548	20.5935	21.8907	20.2939	20.6819	21.3674	20.2833	21.2205	19.5989	20.5505	19.9631	21.5127	21.5199	22.4015	21.3753	21.6959	20.6976	21.8039	20.3023	21.5285	20.9236	21.0994	20.61	21.79	20.7953	21.3921	21.2557
RSM02356p	13.4104	13.6146	13.6328	13.2261	13.9111	14.6108	13.2895	14.2636	13.8751	14.3991	13.8847	14.3616	13.2895	13.2484	12.1431	13.1289	12.4826	11.3654	13.733	11.5808	14.0827	13.8341	12.6226	15.6052	11.7298	12.9413	12.971	13.052	11.5019	12.029	14.5573	14.1913	13.8725	13.4208	10.3289	9.27107	14.3818	10.501	12.6764	11.6437	14.3438	10.2865	12.6418	13.0933	15.0361	10.9864	13.2881	13.2507	11.5476
RSM02358p	17.6226	17.7408	16.7479	16.9787	16.8529	17.4479	17.7003	17.2805	16.8853	17.1689	16.9736	16.656	16.6064	16.536	17.1116	16.547	16.624	17.2839	17.1707	16.2149	16.1875	16.6643	16.7275	17.4322	17.3537	16.7403	16.502	16.7534	16.369	16.792	16.4985	16.0317	16.6089	16.3737	17.3936	17.3351	17.4305	16.8172	16.8499	16.2761	16.5133	16.776	17.559	16.8036	16.5597	17.1519	17.2961	16.4509	17.5411
RSM02359p	12.3358	12.5508	12.5069	12.6322	13.0063	13.3532	12.1471	12.6018	12.0885	12.988	12.0576	12.749	11.7612	13.1936	11.9329	13.4938	12.7085	12.1137	13.3896	13.489	13.1245	12.8944	13.9179	13.0387	15.6571	13.6059	12.3897	12.2408	14.4452	12.7922	12.5781	12.5783	13.0872	12.515	14.2627	14.7164	13.3825	15.1494	13.2069	14.6184	13.4813	13.8892	13.1296	12.7233	12.1619	15.5309	12.9899	14.3375	13.6198
RSM02367p	16.1734	16.3921	16.3855	16.9577	16.6539	16.0853	14.9728	16.2794	16.1864	16.2269	16.4281	16.2535	15.8752	15.4902	15.6013	15.6759	14.8688	15.8315	15.8528	16.3835	15.9998	16.7925	15.5879	16.132	15.459	16.9493	15.8828	16.3083	16.1947	15.1587	16.5854	15.7604	16.5879	15.5379	15.7941	15.8323	16.7916	14.7902	16.5979	16.7688	15.7989	14.6446	16.185	16.7408	15.7931	14.9375	16.2455	15.9817	16.8693
RSM02371p	16.2309	16.1706	16.9627	16.3618	16.9452	16.695	15.8184	16.6787	16.4297	16.6991	16.4384	17.0021	16.873	15.8429	16.1748	16.5797	15.2843	17.9024	18.7802	14.3248	14.4387	15.3678	15.5467	15.3494	14.6641	15.2886	14.8531	14.1101	14.3105	13.7783	14.7208	15.194	14.9798	14.4506	14.1137	14.5325	14.6934	14.4808	15.6722	14.5689	15.0652	13.9001	13.4573	14.6766	14.5233	14.4651	15.0065	15.1839	14.5038
RSM02373p_RSM02372p	17.8585	17.8245	16.8126	17.3471	16.7207	17.4209	17.6025	17.0125	16.8384	17.6131	17.5912	17.6276	17.4636	18.5157	18.1331	18.2069	17.7413	17.5665	17.0712	17.892	16.8676	17.2129	18.3325	17.4297	17.0062	17.718	17.7948	16.936	17.2087	16.5818	17.4053	18.2341	16.7465	18.2759	17.2765	16.8415	16.8907	17.942	17.0794	18.5365	17.8441	17.1726	18.0585	16.8025	17.1136	17.6109	17.6715	16.5898	17.5635
RSM02375p	20.6858	18.5657	19.7511	19.4755	19.1858	21.3298	21.0476	21.771	17.5761	21.6729	18.4336	19.609	18.0773	19.6276	15.8091	19.5297	16.1108	19.2352	17.6933	18.5401	18.2061	17.5862	16.5408	17.3271	17.558	18.0213	18.3854	16.9485	17.1591	16.7692	17.154	16.919	17.8964	18.1855	16.9386	17.2378	18.0767	16.7129	18.0284	19.2513	18.2074	17.746	16.4062	17.281	17.4661	18.1458	17.219	17.8829	18.4272
RSM02377p	13.1781	13.5189	12.4311	13.5343	14.571	12.2865	13.7623	12.8391	13.6737	13.292	12.8152	12.6803	12.0828	11.6967	13.4183	12.6784	13.4855	12.9039	14.671	14.2552	15.1638	14.4992	14.4177	15.2528	14.0287	14.902	15.5149	14.6443	13.0669	15.0522	14.3765	15.3257	14.7977	13.7973	13.9563	13.6428	15.3661	13.5161	15.257	15.049	15.2469	14.0739	14.2566	14.4971	14.923	13.5954	14.8005	14.1577	13.0979
RSM02378p	16.3732	16.668	16.4767	16.8135	16.6009	17.1384	15.4163	16.4787	16.6621	16.4182	16.2188	16.9635	16.0962	13.3869	12.9498	14.4083	12.8644	14.3634	16.6403	13.4197	15.1605	14.3086	12.5216	15.616	11.8919	13.2539	13.7639	13.866	11.5588	14.6689	14.5495	15.7222	14.0255	14.1357	11.7678	12.4973	14.2103	13.3689	15.2714	13.6783	14.9846	13.5984	12.2241	13.9425	14.2605	11.3995	15.5105	13.673	13.2897
RSM02379p	14.1496	14.312	13.4591	14.4859	15.2747	13.1724	14.1947	14.0016	14.2574	14.2623	13.6208	13.6252	13.2256	12.1329	13.4358	13.3838	14.1835	13.3066	15.1123	14.9412	15.3244	14.2546	14.8989	15.1943	14.2591	14.9877	15.9303	14.8781	13.1192	15.354	14.8503	15.1623	14.6999	14.2606	14.1513	13.7331	15.2665	14.0601	15.2161	15.4616	15.6154	14.6029	14.8968	15.1206	15.113	14.2895	15.4342	14.203	13.7864
RSM02380p	15.3773	17.3864	14.9005	15.2802	15.7443	16.7387	14.5698	16.8077	15.838	16.1457	14.3888	16.5054	13.4917	12.0407	11.3442	12.2522	12.2957	14.251	17.0791	14.4455	14.5755	15.4829	13.8686	14.5554	13.2027	14.9396	14.7595	14.7076	13.1821	14.6637	15.1841	15.3112	15.4095	14.1895	13.0244	13.5943	15.3992	13.8486	15.4362	13.6701	14.6745	13.9963	13.6536	15.5439	14.7829	12.2027	16.5156	14.8138	13.6177
RSM02381p	14.8479	17.3489	15.9998	17.0405	15.752	18.2744	16.0275	15.2994	18.2099	15.4221	14.6644	18.1519	14.6137	14.7543	14.9295	14.2843	12.6156	13.9822	13.9481	14.8001	15.1357	12.7657	15.4971	15.4685	14.6666	14.1792	14.8265	13.8137	14.2427	12.5984	13.1624	15.7617	14.8038	15.515	14.7605	14.0858	15.4035	17.8439	15.4346	17.9004	14.6159	13.2752	17.2353	15.3373	15.3132	13.9402	14.1516	15.3238	15.3434
RSM02387p	17.8986	18.3332	15.6822	18.1971	18.0292	17.1117	18.2772	16.7509	18.7918	16.9479	15.0432	16.5639	18.4691	14.1022	15.9299	16.5677	16.2195	16.0814	16.8495	16.6089	17.984	17.1874	17.1498	18.5512	16.9287	17.7471	17.547	18.433	17.558	16.9598	17.5986	18.1641	17.7125	17.1931	16.2286	16.4815	18.051	15.9361	18.0314	18.1643	16.373	16.616	17.7491	18.087	18.1822	14.6957	17.9559	17.3282	17.0929
RSM02388p	16.8468	15.7439	14.536	15.3718	14.5132	14.1839	14.9911	16.0135	16.4061	14.537	15.5259	15.0222	15.0708	16.3731	16.703	17.9737	16.5605	15.3814	14.9116	16.85	17.4586	15.3141	16.4327	16.0374	18.4232	16.4591	17.153	17.6196	18.3569	16.5083	15.1522	14.9484	16.3025	15.3832	18.2937	16.8667	14.9949	18.4291	15.9593	18.6008	16.2902	16.7076	16.9797	15.2629	16.5161	17.7001	15.2102	18.0927	15.7378
RSM02415p	14.7517	14.9291	15.6475	15.2404	15.3684	16.4947	14.9932	15.5809	15.1473	15.8148	15.0406	15.5142	14.5684	15.2936	15.8174	15.1747	15.3947	14.6916	15.7187	14.6395	15.2431	15.2862	15.0291	16.1222	15.1126	14.984	14.6247	15.2283	14.1011	15.0629	15.7108	15.668	15.536	14.5571	14.6297	15.1345	15.3034	15.0588	15.5757	14.7202	15.744	14.7276	15.3526	15.4533	15.5888	14.7789	15.6407	15.3527	14.5258
RSM02418p	18.1486	17.9647	17.3529	18.1584	17.29	17.6717	18.0639	17.4845	17.3214	17.5808	17.2617	17.5845	17.2315	17.1089	18.0443	17.8334	17.5961	18.153	17.8885	16.7621	16.4243	15.8364	16.8187	16.5994	17.1122	15.9889	16.0974	16.9573	16.9911	18.1465	15.377	16.311	16.2627	17.0801	18.1778	18.313	17.5002	17.9126	16.8182	17.3204	16.3761	17.0871	17.7062	16.6992	16.599	18.0397	16.47	16.3793	17.7073
RSM02425p_RSM02427p	20.6124	20.9943	21.1348	20.4063	21.6445	21.5222	19.8526	21.6313	21.1148	21.552	20.9577	21.3005	20.1947	16.4243	17.0407	17.9009	17.5515	18.6847	20.718	19.0063	20.5226	20.5868	17.9569	21.7951	16.828	20.0857	19.6995	19.7787	17.2825	19.6164	20.4607	21.2859	20.4965	19.5485	16.625	17.6572	20.6174	17.6925	21.045	17.6318	20.6981	18.1205	17.7907	20.7936	20.2156	15.7504	22.3157	20.1566	18.3215
RSM02426p	16.8901	17.3139	16.6214	17.1638	17.9277	16.3345	16.6784	16.8199	17.0012	16.7635	16.6957	17.2327	15.9126	13.6099	15.0442	15.2344	15.3979	15.0846	17.5902	16.1873	17.6263	16.6712	16.7685	17.8903	15.2335	17.1016	18.0071	16.4397	14.1891	17.4179	17.1671	17.5605	17.1226	16.0701	15.3797	15.4927	17.7344	15.511	17.6247	16.7305	17.6876	15.5579	16.4676	17.4741	17.8315	15.1911	18.1968	16.5642	15.9956
RSM02428p_RSM02430p	20.1985	19.9536	20.374	19.7815	20.0047	20.6042	19.0473	20.8466	20.3181	20.65	20.3701	20.4597	19.9297	16.3316	16.5266	17.9764	17.1985	18.3048	20.0703	17.2647	18.5129	18.2947	15.793	19.6477	14.6509	17.3497	19.5614	16.7612	14.7422	17.3077	20.948	18.692	18.077	17.166	14.8363	15.9824	18.0531	14.8932	18.6382	15.6102	20.5495	15.2228	15.3595	18.441	17.576	12.3201	19.8667	17.8128	16.0649
RSM02456p	18.397	18.3627	18.0954	18.7293	18.4612	18.2306	17.8862	18.1595	18.3347	17.9501	17.7768	17.634	18.1422	17.4536	18.0614	18.2662	18.4781	18.5924	18.591	18.4017	17.9054	17.0663	17.6459	18.6641	18.2563	17.2402	17.9296	18.3622	18.0356	18.2668	17.7969	17.5931	17.9328	17.9546	18.2399	18.2901	18.969	17.8085	18.5871	18.0633	17.6894	18.1554	18.338	18.4857	17.0996	18.3356	18.3985	17.6062	18.4328
RSM02457p	16.2184	14.8176	13.4566	16.4111	12.8435	14.5303	14.6639	16.0243	14.369	12.6917	13.6122	13.6906	15.1036	17.6549	17.4376	19.1863	19.692	15.7752	14.2649	16.4585	14.6676	14.2379	20.0224	13.0163	18.8289	14.2339	14.9669	13.41	17.805	14.0785	12.7361	11.16	12.8928	13.1136	16.9264	16.3127	14.6394	18.5321	15.187	18.9586	13.6083	16.5054	17.6383	14.6569	12.4537	17.6722	13.3713	17.315	14.7629
RSM02459p	12.4827	11.638	11.2191	11.755	11.4196	13.7342	11.8837	12.3639	11.955	12.1427	11.6581	11.9148	12.0145	15.5741	16.5987	15.3763	15.0716	13.9719	12.5402	15.2591	13.4816	13.414	12.3779	14.1295	17.3759	14.2178	13.5671	15.0013	15.3343	13.9929	13.2383	11.0493	13.3978	12.2484	17.3492	15.7529	13.9626	15.5017	13.9902	15.2878	12.5994	14.825	15.3025	14.6417	12.5432	17.6283	12.0115	14.1669	14.1179
RSM02463p	14.1627	14.0495	14.1416	14.813	14.2647	14.593	14.9059	14.4022	14.5312	14.7046	14.008	13.6181	13.0238	14.6039	15.9002	16.717	16.2688	16.3036	15.2391	14.8245	15.5466	14.6475	15.9063	14.7366	15.9964	15.3287	15.6199	16.0497	15.1484	16.1923	14.6323	13.4129	14.0765	15.6886	15.0873	16.0487	15.6022	15.0729	14.5161	16.6888	15.4845	15.9635	15.4023	14.9321	14.1568	15.6326	14.6774	15.2011	15.574
RSM02469p	13.5346	13.363	15.7335	15.7262	15.5601	16.889	13.7325	16.1894	14.9772	16.4892	14.3829	15.871	13.3851	13.8993	15.4308	13.2282	14.0724	14.2982	14.9976	13.5233	11.3807	11.2804	12.7072	13.5438	16.2544	12.0273	11.1872	13.2319	15.2216	13.4004	10.7498	11.7241	11.219	12.0215	16.2151	15.6638	13.4439	14.9868	13.2122	16.0591	11.7497	14.1579	12.7422	12.8804	11.8916	16.6301	13.5613	15.0664	14.3705
RSM02470p	17.5676	17.4853	17.4133	17.9196	18.0448	17.9088	17.715	17.6712	17.7004	17.6309	18.1573	18.042	18.6621	17.7206	18.5931	18.3903	18.6722	17.5224	18.4787	18.2831	17.5603	17.4465	17.3268	18.1402	18.4175	17.1122	17.9605	17.2291	17.4094	16.3513	17.5537	16.8745	18.0005	17.9725	17.6154	18.0355	17.8235	17.7967	17.8657	18.194	16.8417	18.3433	16.7032	17.4998	18.3747	17.9407	18.0512	18.2209	16.8393
RSM02471p	14.5598	14.5064	16.3791	14.5039	15.8067	16.7529	14.2617	16.822	15.3583	16.3675	16.1177	16.4916	15.6224	11.8255	12.6641	13.1283	13.7418	14.5037	15.9864	13.8176	15.6832	14.2173	13.0448	14.0386	11.9557	13.9325	13.6128	13.4866	12.7435	13.4834	14.3978	15.3758	14.7013	12.8241	12.4219	13.3295	12.5838	12.8201	13.6782	13.6953	14.3413	12.714	12.1709	13.6615	13.6705	12.2969	15.3709	14.1061	12.5019
RSM02472p	16.3675	16.6762	16.9314	16.3181	17.0288	16.73	16.0034	17.1041	16.5902	17.3595	16.2604	16.9501	15.4612	14.2911	14.9035	14.6306	16.1638	16.0973	16.1944	16.5428	17.262	16.236	15.6854	17.4279	15.5103	15.9317	15.4522	16.4033	15.9251	16.1318	17.1295	17.685	16.9775	15.5112	15.6331	16.2085	16.465	15.6144	16.6553	15.3249	17.49	16.2577	15.2384	16.6786	16.8556	14.9239	17.7455	16.6812	15.447
RSM02473p	23.0085	22.9898	22.9117	23.0291	23.0581	22.5791	23.1546	22.7556	22.9459	22.3845	22.8983	22.888	22.9927	22.8043	23.0918	22.5352	22.5015	22.5901	23.1373	22.5632	22.4168	22.5175	21.5116	22.3018	22.2563	22.5083	22.5065	21.7521	22.4083	22.8411	22.375	21.6813	22.5556	22.2724	22.5487	22.6084	22.8462	22.0815	22.476	22.7984	22.5944	22.6818	21.6782	22.6661	22.4226	22.4554	21.509	22.4274	22.7226
RSM02474p	11.2299	12.2451	10.688	10.9035	10.6052	12.0119	10.9965	11.2459	11.1284	11.2622	10.7257	11.3263	10.8253	11.5913	14.2384	10.6431	10.6176	10.3912	13.8966	17.5663	17.9993	16.3894	17.0209	17.4361	17.7423	17.5274	16.7951	19.1085	17.3643	16.7576	17.4133	17.3101	17.5266	10.0104	15.0629	16.2112	16.8479	17.7387	16.5742	18.7212	17.4766	15.7805	17.8533	17.0758	18.0893	16.9171	16.9393	18.0681	16.8977
RSM02479p	16.7724	16.9768	17.2807	16.0534	16.2138	15.8614	16.1359	15.4924	16.5633	16.074	16.4034	15.7502	16.564	15.6931	13.7511	15.8738	15.7778	15.3112	15.4803	16.4904	16.95	15.7905	16.4965	17.0525	16.2931	16.1087	16.2971	16.6313	14.9833	17.3341	16.1117	17.079	16.2188	16.4096	16.1353	14.6218	16.0375	16.4253	17.0084	14.9271	16.739	15.8216	17.183	15.5286	15.7894	15.567	15.9802	16.2327	18.0417
RSM02483p	15.1105	14.8591	15.6484	16.5561	15.1013	16.9883	15.5849	15.8873	15.5571	16.306	15.4298	16.5903	14.7276	15.1665	15.9762	16.7749	15.8114	16.8694	15.9423	14.9155	15.8631	15.3255	15.7202	15.8982	15.5704	15.6488	14.8268	15.7395	15.4582	15.3885	15.0843	15.2526	14.5404	17.2284	15.537	15.7892	16.2819	16.2314	16.268	15.545	15.207	15.7136	15.1985	16.4015	16.0086	15.4268	15.5007	14.2235	15.186
RSM02486p	14.528	13.448	13.6571	14.7732	13.4189	14.1625	15.041	13.9123	14.563	14.0129	12.9069	14.365	13.2362	15.1846	16.8782	17.1093	17.8799	16.3027	15.588	16.0659	16.3024	15.4631	17.2624	15.4455	17.7944	16.2396	16.4827	16.4731	16.6895	16.7628	15.2498	14.1929	15.1732	16.5276	17.0815	17.4111	16.5552	17.2448	15.6494	18.5228	16.1434	16.9115	16.7891	15.849	14.9263	17.2286	15.0583	16.2881	15.8359
RSM02487p	14.0937	14.1899	14.8471	14.6825	15.5848	15.6106	14.2331	14.6084	14.5259	15.4239	14.1618	15.2941	13.7896	13.0841	13.1787	14.1389	14.0371	14.6184	15.5511	15.8588	14.0296	12.8579	13.4521	15.7055	16.0346	12.6442	12.8666	13.4779	13.6224	14.0606	12.6792	13.4049	13.8812	13.6736	13.8233	13.8999	10.8155	14.2253	15.6091	14.4294	12.7637	13.5607	14.1097	13.5461	12.3915	14.1841	15.4588	14.1108	12.6148
RSM02493p	15.0279	15.545	14.5669	15.3174	14.8951	14.2715	14.8931	14.4689	14.9899	14.2907	14.4434	13.7213	13.7479	17.2752	18.2837	16.9651	19.0942	16.949	15.2364	14.4252	15.704	13.6618	16.4654	15.027	16.3672	14.1149	14.964	14.7091	15.5508	14.819	14.7575	15.2259	14.1056	16.0923	14.905	14.494	15.1658	14.943	15.5441	16.2561	12.0942	14.3591	15.7916	15.3031	16.6913	15.3918	14.6837	14.1267	16.4377
RSM02501p	15.8667	15.7673	13.2332	15.7675	14.1088	15.5965	15.4554	13.687	15.8576	13.724	13.3525	13.9976	16.2575	14.9915	12.3974	14.8486	13.4166	14.4071	14.4607	13.9286	14.9652	14.395	15.2758	15.432	15.1019	15.333	15.2412	16.4998	14.6484	15.4801	15.7726	16.4741	15.2016	15.5208	14.3526	14.0081	15.6734	13.4171	15.4	16.0225	15.3044	14.9172	15.0022	15.248	16.2235	14.3636	15.7498	15.3592	14.876
RSM02503p	15.8837	15.9985	16.3304	17.2065	16.3962	15.9311	16.1874	15.6375	15.6345	15.2446	15.4122	16.0765	16.6152	11.812	14.1518	14.5015	12.9542	14.3293	17.225	15.921	16.4668	16.6626	17.1175	17.3955	14.7261	17.7196	16.1157	16.4906	13.9616	14.955	17.0494	18.7716	17.5922	15.0721	15.8489	17.048	16.763	14.7225	19.1411	15.484	17.1237	14.2373	15.2538	16.8255	18.9557	14.8128	16.5915	15.668	16.4998
RSM02504p	13.6583	13.909	14.1478	13.5229	14.3051	14.2263	13.2291	14.0694	13.8543	14.2884	13.8939	14.2762	12.8746	12.8767	13.2577	11.7796	13.4495	12.9921	13.2419	14.0473	13.852	13.9568	12.6887	14.9396	13.6645	13.729	13.054	13.3033	13.95	13.5012	14.2394	13.6377	13.9785	12.8498	13.4289	14.2157	14.1938	13.1651	14.2309	13.3757	14.0073	14.1976	13.0884	14.5279	13.8836	13.8733	15.3567	13.6915	12.2772
RSM02506p	15.6891	15.7692	15.3522	15.6045	16.2659	16.2542	15.4287	16.1199	15.8489	16.4653	14.9001	15.4116	16.6353	14.988	15.2853	15.5822	15.9556	14.9485	15.7653	14.5984	15.7833	15.7582	14.4464	16.5463	14.0504	15.7332	14.8727	14.4753	13.5762	14.5295	15.2743	16.1758	15.6907	14.8573	13.5538	14.028	15.9571	13.9496	15.2895	14.5594	15.4825	14.169	13.8869	15.7205	15.3377	13.7421	16.1194	15.1941	13.8809
RSM02508p	16.1771	16.7315	17.3002	16.457	17.3855	17.0234	15.837	17.7194	17.4445	17.6607	16.8872	17.4726	17.1783	14.5223	14.8878	15.1092	15.351	15.6758	16.7147	15.6506	16.3574	16.2375	13.2828	17.715	15.2515	16.1349	15.5106	16.3637	16.0034	15.5698	17.3871	17.0418	16.2248	15.5116	15.1786	16.406	16.5123	14.4804	16.8727	15.0652	16.2167	15.5041	14.2836	16.5075	16.0731	14.9887	17.6257	15.6963	15.1573
RSM02511p	9.77734	9.77874	9.28116	9.64416	9.46642	9.52615	12.6798	10.7068	11.9045	10.8236	11.0003	10.9416	12.1344	10.312	10.0879	10.4137	10.6291	10.2408	11.1924	12.0272	12.2774	10.7854	11.4291	11.6656	12.2531	11.9556	11.1263	13.4843	11.7896	11.1729	11.7785	11.6709	11.9122	6.7268	9.3749	10.6027	11.143	12.2671	11.0543	13.2431	12.1004	9.94987	12.5215	11.4389	12.8618	11.0018	11.1915	12.4315	11.374
RSM02512p	11.1535	11.8201	10.9836	11.1783	11.0994	10.968	11.0389	11.635	12.1598	11.425	10.439	10.5014	10.9048	11.9019	10.6321	10.4031	10.1775	10.2954	14.2366	15.0738	16.5967	14.2473	14.1222	15.5361	14.6864	14.4834	14.7252	18.2661	14.1717	13.2035	16.3334	15.8975	15.4121	9.60385	11.4369	13.2568	13.9046	15.0359	14.4659	16.0922	15.0829	12.8197	14.5459	15.0279	17.0834	13.5158	14.9588	15.7565	13.6285
RSM02515p	18.5065	18.2301	18.0398	18.0192	17.2831	18.2182	18.1433	18.025	17.9857	17.9163	18.0815	17.9738	18.4651	18.4425	17.3849	18.2115	17.097	17.2067	17.1509	16.9303	16.1965	15.9538	16.4452	15.7804	16.954	15.5682	16.3108	17.0421	16.6204	16.3161	15.5922	16.384	16.2065	16.2957	16.7218	16.972	16.2627	16.4253	16.1962	17.3983	16.3471	16.044	15.0632	16.7221	16.0856	16.7289	16.5018	16.2708	16.7124
RSM02517p	14.4109	12.7674	11.2693	13.1111	11.407	12.8371	13.7817	11.9509	12.1231	12.3769	11.4234	10.9524	11.4845	14.5569	15.2842	11.6024	15.1959	14.1087	12.3964	13.0664	12.13	11.7458	16.176	11.0119	15.9417	11.663	11.5593	11.5762	17.0932	11.7085	10.7979	14.2682	11.4586	10.3458	13.6212	14.6608	15.6694	13.9559	11.675	12.5994	11.2475	12.8931	13.2644	11.0293	15.7658	14.8917	15.2672	11.6783	11.8949
RSM02518p	13.642	13.5264	15.4067	14.8612	13.3705	13.3888	13.4581	13.3054	13.3086	13.1508	13.2255	13.452	15.7693	12.8406	13.2982	13.2964	13.2995	13.2425	13.4458	22.2638	23.1578	21.9427	22.3764	21.3676	23.7977	19.1702	22.4409	22.4282	22.975	22.0555	22.1429	21.8445	21.9057	22.3147	23.3791	23.107	22.6673	23.096	22.4244	23.7873	22.5897	22.3529	22.1259	21.9475	22.0393	23.93	22.1644	22.7442	22.6313
RSM02522p	16.6972	16.7736	16.0486	16.8757	15.7676	16.5725	16.2049	16.4795	16.9243	16.2715	16.088	15.7954	16.2551	15.5416	14.833	16.1481	15.6728	15.3746	15.6829	14.9476	15.9375	14.8724	15.6156	15.3627	14.8925	15.2992	15.7887	15.6414	14.3113	15.2905	15.6132	15.8705	15.2895	14.2447	15.0121	14.3958	15.7063	14.5244	14.8159	16.0782	15.2041	14.5924	14.8285	15.5457	15.6517	14.5518	15.2746	15.4499	15.4095
RSM02523p	18.6597	18.4388	19.9575	19.7146	20.109	20.1494	18.6653	20.0277	19.8948	20.4406	19.4156	20.0332	18.921	18.6628	17.1415	18.7198	17.689	17.3499	19.8624	16.4933	19.2484	18.6481	16.5754	19.9971	15.9501	18.0518	17.0377	17.9711	15.9767	17.5788	19.4732	18.3655	18.2471	18.2553	15.2662	16.0171	18.083	16.3665	18.8619	17.1496	18.9472	14.8256	17.2143	18.3047	18.6599	16.7731	19.4478	18.3985	16.7269
RSM02526p	18.5978	17.8562	18.9024	18.4805	17.7729	18.8479	18.3677	18.4194	17.6171	18.4523	17.6231	18.5687	17.1872	19.1226	18.9522	17.5741	18.338	18.3515	17.5654	15.9858	16.4319	16.2707	16.7119	17.3786	15.1207	17.3985	17.4091	15.5784	16.5313	15.5541	14.5639	14.1082	15.9429	13.5492	16.2312	16.6157	17.4933	16.5439	15.8315	14.75	17.146	15.7322	18.2946	18.115	16.6874	14.9573	16.6543	15.5572	18.3781
RSM02527p	18.4729	18.5173	17.5579	18.6876	17.9311	17.8159	18.5553	17.4098	17.8785	17.5872	17.5638	17.4285	17.9709	18.3223	18.3225	18.574	18.8946	18.5657	18.5299	17.3978	17.4688	16.8856	17.6917	17.5723	18.0798	17.3155	17.7714	18.2173	17.739	18.1603	17.4651	17.7361	17.1807	17.6519	17.6615	17.395	17.2008	17.2538	16.9013	17.9765	17.339	16.9783	18.0758	17.1318	17.3759	18.0031	16.7041	17.3443	17.2412
RSM02540p	12.4476	13.475	12.5868	13.6309	12.2384	12.948	13.0649	13.794	12.1977	12.3846	12.5651	13.2168	12.6692	9.94522	11.1764	10.8101	11.2823	11.7965	13.2639	13.6102	13.5528	14.0913	14.9836	12.7858	12.9876	13.7519	13.2305	13.8313	12.5707	13.5989	12.894	13.7924	13.9154	13.5971	12.4808	12.3878	13.4799	13.2775	13.6149	12.9773	13.3218	12.866	13.241	13.4797	13.7307	11.8689	13.887	13.5495	13.5494
RSM02541p	17.4618	17.5455	17.2575	18.0967	17.1853	17.7035	16.9798	17.6147	18.0933	17.531	17.5862	17.7067	18.4396	15.4469	14.5302	17.2453	14.7069	15.1514	16.3638	15.7006	17.6181	17.6836	13.2851	16.6243	12.1715	17.353	17.9001	17.5687	12.774	14.6994	17.8753	16.9616	16.5973	15.3228	9.45698	10.4045	16.1683	11.1857	16.9771	15.5464	16.2924	10.9402	15.4557	15.6112	17.9015	12.183	17.5228	17.0564	16.8876
RSM02542p	15.6899	15.3724	15.4496	15.2318	16.0213	14.7644	16.0595	15.8487	15.6612	15.4533	14.812	14.7443	15.2426	16.5576	17.2185	16.1811	17.1302	16.3853	15.9046	18.2261	16.6468	16.3335	17.1852	16.4959	18.4714	16.6608	16.8508	16.8223	18.3609	16.9668	16.4005	16.3543	16.3791	16.6218	18.1919	18.2879	16.607	17.4534	16.8516	17.7872	16.7067	18.1715	17.4779	16.8635	16.2035	18.2833	16.7821	16.4443	17.0118
RSM02543p	14.8352	14.1882	14.6111	14.4462	14.8629	13.9848	14.6596	14.7885	14.4191	14.8913	14.685	14.0653	14.5315	15.6368	16.4033	14.8549	15.908	14.3984	14.1416	15.9842	14.3096	14.1245	14.1714	14.564	16.7709	14.4951	14.3663	14.6223	16.6964	14.5314	14.4772	14.3319	14.5479	14.3724	16.5009	17.1819	14.7799	15.5514	14.8262	15.8857	14.3916	15.9191	15.579	15.2508	14.4007	17.292	14.7856	14.194	14.3962
RSM02544p	13.2344	11.6307	11.679	11.8425	12.8407	11.791	12.8347	12.9302	12.0897	12.4505	12.1421	12.4001	10.8634	12.2033	12.1251	11.8502	13.203	12.7109	12.0248	13.6679	12.8836	12.9133	11.4603	12.843	15.0768	13.2282	12.4952	12.8091	14.5137	12.3683	12.5509	12.5132	12.9816	12.4599	13.8551	13.7778	12.7998	12.9289	13.0165	13.6738	11.4438	14.009	11.9112	12.7186	12.2896	14.1478	11.7242	13.0901	12.7
RSM02547p	14.7311	16.8389	14.5184	15.2157	14.5288	14.0454	15.117	14.6002	15.702	14.2888	14.8093	13.9475	14.8749	15.6321	18.7018	15.5413	16.7894	14.9017	14.377	15.8053	17.4735	14.8388	16.4655	14.4866	17.0574	15.9786	18.2946	15.8412	18.1937	16.35	15.7563	15.335	15.7713	15.3177	16.7175	18.1707	16.8945	16.8883	16.6781	18.564	14.9249	16.561	15.8546	17.0004	17.3199	18.3572	17.31	17.0435	18.0918
RSM02549p_RSM02548p	18.6691	18.9252	17.9003	19.0491	19.6576	19.5788	19.9252	18.5745	19.5289	19.5004	17.4956	18.5209	19.8028	15.9142	15.7774	16.6632	15.0016	15.6619	18.6212	18.0367	18.3332	16.4125	17.1385	18.3297	17.2465	16.6776	17.4692	19.0437	16.4151	16.4846	17.7005	18.105	17.5385	16.3239	16.1796	16.2054	17.0484	16.5833	17.3947	18.0761	17.0181	16.6467	16.1285	17.824	18.4617	15.9484	17.5084	17.6343	16.2874
RSM02550p	19.0317	19.7358	16.8239	18.6705	17.5651	18.0331	16.854	17.9425	18.511	17.3709	17.2879	17.5697	19.2941	18.7003	18.48	17.9885	17.1472	17.684	18.3053	13.4095	14.1065	12.8452	15.9128	13.9459	16.0705	13.955	13.8287	14.7049	14.0128	13.4309	14.947	12.9688	13.6873	12.6488	14.3947	13.504	13.5288	16.0297	13.4021	14.995	13.9491	14.3849	14.0022	14.2548	14.1491	16.1262	13.3612	14.391	13.392
RSM02551p	16.3948	17.1326	14.5354	16.83	17.0697	16.0167	16.8598	15.3267	17.3319	16.4263	14.0522	15.3678	17.5775	12.9427	14.429	14.6829	13.6821	14.4529	15.7032	14.1381	14.9289	14.2899	13.5154	15.4833	15.1635	13.9789	15.0924	15.6408	13.8353	14.2032	14.0164	14.363	14.4272	13.3291	14.2352	14.1683	14.5985	14.0918	14.7079	16.0095	13.0201	14.7044	13.4329	15.0226	14.3681	13.3831	14.2794	14.7533	13.9281
RSM02554p	15.7154	13.8041	13.0483	15.4494	12.88	14.697	14.4172	15.4337	14.4347	14.8289	14.5167	13.8445	12.4722	12.9675	13.9608	14.2662	12.2839	13.2322	11.5045	13.5534	13.6107	13.1727	15.3625	11.9456	13.9544	14.1306	14.0567	13.7449	14.7476	11.6193	15.231	11.8655	12.6714	12.7884	12.9619	13.0117	11.8511	14.5232	11.7564	15.0804	13.8615	14.2159	14.0083	13.4714	13.4459	13.0341	11.7701	12.998	12.1241
RSM02559p	15.4305	15.8597	14.7198	15.6837	13.8035	13.8222	15.2413	14.6516	14.2931	13.9902	15.0338	13.8828	15.4168	16.2894	15.4011	15.5664	15.168	16.4398	14.7451	14.1061	15.5318	13.709	14.5343	13.0084	14.577	14.7833	15.0781	14.5827	15.5801	15.1311	14.3376	15.9531	14.3601	15.5732	13.1526	14.9564	14.1034	15.1198	13.3863	14.6682	15.3421	14.358	14.1973	13.7718	14.5752	15.2201	12.7329	14.6884	14.7819
RSM02561p	13.0665	13.2253	13.4435	13.5123	13.3397	13.5207	13.4507	13.7217	13.8071	13.6994	13.4945	13.5692	13.7286	13.4373	13.4378	13.3538	13.3278	15.3444	15.2052	18.1632	17.7685	16.3472	16.7179	15.4202	19.2707	13.9489	17.1492	17.3686	18.5721	15.9333	16.0237	16.342	15.9601	16.4693	17.198	16.0748	17.0895	18.1695	16.131	18.0482	16.6116	17.3981	15.799	17.2238	16.2566	18.8716	15.9213	17.0042	17.0476
RSM02563p	11.5529	13.0668	11.7679	15.9652	12.0267	13.6738	11.5899	12.5614	12.3377	17.6767	13.6147	12.5434	16.1778	16.902	16.2925	17.7381	16.5418	17.2988	14.57	13.8394	11.4163	13.1758	17.3795	10.5355	19.0086	12.1091	16.2815	13.3202	17.5696	17.1139	13.8793	10.6425	15.2721	15.3662	17.7751	17.393	14.293	17.1027	15.3813	18.176	14.1553	14.2728	14.4704	10.8584	12.6518	16.7787	10.1799	15.3007	14.7147
RSM02564p	16.6027	18.4124	14.8792	19.6301	18.1077	17.8866	20.1666	14.8487	19.4158	18.783	14.2603	17.0593	20.3398	14.483	14.5891	18.0724	14.6412	17.7472	17.782	15.7966	17.1134	14.095	16.987	17.1489	15.9443	15.5178	15.4377	17.4698	14.2309	15.2764	15.4897	15.5296	15.0941	12.8245	14.3675	14.5574	16.1478	14.3704	15.3279	17.2862	14.8379	14.7161	15.4243	16.9258	16.2848	14.7804	16.1903	16.0168	15.2135
RSM02566p	17.2822	17.1587	16.5933	17.4176	16.7763	17.9737	16.6038	17.7283	18.7171	17.047	17.0846	16.5095	17.8056	16.962	15.3576	17.1136	16.6782	16.4482	18.2829	14.8944	18.8734	15.8507	15.9216	14.6902	18.0507	17.7173	17.5414	15.3501	15.443	15.1337	17.552	16.6669	17.7881	15.3376	16.5236	14.9263	14.0743	15.6396	14.2719	16.3707	16.5973	15.7769	15.7491	16.1007	17.3017	16.8769	14.1482	16.71	13.6359
RSM02569p	15.1511	15.0979	15.7171	14.8989	15.1358	15.739	14.092	15.6671	16.2943	14.3398	14.4202	15.7305	16.683	15.526	17.147	16.1109	17.6505	16.6447	17.9131	14.5533	14.626	14.8527	15.3014	15.4975	16.5694	16.343	18.3947	14.0391	16.2207	13.7949	14.1017	12.3016	12.8324	14.6473	16.1434	16.4697	15.3867	16.7883	15.076	17.5439	14.8952	14.3594	14.5488	16.2728	12.2039	16.2289	14.6768	17.2105	15.2393
RSM02572p	17.4325	17.3508	17.6609	17.2952	17.7029	17.2116	17.6242	18.2804	17.958	18.0565	17.7346	17.0281	17.5231	17.2131	18.3528	17.5867	18.7048	17.8089	17.5486	18.2979	17.1755	17.3062	17.0087	17.615	18.5248	17.4696	17.0873	16.7846	18.46	17.4864	17.5779	17.2684	17.3155	17.0453	18.6166	18.9126	17.3884	17.58	17.6576	18.3791	17.1847	18.3598	17.6163	17.7503	17.0993	18.6303	17.1212	17.4009	17.3639
RSM02574p	13.2369	13.0821	13.9034	13.2662	12.9695	14.0661	13.7833	14.3763	12.96	13.1362	13.2342	14.2449	15.1991	14.3617	15.1881	14.9648	15.8062	15.512	15.174	15.0281	14.2416	14.0431	14.1984	16.7414	13.273	14.0194	14.4842	13.635	13.3345	13.9123	14.6127	14.1601	14.145	14.9401	13.0002	12.7589	14.4988	14.9143	14.4	16.3594	13.4457	14.7844	13.7441	17.4907	14.0405	14.1888	13.8684	14.7633	14.9885
RSM02576p	16.415	18.1672	16.7793	18.1869	18.0513	18.2335	18.3896	17.1997	19.0797	17.6927	16.0616	17.0088	18.404	14.0916	15.681	15.8973	14.9843	15.8523	17.1503	16.1964	17.9228	16.79	16.608	18.4057	15.7825	17.2238	17.6458	19.5932	14.7906	17.2282	18.1971	17.3345	16.5779	16.7061	14.09	14.5101	16.8958	14.7526	18.2254	17.0219	16.2404	15.7441	16.9414	16.8691	18.3154	13.4236	17.9846	16.3378	15.5961
RSM02577p	16.8455	16.4848	15.7931	16.3973	16.5007	16.4489	17.0193	17.267	16.4974	16.547	15.4295	16.13	16.9307	16.2677	17.2848	17.4502	15.8548	15.4509	15.9749	16.3432	16.052	15.0104	14.8547	14.7971	17.0326	15.5278	15.7014	16.4878	16.1367	15.6875	15.9294	15.9756	15.8782	15.7611	15.8055	15.2319	14.3402	16.5425	15.097	18.4667	15.1355	15.4699	15.4403	14.6859	16.0046	15.5282	15.1255	16.4661	15.1597
RSM02578p	17.1404	16.7184	16.7119	17.1464	15.8821	16.834	15.7317	17.7298	17.0115	17.2373	17.199	16.9345	16.8309	17.3581	16.424	17.5016	16.672	16.9162	16.1685	15.5557	15.4265	14.2559	14.4372	14.7806	16.1468	16.4035	14.7791	17.0911	16.2347	15.0864	14.441	15.5779	14.3818	13.8577	15.4542	15.9934	15.7122	15.6252	15.1832	17.2169	14.8645	14.6927	15.5917	15.7193	14.4584	15.3613	17.3374	17.0272	15.4464
RSM02579p	20.4826	20.708	20.2764	20.863	21.135	21.306	21.1756	20.4708	21.1737	21.2307	20.47	20.855	21.1888	19.3051	17.8869	18.5871	17.2798	17.7766	20.899	19.3459	19.605	18.0666	17.913	19.5985	18.7115	18.6922	18.0652	20.0873	18.1403	18.7811	19.6691	19.7634	19.521	18.3542	17.9121	17.7998	18.4586	17.7659	18.6673	19.396	18.6333	18.4651	17.8622	18.3501	20.0176	17.3057	19.1186	19.3086	18.2131
RSM02580p	21.1526	21.0794	20.6143	21.2143	20.04	20.3893	20.0423	21.4233	21.7145	20.9901	20.6505	20.2522	20.3687	20.5692	21.062	21.2976	20.9098	21.089	20.9561	20.3809	22.2612	20.9252	20.8136	21.4124	21.3243	21.4812	21.5705	21.7955	21.5387	21.087	21.166	21.7573	21.8787	20.7419	20.8367	20.6092	21.4493	21.0199	21.3973	22.411	20.9635	21.4534	20.4111	21.7872	22.4142	20.5105	21.7774	21.7762	21.512
RSM02581p	17.3189	17.0454	16.268	17.4155	17.2444	16.7912	17.1986	16.3431	18.8791	17.2761	16.6252	17.5876	17.9472	14.5583	14.69	15.5309	14.1186	14.6127	15.4964	13.3091	14.0839	13.1372	12.7916	14.667	13.7738	14.6428	13.2886	13.947	14.1589	13.1705	14.0864	12.6497	12.8678	13.8072	12.817	13.3952	13.0359	13.3447	15.154	14.0676	13.2338	13.3419	13.7132	13.4311	15.5201	12.9618	14.5657	13.665	12.67
RSM02582p	18.2491	18.6023	17.23	18.6812	16.9937	17.7631	17.7551	18.3751	18.8979	18.0399	17.1462	17.9176	18.0166	17.7342	17.4458	18.2106	17.1964	17.999	17.4186	16.0465	16.1251	14.6399	15.8994	16.085	17.0499	15.2046	16.284	17.4466	15.9471	17.1613	17.1945	17.1747	15.7094	15.4364	16.0146	15.4838	16.0156	15.9129	15.3427	17.4266	15.623	16.8967	16.7586	17.1025	17.3482	16.2627	16.1448	15.4402	15.4808
RSM02586p_RSM02587p	17.6298	17.7881	17.8644	17.2973	18.3532	17.8304	17.3691	17.863	18.2749	18.6887	17.4598	18.0097	18.0427	18.3475	16.126	19.0581	16.5921	16.8165	17.9052	15.7656	16.8058	15.1173	15.2679	19.0861	15.2167	17.5904	17.4808	18.0166	14.2588	17.741	18.3712	19.7985	17.6984	18.4198	14.3008	14.8808	19.3467	14.825	17.1271	15.2504	17.6075	13.7128	16.1725	17.0798	18.1968	15.8497	18.4408	16.8413	16.3564
RSM02588p	15.2277	15.1754	15.3568	15.6496	15.527	15.8723	14.8769	15.7045	15.0647	15.7111	15.3025	15.151	15.474	15.2674	14.1761	16.0542	14.7774	14.4487	15.8784	12.5203	13.9119	13.9558	13.0252	14.0205	12.0388	13.8133	13.0034	14.2709	12.6502	13.4387	14.5738	14.5434	13.8323	13.3632	11.9781	13.3217	14.3114	12.9835	14.5967	14.151	13.9684	11.8468	13.8673	14.3131	13.6105	12.6108	14.7484	13.7014	14.1302
RSM02590p	17.916	18.0553	18.9479	18.4382	18.9019	19.3563	17.79	19.9218	18.7782	19.1302	18.5947	19.1178	17.5007	16.6445	15.3478	15.1198	15.4994	15.8966	18.0145	15.7724	17.5051	18.0672	14.8772	18.6957	15.2804	17.3172	16.0626	17.3478	15.4092	16.537	16.1665	16.8653	16.5005	16.2416	15.7755	15.1827	17.4078	15.118	17.6662	15.0128	16.2323	15.6276	14.8297	16.8047	15.7716	15.283	19.0274	17.074	16.7267
RSM02591p	17.7171	17.6047	18.2988	17.889	18.41	18.86	18.3806	17.8238	18.1864	17.9519	17.6466	17.8228	16.2309	17.4117	16.3848	16.13	15.7057	16.7522	17.5228	16.6436	16.3571	16.5365	16.2554	17.4014	16.0925	15.9499	16.9516	16.0971	14.9562	15.5671	15.8039	19.0586	15.5293	15.9004	15.6852	16.1937	17.3052	15.9837	16.611	15.01	17.3094	16.2997	16.1805	16.7327	15.7337	15.7584	17.4088	15.9559	16.252
RSM02593p	16.9144	17.0721	18.2218	15.7376	18.0354	17.2586	17.3567	18.2659	17.8533	18.8152	16.9983	17.5147	18.6563	13.5691	14.8753	14.5966	15.8555	16.3221	17.9986	16.4466	17.469	18.0862	15.9171	18.5855	14.3617	17.7993	16.3208	16.3215	14.5289	16.2289	18.4952	18.1116	18.6447	18.4275	14.6273	14.1591	18.8707	16.019	17.8004	16.1395	17.1234	16.4078	15.7825	17.2989	16.9426	15.5329	17.7561	18.1535	16.9176
RSM02599p	17.8955	18.1115	17.2845	17.1577	16.2023	17.2281	17.1216	15.4933	15.461	16.6045	16.9483	16.066	17.2261	14.6897	16.2754	16.4314	16.1663	16.5446	17.2811	16.4753	16.5823	16.8784	15.5311	17.2014	15.2568	16.5028	17.1387	14.5459	12.9236	16.8135	16.569	18.7107	16.5823	15.3147	18.2744	15.6958	17.6047	14.9869	16.784	18.5692	16.597	15.932	15.0572	16.9282	15.678	17.5698	17.1736	16.2206	15.9312
RSM02603p	16.8427	17.1945	15.4788	17.3193	17.4847	16.5528	17.2845	16.3135	18.419	16.8756	15.9675	16.4226	18.4327	14.4617	15.7638	16.3023	15.2662	15.311	15.9735	17.0549	17.6309	15.6736	16.6347	16.8412	16.032	16.2501	16.7991	18.5352	16.1206	16.7672	17.1017	16.6553	17.2521	15.6741	15.6001	14.7675	16.7049	15.6881	16.6058	17.6585	15.3155	16.4756	17.1568	16.4644	17.2536	14.3041	16.0299	16.5748	16.3148
RSM02613p_RSM02615p	18.1015	17.4316	16.0615	16.7999	16.6576	16.0815	17.0018	15.9884	15.6983	16.3298	15.0636	16.5236	17.3199	14.4315	15.3073	15.7968	14.4703	15.6778	15.7904	15.6368	15.634	15.4734	15.2582	15.87	16.3012	16.3767	15.936	16.2241	16.4165	14.8201	15.3709	15.6412	15.8504	15.1071	15.8682	15.8045	15.5868	14.8412	15.0687	17.3291	15.2039	16.2955	15.4132	15.9356	16.1701	15.4203	15.4716	15.9074	15.2905
RSM02614p	17.461	18.0745	15.4845	17.5474	18.4469	16.8449	17.4557	15.7168	18.1418	16.3504	15.3753	16.007	18.8021	14.7387	15.0975	16.4917	15.1171	15.6362	16.9962	16.6644	15.9769	16.4357	16.6614	17.7287	16.5905	17.3837	16.1113	17.7584	17.1731	17.1359	16.0446	16.1333	16.3487	17.1157	16.1081	16.9219	17.8698	16.6624	17.7717	18.3468	16.6383	16.3916	17.2089	17.6838	17.488	16.952	17.5942	16.4141	17.1884
RSM02617p	15.1783	14.6474	13.7864	14.6314	14.2411	15.1264	15.9854	18.0135	16.4055	14.6492	15.4001	14.9449	16.2104	14.6536	14.9529	15.7843	14.9175	14.0949	14.9745	14.9191	14.2316	14.6904	14.9161	15.9834	14.8451	15.6384	14.3659	16.0131	15.4278	15.3906	14.2993	14.388	14.6034	15.3703	14.3627	15.1766	16.1245	14.917	16.0263	16.6015	14.893	14.6463	15.4636	15.9384	15.7427	15.2067	15.8488	14.6687	15.4431
RSM02618p	15.6073	15.0059	15.3157	15.6654	15.0523	16.223	13.9997	16.8852	15.9737	16.1888	15.9554	15.6243	14.5702	14.4702	14.2943	15.9368	14.8794	14.8545	14.9549	13.1156	15.4644	13.0525	13.5312	14.0951	14.1213	13.8491	14.7331	15.7001	15.9341	13.7457	16.6931	13.8813	13.5741	13.5133	14.4854	14.8831	13.955	13.9598	15.0473	16.2936	15.6201	13.1043	14.0846	14.5206	15.736	13.9891	13.6127	15.7719	13.6959
RSM02619p_RSM02620p	21.272	20.8185	21.0745	20.8699	19.5432	21.5429	21.2683	20.6207	20.9249	21.4662	20.8091	21.1832	21.2549	20.6607	20.9864	19.5353	19.4576	20.2422	20.0398	20.6022	20.0273	19.3942	19.9543	19.0021	20.7946	20.5718	19.8228	20.7258	20.3536	20.1983	19.6642	20.931	19.2159	20.197	20.5573	19.8655	19.1843	21.1373	19.8316	21.0571	19.327	20.5092	20.8773	19.6112	19.6029	20.3337	19.7529	21.2253	19.8693
RSM02621p_RSM02622p	16.6946	15.9267	14.1394	15.7484	13.2753	15.763	17.5278	15.1861	15.0006	15.3285	15.2747	15.1722	14.9612	18.587	17.5229	18.4459	17.9654	16.8371	16.0836	15.9678	17.359	14.9114	17.4768	15.6578	17.4732	15.6606	17.3099	16.6449	17.7452	18.092	15.1928	14.9077	14.8471	17.6011	17.4624	17.1203	15.7813	18.6085	16.9738	19.1198	17.2125	16.0523	16.7573	15.6779	16.8729	16.7567	14.966	16.1878	15.7482
RSM02628p_RSM02627p	18.3819	17.7972	16.8045	17.7943	17.2083	18.7047	17.25	19.1283	18.7929	18.7667	18.8271	18.3133	19.2131	18.5133	15.4498	18.9174	15.3323	14.0075	14.8455	15.5642	16.0913	17.5803	15.1712	18.2775	13.8277	15.4331	13.9446	14.63	14.1892	15.2305	15.1727	16.7267	16.5297	15.5275	13.4511	13.5562	17.3965	13.3804	16.6698	14.4305	14.2895	13.7928	13.3214	16.9793	16.0681	14.553	17.0478	16.509	13.5569
RSM02630p_RSM02629p	20.8598	20.7024	21.3765	21.375	20.9013	21.6226	20.8429	21.1765	21.0235	21.5626	21.1111	21.2773	21.2414	19.9757	18.5446	20.3974	18.7822	19.0537	20.1107	18.145	19.2082	19.1795	18.279	20.3104	15.8651	18.7937	18.6938	18.9232	16.756	17.8972	19.7177	19.6669	18.9216	19.3709	15.6814	17.13	18.851	16.7264	18.8721	18.8091	19.2852	14.7541	18.2603	19.0831	19.7503	17.484	19.8715	18.829	18.139
RSM02633p	19.1708	20.6837	20.5976	20.5445	18.4833	20.7529	20.6234	18.9537	20.505	20.4212	19.8686	20.8533	19.193	20.0938	18.9236	19.8834	18.0937	19.0366	19.2299	18.5236	19.5022	18.8588	18.0027	21.1579	19.1072	18.672	19.7756	19.4193	18.557	16.7281	19.2359	21.1762	18.5857	19.2095	18.3546	17.372	19.4407	18.6047	18.1304	18.5076	18.7565	19.168	18.8387	20.3382	19.42	18.1415	19.3112	18.915	18.1372
RSM02648p	19.3908	19.5466	19.3481	18.7551	19.4514	17.9197	19.2586	18.9365	19.4087	18.5258	17.6569	17.8554	19.2009	15.4561	17.2169	17.1456	17.6538	18.175	18.8593	17.2849	17.0812	16.8844	15.8689	16.9382	16.6215	17.563	15.627	16.5577	16.2179	16.7757	16.6603	16.8788	16.2671	16.0864	16.3471	16.1357	17.5759	16.4265	16.5076	16.0814	17.6222	15.9909	16.8454	16.6757	16.5169	16.2856	15.4307	16.2918	16.713
RSM02650p	16.522	16.1711	18.0003	17.898	16.1416	18.6865	16.6236	16.6029	16.6442	19.4772	16.7286	18.8359	16.2089	14.3279	15.1265	15.5269	15.1717	15.3702	17.9879	16.5074	19.7654	15.2004	13.4487	14.1195	14.3163	21.6865	13.554	14.8967	14.4493	14.3152	20.8932	19.132	20.6429	18.5407	16.4577	14.897	15.798	16.577	12.8219	13.267	20.8929	16.1195	14.7272	14.2603	15.1247	15.7079	15.0059	21.6839	17.4148
RSM02651p	16.9293	16.5378	16.8739	17.4675	15.9849	17.1704	17.3785	16.4821	16.9251	16.9938	16.3187	16.0017	15.5182	15.1821	16.6429	17.3017	16.3547	16.9103	16.2669	14.7317	15.7559	14.6667	14.9	15.3836	16.6941	14.4226	15.2274	15.6782	16.0216	16.4117	13.8283	13.8209	14.1836	15.9735	16.5194	17.116	16.4146	16.5044	15.072	16.7939	14.9225	15.6491	15.7485	15.9505	14.7614	16.6318	15.346	15.2835	16.2046
RSM02652p	13.2898	12.8238	13.0275	13.0333	12.2165	13.4008	13.4399	12.5459	12.5176	12.7123	12.4747	12.8132	11.9387	11.8802	12.6907	12.4715	12.4906	12.9932	12.8959	11.6725	11.6883	12.4467	11.6046	12.8491	12.6345	12.5204	12.529	12.2058	11.9123	12.1606	11.6616	11.7769	12.5	11.5691	12.4805	12.8879	13.4829	12.4265	12.7172	11.9519	12.679	12.1019	13.0658	12.2773	12.1886	12.2438	13.2567	12.2333	13.4133
RSM02653p	12.9937	12.5007	14.0191	13.7492	14.3746	15.3472	12.9728	15.1731	13.9892	15.2365	13.5134	14.746	12.8469	12.5728	13.8954	14.1127	13.4667	12.401	13.6873	13.2194	12.7972	12.9871	13.0824	13.5291	14.9469	12.6102	11.6031	12.8391	14.4399	11.9365	12.7346	12.5597	12.1379	12.5848	13.8197	13.8917	12.0926	14.3091	13.7165	14.0608	11.9444	13.2501	12.1859	12.5483	11.8545	15.2654	13.933	14.1345	12.7569
[truncated: 2,414 more rows]
[truncated: 10 more columns]
