# Supplementary material for: Expanding the Coverage of Metabolic Landscape in Cultivated Rice with Integrated Computational Approaches
Source: Genomics Proteomics Bioinformatics. 2021 Feb 23;20(4):702–14. doi: 10.1016/j.gpb.2020.06.018 (PMC9880819; doi:10.1016/j.gpb.2020.06.018)
Supplement: Supplementary Table S7 — The information of featured metabolites of indica and japonica cultivars [file mmc17.xlsx]

## Sheet: table 1
Table S7 The information of featured metabolites of indica and japonica cultivars
Table 1 A list of featured metabolites distinguishing between indica and japonica cultivars
Note: Var ID (Primary), The id of featured metabolites.
M2.VIPpred, The value of variable importance in the projection (VIP) generated by OPLS-DA model.
Putative Metabolite Name, The putative name of metabolites based on the annotation through libraries-dependent approach or structural motif search combined with neutral loss scanning.
Classification Information, The classification of metabolites based on the annotation through libraries-dependent approach or structural motif search combined with neutral loss scanning (labeled by "with flavone feature").
Flavonoids Classification Information, The detailed classification of flavonoids.
Var ID (Primary)	M2.VIPpred	Putative Metabolite Name	Classification Information	Flavonoids Classification Information
RSM02518p	3.91292	-	-	-
RSM00950n	3.6224	porphyrinogen	Terpenoids	-
RSM04142p	3.40272	Precatorin I	Flavonoids	C-glycosylated flavones
RSM04794n	3.30915	-	-	-
RSM03854p	3.27607	-	-	-
RSM01968n	3.25906	-	-	-
RSM00393n	3.2123	-	-	-
RSM00577n	3.20552	-	-	-
RSM03532n	3.18509	Eucommin A	Phenylpropanoids	-
RSM02134p	3.1097	-	-	-
RSM00571n	3.08057	N-(E-4-coumaroyl)-aspartate	-	-
RSM01955p	3.05214	-	-	-
RSM01928p	3.04779	H-Leu-Trp-OH	-	-
RSM05814p	3.01515	Tricin O-feruloylhexosyl-O-hexoside	with flavone feature, Flavonoids	O-glycosylated flavones
RSM02474p	3.00179	Pukalide aldehyde	-	-
RSM00761n	2.96903	4-Androsten-3,17-dione 19-aldehyde	-	-
RSM03724n	2.96515	Tricin O-sulfatohexoside	with flavone feature, Flavonoids	O-sulfated flavones
RSM03321n	2.95388	-	-	-
RSM04642n	2.8937	-	-	-
RSM01806n	2.8868	CHEBI:67351	-	-
RSM00992n	2.85381	8(S)-HEPE	-	-
RSM03991p	2.84967	annotated as trihydroxy-methoxyflavone C-hexoside based on MS2 spectra	Flavonoids	C-glycosylated flavones
RSM05589p	2.81951	-	-	-
RSM03234p	2.79921	Leu-Pro-Tyr	-	-
RSM03824p	2.78999	Cytisoside	Flavonoids	C-glycosylated flavones
RSM05648p	2.78508	Isovitexin 7-O-(6'''-O-E-p-coumaroyl)glucoside	Flavonoids	O-glycosylated flavones
RSM05526p	2.77114	Tricin 4'-O-(guaiacylglyceryl) ether 7''-O-glucopyranoside, CHEBI:131769	Flavonoids	O-glycosylated flavones
RSM04778n	2.76987	-	-	-
RSM01301n	2.76642	Ligucalthaefolin	-	-
RSM01607n	2.76534	-	-	-
RSM04434p	2.76197	-	-	-
RSM03819n	2.74044	-	-	-
RSM04841n	2.74024	-	-	-
RSM04661n	2.73645	Tricin O-acetylrhamnoside-O-diacetylrhamnoside	with flavone feature, Flavonoids	O-glycosylated flavones
RSM00946n	2.70761	Zaluzanin C isobutyrate	-	-
RSM04767p	2.70306	annotated as di-C,C-pentosyl-apigenin based on MS2 spectra	Flavonoids	C-glycosylated flavones
RSM04952p	2.6609	-	-	-
RSM02157p_RSM02160p	2.65299	Morelosin	Flavonoids	-
RSM00081p_RSM00082p	2.6448	3-Hydroxy-5-methylbenzaldehyde	Phenylpropanoids	-
RSM02829p	2.64381	-	-	-
RSM04696p	2.63525	-	-	-
RSM00696p	2.63505	-	-	-
RSM04306n	2.63056	-	-	-
RSM01253p	2.61885	11Z-3,4-didehydro-retinol	Prenol Lipids	-
RSM05423p	2.61502	-	-	-
RSM02171p_RSM02172p	2.61335	Fragransol-B	-	-
RSM02011n	2.61146	Ombuin 3-O-sulfate	Flavonoids	O-sulfated flavones
RSM00644p	2.60935	Ancistronaphthoic acid A	-	-
RSM01827p	2.60358	Rubifolide	Terpenoids	-
RSM03045n	2.59788	Aquaticoside B	-	-
RSM02633n	2.57495	-	-	-
RSM00377p_RSM00378p	2.55291	7-Deoxonarchinol A	-	-
RSM04551n	2.55046	-	-	-
RSM00682p	2.5451	-	-	-
RSM04833p	2.54418	-	-	-
RSM02013p	2.53504	4''-Deoxyterphenyllin	-	-
RSM03565p	2.53154	-	-	-
RSM05119p	2.50949	-	-	-

## Sheet: table 2
Table S7 The information of featured metabolites distinguishing between indica and japonica cultivars
Table 2 The differential accumulation pattern of a list of flavonoids
Note: Japonica mean (log2), The mean value (log2-transformed) of the relative content of flavonoids in japonica cultivars.
Indica mean (log2), The mean value (log2-transformed) of the relative content of flavonoids in indica cultivars.
Fold change, The absolute fold change of the relative content of flavonoids between indica and japonica cultivars.
P vlaue, The P vlaue of t-test of the relative content of flavonoids between indica and japonica cultivars.
Metabolite ID	Japonica mean (log2)	Indica mean (log2)	Fold change	P value
RSM04142p	11.0526	18.3258	154.684	3.43446e-25
RSM05648p	17.5594	12.4303	34.9938	1.84832e-15
RSM05814p	18.1259	12.3055	56.5079	1.94313e-24
RSM03724n	20.6846	14.8567	56.8024	1.66043e-22
RSM02011n	21.9734	17.2002	27.3447	1.78254e-18
RSM03824p	12.3633	17.4824	34.7528	9.7017e-21
RSM04767p	13.0721	18.8093	53.3397	4.35471e-13
RSM05526p	19.6579	14.1821	44.5005	2.27721e-17
RSM03991p	11.7696	16.9272	35.6936	1.69457e-25
RSM04661n	20.8154	15.4498	41.2283	3.90801e-17
