# Supplementary material for: Expanding the Coverage of Metabolic Landscape in Cultivated Rice with Integrated Computational Approaches
Source: Genomics Proteomics Bioinformatics. 2021 Feb 23;20(4):702–14. doi: 10.1016/j.gpb.2020.06.018 (PMC9880819; doi:10.1016/j.gpb.2020.06.018)
Supplement: Supplementary Table S8 — The Gaussian graphical model (GGM)-based network [file mmc18.xlsx]

## Sheet: Sheet1
Table S8 The Gaussian graphical model (GGM)-based network
Note: pcor, The partial correlation coefficient of metabolite pairs.
pval, The p-value of edges (two-sided p-values for the test of non-zero correlation, see Schäfer J and Strimmer K (2005) for details).
qval, The q-value of edges (tail area-based q-values, see Schäfer J and Strimmer K (2005) for details).
prob, The probability that edge is nonzero (= 1-local fdr, see Schäfer J and Strimmer K (2005) for details).
The edges with prob > 0.99 (local fdr < 0.01) were included in this network.
pcor	node1	node2	pval	qval	prob	node1 name	node2 name
0.0420102	115	2378	2.22045e-16	7.43239e-13	1	RSM04160p	RSM04158p
0.0340497	2711	3243	2.22045e-16	7.43239e-13	1	RSM00228p	RSM00150p
0.0339555	1881	3016	2.22045e-16	7.43239e-13	1	RSM05439p	RSM05548p
0.0319119	1290	1827	2.22045e-16	7.43239e-13	1	RSM03238p	RSM04740p
0.0314692	1364	2179	2.22045e-16	7.43239e-13	1	RSM00813p	RSM00386p
0.0312924	1681	2751	2.22045e-16	7.43239e-13	1	RSM02235n	RSM01838n
0.0309949	276	1810	2.22045e-16	7.43239e-13	1	RSM03701n	RSM03175n
0.0309661	85	849	2.22045e-16	7.43239e-13	1	RSM01958n	RSM02239n
0.030741	888	920	2.22045e-16	7.43239e-13	1	RSM03857p	RSM02409n
0.0307162	29	2748	2.22045e-16	7.43239e-13	1	RSM03516n	RSM03857n
0.0302465	1305	3188	2.22045e-16	7.43239e-13	1	RSM04184n	RSM04135n
0.0301734	445	2879	2.22045e-16	7.43239e-13	1	RSM02842n	RSM00220n
0.0301417	92	276	2.22045e-16	7.43239e-13	1	RSM02223n	RSM03701n
0.0300035	556	2563	2.22045e-16	7.43239e-13	1	RSM03512p	RSM03709p
0.0298941	712	890	2.22045e-16	7.43239e-13	1	RSM02178p	RSM01014p
0.0298915	271	3188	2.22045e-16	7.43239e-13	1	RSM04176n	RSM04135n
0.0297119	148	1092	2.22045e-16	7.43239e-13	1	RSM03219p	RSM00618p
0.029443	1586	2427	2.22045e-16	7.43239e-13	1	RSM00551n	RSM02716p
-0.0293343	1290	1586	2.22045e-16	7.43239e-13	1	RSM03238p	RSM00551n
0.0293176	1890	3030	2.22045e-16	7.43239e-13	1	RSM04162p	RSM03559p
0.0291792	1589	2563	2.22045e-16	7.43239e-13	1	RSM02783n	RSM03709p
0.0290779	314	2558	2.22045e-16	7.43239e-13	1	RSM01243p	RSM02063p
0.0288835	2532	2802	2.22045e-16	7.43239e-13	1	RSM00960p	RSM00600n_RSM00601n
0.0288299	637	1555	2.22045e-16	7.43239e-13	1	RSM04752n	RSM05058n
0.0286788	2532	3051	2.22045e-16	7.43239e-13	1	RSM00960p	RSM00701n
0.0285732	276	524	2.22045e-16	7.43239e-13	1	RSM03701n	RSM02188n
0.0283629	2802	3051	2.22045e-16	7.43239e-13	1	RSM00600n_RSM00601n	RSM00701n
0.0282376	524	817	2.22045e-16	7.43239e-13	1	RSM02188n	RSM02413n
0.0282076	1350	2157	2.22045e-16	7.43239e-13	1	RSM04500n	RSM04614n
0.0281269	92	524	2.22045e-16	7.43239e-13	1	RSM02223n	RSM02188n
0.0278943	1328	1348	2.22045e-16	7.43239e-13	1	RSM05779p	RSM05255p
0.0278851	1290	1384	2.22045e-16	7.43239e-13	1	RSM03238p	RSM02118p
0.0276462	271	1305	2.22045e-16	7.43239e-13	1	RSM04176n	RSM04184n
0.0274826	2157	2373	2.22045e-16	7.43239e-13	1	RSM04614n	RSM05536p
0.0274499	249	2104	2.22045e-16	7.43239e-13	1	RSM04629n	RSM04401n
0.0273468	1350	2373	2.22045e-16	7.43239e-13	1	RSM04500n	RSM05536p
0.0273201	518	1350	2.22045e-16	7.43239e-13	1	RSM05452p	RSM04500n
0.0272384	518	2373	2.22045e-16	7.43239e-13	1	RSM05452p	RSM05536p
0.0271504	1290	3125	2.22045e-16	7.43239e-13	1	RSM03238p	RSM00581n
0.0270767	559	1688	2.22045e-16	7.43239e-13	1	RSM05222n	RSM05845p
0.0270331	827	2348	2.22045e-16	7.43239e-13	1	RSM02034p	RSM03070p
0.026924	2435	2873	2.22045e-16	7.43239e-13	1	RSM01092n	RSM01102n
0.026837	556	1589	2.22045e-16	7.43239e-13	1	RSM03512p	RSM02783n
-0.0267705	1934	3051	2.22045e-16	7.43239e-13	1	RSM02391n	RSM00701n
0.026754	98	2780	2.22045e-16	7.43239e-13	1	RSM02927p	RSM03371p
0.0267467	518	3167	2.22045e-16	7.43239e-13	1	RSM05452p	RSM05467p
0.0263779	1050	3337	2.22045e-16	7.43239e-13	1	RSM00023n	RSM00002n
-0.0263776	1290	3328	2.22045e-16	7.43239e-13	1	RSM03238p	RSM03465n
0.0262276	518	2157	2.22045e-16	7.43239e-13	1	RSM05452p	RSM04614n
0.0261481	600	3321	2.22045e-16	7.43239e-13	1	RSM04812p	RSM03255n
0.0261465	340	1400	2.22045e-16	7.43239e-13	1	RSM03476p	RSM02761n
0.0261358	27	2766	2.22045e-16	7.43239e-13	1	RSM02860p	RSM00579n
0.0261112	115	1827	2.22045e-16	7.43239e-13	1	RSM04160p	RSM04740p
0.0257665	729	1657	2.22045e-16	7.43239e-13	1	RSM04211n	RSM03349n
0.02571	805	2437	2.22045e-16	7.43239e-13	1	RSM04548p	RSM03573n
0.0256023	399	1290	2.22045e-16	7.43239e-13	1	RSM04433n	RSM03238p
0.0254714	756	872	2.22045e-16	7.43239e-13	1	RSM04608n	RSM04529n
0.0251918	699	3319	2.22045e-16	7.43239e-13	1	RSM01132p	RSM01793n
0.0250984	347	3273	2.22045e-16	7.43239e-13	1	RSM03360p_RSM03362p	RSM03358p
0.0250609	1122	1441	2.22045e-16	7.43239e-13	1	RSM03657p	RSM03658p
0.02501	873	2994	2.22045e-16	7.43239e-13	1	RSM00904n	RSM02250n
0.0248391	849	2427	2.22045e-16	7.43239e-13	1	RSM02239n	RSM02716p
0.0248194	1074	1493	2.22045e-16	7.43239e-13	1	RSM02939n	RSM02007p
0.0248073	2091	3183	2.22045e-16	7.43239e-13	1	RSM03774n	RSM03981n
-0.0247789	849	3328	2.22045e-16	7.43239e-13	1	RSM02239n	RSM03465n
0.0247366	1235	2461	2.22045e-16	7.43239e-13	1	RSM00052n	RSM00301p
0.0245957	276	2901	2.22045e-16	7.43239e-13	1	RSM03701n	RSM02599n
0.0245134	276	817	2.22045e-16	7.43239e-13	1	RSM03701n	RSM02413n
0.0244575	701	2737	2.22045e-16	7.43239e-13	1	RSM00386n	RSM00020p
0.0243893	542	3321	2.22045e-16	7.43239e-13	1	RSM03520n	RSM03255n
0.0243037	712	1039	2.22045e-16	7.43239e-13	1	RSM02178p	RSM01782n
0.0242961	1492	3108	2.22045e-16	7.43239e-13	1	RSM02580p	RSM01679p
0.0241667	990	1904	2.22045e-16	7.43239e-13	1	RSM00267p	RSM04492n
0.024146	349	2240	2.22045e-16	7.43239e-13	1	RSM03856n	RSM03515n
0.024137	31	524	2.22045e-16	7.43239e-13	1	RSM04001p	RSM02188n
0.0240989	1151	3015	2.22045e-16	7.43239e-13	1	RSM01833p	RSM02139p
0.0240476	890	1039	2.22045e-16	7.43239e-13	1	RSM01014p	RSM01782n
0.0239012	872	2709	2.22045e-16	7.43239e-13	1	RSM04529n	RSM04671n
0.0238835	92	817	2.22045e-16	7.43239e-13	1	RSM02223n	RSM02413n
0.0238312	817	2901	2.22045e-16	7.43239e-13	1	RSM02413n	RSM02599n
0.0237594	544	1781	2.22045e-16	7.43239e-13	1	RSM03441p	RSM03440p
0.0237165	1161	2062	2.22045e-16	7.43239e-13	1	RSM00974p	RSM00973p
0.0236585	1289	3391	2.22045e-16	7.43239e-13	1	RSM02605n	RSM00117n
0.0236526	849	1586	2.22045e-16	7.43239e-13	1	RSM02239n	RSM00551n
0.0236504	1212	2427	2.22045e-16	7.43239e-13	1	RSM02375p	RSM02716p
0.0236359	2630	2810	2.22045e-16	7.43239e-13	1	RSM02103p	RSM01435p
0.0236086	425	2240	2.22045e-16	7.43239e-13	1	RSM04055n	RSM03515n
0.0234449	136	1827	2.22045e-16	7.43239e-13	1	RSM01881n	RSM04740p
0.0234064	2378	3169	2.22045e-16	7.43239e-13	1	RSM04158p	RSM04521p
0.0234014	1109	2195	2.22045e-16	7.43239e-13	1	RSM05623p	RSM04054n
0.0233143	208	651	2.22045e-16	7.43239e-13	1	RSM01675n	RSM03301n
0.0233128	31	276	2.22045e-16	7.43239e-13	1	RSM04001p	RSM03701n
-0.0232713	1529	2065	2.22045e-16	7.43239e-13	1	RSM04999p	RSM00182p
0.0232545	1606	1781	2.22045e-16	7.43239e-13	1	RSM03434p	RSM03440p
0.0232521	756	2709	2.22045e-16	7.43239e-13	1	RSM04608n	RSM04671n
0.0232474	3024	3321	2.22045e-16	7.43239e-13	1	RSM05005p	RSM03255n
0.0231923	814	3321	2.22045e-16	7.43239e-13	1	RSM03750n	RSM03255n
0.02319	2373	3167	2.22045e-16	7.43239e-13	1	RSM05536p	RSM05467p
0.0231604	367	1850	2.22045e-16	7.43239e-13	1	RSM03620n	RSM04682n
0.0231453	2342	2408	2.22045e-16	7.43239e-13	1	RSM04672p	RSM04518p
0.0231378	1850	3109	2.22045e-16	7.43239e-13	1	RSM04682n	RSM04611n
0.0231351	524	1810	2.22045e-16	7.43239e-13	1	RSM02188n	RSM03175n
0.023125	3321	3409	2.22045e-16	7.43239e-13	1	RSM03255n	RSM05115p
0.0231016	1883	2679	2.22045e-16	7.43239e-13	1	RSM00084p	RSM00288p
0.0230482	211	3194	2.22045e-16	7.43239e-13	1	RSM03439p	RSM00315p
0.02302	2058	2766	2.22045e-16	7.43239e-13	1	RSM00118n	RSM00579n
0.0230006	3170	3367	2.22045e-16	7.43239e-13	1	RSM05575p	RSM05556p
0.0230002	893	1843	2.22045e-16	7.43239e-13	1	RSM04224p	RSM03021p
0.022965	2579	3321	2.22045e-16	7.43239e-13	1	RSM04978p	RSM03255n
0.0229197	1028	3033	2.22045e-16	7.43239e-13	1	RSM04927p	RSM03434n
0.0229114	275	3183	2.22045e-16	7.43239e-13	1	RSM05079p	RSM03981n
0.0228234	367	3109	2.22045e-16	7.43239e-13	1	RSM03620n	RSM04611n
0.0228186	1209	2879	2.22045e-16	7.43239e-13	1	RSM00075n	RSM00220n
0.0228144	542	600	2.22045e-16	7.43239e-13	1	RSM03520n	RSM04812p
0.0227352	2478	3147	2.22045e-16	7.43239e-13	1	RSM00828n	RSM00920n
0.0227161	275	2091	2.22045e-16	7.43239e-13	1	RSM05079p	RSM03774n
0.0226824	524	2901	2.22045e-16	7.43239e-13	1	RSM02188n	RSM02599n
0.0226452	31	817	2.22045e-16	7.43239e-13	1	RSM04001p	RSM02413n
0.0226076	306	2821	2.22045e-16	7.43239e-13	1	RSM01444p	RSM00797p
0.0225743	701	1254	2.22045e-16	7.43239e-13	1	RSM00386n	RSM00052p
0.0225129	972	1954	2.22045e-16	7.43239e-13	1	RSM00146p	RSM02563p
0.0224463	1842	1890	2.22045e-16	7.43239e-13	1	RSM03586p	RSM04162p
0.0224279	1845	2677	2.22045e-16	7.43239e-13	1	RSM03057n	RSM00178p
0.0223885	1249	2615	2.22045e-16	7.43239e-13	1	RSM00548n	RSM01418n
0.0223683	1328	3344	2.22045e-16	7.43239e-13	1	RSM05779p	RSM01822p
0.0223519	619	3391	2.22045e-16	7.43239e-13	1	RSM01262n	RSM00117n
0.0223408	2899	3289	2.22045e-16	7.43239e-13	1	RSM00326p	RSM00338p
0.0223286	211	1781	2.22045e-16	7.43239e-13	1	RSM03439p	RSM03440p
0.0223101	92	2901	2.22045e-16	7.43239e-13	1	RSM02223n	RSM02599n
0.0222905	349	425	2.22045e-16	7.43239e-13	1	RSM03856n	RSM04055n
0.0222749	113	1904	2.22045e-16	7.43239e-13	1	RSM02659p	RSM04492n
-0.0222599	1934	2532	2.22045e-16	7.43239e-13	1	RSM02391n	RSM00960p
-0.0222486	913	1290	2.22045e-16	7.43239e-13	1	RSM04031n	RSM03238p
0.0222459	456	1328	2.22045e-16	7.43239e-13	1	RSM05758p	RSM05779p
0.0222315	721	3142	2.22045e-16	7.43239e-13	1	RSM01016p	RSM01019p
0.0222139	445	2116	2.22045e-16	7.43239e-13	1	RSM02842n	RSM03009n
0.0221906	1552	3108	2.22045e-16	7.43239e-13	1	RSM03195n	RSM01679p
0.022179	1597	2508	2.22045e-16	7.43239e-13	1	RSM00691p	RSM05032n
0.0221587	729	2267	2.22045e-16	7.43239e-13	1	RSM04211n	RSM05210n
0.0221404	381	1589	2.22045e-16	7.43239e-13	1	RSM00022p	RSM02783n
0.0221264	1254	2737	2.22045e-16	7.43239e-13	1	RSM00052p	RSM00020p
0.0221085	2165	2240	2.22045e-16	7.43239e-13	1	RSM03172p	RSM03515n
0.0220845	2603	3178	2.22045e-16	7.43239e-13	1	RSM03393n	RSM03946n
0.0220831	381	2563	2.22045e-16	7.43239e-13	1	RSM00022p	RSM03709p
0.0220553	1586	2598	2.22045e-16	7.43239e-13	1	RSM00551n	RSM04114n
0.022032	1713	3005	2.22045e-16	7.43239e-13	1	RSM00449p	RSM00223p
0.0220168	671	2983	2.22045e-16	7.43239e-13	1	RSM03778p	RSM04318p
-0.0219477	1934	2802	2.22045e-16	7.43239e-13	1	RSM02391n	RSM00600n_RSM00601n
0.0219095	600	2579	2.22045e-16	7.43239e-13	1	RSM04812p	RSM04978p
0.0219087	459	2954	2.22045e-16	7.43239e-13	1	RSM00795n	RSM00775n
0.0218506	2157	3167	2.22045e-16	7.43239e-13	1	RSM04614n	RSM05467p
0.0218268	695	3042	2.22045e-16	7.43239e-13	1	RSM04467p	RSM04223p
0.0218245	872	1857	2.22045e-16	7.43239e-13	1	RSM04529n	RSM03507p
-0.0218154	97	1979	2.22045e-16	7.43239e-13	1	RSM01193p	RSM00668p
0.021812	1014	1384	2.22045e-16	7.43239e-13	1	RSM01516p	RSM02118p
0.0218071	695	858	2.22045e-16	7.43239e-13	1	RSM04467p	RSM04502p
0.0217756	600	3409	2.22045e-16	7.43239e-13	1	RSM04812p	RSM05115p
0.0217721	262	990	2.22045e-16	7.43239e-13	1	RSM01418p	RSM00267p
0.0217711	113	990	2.22045e-16	7.43239e-13	1	RSM02659p	RSM00267p
0.02177	600	3024	2.22045e-16	7.43239e-13	1	RSM04812p	RSM05005p
0.0217678	542	3024	2.22045e-16	7.43239e-13	1	RSM03520n	RSM05005p
0.0217362	1781	3194	2.22045e-16	7.43239e-13	1	RSM03440p	RSM00315p
0.0217277	544	1606	2.22045e-16	7.43239e-13	1	RSM03441p	RSM03434p
0.0216921	972	1091	2.22045e-16	7.43239e-13	1	RSM00146p	RSM03022p
0.0216865	542	2579	2.22045e-16	7.43239e-13	1	RSM03520n	RSM04978p
0.0216588	90	1781	2.22045e-16	7.43239e-13	1	RSM02883p	RSM03440p
0.0216468	2010	2530	2.22045e-16	7.43239e-13	1	RSM00622n	RSM00073n
0.0216134	90	211	2.22045e-16	7.43239e-13	1	RSM02883p	RSM03439p
0.0215638	1384	3342	2.22045e-16	7.43239e-13	1	RSM02118p	RSM01819p
0.0215602	1085	2378	2.22045e-16	7.43239e-13	1	RSM00955p	RSM04158p
0.0215398	92	1810	2.22045e-16	7.43239e-13	1	RSM02223n	RSM03175n
0.0215322	605	1576	2.22045e-16	7.43239e-13	1	RSM02840p	RSM02001p
0.0215267	27	2058	2.22045e-16	7.43239e-13	1	RSM02860p	RSM00118n
0.0215077	1721	2338	2.22045e-16	7.43239e-13	1	RSM03324n	RSM03194n
0.0215052	600	814	2.22045e-16	7.43239e-13	1	RSM04812p	RSM03750n
0.0214994	542	814	2.22045e-16	7.43239e-13	1	RSM03520n	RSM03750n
0.0214818	1120	2677	2.22045e-16	7.43239e-13	1	RSM03033n	RSM00178p
0.0214492	31	92	2.22045e-16	7.43239e-13	1	RSM04001p	RSM02223n
0.0214462	594	872	2.22045e-16	7.43239e-13	1	RSM04815p	RSM04529n
0.0214344	90	1606	2.22045e-16	7.43239e-13	1	RSM02883p	RSM03434p
0.0213902	211	1606	2.22045e-16	7.43239e-13	1	RSM03439p	RSM03434p
0.0213695	872	3004	2.22045e-16	7.43239e-13	1	RSM04529n	RSM03300p
-0.0213527	1586	1827	2.22045e-16	7.43239e-13	1	RSM00551n	RSM04740p
0.0213291	872	1285	2.22045e-16	7.43239e-13	1	RSM04529n	RSM03596n
0.0213125	1492	1552	2.22045e-16	7.43239e-13	1	RSM02580p	RSM03195n
0.0212943	972	2150	2.22045e-16	7.43239e-13	1	RSM00146p	RSM01858p
0.0212845	847	849	2.22045e-16	7.43239e-13	1	RSM03536n	RSM02239n
0.0212702	846	3018	2.22045e-16	7.43239e-13	1	RSM05484p	RSM04390p
0.0212517	90	544	2.22045e-16	7.43239e-13	1	RSM02883p	RSM03441p
0.0212488	1290	2721	2.22045e-16	7.43239e-13	1	RSM03238p	RSM05718p_RSM05719p
0.021227	90	3194	2.22045e-16	7.43239e-13	1	RSM02883p	RSM00315p
0.0211986	1806	2622	2.22045e-16	7.43239e-13	1	RSM02714p	RSM02367p
0.0211923	735	3022	2.22045e-16	7.43239e-13	1	RSM04297p	RSM05403p
0.0211737	2516	2748	2.22045e-16	7.43239e-13	1	RSM02929p	RSM03857n
0.0211358	505	2342	2.22045e-16	7.43239e-13	1	RSM04231p	RSM04672p
0.0210783	535	1098	2.22045e-16	7.43239e-13	1	RSM00939p	RSM03552n
0.0210605	211	544	2.22045e-16	7.43239e-13	1	RSM03439p	RSM03441p
0.0210529	1947	2382	2.22045e-16	7.43239e-13	1	RSM05092p	RSM04971p
0.0210385	288	1606	2.22045e-16	7.43239e-13	1	RSM01687p	RSM03434p
0.0210382	916	2176	2.22045e-16	7.43239e-13	1	RSM02737p	RSM02358p
0.0210051	2450	3018	2.22045e-16	7.43239e-13	1	RSM05424p	RSM04390p
0.0209716	810	2724	2.22045e-16	7.43239e-13	1	RSM04096n	RSM02432n
0.020971	3024	3409	2.22045e-16	7.43239e-13	1	RSM05005p	RSM05115p
0.0209551	2579	3024	2.22045e-16	7.43239e-13	1	RSM04978p	RSM05005p
0.0209285	846	2450	2.22045e-16	7.43239e-13	1	RSM05484p	RSM05424p
0.0209207	814	3409	2.22045e-16	7.43239e-13	1	RSM03750n	RSM05115p
0.0208979	542	3409	2.22045e-16	7.43239e-13	1	RSM03520n	RSM05115p
0.0208955	115	3328	2.22045e-16	7.43239e-13	1	RSM04160p	RSM03465n
0.0208927	1380	3256	2.22045e-16	7.43239e-13	1	RSM03680p	RSM04813p
0.020859	172	3256	2.22045e-16	7.43239e-13	1	RSM04844p	RSM04813p
0.0208486	1606	3194	2.22045e-16	7.43239e-13	1	RSM03434p	RSM00315p
0.0208463	987	1298	2.22045e-16	7.43239e-13	1	RSM03815n	RSM03256n
0.0208377	2286	3256	2.22045e-16	7.43239e-13	1	RSM04437p	RSM04813p
0.0208343	782	3382	2.22045e-16	7.43239e-13	1	RSM02089p	RSM02791p
0.0208241	288	1781	2.22045e-16	7.43239e-13	1	RSM01687p	RSM03440p
0.0208166	2108	2373	2.22045e-16	7.43239e-13	1	RSM05496p	RSM05536p
0.0208142	802	3029	2.22045e-16	7.43239e-13	1	RSM04907p	RSM04222p
0.0208133	1606	2957	2.22045e-16	7.43239e-13	1	RSM03434p	RSM04414n
0.0208117	349	2165	2.22045e-16	7.43239e-13	1	RSM03856n	RSM03172p
0.0208059	1959	2971	2.22045e-16	7.43239e-13	1	RSM00079n	RSM00306n
0.0208032	90	288	2.22045e-16	7.43239e-13	1	RSM02883p	RSM01687p
0.0207684	1014	3342	2.22045e-16	7.43239e-13	1	RSM01516p	RSM01819p
0.0207499	1799	3022	2.22045e-16	7.43239e-13	1	RSM05474p	RSM05403p
0.020746	847	3147	2.22045e-16	7.43239e-13	1	RSM03536n	RSM00920n
0.0207345	2888	3330	2.22045e-16	7.43239e-13	1	RSM04767p	RSM05647p
0.0207102	172	2286	2.22045e-16	7.43239e-13	1	RSM04844p	RSM04437p
0.0206731	1348	3344	2.22045e-16	7.43239e-13	1	RSM05255p	RSM01822p
0.0206673	85	847	2.22045e-16	7.43239e-13	1	RSM01958n	RSM03536n
0.020646	1827	2378	2.22045e-16	7.43239e-13	1	RSM04740p	RSM04158p
0.020612	1904	2149	2.22045e-16	7.43239e-13	1	RSM04492n	RSM00063n
0.0206117	476	2293	2.22045e-16	7.43239e-13	1	RSM04252n	RSM02970n
0.0206102	756	1285	2.22045e-16	7.43239e-13	1	RSM04608n	RSM03596n
0.0205839	544	3194	2.22045e-16	7.43239e-13	1	RSM03441p	RSM00315p
0.0205832	814	2579	2.22045e-16	7.43239e-13	1	RSM03750n	RSM04978p
0.0205815	1786	3095	2.22045e-16	7.43239e-13	1	RSM00839n	RSM01279n
0.0205588	814	3024	2.22045e-16	7.43239e-13	1	RSM03750n	RSM05005p
0.0205441	2579	3409	2.22045e-16	7.43239e-13	1	RSM04978p	RSM05115p
0.020524	1380	2286	2.22045e-16	7.43239e-13	1	RSM03680p	RSM04437p
0.0205209	381	556	2.22045e-16	7.43239e-13	1	RSM00022p	RSM03512p
0.0205203	701	2367	2.22045e-16	7.43239e-13	1	RSM00386n	RSM03704p
0.0205061	1094	2737	2.22045e-16	7.43239e-13	1	RSM00336p	RSM00020p
0.0205022	518	2108	2.22045e-16	7.43239e-13	1	RSM05452p	RSM05496p
0.0204959	470	3003	2.22045e-16	7.43239e-13	1	RSM00092p	RSM00048p
0.0204911	619	1289	2.22045e-16	7.43239e-13	1	RSM01262n	RSM02605n
0.0204744	2380	2558	2.22045e-16	7.43239e-13	1	RSM01620p	RSM02063p
0.0204662	1976	2670	2.22045e-16	7.43239e-13	1	RSM04021p	RSM03314n
0.0204275	2604	3003	2.22045e-16	7.43239e-13	1	RSM00295p	RSM00048p
-0.0204211	2994	3401	2.22045e-16	7.43239e-13	1	RSM02250n	RSM00162p
0.0204188	1607	3215	2.22045e-16	7.43239e-13	1	RSM01236p	RSM00623n
0.0204056	1857	2709	2.22045e-16	7.43239e-13	1	RSM03507p	RSM04671n
-0.0203812	2168	3330	2.22045e-16	7.43239e-13	1	RSM01818p	RSM05647p
0.0203669	660	3035	2.22045e-16	7.43239e-13	1	RSM02318p	RSM01437p
0.0203662	1103	2764	2.22045e-16	7.43239e-13	1	RSM03858p	RSM03988p
0.0203495	1451	2009	2.22045e-16	7.43239e-13	1	RSM01472p	RSM01157p
-0.0203487	2407	2761	2.22045e-16	7.43239e-13	1	RSM01020p	RSM04685n
0.0203482	1014	1806	2.22045e-16	7.43239e-13	1	RSM01516p	RSM02714p
-0.0203385	136	1586	2.22045e-16	7.43239e-13	1	RSM01881n	RSM00551n
0.0203364	1289	2585	2.22045e-16	7.43239e-13	1	RSM02605n	RSM00269p
0.0203299	68	884	2.22045e-16	7.43239e-13	1	RSM00158p	RSM00444n
0.0203212	1781	2057	2.22045e-16	7.43239e-13	1	RSM03440p	RSM03438p
0.0203156	445	1209	2.22045e-16	7.43239e-13	1	RSM02842n	RSM00075n
0.0202868	119	313	2.22045e-16	7.43239e-13	1	RSM00822p	RSM01044p
0.0202649	1954	2150	2.22045e-16	7.43239e-13	1	RSM02563p	RSM01858p
0.0202621	32	2195	2.22045e-16	7.43239e-13	1	RSM05825p	RSM04054n
0.0202512	2099	2175	2.22045e-16	7.43239e-13	1	RSM00526n	RSM00596n
0.0202182	32	1109	2.22045e-16	7.43239e-13	1	RSM05825p	RSM05623p
0.0202126	2367	2737	2.22045e-16	7.43239e-13	1	RSM03704p	RSM00020p
0.020205	1120	1845	2.22045e-16	7.43239e-13	1	RSM03033n	RSM03057n
0.0201966	3235	3268	2.22045e-16	7.43239e-13	1	RSM01969p	RSM01967p
0.0201952	347	1785	2.22045e-16	7.43239e-13	1	RSM03360p_RSM03362p	RSM01821p
0.0201873	1657	2267	2.22045e-16	7.43239e-13	1	RSM03349n	RSM05210n
0.0201645	2152	2354	2.22045e-16	7.43239e-13	1	RSM00580p	RSM00093p
0.0201574	2378	3328	2.22045e-16	7.43239e-13	1	RSM04158p	RSM03465n
0.0201571	448	3328	2.22045e-16	7.43239e-13	1	RSM02868p	RSM03465n
0.0201423	288	544	2.22045e-16	7.43239e-13	1	RSM01687p	RSM03441p
0.0201371	751	2686	2.22045e-16	7.43239e-13	1	RSM05918p	RSM04838n
0.0201241	532	2144	2.22045e-16	7.43239e-13	1	RSM02336p	RSM02335p
0.0201079	2679	3243	2.22045e-16	7.43239e-13	1	RSM00288p	RSM00150p
-0.0200986	399	3328	2.22045e-16	7.43239e-13	1	RSM04433n	RSM03465n
0.0200977	2108	2157	2.22045e-16	7.43239e-13	1	RSM05496p	RSM04614n
0.0200966	1285	2709	2.22045e-16	7.43239e-13	1	RSM03596n	RSM04671n
0.0200938	756	1857	2.22045e-16	7.43239e-13	1	RSM04608n	RSM03507p
0.0200337	29	2516	2.22045e-16	7.43239e-13	1	RSM03516n	RSM02929p
0.0200152	406	1947	2.22045e-16	7.43239e-13	1	RSM03254n	RSM05092p
0.0200137	1009	2751	2.22045e-16	7.43239e-13	1	RSM00840n	RSM01838n
0.0200099	849	1568	2.22045e-16	7.43239e-13	1	RSM02239n	RSM01986n
0.0200098	713	1606	2.22045e-16	7.43239e-13	1	RSM00816p	RSM03434p
0.0200097	406	2382	2.22045e-16	7.43239e-13	1	RSM03254n	RSM04971p
0.020005	729	2039	2.22045e-16	7.43239e-13	1	RSM04211n	RSM04902n
-0.0200012	64	733	2.22045e-16	7.43239e-13	1	RSM00997p	RSM04163p
0.0199856	965	3124	2.22045e-16	7.43239e-13	1	RSM03494p	RSM02590n
0.0199764	777	1688	2.22045e-16	7.43239e-13	1	RSM04199n	RSM05845p
0.0199731	1474	3321	2.22045e-16	7.43239e-13	1	RSM05167p	RSM03255n
0.0199714	652	3289	2.22045e-16	7.43239e-13	1	RSM00450p	RSM00338p
0.0199683	63	3183	2.22045e-16	7.43239e-13	1	RSM05063n	RSM03981n
0.0199544	1990	2243	2.22045e-16	7.43239e-13	1	RSM01523p	RSM00837p
0.0199489	735	1799	2.22045e-16	7.43239e-13	1	RSM04297p	RSM05474p
0.0199466	894	3276	2.22045e-16	7.43239e-13	1	RSM04165p	RSM04506p
0.0199462	144	1474	2.22045e-16	7.43239e-13	1	RSM03522p	RSM05167p
0.0199406	884	1543	2.22045e-16	7.43239e-13	1	RSM00444n	RSM00053n
0.0199386	1918	1932	2.22045e-16	7.43239e-13	1	RSM00909n	RSM04355p
0.0199159	651	2994	2.22045e-16	7.43239e-13	1	RSM03301n	RSM02250n
0.0199064	302	353	2.22045e-16	7.43239e-13	1	RSM02188p	RSM00686p
0.0198925	541	1576	2.22045e-16	7.43239e-13	1	RSM02317p	RSM02001p
0.0198631	594	756	2.22045e-16	7.43239e-13	1	RSM04815p	RSM04608n
0.0198541	115	1085	2.22045e-16	7.43239e-13	1	RSM04160p	RSM00955p
0.0198391	144	3321	2.22045e-16	7.43239e-13	1	RSM03522p	RSM03255n
0.0198354	208	2994	2.22045e-16	7.43239e-13	1	RSM01675n	RSM02250n
0.0198302	2083	3239	2.22045e-16	7.43239e-13	1	RSM00575p	RSM00414p
0.0198277	1290	2506	2.22045e-16	7.43239e-13	1	RSM03238p	RSM00593p
0.0198215	1099	1537	2.22045e-16	7.43239e-13	1	RSM04416n	RSM04645n
0.0198092	582	2670	2.22045e-16	7.43239e-13	1	RSM03608p	RSM03314n
0.0198038	1637	2586	2.22045e-16	7.43239e-13	1	RSM04295n	RSM04722n
0.0197946	63	2091	2.22045e-16	7.43239e-13	1	RSM05063n	RSM03774n
0.0197854	1918	1992	2.22045e-16	7.43239e-13	1	RSM00909n	RSM04012p
0.0197623	1350	3167	2.22045e-16	7.43239e-13	1	RSM04500n	RSM05467p
0.0197568	2108	3167	2.22045e-16	7.43239e-13	1	RSM05496p	RSM05467p
0.0197344	701	1094	2.22045e-16	7.43239e-13	1	RSM00386n	RSM00336p
0.019729	544	2057	2.22045e-16	7.43239e-13	1	RSM03441p	RSM03438p
0.0196991	756	3004	2.22045e-16	7.43239e-13	1	RSM04608n	RSM03300p
0.0196942	2099	2417	2.22045e-16	7.43239e-13	1	RSM00526n	RSM01563p
0.0196796	594	2709	2.22045e-16	7.43239e-13	1	RSM04815p	RSM04671n
0.0196679	536	1290	2.22045e-16	7.43239e-13	1	RSM00226n	RSM03238p
0.0196281	211	2057	2.22045e-16	7.43239e-13	1	RSM03439p	RSM03438p
0.0196273	872	3293	2.22045e-16	7.43239e-13	1	RSM04529n	RSM03298p
0.019624	1569	2972	2.22045e-16	7.43239e-13	1	RSM03779n	RSM03563n
0.0195986	172	1380	2.22045e-16	7.43239e-13	1	RSM04844p	RSM03680p
0.0195835	90	2057	2.22045e-16	7.43239e-13	1	RSM02883p	RSM03438p
0.0195568	671	2821	2.22045e-16	7.43239e-13	1	RSM03778p	RSM00797p
0.019555	2373	2845	2.22045e-16	7.43239e-13	1	RSM05536p	RSM05510p
0.0195369	216	1474	2.22045e-16	7.43239e-13	1	RSM05124p	RSM05167p
0.0195013	14	983	2.22045e-16	7.43239e-13	1	RSM02882p	RSM00078p
0.0195008	701	1713	2.22045e-16	7.43239e-13	1	RSM00386n	RSM00449p
0.019496	31	1810	2.22045e-16	7.43239e-13	1	RSM04001p	RSM03175n
0.0194822	63	275	2.22045e-16	7.43239e-13	1	RSM05063n	RSM05079p
0.0194395	2015	2462	2.22045e-16	7.43239e-13	1	RSM01476n_RSM01477n	RSM01192n
0.0194227	2175	2417	2.22045e-16	7.43239e-13	1	RSM00596n	RSM01563p
0.0194215	1842	3030	2.22045e-16	7.43239e-13	1	RSM03586p	RSM03559p
0.0194172	1786	3099	2.22045e-16	7.43239e-13	1	RSM00839n	RSM01055n
0.0194138	1349	3108	2.22045e-16	7.43239e-13	1	RSM01316p	RSM01679p
0.0193887	2972	3178	2.22045e-16	7.43239e-13	1	RSM03563n	RSM03946n
0.0193886	804	1413	2.22045e-16	7.43239e-13	1	RSM00316p	RSM00266p
0.0193866	2279	3003	2.22045e-16	7.43239e-13	1	RSM00152p	RSM00048p
0.0193818	990	2149	2.22045e-16	7.43239e-13	1	RSM00267p	RSM00063n
0.0193232	72	2674	2.22045e-16	7.43239e-13	1	RSM03287n	RSM04007p
0.0193085	847	2478	2.22045e-16	7.43239e-13	1	RSM03536n	RSM00828n
-0.0193042	1085	2407	2.22045e-16	7.43239e-13	1	RSM00955p	RSM01020p
0.0193014	582	1976	2.22045e-16	7.43239e-13	1	RSM03608p	RSM04021p
0.0192809	998	2195	2.22045e-16	7.43239e-13	1	RSM05394p	RSM04054n
0.0192708	144	216	2.22045e-16	7.43239e-13	1	RSM03522p	RSM05124p
0.0192611	756	3293	2.22045e-16	7.43239e-13	1	RSM04608n	RSM03298p
0.0192582	211	288	2.22045e-16	7.43239e-13	1	RSM03439p	RSM01687p
0.0192414	2279	2604	2.22045e-16	7.43239e-13	1	RSM00152p	RSM00295p
0.0192404	425	2165	2.22045e-16	7.43239e-13	1	RSM04055n	RSM03172p
0.019235	651	1535	2.22045e-16	7.43239e-13	1	RSM03301n	RSM03470n
0.0192248	541	605	2.22045e-16	7.43239e-13	1	RSM02317p	RSM02840p
0.0192159	1918	3102	2.22045e-16	7.43239e-13	1	RSM00909n	RSM04013p
0.0191916	605	660	2.22045e-16	7.43239e-13	1	RSM02840p	RSM02318p
0.0191902	2308	2348	2.22045e-16	7.43239e-13	1	RSM02721p	RSM03070p
0.0191881	1364	1979	2.22045e-16	7.43239e-13	1	RSM00813p	RSM00668p
-0.0191846	3184	3401	2.22045e-16	7.43239e-13	1	RSM04409p	RSM00162p
0.0191834	2120	2972	2.22045e-16	7.43239e-13	1	RSM02745p	RSM03563n
0.019179	2057	3194	2.22045e-16	7.43239e-13	1	RSM03438p	RSM00315p
0.0191671	1826	2925	2.22045e-16	7.43239e-13	1	RSM01917p	RSM02511p
0.0191404	85	203	2.22045e-16	7.43239e-13	1	RSM01958n	RSM01545n
0.0191386	660	1576	2.22045e-16	7.43239e-13	1	RSM02318p	RSM02001p
0.0191353	2585	3391	2.22045e-16	7.43239e-13	1	RSM00269p	RSM00117n
0.0191262	1176	3321	2.22045e-16	7.43239e-13	1	RSM00199n	RSM03255n
0.0191218	1014	2622	2.22045e-16	7.43239e-13	1	RSM01516p	RSM02367p
0.0191214	2771	3321	2.22045e-16	7.43239e-13	1	RSM01732n	RSM03255n
0.019116	1606	2057	2.22045e-16	7.43239e-13	1	RSM03434p	RSM03438p
0.0191126	288	3194	2.22045e-16	7.43239e-13	1	RSM01687p	RSM00315p
0.0191055	2039	2267	2.22045e-16	7.43239e-13	1	RSM04902n	RSM05210n
0.0190775	2709	3004	2.22045e-16	7.43239e-13	1	RSM04671n	RSM03300p
0.0190755	1094	1254	2.22045e-16	7.43239e-13	1	RSM00336p	RSM00052p
0.0190731	1713	2737	2.22045e-16	7.43239e-13	1	RSM00449p	RSM00020p
0.0190548	1284	1904	2.22045e-16	7.43239e-13	1	RSM04446n	RSM04492n
0.0190506	1290	2189	2.22045e-16	7.43239e-13	1	RSM03238p	RSM00639p
0.0190501	512	1990	2.22045e-16	7.43239e-13	1	RSM03439n	RSM01523p
-0.0190075	1642	2530	2.22045e-16	7.43239e-13	1	RSM03814p	RSM00073n
0.0189815	1176	2771	2.22045e-16	7.43239e-13	1	RSM00199n	RSM01732n
0.0189724	105	1094	2.22045e-16	7.43239e-13	1	RSM00062p	RSM00336p
-0.0189487	1645	3014	2.22045e-16	7.43239e-13	1	RSM00186p	RSM00024p
0.0189257	965	1441	2.22045e-16	7.43239e-13	1	RSM03494p	RSM03658p
0.0189193	1099	3367	2.22045e-16	7.43239e-13	1	RSM04416n	RSM05556p
0.0189173	559	777	2.22045e-16	7.43239e-13	1	RSM05222n	RSM04199n
0.0189089	3029	3367	2.22045e-16	7.43239e-13	1	RSM04222p	RSM05556p
0.0188992	144	3409	2.22045e-16	7.43239e-13	1	RSM03522p	RSM05115p
0.0188992	535	2923	2.22045e-16	7.43239e-13	1	RSM00939p	RSM04605p
0.0188945	216	3321	2.22045e-16	7.43239e-13	1	RSM05124p	RSM03255n
0.0188861	470	2604	2.22045e-16	7.43239e-13	1	RSM00092p	RSM00295p
0.0188839	399	2478	2.22045e-16	7.43239e-13	1	RSM04433n	RSM00828n
0.0188809	1474	3409	2.22045e-16	7.43239e-13	1	RSM05167p	RSM05115p
0.0188776	2157	2845	2.22045e-16	7.43239e-13	1	RSM04614n	RSM05510p
0.0188742	1834	2994	2.22045e-16	7.43239e-13	1	RSM02493p	RSM02250n
0.0188682	660	781	2.22045e-16	7.43239e-13	1	RSM02318p	RSM01704p
0.0188577	594	1857	2.22045e-16	7.43239e-13	1	RSM04815p	RSM03507p
0.0188539	1285	1857	2.22045e-16	7.43239e-13	1	RSM03596n	RSM03507p
0.0188289	1474	2579	2.22045e-16	7.43239e-13	1	RSM05167p	RSM04978p
0.0188288	619	2585	2.22045e-16	7.43239e-13	1	RSM01262n	RSM00269p
0.0188283	987	3256	2.22045e-16	7.43239e-13	1	RSM03815n	RSM04813p
0.0188125	1537	3367	2.22045e-16	7.43239e-13	1	RSM04645n	RSM05556p
0.0188082	1474	3024	2.22045e-16	7.43239e-13	1	RSM05167p	RSM05005p
0.0188064	223	1583	2.22045e-16	7.43239e-13	1	RSM01417p	RSM02276p
0.0188043	1298	3256	2.22045e-16	7.43239e-13	1	RSM03256n	RSM04813p
0.0188021	1688	2645	2.22045e-16	7.43239e-13	1	RSM05845p	RSM02919p
-0.0187966	2150	3328	2.22045e-16	7.43239e-13	1	RSM01858p	RSM03465n
0.0187938	1092	3046	2.22045e-16	7.43239e-13	1	RSM00618p	RSM03899n
0.01879	542	1474	2.22045e-16	7.43239e-13	1	RSM03520n	RSM05167p
0.0187882	144	542	2.22045e-16	7.43239e-13	1	RSM03522p	RSM03520n
0.0187816	605	3218	2.22045e-16	7.43239e-13	1	RSM02840p	RSM03091p
0.0187708	1405	3062	2.22045e-16	7.43239e-13	1	RSM05800p	RSM06151p
0.0187695	938	2613	2.22045e-16	7.43239e-13	1	RSM02871p	RSM02126p
0.0187635	1657	2506	2.22045e-16	7.43239e-13	1	RSM03349n	RSM00593p
0.0187625	965	1122	2.22045e-16	7.43239e-13	1	RSM03494p	RSM03657p
0.0187577	85	1568	2.22045e-16	7.43239e-13	1	RSM01958n	RSM01986n
0.0187531	144	814	2.22045e-16	7.43239e-13	1	RSM03522p	RSM03750n
0.01875	814	2771	2.22045e-16	7.43239e-13	1	RSM03750n	RSM01732n
0.0187436	3170	3256	2.22045e-16	7.43239e-13	1	RSM05575p	RSM04813p
0.01874	2709	3293	2.22045e-16	7.43239e-13	1	RSM04671n	RSM03298p
0.0187366	1857	3004	2.22045e-16	7.43239e-13	1	RSM03507p	RSM03300p
0.0187358	1880	2240	2.22045e-16	7.43239e-13	1	RSM04870p	RSM03515n
0.018728	282	958	2.22045e-16	7.43239e-13	1	RSM04845n	RSM02935n
0.0187273	533	2512	2.22045e-16	7.43239e-13	1	RSM03550p	RSM00203p
0.0187058	85	1586	2.22045e-16	7.43239e-13	1	RSM01958n	RSM00551n
0.0187046	3029	3256	2.22045e-16	7.43239e-13	1	RSM04222p	RSM04813p
0.0186963	998	1109	2.22045e-16	7.43239e-13	1	RSM05394p	RSM05623p
0.0186899	164	1698	2.22045e-16	7.43239e-13	1	RSM01765n	RSM02059n
0.0186795	1576	3218	2.22045e-16	7.43239e-13	1	RSM02001p	RSM03091p
0.0186769	164	690	2.22045e-16	7.43239e-13	1	RSM01765n	RSM01860n
0.0186612	1509	2058	2.22045e-16	7.43239e-13	1	RSM00068p	RSM00118n
-0.018661	6	3125	2.22045e-16	7.43239e-13	1	RSM03719n	RSM00581n
0.0186609	1676	2603	2.22045e-16	7.43239e-13	1	RSM03657n	RSM03393n
0.018656	872	2324	2.22045e-16	7.43239e-13	1	RSM04529n	RSM00544p
0.0186531	203	849	2.22045e-16	7.43239e-13	1	RSM01545n	RSM02239n
0.018649	512	2243	2.22045e-16	7.43239e-13	1	RSM03439n	RSM00837p
-0.018646	85	1827	2.22045e-16	7.43239e-13	1	RSM01958n	RSM04740p
0.0186341	268	933	2.22045e-16	7.43239e-13	1	RSM02031p	RSM01226p
0.0186282	144	2579	2.22045e-16	7.43239e-13	1	RSM03522p	RSM04978p
0.0186267	90	713	2.22045e-16	7.43239e-13	1	RSM02883p	RSM00816p
0.0186267	144	3346	2.22045e-16	7.43239e-13	1	RSM03522p	RSM03756n
0.0186252	461	1226	2.22045e-16	7.43239e-13	1	RSM03075p	RSM00592n
-0.0186234	1913	2994	2.22045e-16	7.43239e-13	1	RSM04145p	RSM02250n
0.0186065	3256	3367	2.22045e-16	7.43239e-13	1	RSM04813p	RSM05556p
0.0185993	3321	3346	2.22045e-16	7.43239e-13	1	RSM03255n	RSM03756n
0.0185969	2019	3045	2.22045e-16	7.43239e-13	1	RSM01217p	RSM04143n
0.0185926	2566	2739	2.22045e-16	7.43239e-13	1	RSM00982p	RSM00474p
0.0185889	85	2047	2.22045e-16	7.43239e-13	1	RSM01958n	RSM04462n
0.0185867	1933	2101	2.22045e-16	7.43239e-13	1	RSM01868p	RSM02229p
0.0185826	895	1063	2.22045e-16	7.43239e-13	1	RSM01400p	RSM02696n
0.0185789	1476	2454	2.22045e-16	7.43239e-13	1	RSM04920p	RSM04659p
0.0185772	25	986	2.22045e-16	7.43239e-13	1	RSM02809n	RSM04256n
0.0185585	314	2380	2.22045e-16	7.43239e-13	1	RSM01243p	RSM01620p
0.0185433	119	1643	2.22045e-16	7.43239e-13	1	RSM00822p	RSM00646n
0.0185399	64	631	2.22045e-16	7.43239e-13	1	RSM00997p	RSM00287p
0.0185366	713	1781	2.22045e-16	7.43239e-13	1	RSM00816p	RSM03440p
0.018522	144	3024	2.22045e-16	7.43239e-13	1	RSM03522p	RSM05005p
-0.0185058	2478	2530	2.22045e-16	7.43239e-13	1	RSM00828n	RSM00073n
0.0184924	1290	2882	2.22045e-16	7.43239e-13	1	RSM03238p	RSM00056n
0.018487	2201	3391	2.22045e-16	7.43239e-13	1	RSM01263n	RSM00117n
0.0184854	1992	3102	2.22045e-16	7.43239e-13	1	RSM04012p	RSM04013p
0.0184853	31	2901	2.22045e-16	7.43239e-13	1	RSM04001p	RSM02599n
0.0184844	1529	2900	2.22045e-16	7.43239e-13	1	RSM04999p	RSM00303n
0.018468	837	847	2.22045e-16	7.43239e-13	1	RSM00095n	RSM03536n
0.0184621	1350	2108	2.22045e-16	7.43239e-13	1	RSM04500n	RSM05496p
0.0184505	1869	2961	2.22045e-16	7.43239e-13	1	RSM02574p	RSM02101p
0.0184482	1933	2240	2.22045e-16	7.43239e-13	1	RSM01868p	RSM03515n
0.0184398	1099	3170	2.22045e-16	7.43239e-13	1	RSM04416n	RSM05575p
0.0184385	782	3256	2.22045e-16	7.43239e-13	1	RSM02089p	RSM04813p
0.0184346	262	1904	2.22045e-16	7.43239e-13	1	RSM01418p	RSM04492n
0.0184179	2342	2830	2.22045e-16	7.43239e-13	1	RSM04672p	RSM03090n
-0.0184153	445	2298	2.22045e-16	7.43239e-13	1	RSM02842n	RSM02348p
0.0184071	518	2845	2.22045e-16	7.43239e-13	1	RSM05452p	RSM05510p
0.0183964	782	3170	2.22045e-16	7.43239e-13	1	RSM02089p	RSM05575p
0.0183929	1127	2119	2.22045e-16	7.43239e-13	1	RSM04863n	RSM04628n
0.0183903	814	1474	2.22045e-16	7.43239e-13	1	RSM03750n	RSM05167p
0.0183877	1676	3178	2.22045e-16	7.43239e-13	1	RSM03657n	RSM03946n
0.0183809	2701	3251	2.22045e-16	7.43239e-13	1	RSM03495n	RSM01884n
0.0183699	1688	2975	2.22045e-16	7.43239e-13	1	RSM05845p	RSM05659p
0.0183557	2603	2972	2.22045e-16	7.43239e-13	1	RSM03393n	RSM03563n
0.0183522	858	3042	2.22045e-16	7.43239e-13	1	RSM04502p	RSM04223p
0.0183507	1315	2015	2.22045e-16	7.43239e-13	1	RSM00982n	RSM01476n_RSM01477n
0.01835	172	3367	2.22045e-16	7.43239e-13	1	RSM04844p	RSM05556p
0.018341	1806	3342	2.22045e-16	7.43239e-13	1	RSM02714p	RSM01819p
-0.0183386	2530	2584	2.22045e-16	7.43239e-13	1	RSM00073n	RSM02617p
0.0183321	1537	3170	2.22045e-16	7.43239e-13	1	RSM04645n	RSM05575p
0.018327	1325	2120	2.22045e-16	7.43239e-13	1	RSM00128p	RSM02745p
0.0183235	218	3391	2.22045e-16	7.43239e-13	1	RSM01089n	RSM00117n
0.0183235	695	2983	2.22045e-16	7.43239e-13	1	RSM04467p	RSM04318p
0.0183215	3029	3170	2.22045e-16	7.43239e-13	1	RSM04222p	RSM05575p
0.0183152	2048	2267	2.22045e-16	7.43239e-13	1	RSM05131n	RSM05210n
0.0183133	541	3390	2.22045e-16	7.43239e-13	1	RSM02317p	RSM02691p
0.0182824	1474	3346	2.22045e-16	7.43239e-13	1	RSM05167p	RSM03756n
0.0182821	728	895	2.22045e-16	7.43239e-13	1	RSM03910p	RSM01400p
0.0182731	701	3005	2.22045e-16	7.43239e-13	1	RSM00386n	RSM00223p
0.018272	1254	2367	2.22045e-16	7.43239e-13	1	RSM00052p	RSM03704p
0.0182682	1313	1946	2.22045e-16	7.43239e-13	1	RSM00514p	RSM00602p
0.0182603	849	2047	2.22045e-16	7.43239e-13	1	RSM02239n	RSM04462n
0.0182448	1091	2150	2.22045e-16	7.43239e-13	1	RSM03022p	RSM01858p
0.0182358	600	1474	2.22045e-16	7.43239e-13	1	RSM04812p	RSM05167p
0.0182294	594	1285	2.22045e-16	7.43239e-13	1	RSM04815p	RSM03596n
0.0182239	48	3081	2.22045e-16	7.43239e-13	1	RSM02256n	RSM02461n
0.0182168	473	2757	2.22045e-16	7.43239e-13	1	RSM04397n	RSM04544n
0.0182162	216	3409	2.22045e-16	7.43239e-13	1	RSM05124p	RSM05115p
0.0182148	147	287	2.22045e-16	7.43239e-13	1	RSM01757p	RSM01136p
0.0182092	94	1449	2.22045e-16	7.43239e-13	1	RSM02298p	RSM04391p
0.0182004	2853	2884	2.22045e-16	7.43239e-13	1	RSM00334n	RSM02385n
0.0181954	846	1059	2.22045e-16	7.43239e-13	1	RSM05484p	RSM00912p
0.0181915	134	247	2.22045e-16	7.43239e-13	1	RSM06177p	RSM05972p
0.0181899	2059	2512	2.22045e-16	7.43239e-13	1	RSM00094p	RSM00203p
0.0181864	839	895	2.22045e-16	7.43239e-13	1	RSM02727n	RSM01400p
0.0181806	814	1176	2.22045e-16	7.43239e-13	1	RSM03750n	RSM00199n
0.0181697	216	3346	2.22045e-16	7.43239e-13	1	RSM05124p	RSM03756n
0.018161	809	1786	2.22045e-16	7.43239e-13	1	RSM04864n	RSM00839n
0.0181456	2964	3371	2.22045e-16	7.43239e-13	1	RSM01053n	RSM04138n
-0.0181452	1954	3328	2.22045e-16	7.43239e-13	1	RSM02563p	RSM03465n
0.018144	1441	1470	2.22045e-16	7.43239e-13	1	RSM03658p	RSM03804p
0.0181272	1857	3293	2.22045e-16	7.43239e-13	1	RSM03507p	RSM03298p
0.0181182	1778	3035	2.22045e-16	7.43239e-13	1	RSM01741p	RSM01437p
0.0181136	470	2279	2.22045e-16	7.43239e-13	1	RSM00092p	RSM00152p
0.0181098	1350	2845	2.22045e-16	7.43239e-13	1	RSM04500n	RSM05510p
0.0181084	544	713	2.22045e-16	7.43239e-13	1	RSM03441p	RSM00816p
0.0181034	1014	2835	2.22045e-16	7.43239e-13	1	RSM01516p	RSM01774p
0.0180954	973	1813	2.22045e-16	7.43239e-13	1	RSM01646p	RSM01488n
0.0180914	849	2231	2.22045e-16	7.43239e-13	1	RSM02239n	RSM01622n
0.0180905	2771	3409	2.22045e-16	7.43239e-13	1	RSM01732n	RSM05115p
0.0180868	216	542	2.22045e-16	7.43239e-13	1	RSM05124p	RSM03520n
0.0180849	288	713	2.22045e-16	7.43239e-13	1	RSM01687p	RSM00816p
0.0180821	8	148	2.22045e-16	7.43239e-13	1	RSM03816p	RSM03219p
0.0180659	600	2771	2.22045e-16	7.43239e-13	1	RSM04812p	RSM01732n
0.0180632	493	1290	2.22045e-16	7.43239e-13	1	RSM01232p	RSM03238p
0.0180595	105	2737	2.22045e-16	7.43239e-13	1	RSM00062p	RSM00020p
0.0180386	113	2149	2.22045e-16	7.43239e-13	1	RSM02659p	RSM00063n
0.0180386	140	146	2.22045e-16	7.43239e-13	1	RSM02130p	RSM01987n
0.0180176	216	814	2.22045e-16	7.43239e-13	1	RSM05124p	RSM03750n
0.0180164	542	3346	2.22045e-16	7.43239e-13	1	RSM03520n	RSM03756n
-0.0180152	951	2378	2.22045e-16	7.43239e-13	1	RSM02904n	RSM04158p
0.0180049	1315	2462	2.22045e-16	7.43239e-13	1	RSM00982n	RSM01192n
-0.018004	1521	2378	2.22045e-16	7.43239e-13	1	RSM04428p	RSM04158p
0.0179995	594	3004	2.22045e-16	7.43239e-13	1	RSM04815p	RSM03300p
-0.0179993	1744	3188	2.22045e-16	7.43239e-13	1	RSM00205n_RSM00206n	RSM04135n
0.0179866	870	3329	2.22045e-16	7.43239e-13	1	RSM00625n	RSM00592p
0.0179856	1176	2579	2.22045e-16	7.43239e-13	1	RSM00199n	RSM04978p
0.0179855	359	1745	2.22045e-16	7.43239e-13	1	RSM00161n	RSM00042n
-0.0179846	848	1290	2.22045e-16	7.43239e-13	1	RSM02060p	RSM03238p
0.0179834	2737	3005	2.22045e-16	7.43239e-13	1	RSM00020p	RSM00223p
0.0179821	600	1176	2.22045e-16	7.43239e-13	1	RSM04812p	RSM00199n
-0.0179736	115	884	2.22045e-16	7.43239e-13	1	RSM04160p	RSM00444n
0.017967	103	268	2.22045e-16	7.43239e-13	1	RSM01450n	RSM02031p
-0.0179639	1371	1586	2.22045e-16	7.43239e-13	1	RSM04417p	RSM00551n
0.0179618	839	1063	2.22045e-16	7.43239e-13	1	RSM02727n	RSM02696n
0.0179515	1735	1912	2.22045e-16	7.43239e-13	1	RSM00213n	RSM03419n
0.0179511	2119	3132	2.22045e-16	7.43239e-13	1	RSM04628n	RSM04345n
0.0179506	103	3012	2.22045e-16	7.43239e-13	1	RSM01450n	RSM01718n
0.0179405	2724	3056	2.22045e-16	7.43239e-13	1	RSM02432n	RSM00905n
0.0179404	172	3029	2.22045e-16	7.43239e-13	1	RSM04844p	RSM04222p
0.0179382	779	2361	2.22045e-16	7.43239e-13	1	RSM00818n	RSM04457n
0.0179349	538	2512	2.22045e-16	7.43239e-13	1	RSM00184p	RSM00203p
0.0179312	288	2057	2.22045e-16	7.43239e-13	1	RSM01687p	RSM03438p
0.0179308	144	600	2.22045e-16	7.43239e-13	1	RSM03522p	RSM04812p
-0.0179275	2530	2882	2.22045e-16	7.43239e-13	1	RSM00073n	RSM00056n
0.0179238	1827	3125	2.22045e-16	7.43239e-13	1	RSM04740p	RSM00581n
0.017921	1289	2201	2.22045e-16	7.43239e-13	1	RSM02605n	RSM01263n
0.0179153	2579	2771	2.22045e-16	7.43239e-13	1	RSM04978p	RSM01732n
0.0179106	1681	3125	2.22045e-16	7.43239e-13	1	RSM02235n	RSM00581n
0.0179095	172	782	2.22045e-16	7.43239e-13	1	RSM04844p	RSM02089p
0.0179086	847	3378	2.22045e-16	7.43239e-13	1	RSM03536n	RSM00983n
0.0179048	782	3367	2.22045e-16	7.43239e-13	1	RSM02089p	RSM05556p
0.0178859	814	3346	2.22045e-16	7.43239e-13	1	RSM03750n	RSM03756n
0.0178844	216	2579	2.22045e-16	7.43239e-13	1	RSM05124p	RSM04978p
0.0178813	172	1298	2.22045e-16	7.43239e-13	1	RSM04844p	RSM03256n
0.0178762	1678	2174	2.22045e-16	7.43239e-13	1	RSM01828n	RSM02025n
0.0178754	1413	2972	2.22045e-16	7.43239e-13	1	RSM00266p	RSM03563n
0.0178642	728	1063	2.22045e-16	7.43239e-13	1	RSM03910p	RSM02696n
0.0178601	812	2366	2.22045e-16	7.43239e-13	1	RSM03561p	RSM03209p
0.0178579	2541	2645	2.22045e-16	7.43239e-13	1	RSM02196p	RSM02919p
0.0178198	2082	2994	2.22045e-16	7.43239e-13	1	RSM05227p	RSM02250n
0.0178162	172	987	2.22045e-16	7.43239e-13	1	RSM04844p	RSM03815n
-0.0178143	872	3109	2.22045e-16	7.43239e-13	1	RSM04529n	RSM04611n
0.0178111	777	2645	2.22045e-16	7.43239e-13	1	RSM04199n	RSM02919p
0.017809	441	532	2.22045e-16	7.43239e-13	1	RSM01974p_RSM01973p	RSM02336p
0.0177932	884	1616	2.22045e-16	7.43239e-13	1	RSM00444n	RSM00030n
0.0177898	136	3125	2.22045e-16	7.43239e-13	1	RSM01881n	RSM00581n
0.0177792	756	2324	2.22045e-16	7.43239e-13	1	RSM04608n	RSM00544p
0.0177683	399	849	2.22045e-16	7.43239e-13	1	RSM04433n	RSM02239n
-0.0177609	1681	1886	2.22045e-16	7.43239e-13	1	RSM02235n	RSM03817p
0.0177569	2108	2845	2.22045e-16	7.43239e-13	1	RSM05496p	RSM05510p
0.0177512	1091	1954	2.22045e-16	7.43239e-13	1	RSM03022p	RSM02563p
0.0177484	2766	3206	2.22045e-16	7.43239e-13	1	RSM00579n	RSM00864n
0.0177475	542	2771	2.22045e-16	7.43239e-13	1	RSM03520n	RSM01732n
0.0177399	1781	2957	2.22045e-16	7.43239e-13	1	RSM03440p	RSM04414n
0.0177348	3095	3099	2.22045e-16	7.43239e-13	1	RSM01279n	RSM01055n
0.0177336	913	3106	2.22045e-16	7.43239e-13	1	RSM04031n	RSM05551p
0.0177331	2620	2677	2.22045e-16	7.43239e-13	1	RSM03019n	RSM00178p
0.0177245	747	3390	2.22045e-16	7.43239e-13	1	RSM01763p	RSM02691p
0.0177118	1285	3004	2.22045e-16	7.43239e-13	1	RSM03596n	RSM03300p
0.0177021	987	1380	2.22045e-16	7.43239e-13	1	RSM03815n	RSM03680p
0.0176977	870	1304	2.22045e-16	7.43239e-13	1	RSM00625n	RSM00490p
0.0176878	990	1348	2.22045e-16	7.43239e-13	1	RSM00267p	RSM05255p
0.0176798	542	1176	2.22045e-16	7.43239e-13	1	RSM03520n	RSM00199n
0.0176767	399	1384	2.22045e-16	7.43239e-13	1	RSM04433n	RSM02118p
0.017674	532	1124	2.22045e-16	7.43239e-13	1	RSM02336p	RSM02677p
0.0176654	2286	3029	2.22045e-16	7.43239e-13	1	RSM04437p	RSM04222p
0.0176601	1298	2286	2.22045e-16	7.43239e-13	1	RSM03256n	RSM04437p
0.0176552	987	2286	2.22045e-16	7.43239e-13	1	RSM03815n	RSM04437p
0.0176524	2286	3367	2.22045e-16	7.43239e-13	1	RSM04437p	RSM05556p
0.0176507	2231	3378	2.22045e-16	7.43239e-13	1	RSM01622n	RSM00983n
0.0176502	1298	1380	2.22045e-16	7.43239e-13	1	RSM03256n	RSM03680p
-0.0176366	1290	3381	2.22045e-16	7.43239e-13	1	RSM03238p	RSM01266n
0.0176312	2366	3063	2.22045e-16	7.43239e-13	1	RSM03209p	RSM04258p
0.0176213	1212	1586	2.22045e-16	7.43239e-13	1	RSM02375p	RSM00551n
0.0176206	1932	1992	2.22045e-16	7.43239e-13	1	RSM04355p	RSM04012p
0.0176159	169	1745	2.22045e-16	7.43239e-13	1	RSM00037n	RSM00042n
0.0176104	1176	3409	2.22045e-16	7.43239e-13	1	RSM00199n	RSM05115p
-0.0175919	640	1085	2.22045e-16	7.43239e-13	1	RSM00113p	RSM00955p
0.0175902	541	3218	2.22045e-16	7.43239e-13	1	RSM02317p	RSM03091p
0.0175869	313	1643	2.22045e-16	7.43239e-13	1	RSM01044p	RSM00646n
0.017556	2512	3192	2.22045e-16	7.43239e-13	1	RSM00203p	RSM01642p
0.0175535	1094	2367	2.22045e-16	7.43239e-13	1	RSM00336p	RSM03704p
0.0175462	2622	3342	2.22045e-16	7.43239e-13	1	RSM02367p	RSM01819p
0.017545	1688	2130	2.22045e-16	7.43239e-13	1	RSM05845p	RSM05970p
0.0175406	317	2427	2.22045e-16	7.43239e-13	1	RSM02544p	RSM02716p
0.01754	815	2195	2.22045e-16	7.43239e-13	1	RSM05323p_RSM05322p	RSM04054n
0.0175284	148	1732	2.22045e-16	7.43239e-13	1	RSM03219p	RSM00054n
0.017524	1735	2248	2.22045e-16	7.43239e-13	1	RSM00213n	RSM00516n_RSM00517n
0.0175109	983	1553	2.22045e-16	7.43239e-13	1	RSM00078p	RSM04126p
0.0175096	883	1595	2.22045e-16	7.43239e-13	1	RSM01219p	RSM01076p
0.0175059	728	839	2.22045e-16	7.43239e-13	1	RSM03910p	RSM02727n
0.0175019	416	1384	2.22045e-16	7.43239e-13	1	RSM01909n	RSM02118p
0.0175008	1785	2969	2.22045e-16	7.43239e-13	1	RSM01821p	RSM00111p
-0.0174999	873	2426	2.22045e-16	7.43239e-13	1	RSM00904n	RSM04943n
0.0174988	1325	2972	2.22045e-16	7.43239e-13	1	RSM00128p	RSM03563n
0.017496	1508	2311	2.22045e-16	7.43239e-13	1	RSM01633p_RSM01640p	RSM01628p
0.0174932	306	671	2.22045e-16	7.43239e-13	1	RSM01444p	RSM03778p
0.0174916	3367	3382	2.22045e-16	7.43239e-13	1	RSM05556p	RSM02791p
0.0174891	1127	2104	2.22045e-16	7.43239e-13	1	RSM04863n	RSM04401n
0.0174749	849	3072	2.22045e-16	7.43239e-13	1	RSM02239n	RSM00540n
0.0174647	105	701	2.22045e-16	7.43239e-13	1	RSM00062p	RSM00386n
0.0174517	2478	3378	2.22045e-16	7.43239e-13	1	RSM00828n	RSM00983n
0.0174333	2324	2709	2.22045e-16	7.43239e-13	1	RSM00544p	RSM04671n
0.0174323	317	1586	2.22045e-16	7.43239e-13	1	RSM02544p	RSM00551n
0.0174305	605	781	2.22045e-16	7.43239e-13	1	RSM02840p	RSM01704p
0.0174258	3170	3382	2.22045e-16	7.43239e-13	1	RSM05575p	RSM02791p
-0.0174257	367	872	2.22045e-16	7.43239e-13	1	RSM03620n	RSM04529n
0.0174247	3346	3409	2.22045e-16	7.43239e-13	1	RSM03756n	RSM05115p
0.0174229	172	3170	2.22045e-16	7.43239e-13	1	RSM04844p	RSM05575p
0.0174221	873	1877	2.22045e-16	7.43239e-13	1	RSM00904n	RSM01717p
0.0174142	98	2601	2.22045e-16	7.43239e-13	1	RSM02927p	RSM04306p
0.0174117	660	3218	2.22045e-16	7.43239e-13	1	RSM02318p	RSM03091p
0.0174096	216	3024	2.22045e-16	7.43239e-13	1	RSM05124p	RSM05005p
0.0174042	817	1810	2.22045e-16	7.43239e-13	1	RSM02413n	RSM03175n
0.0174036	1932	3102	2.22045e-16	7.43239e-13	1	RSM04355p	RSM04013p
0.0173935	619	2201	2.22045e-16	7.43239e-13	1	RSM01262n	RSM01263n
0.0173848	2601	2780	2.22045e-16	7.43239e-13	1	RSM04306p	RSM03371p
0.0173738	29	2359	2.22045e-16	7.43239e-13	1	RSM03516n	RSM04553n
0.0173691	3250	3321	2.22045e-16	7.43239e-13	1	RSM03189p	RSM03255n
0.0173676	1094	1713	2.22045e-16	7.43239e-13	1	RSM00336p	RSM00449p
0.0173582	1380	3029	2.22045e-16	7.43239e-13	1	RSM03680p	RSM04222p
0.0173581	2925	3037	2.22045e-16	7.43239e-13	1	RSM02511p	RSM01635n
-0.0173563	872	1850	2.22045e-16	7.43239e-13	1	RSM04529n	RSM04682n
0.0173417	1979	2019	2.22045e-16	7.43239e-13	1	RSM00668p	RSM01217p
0.0173415	533	2354	2.22045e-16	7.43239e-13	1	RSM03550p	RSM00093p
0.0173235	2845	3167	2.22045e-16	7.43239e-13	1	RSM05510p	RSM05467p
0.017307	1233	3132	2.22045e-16	7.43239e-13	1	RSM05917p	RSM04345n
0.0172959	32	998	2.22045e-16	7.43239e-13	1	RSM05825p	RSM05394p
0.0172934	781	3035	2.22045e-16	7.43239e-13	1	RSM01704p	RSM01437p
-0.0172897	3328	3367	2.22045e-16	7.43239e-13	1	RSM03465n	RSM05556p
0.0172806	605	3035	2.22045e-16	7.43239e-13	1	RSM02840p	RSM01437p
0.0172795	172	3382	2.22045e-16	7.43239e-13	1	RSM04844p	RSM02791p
0.0172788	1120	2620	2.22045e-16	7.43239e-13	1	RSM03033n	RSM03019n
0.0172487	1527	2453	2.22045e-16	7.43239e-13	1	RSM02165p	RSM00910n
0.0172397	3256	3382	2.22045e-16	7.43239e-13	1	RSM04813p	RSM02791p
0.017234	1391	3317	2.22045e-16	7.43239e-13	1	RSM05971p	RSM05701p
0.0172265	2771	3024	2.22045e-16	7.43239e-13	1	RSM01732n	RSM05005p
-0.0172264	1167	1405	2.22045e-16	7.43239e-13	1	RSM03579n	RSM05800p
0.0172242	302	782	2.22045e-16	7.43239e-13	1	RSM02188p	RSM02089p
0.0172229	397	1886	2.22045e-16	7.43239e-13	1	RSM02615n	RSM03817p
0.0172204	544	2957	2.22045e-16	7.43239e-13	1	RSM03441p	RSM04414n
0.01722	1880	2165	2.22045e-16	7.43239e-13	1	RSM04870p	RSM03172p
0.0172198	652	2899	2.22045e-16	7.43239e-13	1	RSM00450p	RSM00326p
0.0172063	169	359	2.22045e-16	7.43239e-13	1	RSM00037n	RSM00161n
0.0172041	1059	3018	2.22045e-16	7.43239e-13	1	RSM00912p	RSM04390p
0.0172017	1122	1470	2.22045e-16	7.43239e-13	1	RSM03657p	RSM03804p
0.0171963	1912	2248	2.22045e-16	7.43239e-13	1	RSM03419n	RSM00516n_RSM00517n
0.0171962	249	1556	2.22045e-16	7.43239e-13	1	RSM04629n	RSM04616p
0.0171899	713	2957	2.22045e-16	7.43239e-13	1	RSM00816p	RSM04414n
0.017187	216	600	2.22045e-16	7.43239e-13	1	RSM05124p	RSM04812p
-0.0171817	1586	2189	2.22045e-16	7.43239e-13	1	RSM00551n	RSM00639p
0.017178	115	3169	2.22045e-16	7.43239e-13	1	RSM04160p	RSM04521p
0.0171701	350	2478	2.22045e-16	7.43239e-13	1	RSM00900n	RSM00828n
0.017168	777	2130	2.22045e-16	7.43239e-13	1	RSM04199n	RSM05970p
-0.0171514	1586	2351	2.22045e-16	7.43239e-13	1	RSM00551n	RSM01115p
0.0171498	781	1576	2.22045e-16	7.43239e-13	1	RSM01704p	RSM02001p
0.0171423	1290	3217	2.22045e-16	7.43239e-13	1	RSM03238p	RSM02983p
0.0171422	148	2542	2.22045e-16	7.43239e-13	1	RSM03219p	RSM00049p
0.0171421	399	1568	2.22045e-16	7.43239e-13	1	RSM04433n	RSM01986n
0.0171376	103	933	2.22045e-16	7.43239e-13	1	RSM01450n	RSM01226p
0.0171343	1576	3035	2.22045e-16	7.43239e-13	1	RSM02001p	RSM01437p
0.0171316	2579	3346	2.22045e-16	7.43239e-13	1	RSM04978p	RSM03756n
0.0171299	605	1684	2.22045e-16	7.43239e-13	1	RSM02840p	RSM03482p
0.0171269	1553	1880	2.22045e-16	7.43239e-13	1	RSM04126p	RSM04870p
0.0171265	218	619	2.22045e-16	7.43239e-13	1	RSM01089n	RSM01262n
0.0171194	29	1651	2.22045e-16	7.43239e-13	1	RSM03516n	RSM02746p
0.0171037	1786	3384	2.22045e-16	7.43239e-13	1	RSM00839n	RSM02729n
0.0171028	1052	3200	2.22045e-16	7.43239e-13	1	RSM02287p	RSM02282p
0.0171003	1112	1899	2.22045e-16	7.43239e-13	1	RSM02184p	RSM00305p
0.0170984	149	1136	2.22045e-16	7.43239e-13	1	RSM02560n	RSM02322n
0.017098	1384	2882	2.22045e-16	7.43239e-13	1	RSM02118p	RSM00056n
0.0170973	1586	2085	2.22045e-16	7.43239e-13	1	RSM00551n	RSM02995p
0.0170906	517	2506	2.22045e-16	7.43239e-13	1	RSM03930p	RSM00593p
0.0170862	22	1195	2.22045e-16	7.43239e-13	1	RSM01590n	RSM01885n
-0.0170803	3029	3328	2.22045e-16	7.43239e-13	1	RSM04222p	RSM03465n
0.0170775	541	660	2.22045e-16	7.43239e-13	1	RSM02317p	RSM02318p
0.0170632	1957	2445	2.22045e-16	7.43239e-13	1	RSM04549p	RSM04234p
0.0170625	2426	3177	2.22045e-16	7.43239e-13	1	RSM04943n	RSM04946n
0.0170603	2101	2512	2.22045e-16	7.43239e-13	1	RSM02229p	RSM00203p
0.0170447	863	3231	2.22045e-16	7.43239e-13	1	RSM05769p	RSM05804p
0.0170431	781	3390	2.22045e-16	7.43239e-13	1	RSM01704p	RSM02691p
0.0170368	541	781	2.22045e-16	7.43239e-13	1	RSM02317p	RSM01704p
0.0170309	467	1568	2.22045e-16	7.43239e-13	1	RSM00312n	RSM01986n
0.0170209	2763	3033	2.22045e-16	7.43239e-13	1	RSM03727n	RSM03434n
0.0170185	594	3293	2.22045e-16	7.43239e-13	1	RSM04815p	RSM03298p
0.017011	460	1786	2.22045e-16	7.43239e-13	1	RSM04538n	RSM00839n
-0.01701	848	1827	2.22045e-16	7.43239e-13	1	RSM02060p	RSM04740p
0.0170097	963	2751	2.22045e-16	7.43239e-13	1	RSM03599n	RSM01838n
0.017007	2584	3129	2.22045e-16	7.43239e-13	1	RSM02617p	RSM04134n
0.0170039	2585	3390	2.22045e-16	7.43239e-13	1	RSM00269p	RSM02691p
0.0170038	1285	3293	2.22045e-16	7.43239e-13	1	RSM03596n	RSM03298p
0.0170019	703	878	2.22045e-16	7.43239e-13	1	RSM02771n	RSM02580n
0.0169969	1394	1413	2.22045e-16	7.43239e-13	1	RSM05006p	RSM00266p
-0.0169959	1586	2059	2.22045e-16	7.43239e-13	1	RSM00551n	RSM00094p
0.0169956	1176	3024	2.22045e-16	7.43239e-13	1	RSM00199n	RSM05005p
-0.0169829	972	3328	2.22045e-16	7.43239e-13	1	RSM00146p	RSM03465n
0.0169828	1136	1284	2.22045e-16	7.43239e-13	1	RSM02322n	RSM04446n
0.0169722	851	2175	2.22045e-16	7.43239e-13	1	RSM00868n	RSM00596n
0.0169609	2886	2902	2.22045e-16	7.43239e-13	1	RSM01869p	RSM00614n
0.0169587	1344	2192	2.22045e-16	7.43239e-13	1	RSM03432p	RSM03635p
0.0169542	2201	2585	2.22045e-16	7.43239e-13	1	RSM01263n	RSM00269p
0.0169513	1386	2032	2.22045e-16	7.43239e-13	1	RSM00065p	RSM00229p
0.0169459	1556	2104	2.22045e-16	7.43239e-13	1	RSM04616p	RSM04401n
0.0169415	517	3150	2.22045e-16	7.43239e-13	1	RSM03930p	RSM03035n
0.0169403	850	3029	2.22045e-16	7.43239e-13	1	RSM04689p	RSM04222p
-0.0169285	1610	2994	2.22045e-16	7.43239e-13	1	RSM05607p	RSM02250n
0.0169213	268	3012	2.22045e-16	7.43239e-13	1	RSM02031p	RSM01718n
0.0169198	916	2105	2.22045e-16	7.43239e-13	1	RSM02737p	RSM02880p
0.0169183	196	2840	2.22045e-16	7.43239e-13	1	RSM05638p	RSM05032p
0.0169038	994	1576	2.22045e-16	7.43239e-13	1	RSM02263p	RSM02001p
0.0168934	933	3012	2.22045e-16	7.43239e-13	1	RSM01226p	RSM01718n
0.0168881	249	1127	2.22045e-16	7.43239e-13	1	RSM04629n	RSM04863n
0.0168716	1857	2324	2.22045e-16	7.43239e-13	1	RSM03507p	RSM00544p
0.0168666	895	2606	2.22045e-16	7.43239e-13	1	RSM01400p	RSM02697n
-0.0168646	1414	3231	2.22045e-16	7.43239e-13	1	RSM00033p	RSM05804p
0.0168558	98	3246	2.22045e-16	7.43239e-13	1	RSM02927p	RSM04995n
-0.0168556	849	1827	2.22045e-16	7.43239e-13	1	RSM02239n	RSM04740p
0.016846	2267	2761	2.22045e-16	7.43239e-13	1	RSM05210n	RSM04685n
0.0168431	872	3020	2.22045e-16	7.43239e-13	1	RSM04529n	RSM00546p
-0.0168418	445	2868	2.22045e-16	7.43239e-13	1	RSM02842n	RSM03478p
0.0168365	2335	2389	2.22045e-16	7.43239e-13	1	RSM00042p	RSM00172p
0.0168275	1176	1773	2.22045e-16	7.43239e-13	1	RSM00199n	RSM02789p
0.0168146	1063	2606	2.22045e-16	7.43239e-13	1	RSM02696n	RSM02697n
0.0168124	8	1123	2.22045e-16	7.43239e-13	1	RSM03816p	RSM00249p
0.0168117	810	3106	2.22045e-16	7.43239e-13	1	RSM04096n	RSM05551p
0.0168099	2231	2478	2.22045e-16	7.43239e-13	1	RSM01622n	RSM00828n
0.0168068	1098	2923	2.22045e-16	7.43239e-13	1	RSM03552n	RSM04605p
0.0168035	622	872	2.22045e-16	7.43239e-13	1	RSM03423n	RSM04529n
0.0168009	605	1778	2.22045e-16	7.43239e-13	1	RSM02840p	RSM01741p
0.0167993	1735	2879	2.22045e-16	7.43239e-13	1	RSM00213n	RSM00220n
0.0167907	862	3371	2.22045e-16	7.43239e-13	1	RSM02127n	RSM04138n
0.0167907	541	1778	2.22045e-16	7.43239e-13	1	RSM02317p	RSM01741p
0.0167876	14	836	2.22045e-16	7.43239e-13	1	RSM02882p	RSM01867p
0.0167833	286	2868	2.22045e-16	7.43239e-13	1	RSM03196p	RSM03478p
0.016781	600	3346	2.22045e-16	7.43239e-13	1	RSM04812p	RSM03756n
-0.0167724	3170	3328	2.22045e-16	7.43239e-13	1	RSM05575p	RSM03465n
0.0167649	2286	3170	2.22045e-16	7.43239e-13	1	RSM04437p	RSM05575p
0.0167542	1255	1386	2.22045e-16	7.43239e-13	1	RSM04111p	RSM00065p
0.0167515	3250	3409	2.22045e-16	7.43239e-13	1	RSM03189p	RSM05115p
0.0167504	878	2303	2.22045e-16	7.43239e-13	1	RSM02580n	RSM02768n
0.0167456	929	2744	2.22045e-16	7.43239e-13	1	RSM00692p	RSM01947n
0.0167451	863	892	2.22045e-16	7.43239e-13	1	RSM05769p	RSM03106p
0.0167295	90	2957	2.22045e-16	7.43239e-13	1	RSM02883p	RSM04414n
0.0167277	1576	1684	2.22045e-16	7.43239e-13	1	RSM02001p	RSM03482p
-0.0167239	1729	2994	2.22045e-16	7.43239e-13	1	RSM04641p	RSM02250n
0.0167193	1131	1290	2.22045e-16	7.43239e-13	1	RSM02855p	RSM03238p
0.0167144	211	2957	2.22045e-16	7.43239e-13	1	RSM03439p	RSM04414n
0.0167064	1099	1298	2.22045e-16	7.43239e-13	1	RSM04416n	RSM03256n
0.0167035	660	994	2.22045e-16	7.43239e-13	1	RSM02318p	RSM02263p
-0.0167027	1285	3109	2.22045e-16	7.43239e-13	1	RSM03596n	RSM04611n
-0.0166898	2248	2298	2.22045e-16	7.43239e-13	1	RSM00516n_RSM00517n	RSM02348p
-0.0166889	461	1893	2.22045e-16	7.43239e-13	1	RSM03075p	RSM00481n
0.0166782	2174	2960	2.22045e-16	7.43239e-13	1	RSM02025n	RSM01743n
0.0166754	1059	2450	2.22045e-16	7.43239e-13	1	RSM00912p	RSM05424p
0.0166707	559	2130	2.22045e-16	7.43239e-13	1	RSM05222n	RSM05970p
0.0166687	1298	1537	2.22045e-16	7.43239e-13	1	RSM03256n	RSM04645n
0.0166577	987	1099	2.22045e-16	7.43239e-13	1	RSM03815n	RSM04416n
-0.0166313	1226	1645	2.22045e-16	7.43239e-13	1	RSM00592n	RSM00186p
0.0166271	148	3295	2.22045e-16	7.43239e-13	1	RSM03219p	RSM02650p
0.0166209	987	1537	2.22045e-16	7.43239e-13	1	RSM03815n	RSM04645n
0.0166195	115	136	2.22045e-16	7.43239e-13	1	RSM04160p	RSM01881n
0.016614	473	763	2.22045e-16	7.43239e-13	1	RSM04397n	RSM05098n
0.016612	781	994	2.22045e-16	7.43239e-13	1	RSM01704p	RSM02263p
0.016611	1254	1713	2.22045e-16	7.43239e-13	1	RSM00052p	RSM00449p
0.0166068	1112	1965	2.22045e-16	7.43239e-13	1	RSM02184p	RSM04611p
0.0165979	2120	2603	2.22045e-16	7.43239e-13	1	RSM02745p	RSM03393n
0.0165959	1845	2620	2.22045e-16	7.43239e-13	1	RSM03057n	RSM03019n
-0.0165919	2378	2751	2.22045e-16	7.43239e-13	1	RSM04158p	RSM01838n
0.0165902	198	1304	2.22045e-16	7.43239e-13	1	RSM00478p	RSM00490p
0.0165879	637	2235	2.22045e-16	7.43239e-13	1	RSM04752n	RSM01297n
0.0165852	600	3250	2.22045e-16	7.43239e-13	1	RSM04812p	RSM03189p
0.0165846	2679	2711	2.22045e-16	7.43239e-13	1	RSM00288p	RSM00228p
0.0165785	266	839	2.22045e-16	7.43239e-13	1	RSM02695n	RSM02727n
-0.0165731	1384	3328	2.22045e-16	7.43239e-13	1	RSM02118p	RSM03465n
0.0165725	2317	3351	2.22045e-16	7.43239e-13	1	RSM00508n	RSM04062n
0.0165711	671	2524	2.22045e-16	7.43239e-13	1	RSM03778p	RSM03823p
0.016569	660	1684	2.22045e-16	7.43239e-13	1	RSM02318p	RSM03482p
0.0165683	1277	2747	2.22045e-16	7.43239e-13	1	RSM03957p	RSM03607p
0.0165572	2378	2512	2.22045e-16	7.43239e-13	1	RSM04158p	RSM00203p
0.0165504	923	3123	2.22045e-16	7.43239e-13	1	RSM00046p	RSM02035p
0.0165471	1098	2517	2.22045e-16	7.43239e-13	1	RSM03552n	RSM02727p
0.0165376	1553	2240	2.22045e-16	7.43239e-13	1	RSM04126p	RSM03515n
0.0165298	847	2231	2.22045e-16	7.43239e-13	1	RSM03536n	RSM01622n
0.0165261	1233	2427	2.22045e-16	7.43239e-13	1	RSM05917p	RSM02716p
-0.0165235	1586	2581	2.22045e-16	7.43239e-13	1	RSM00551n	RSM05128p
0.016522	2586	3177	2.22045e-16	7.43239e-13	1	RSM04722n	RSM04946n
0.0165187	1655	1918	2.22045e-16	7.43239e-13	1	RSM01033p	RSM00909n
0.0165181	3004	3293	2.22045e-16	7.43239e-13	1	RSM03300p	RSM03298p
0.0165162	148	1216	2.22045e-16	7.43239e-13	1	RSM03219p	RSM00825p
0.0165058	211	1093	2.22045e-16	7.43239e-13	1	RSM03439p	RSM02024p
0.0165045	29	1385	2.22045e-16	7.43239e-13	1	RSM03516n	RSM04953n
0.0165044	837	3378	2.22045e-16	7.43239e-13	1	RSM00095n	RSM00983n
0.0165039	1406	3179	2.22045e-16	7.43239e-13	1	RSM04707n	RSM04790n
0.0165019	2105	2176	2.22045e-16	7.43239e-13	1	RSM02880p	RSM02358p
0.0164992	965	1470	2.22045e-16	7.43239e-13	1	RSM03494p	RSM03804p
0.0164928	1255	2032	2.22045e-16	7.43239e-13	1	RSM04111p	RSM00229p
0.0164917	837	2231	2.22045e-16	7.43239e-13	1	RSM00095n	RSM01622n
0.0164747	1966	3381	2.22045e-16	7.43239e-13	1	RSM01291n	RSM01266n
0.0164739	211	713	2.22045e-16	7.43239e-13	1	RSM03439p	RSM00816p
0.0164685	2313	2900	2.22045e-16	7.43239e-13	1	RSM03474p	RSM00303n
-0.0164663	1290	2319	2.22045e-16	7.43239e-13	1	RSM03238p	RSM00196p
0.0164658	349	3046	2.22045e-16	7.43239e-13	1	RSM03856n	RSM03899n
0.0164656	347	3328	2.22045e-16	7.43239e-13	1	RSM03360p_RSM03362p	RSM03465n
0.0164648	27	1509	2.22045e-16	7.43239e-13	1	RSM02860p	RSM00068p
0.0164609	809	3099	2.22045e-16	7.43239e-13	1	RSM04864n	RSM01055n
0.0164607	288	2957	2.22045e-16	7.43239e-13	1	RSM01687p	RSM04414n
0.0164594	25	1572	2.22045e-16	7.43239e-13	1	RSM02809n	RSM03097n
0.0164591	1085	2021	2.22045e-16	7.43239e-13	1	RSM00955p	RSM05568p
-0.0164583	115	2922	2.22045e-16	7.43239e-13	1	RSM04160p	RSM04592p
0.0164571	514	2435	2.22045e-16	7.43239e-13	1	RSM02876n	RSM01092n
0.0164552	1093	3194	2.22045e-16	7.43239e-13	1	RSM02024p	RSM00315p
-0.0164448	2853	3328	2.22045e-16	7.43239e-13	1	RSM00334n	RSM03465n
0.0164441	1642	2882	2.22045e-16	7.43239e-13	1	RSM03814p	RSM00056n
0.0164374	98	2361	2.22045e-16	7.43239e-13	1	RSM02927p	RSM04457n
0.0164256	349	1880	2.22045e-16	7.43239e-13	1	RSM03856n	RSM04870p
0.016424	1284	2149	2.22045e-16	7.43239e-13	1	RSM04446n	RSM00063n
0.0164132	697	1127	2.22045e-16	7.43239e-13	1	RSM04509n	RSM04863n
0.01641	541	3035	2.22045e-16	7.43239e-13	1	RSM02317p	RSM01437p
-0.0164061	97	2645	2.22045e-16	7.43239e-13	1	RSM01193p	RSM02919p
0.0164056	1745	2162	2.22045e-16	7.43239e-13	1	RSM00042n	RSM00383p
0.0163948	1569	2120	2.22045e-16	7.43239e-13	1	RSM03779n	RSM02745p
0.0163946	164	2994	2.22045e-16	7.43239e-13	1	RSM01765n	RSM02250n
0.0163883	1810	2901	2.22045e-16	7.43239e-13	1	RSM03175n	RSM02599n
0.0163829	1380	3367	2.22045e-16	7.43239e-13	1	RSM03680p	RSM05556p
0.0163811	781	3218	2.22045e-16	7.43239e-13	1	RSM01704p	RSM03091p
0.0163649	90	566	2.22045e-16	7.43239e-13	1	RSM02883p	RSM01025n
0.0163637	1010	1580	2.22045e-16	7.43239e-13	1	RSM00235p	RSM00196n
0.0163538	878	957	2.22045e-16	7.43239e-13	1	RSM02580n	RSM02977n
0.0163482	849	2478	2.22045e-16	7.43239e-13	1	RSM02239n	RSM00828n
0.0163475	8	204	2.22045e-16	7.43239e-13	1	RSM03816p	RSM04166p
0.0163466	3024	3346	2.22045e-16	7.43239e-13	1	RSM05005p	RSM03756n
0.0163422	1439	1655	2.22045e-16	7.43239e-13	1	RSM01562p	RSM01033p
0.0163383	826	2171	2.22045e-16	7.43239e-13	1	RSM02793n	RSM02791n
0.0163251	1721	2181	2.22045e-16	7.43239e-13	1	RSM03324n	RSM00364n
0.0163235	1678	2960	2.22045e-16	7.43239e-13	1	RSM01828n	RSM01743n
0.0163221	521	3250	2.22045e-16	7.43239e-13	1	RSM01752n	RSM03189p
-0.0163185	863	1414	2.22045e-16	7.43239e-13	1	RSM05769p	RSM00033p
0.0163184	1688	2541	2.22045e-16	7.43239e-13	1	RSM05845p	RSM02196p
0.0163134	892	3231	2.22045e-16	7.43239e-13	1	RSM03106p	RSM05804p
0.0163125	1226	1760	2.22045e-16	7.43239e-13	1	RSM00592n	RSM03636p
0.016307	460	3099	2.22045e-16	7.43239e-13	1	RSM04538n	RSM01055n
0.0163069	199	2090	2.22045e-16	7.43239e-13	1	RSM04424p	RSM04423p
0.016303	994	3035	2.22045e-16	7.43239e-13	1	RSM02263p	RSM01437p
0.0162987	1886	2342	2.22045e-16	7.43239e-13	1	RSM03817p	RSM04672p
0.0162933	144	2771	2.22045e-16	7.43239e-13	1	RSM03522p	RSM01732n
0.0162905	1576	3112	2.22045e-16	7.43239e-13	1	RSM02001p	RSM02866p
0.0162897	1052	2144	2.22045e-16	7.43239e-13	1	RSM02287p	RSM02335p
0.0162884	90	1093	2.22045e-16	7.43239e-13	1	RSM02883p	RSM02024p
0.0162842	425	1880	2.22045e-16	7.43239e-13	1	RSM04055n	RSM04870p
0.0162766	435	2201	2.22045e-16	7.43239e-13	1	RSM02113n	RSM01263n
0.0162714	1966	2602	2.22045e-16	7.43239e-13	1	RSM01291n	RSM01156n
0.0162699	222	2512	2.22045e-16	7.43239e-13	1	RSM00123p	RSM00203p
0.0162695	1773	3250	2.22045e-16	7.43239e-13	1	RSM02789p	RSM03189p
0.0162684	878	2171	2.22045e-16	7.43239e-13	1	RSM02580n	RSM02791n
0.0162633	105	1713	2.22045e-16	7.43239e-13	1	RSM00062p	RSM00449p
0.0162524	529	3179	2.22045e-16	7.43239e-13	1	RSM04875n	RSM04790n
0.0162478	538	2378	2.22045e-16	7.43239e-13	1	RSM00184p	RSM04158p
0.0162328	545	1478	2.22045e-16	7.43239e-13	1	RSM05796p_RSM05797p	RSM04670n
0.0162325	261	1070	2.22045e-16	7.43239e-13	1	RSM03486n	RSM04235p
-0.0162302	2994	3243	2.22045e-16	7.43239e-13	1	RSM02250n	RSM00150p
0.016229	1773	3409	2.22045e-16	7.43239e-13	1	RSM02789p	RSM05115p
0.0162272	218	1576	2.22045e-16	7.43239e-13	1	RSM01089n	RSM02001p
-0.0162228	1560	2994	2.22045e-16	7.43239e-13	1	RSM04563n	RSM02250n
0.0162213	1420	3371	2.22045e-16	7.43239e-13	1	RSM02843n	RSM04138n
0.0162212	266	895	2.22045e-16	7.43239e-13	1	RSM02695n	RSM01400p
0.0162203	1285	2324	2.22045e-16	7.43239e-13	1	RSM03596n	RSM00544p
-0.0162182	2709	3109	2.22045e-16	7.43239e-13	1	RSM04671n	RSM04611n
0.0162151	541	1684	2.22045e-16	7.43239e-13	1	RSM02317p	RSM03482p
0.0162144	2120	3178	2.22045e-16	7.43239e-13	1	RSM02745p	RSM03946n
0.0162142	671	695	2.22045e-16	7.43239e-13	1	RSM03778p	RSM04467p
0.0162113	651	3250	2.22045e-16	7.43239e-13	1	RSM03301n	RSM03189p
0.0162031	196	2689	2.22045e-16	7.43239e-13	1	RSM05638p	RSM05773p
0.016202	533	2988	2.22045e-16	7.43239e-13	1	RSM03550p	RSM04251p
-0.0162015	756	3109	2.22045e-16	7.43239e-13	1	RSM04608n	RSM04611n
0.0161966	1514	1521	2.22045e-16	7.43239e-13	1	RSM02626n	RSM04428p
0.0161868	460	3095	2.22045e-16	7.43239e-13	1	RSM04538n	RSM01279n
0.0161829	863	3166	2.22045e-16	7.43239e-13	1	RSM05769p	RSM01705p
-0.0161756	1301	2711	2.22045e-16	7.43239e-13	1	RSM00838n	RSM00228p
0.0161736	1773	3321	2.22045e-16	7.43239e-13	1	RSM02789p	RSM03255n
-0.0161731	884	1091	2.22045e-16	7.43239e-13	1	RSM00444n	RSM03022p
0.0161713	839	2606	2.22045e-16	7.43239e-13	1	RSM02727n	RSM02697n
0.0161705	1583	2168	2.22045e-16	7.43239e-13	1	RSM02276p	RSM01818p
0.0161689	2559	3169	2.22045e-16	7.43239e-13	1	RSM02278n	RSM04521p
-0.0161665	289	3295	2.22045e-16	7.43239e-13	1	RSM03473p	RSM02650p
0.0161596	1380	3170	2.22045e-16	7.43239e-13	1	RSM03680p	RSM05575p
0.0161586	473	3150	2.22045e-16	7.43239e-13	1	RSM04397n	RSM03035n
0.0161564	1826	3037	2.22045e-16	7.43239e-13	1	RSM01917p	RSM01635n
0.0161527	782	2286	2.22045e-16	7.43239e-13	1	RSM02089p	RSM04437p
0.0161523	2195	2764	2.22045e-16	7.43239e-13	1	RSM04054n	RSM03988p
0.0161515	532	1052	2.22045e-16	7.43239e-13	1	RSM02336p	RSM02287p
-0.0161505	671	2751	2.22045e-16	7.43239e-13	1	RSM03778p	RSM01838n
0.0161468	1067	3349	2.22045e-16	7.43239e-13	1	RSM00156p	RSM00567p
0.0161464	647	1364	2.22045e-16	7.43239e-13	1	RSM00190p	RSM00813p
0.0161407	594	2324	2.22045e-16	7.43239e-13	1	RSM04815p	RSM00544p
0.0161339	144	1176	2.22045e-16	7.43239e-13	1	RSM03522p	RSM00199n
0.0161334	651	2936	2.22045e-16	7.43239e-13	1	RSM03301n	RSM03816n
0.0161237	671	1065	2.22045e-16	7.43239e-13	1	RSM03778p	RSM00038p
0.0161178	1684	3218	2.22045e-16	7.43239e-13	1	RSM03482p	RSM03091p
0.0161095	78	276	2.22045e-16	7.43239e-13	1	RSM03914n	RSM03701n
0.0161077	559	2541	2.22045e-16	7.43239e-13	1	RSM05222n	RSM02196p
-0.0161069	892	1414	2.22045e-16	7.43239e-13	1	RSM03106p	RSM00033p
0.0161035	836	2988	2.22045e-16	7.43239e-13	1	RSM01867p	RSM04251p
0.0160999	1655	1937	2.22045e-16	7.43239e-13	1	RSM01033p	RSM00534n_RSM00535n
0.0160995	1199	2187	2.22045e-16	7.43239e-13	1	RSM00972n	RSM00428n
-0.0160984	889	3016	2.22045e-16	7.43239e-13	1	RSM00650n	RSM05548p
-0.0160951	115	1167	2.22045e-16	7.43239e-13	1	RSM04160p	RSM03579n
0.0160865	545	2689	2.22045e-16	7.43239e-13	1	RSM05796p_RSM05797p	RSM05773p
0.0160818	101	2491	2.22045e-16	7.43239e-13	1	RSM04001n	RSM04804p_RSM04807p
0.0160783	145	1721	2.22045e-16	7.43239e-13	1	RSM02076n	RSM03324n
0.0160714	445	1616	2.22045e-16	7.43239e-13	1	RSM02842n	RSM00030n
-0.0160692	8	2530	2.22045e-16	7.43239e-13	1	RSM03816p	RSM00073n
-0.0160675	2530	3147	2.22045e-16	7.43239e-13	1	RSM00073n	RSM00920n
-0.0160638	626	3016	2.22045e-16	7.43239e-13	1	RSM05500p	RSM05548p
0.0160576	1268	1781	2.22045e-16	7.43239e-13	1	RSM01727p	RSM03440p
0.0160493	690	1698	2.22045e-16	7.43239e-13	1	RSM01860n	RSM02059n
0.0160477	1212	2088	2.22045e-16	7.43239e-13	1	RSM02375p	RSM00458p
0.0160473	1588	2027	2.22045e-16	7.43239e-13	1	RSM04954n	RSM04886n
0.0160447	758	1897	2.22045e-16	7.43239e-13	1	RSM02712p	RSM02319p
0.0160359	1569	3178	2.22045e-16	7.43239e-13	1	RSM03779n	RSM03946n
0.016035	823	878	2.22045e-16	7.43239e-13	1	RSM02593n_RSM02594n	RSM02580n
0.0160336	713	3194	2.22045e-16	7.43239e-13	1	RSM00816p	RSM00315p
0.0160269	456	1348	2.22045e-16	7.43239e-13	1	RSM05758p	RSM05255p
-0.016026	671	2693	2.22045e-16	7.43239e-13	1	RSM03778p	RSM00731p
0.016026	415	2317	2.22045e-16	7.43239e-13	1	RSM02015n	RSM00508n
0.0160252	605	3390	2.22045e-16	7.43239e-13	1	RSM02840p	RSM02691p
0.0160161	627	1786	2.22045e-16	7.43239e-13	1	RSM01241n	RSM00839n
0.0160127	266	1063	2.22045e-16	7.43239e-13	1	RSM02695n	RSM02696n
0.016012	1553	2165	2.22045e-16	7.43239e-13	1	RSM04126p	RSM03172p
0.0160092	364	2994	2.22045e-16	7.43239e-13	1	RSM03878p	RSM02250n
0.0160054	2957	3194	2.22045e-16	7.43239e-13	1	RSM04414n	RSM00315p
0.0159988	728	2606	2.22045e-16	7.43239e-13	1	RSM03910p	RSM02697n
0.015994	1268	1606	2.22045e-16	7.43239e-13	1	RSM01727p	RSM03434p
0.0159934	266	2606	2.22045e-16	7.43239e-13	1	RSM02695n	RSM02697n
0.0159933	2243	2382	2.22045e-16	7.43239e-13	1	RSM00837p	RSM04971p
0.015992	85	640	2.22045e-16	7.43239e-13	1	RSM01958n	RSM00113p
0.01599	162	888	2.22045e-16	7.43239e-13	1	RSM03989p_RSM03990p	RSM03857p
0.0159889	1313	2558	2.22045e-16	7.43239e-13	1	RSM00514p	RSM02063p
0.0159807	1154	1724	2.22045e-16	7.43239e-13	1	RSM00911n	RSM01909p
0.0159764	218	541	2.22045e-16	7.43239e-13	1	RSM01089n	RSM02317p
0.0159747	1357	1586	2.22045e-16	7.43239e-13	1	RSM00431p	RSM00551n
0.0159724	259	2362	2.22045e-16	7.43239e-13	1	RSM02170p	RSM01458n_RSM01459n
0.0159718	782	1298	2.22045e-16	7.43239e-13	1	RSM02089p	RSM03256n
0.0159715	203	847	2.22045e-16	7.43239e-13	1	RSM01545n	RSM03536n
0.0159666	2782	2936	2.22045e-16	7.43239e-13	1	RSM00359n	RSM03816n
0.015964	1509	2766	2.22045e-16	7.43239e-13	1	RSM00068p	RSM00579n
0.0159612	341	597	2.22045e-16	7.43239e-13	1	RSM02019p	RSM01681p
0.0159594	435	3390	2.22045e-16	7.43239e-13	1	RSM02113n	RSM02691p
-0.0159576	655	1092	2.22045e-16	7.43239e-13	1	RSM02483p	RSM00618p
-0.0159569	1364	2294	2.22045e-16	7.43239e-13	1	RSM00813p	RSM04454n
0.0159553	1624	3035	2.22045e-16	7.43239e-13	1	RSM01031p	RSM01437p
0.0159535	1394	2972	2.22045e-16	7.43239e-13	1	RSM05006p	RSM03563n
0.0159502	1773	2579	2.22045e-16	7.43239e-13	1	RSM02789p	RSM04978p
0.0159478	1384	2835	2.22045e-16	7.43239e-13	1	RSM02118p	RSM01774p
0.0159473	1773	3024	2.22045e-16	7.43239e-13	1	RSM02789p	RSM05005p
0.0159372	851	2099	2.22045e-16	7.43239e-13	1	RSM00868n	RSM00526n
0.0159369	211	1268	2.22045e-16	7.43239e-13	1	RSM03439p	RSM01727p
0.0159366	809	3095	2.22045e-16	7.43239e-13	1	RSM04864n	RSM01279n
0.0159354	559	2975	2.22045e-16	7.43239e-13	1	RSM05222n	RSM05659p
0.0159283	1357	1489	2.22045e-16	7.43239e-13	1	RSM00431p	RSM00194p
-0.0159215	848	2351	2.22045e-16	7.43239e-13	1	RSM02060p	RSM01115p
0.0159206	826	878	2.22045e-16	7.43239e-13	1	RSM02793n	RSM02580n
0.0159199	527	1586	2.22045e-16	7.43239e-13	1	RSM03092p	RSM00551n
0.0159187	1371	1556	2.22045e-16	7.43239e-13	1	RSM04417p	RSM04616p
0.0159145	935	2176	2.22045e-16	7.43239e-13	1	RSM01481p	RSM02358p
0.0159102	266	728	2.22045e-16	7.43239e-13	1	RSM02695n	RSM03910p
0.0159083	451	913	2.22045e-16	7.43239e-13	1	RSM05871p	RSM04031n
0.0159063	827	2308	2.22045e-16	7.43239e-13	1	RSM02034p	RSM02721p
0.0159061	196	1984	2.22045e-16	7.43239e-13	1	RSM05638p	RSM04536n
0.0158994	245	933	2.22045e-16	7.43239e-13	1	RSM01543n	RSM01226p
0.0158983	5	571	2.22045e-16	7.43239e-13	1	RSM00074p	RSM04708p
0.0158974	103	245	2.22045e-16	7.43239e-13	1	RSM01450n	RSM01543n
0.0158922	605	994	2.22045e-16	7.43239e-13	1	RSM02840p	RSM02263p
0.0158883	223	2168	2.22045e-16	7.43239e-13	1	RSM01417p	RSM01818p
0.0158872	781	2585	2.22045e-16	7.43239e-13	1	RSM01704p	RSM00269p
0.0158857	90	1726	2.22045e-16	7.43239e-13	1	RSM02883p	RSM01728p
0.0158849	164	1982	2.22045e-16	7.43239e-13	1	RSM01765n	RSM01516n
0.0158834	782	987	2.22045e-16	7.43239e-13	1	RSM02089p	RSM03815n
0.015878	179	1688	2.22045e-16	7.43239e-13	1	RSM01682p	RSM05845p
0.0158771	1302	2796	2.22045e-16	7.43239e-13	1	RSM00291p	RSM02501p
0.0158738	1896	2005	2.22045e-16	7.43239e-13	1	RSM00185p	RSM00101p
0.0158685	1947	2243	2.22045e-16	7.43239e-13	1	RSM05092p	RSM00837p
0.0158668	1688	1979	2.22045e-16	7.43239e-13	1	RSM05845p	RSM00668p
0.0158625	559	2645	2.22045e-16	7.43239e-13	1	RSM05222n	RSM02919p
0.0158525	435	3391	2.22045e-16	7.43239e-13	1	RSM02113n	RSM00117n
0.0158517	245	3012	2.22045e-16	7.43239e-13	1	RSM01543n	RSM01718n
-0.0158509	1729	2467	2.22045e-16	7.43239e-13	1	RSM04641p	RSM04917p
0.0158444	169	2162	2.22045e-16	7.43239e-13	1	RSM00037n	RSM00383p
0.0158382	441	2144	2.22045e-16	7.43239e-13	1	RSM01974p_RSM01973p	RSM02335p
0.0158368	1744	3030	2.22045e-16	7.43239e-13	1	RSM00205n_RSM00206n	RSM03559p
-0.0158342	367	756	2.22045e-16	7.43239e-13	1	RSM03620n	RSM04608n
0.0158294	2512	3191	2.22045e-16	7.43239e-13	1	RSM00203p	RSM00870p
0.0158271	113	262	2.22045e-16	7.43239e-13	1	RSM02659p	RSM01418p
0.0158261	916	935	2.22045e-16	7.43239e-13	1	RSM02737p	RSM01481p
0.0158252	314	1313	2.22045e-16	7.43239e-13	1	RSM01243p	RSM00514p
-0.0158205	2444	3125	2.22045e-16	7.43239e-13	1	RSM04496p	RSM00581n
0.0158092	1268	3194	2.22045e-16	7.43239e-13	1	RSM01727p	RSM00315p
0.0158089	3035	3218	2.22045e-16	7.43239e-13	1	RSM01437p	RSM03091p
0.0158058	600	1773	2.22045e-16	7.43239e-13	1	RSM04812p	RSM02789p
0.0158042	162	920	2.22045e-16	7.43239e-13	1	RSM03989p_RSM03990p	RSM02409n
0.0157954	25	3236	2.22045e-16	7.43239e-13	1	RSM02809n	RSM02379p
0.0157949	90	1268	2.22045e-16	7.43239e-13	1	RSM02883p	RSM01727p
0.0157943	566	1781	2.22045e-16	7.43239e-13	1	RSM01025n	RSM03440p
0.015794	417	1586	2.22045e-16	7.43239e-13	1	RSM01751p	RSM00551n
0.0157922	288	1268	2.22045e-16	7.43239e-13	1	RSM01687p	RSM01727p
-0.0157905	2090	3328	2.22045e-16	7.43239e-13	1	RSM04423p	RSM03465n
0.0157863	2686	2689	2.22045e-16	7.43239e-13	1	RSM04838n	RSM05773p
-0.0157857	2298	2701	2.22045e-16	7.43239e-13	1	RSM02348p	RSM03495n
0.0157801	1298	3367	2.22045e-16	7.43239e-13	1	RSM03256n	RSM05556p
0.0157801	2324	3293	2.22045e-16	7.43239e-13	1	RSM00544p	RSM03298p
0.0157753	762	1495	2.22045e-16	7.43239e-13	1	RSM01919n	RSM00683p
0.0157715	1553	1933	2.22045e-16	7.43239e-13	1	RSM04126p	RSM01868p
0.0157674	1474	3250	2.22045e-16	7.43239e-13	1	RSM05167p	RSM03189p
0.015757	364	765	2.22045e-16	7.43239e-13	1	RSM03878p	RSM03876p
0.0157558	364	1529	2.22045e-16	7.43239e-13	1	RSM03878p	RSM04999p
0.0157554	1973	2947	2.22045e-16	7.43239e-13	1	RSM02470p	RSM00896p
-0.0157503	428	3328	2.22045e-16	7.43239e-13	1	RSM00279n	RSM03465n
-0.0157502	1285	1850	2.22045e-16	7.43239e-13	1	RSM03596n	RSM04682n
0.0157488	2446	3168	2.22045e-16	7.43239e-13	1	RSM02746n	RSM02565n
-0.0157482	2831	3167	2.22045e-16	7.43239e-13	1	RSM00261p	RSM05467p
0.0157474	1093	1606	2.22045e-16	7.43239e-13	1	RSM02024p	RSM03434p
0.015745	245	268	2.22045e-16	7.43239e-13	1	RSM01543n	RSM02031p
-0.0157445	367	1285	2.22045e-16	7.43239e-13	1	RSM03620n	RSM03596n
0.0157422	425	1933	2.22045e-16	7.43239e-13	1	RSM04055n	RSM01868p
0.0157394	2615	3192	2.22045e-16	7.43239e-13	1	RSM01418n	RSM01642p
0.0157372	3184	3398	2.22045e-16	7.43239e-13	1	RSM04409p	RSM00667p
0.0157323	288	1093	2.22045e-16	7.43239e-13	1	RSM01687p	RSM02024p
0.0157273	2140	3231	2.22045e-16	7.43239e-13	1	RSM00409p	RSM05804p
0.0157257	35	1414	2.22045e-16	7.43239e-13	1	RSM05238p	RSM00033p
0.0157243	713	2057	2.22045e-16	7.43239e-13	1	RSM00816p	RSM03438p
0.0157194	2709	3020	2.22045e-16	7.43239e-13	1	RSM04671n	RSM00546p
0.0157158	3024	3250	2.22045e-16	7.43239e-13	1	RSM05005p	RSM03189p
0.0157152	1588	1935	2.22045e-16	7.43239e-13	1	RSM04954n	RSM05537p
-0.0157142	1290	3188	2.22045e-16	7.43239e-13	1	RSM03238p	RSM04135n
0.015711	1773	2771	2.22045e-16	7.43239e-13	1	RSM02789p	RSM01732n
-0.0157093	594	3109	2.22045e-16	7.43239e-13	1	RSM04815p	RSM04611n
0.0157061	987	3367	2.22045e-16	7.43239e-13	1	RSM03815n	RSM05556p
0.0157058	1521	1869	2.22045e-16	7.43239e-13	1	RSM04428p	RSM02574p
0.0157004	2810	2831	2.22045e-16	7.43239e-13	1	RSM01435p	RSM00261p
0.015693	983	2366	2.22045e-16	7.43239e-13	1	RSM00078p	RSM03209p
0.0156912	1651	2748	2.22045e-16	7.43239e-13	1	RSM02746p	RSM03857n
0.0156894	105	1254	2.22045e-16	7.43239e-13	1	RSM00062p	RSM00052p
0.0156829	804	2655	2.22045e-16	7.43239e-13	1	RSM00316p	RSM00385p
0.0156812	898	1277	2.22045e-16	7.43239e-13	1	RSM03936p	RSM03957p
0.0156789	875	1453	2.22045e-16	7.43239e-13	1	RSM02441n	RSM04274n
-0.015677	2246	2407	2.22045e-16	7.43239e-13	1	RSM05722p	RSM01020p
0.0156745	1576	3390	2.22045e-16	7.43239e-13	1	RSM02001p	RSM02691p
0.0156736	660	3390	2.22045e-16	7.43239e-13	1	RSM02318p	RSM02691p
0.0156731	834	2680	2.22045e-16	7.43239e-13	1	RSM00824p	RSM00524n
-0.0156723	652	849	2.22045e-16	7.43239e-13	1	RSM00450p	RSM02239n
-0.0156695	571	1586	2.22045e-16	7.43239e-13	1	RSM04708p	RSM00551n
0.0156675	171	3166	2.22045e-16	7.43239e-13	1	RSM01229p	RSM01705p
-0.0156673	2427	2711	2.22045e-16	7.43239e-13	1	RSM02716p	RSM00228p
0.0156642	1414	1979	2.22045e-16	7.43239e-13	1	RSM00033p	RSM00668p
0.0156628	2780	3246	2.22045e-16	7.43239e-13	1	RSM03371p	RSM04995n
0.0156615	306	3080	2.22045e-16	7.43239e-13	1	RSM01444p	RSM03114p
0.0156585	1298	3382	2.22045e-16	7.43239e-13	1	RSM03256n	RSM02791p
0.0156569	1521	1979	2.22045e-16	7.43239e-13	1	RSM04428p	RSM00668p
0.0156558	1678	2076	2.22045e-16	7.43239e-13	1	RSM01828n	RSM01992n
0.015654	349	1553	2.22045e-16	7.43239e-13	1	RSM03856n	RSM04126p
0.0156449	149	1284	2.22045e-16	7.43239e-13	1	RSM02560n	RSM04446n
0.0156405	1413	2603	2.22045e-16	7.43239e-13	1	RSM00266p	RSM03393n
-0.0156384	1364	2243	2.22045e-16	7.43239e-13	1	RSM00813p	RSM00837p
0.0156381	794	2833	2.22045e-16	7.43239e-13	1	RSM04657p_RSM04656p	RSM03610n
0.0156379	92	2748	2.22045e-16	7.43239e-13	1	RSM02223n	RSM03857n
0.0156347	958	1639	2.22045e-16	7.43239e-13	1	RSM02935n	RSM03850p
0.0156337	282	1639	2.22045e-16	7.43239e-13	1	RSM04845n	RSM03850p
0.0156249	962	1586	2.22045e-16	7.43239e-13	1	RSM04101p	RSM00551n
0.0156226	2472	3402	2.22045e-16	7.43239e-13	1	RSM01492p	RSM03155p
0.0156198	777	2975	2.22045e-16	7.43239e-13	1	RSM04199n	RSM05659p
0.0156168	929	1597	2.22045e-16	7.43239e-13	1	RSM00692p	RSM00691p
0.0156163	353	782	2.22045e-16	7.43239e-13	1	RSM00686p	RSM02089p
0.0156138	2478	3363	2.22045e-16	7.43239e-13	1	RSM00828n	RSM00892n
0.0156111	781	3391	2.22045e-16	7.43239e-13	1	RSM01704p	RSM00117n
0.0156097	1843	3214	2.22045e-16	7.43239e-13	1	RSM03021p	RSM02680n
-0.0156083	1301	3243	2.22045e-16	7.43239e-13	1	RSM00838n	RSM00150p
0.0156053	327	2176	2.22045e-16	7.43239e-13	1	RSM01456p	RSM02358p
0.0156047	990	1328	2.22045e-16	7.43239e-13	1	RSM00267p	RSM05779p
0.0156004	538	1827	2.22045e-16	7.43239e-13	1	RSM00184p	RSM04740p
0.0155984	622	756	2.22045e-16	7.43239e-13	1	RSM03423n	RSM04608n
0.0155983	2771	3346	2.22045e-16	7.43239e-13	1	RSM01732n	RSM03756n
-0.0155971	115	1020	2.22045e-16	7.43239e-13	1	RSM04160p	RSM02479p
0.0155963	168	1423	2.22045e-16	7.43239e-13	1	RSM04630n	RSM05052p
-0.0155916	228	443	2.22045e-16	7.43239e-13	1	RSM01975p	RSM04556n
0.015589	218	781	2.22045e-16	7.43239e-13	1	RSM01089n	RSM01704p
0.0155875	1176	1474	2.22045e-16	7.43239e-13	1	RSM00199n	RSM05167p
0.0155835	2737	2969	2.22045e-16	7.43239e-13	1	RSM00020p	RSM00111p
-0.015578	127	1103	2.22045e-16	7.43239e-13	1	RSM04036n	RSM03858p
0.0155769	1298	3170	2.22045e-16	7.43239e-13	1	RSM03256n	RSM05575p
0.0155763	1070	1290	2.22045e-16	7.43239e-13	1	RSM04235p	RSM03238p
-0.015576	2298	2879	2.22045e-16	7.43239e-13	1	RSM02348p	RSM00220n
0.0155733	196	511	2.22045e-16	7.43239e-13	1	RSM05638p	RSM05050n
0.0155733	420	983	2.22045e-16	7.43239e-13	1	RSM01155p	RSM00078p
0.0155725	1572	3236	2.22045e-16	7.43239e-13	1	RSM03097n	RSM02379p
-0.0155681	474	3398	2.22045e-16	7.43239e-13	1	RSM03085n	RSM00667p
0.0155681	2584	3281	2.22045e-16	7.43239e-13	1	RSM02617p	RSM00698n
0.015563	2071	2169	2.22045e-16	7.43239e-13	1	RSM01885p	RSM02243p
0.015562	541	3391	2.22045e-16	7.43239e-13	1	RSM02317p	RSM00117n
-0.0155586	1364	2373	2.22045e-16	7.43239e-13	1	RSM00813p	RSM05536p
0.0155548	987	3382	2.22045e-16	7.43239e-13	1	RSM03815n	RSM02791p
0.0155544	407	2310	2.22045e-16	7.43239e-13	1	RSM03555n	RSM03348n
-0.0155515	1384	1586	2.22045e-16	7.43239e-13	1	RSM02118p	RSM00551n
0.0155508	1684	3035	2.22045e-16	7.43239e-13	1	RSM03482p	RSM01437p
0.0155505	703	2303	2.22045e-16	7.43239e-13	1	RSM02771n	RSM02768n
0.015549	241	867	2.22045e-16	7.43239e-13	1	RSM01099n	RSM00185n
0.0155456	425	1553	2.22045e-16	7.43239e-13	1	RSM04055n	RSM04126p
0.0155439	1726	1781	2.22045e-16	7.43239e-13	1	RSM01728p	RSM03440p
0.0155427	556	1576	2.22045e-16	7.43239e-13	1	RSM03512p	RSM02001p
0.0155387	1349	1492	2.22045e-16	7.43239e-13	1	RSM01316p	RSM02580p
-0.0155365	6	1681	2.22045e-16	7.43239e-13	1	RSM03719n	RSM02235n
0.0155287	98	1490	2.22045e-16	7.43239e-13	1	RSM02927p	RSM00372p
0.0155279	1385	2748	2.22045e-16	7.43239e-13	1	RSM04953n	RSM03857n
-0.0155275	1332	3371	2.22045e-16	7.43239e-13	1	RSM04284p	RSM04138n
-0.0155264	756	1850	2.22045e-16	7.43239e-13	1	RSM04608n	RSM04682n
0.0155258	987	3170	2.22045e-16	7.43239e-13	1	RSM03815n	RSM05575p
0.0155252	1869	2472	2.22045e-16	7.43239e-13	1	RSM02574p	RSM01492p
0.0155251	171	863	2.22045e-16	7.43239e-13	1	RSM01229p	RSM05769p
0.015516	1518	2907	2.22045e-16	7.43239e-13	1	RSM00528n	RSM00647n
0.0155158	1350	1877	2.22045e-16	7.43239e-13	1	RSM04500n	RSM01717p
0.0155129	2457	3276	2.22045e-16	7.43239e-13	1	RSM02743p	RSM04506p
0.0155081	986	1572	2.22045e-16	7.43239e-13	1	RSM04256n	RSM03097n
0.0155074	577	1788	2.22045e-16	7.43239e-13	1	RSM05036p	RSM05059n
0.0155031	1935	2027	2.22045e-16	7.43239e-13	1	RSM05537p	RSM04886n
0.0155017	1413	2120	2.22045e-16	7.43239e-13	1	RSM00266p	RSM02745p
0.0155012	1177	1827	2.22045e-16	7.43239e-13	1	RSM02128p	RSM04740p
0.0154985	622	2709	2.22045e-16	7.43239e-13	1	RSM03423n	RSM04671n
0.0154976	406	2243	2.22045e-16	7.43239e-13	1	RSM03254n	RSM00837p
0.0154959	1569	2603	2.22045e-16	7.43239e-13	1	RSM03779n	RSM03393n
0.0154874	2177	2478	2.22045e-16	7.43239e-13	1	RSM00899n	RSM00828n
0.0154803	745	2902	2.22045e-16	7.43239e-13	1	RSM00527n	RSM00614n
0.015472	782	3029	2.22045e-16	7.43239e-13	1	RSM02089p	RSM04222p
0.0154715	651	2773	2.22045e-16	7.43239e-13	1	RSM03301n	RSM01950n
0.0154695	3029	3382	2.22045e-16	7.43239e-13	1	RSM04222p	RSM02791p
0.0154689	288	566	2.22045e-16	7.43239e-13	1	RSM01687p	RSM01025n
-0.0154621	1300	2994	2.22045e-16	7.43239e-13	1	RSM02517p	RSM02250n
0.0154619	876	3176	2.22045e-16	7.43239e-13	1	RSM04988p	RSM04901p
0.0154607	359	2162	2.22045e-16	7.43239e-13	1	RSM00161n	RSM00383p
0.0154591	148	2166	2.22045e-16	7.43239e-13	1	RSM03219p	RSM03023p
0.0154587	814	3250	2.22045e-16	7.43239e-13	1	RSM03750n	RSM03189p
-0.015458	1857	3109	2.22045e-16	7.43239e-13	1	RSM03507p	RSM04611n
0.0154573	1957	2418	2.22045e-16	7.43239e-13	1	RSM04549p	RSM06154p
0.0154546	445	1735	2.22045e-16	7.43239e-13	1	RSM02842n	RSM00213n
0.0154501	1722	2418	2.22045e-16	7.43239e-13	1	RSM04041p	RSM06154p
0.015447	2367	2994	2.22045e-16	7.43239e-13	1	RSM03704p	RSM02250n
0.0154458	703	826	2.22045e-16	7.43239e-13	1	RSM02771n	RSM02793n
0.0154384	3192	3392	2.22045e-16	7.43239e-13	1	RSM01642p	RSM01485n
-0.0154289	367	2709	2.22045e-16	7.43239e-13	1	RSM03620n	RSM04671n
0.0154286	1364	1688	2.22045e-16	7.43239e-13	1	RSM00813p	RSM05845p
0.0154272	2367	2969	2.22045e-16	7.43239e-13	1	RSM03704p	RSM00111p
0.0154258	755	3276	2.22045e-16	7.43239e-13	1	RSM03688n	RSM04506p
0.0154257	544	1268	2.22045e-16	7.43239e-13	1	RSM03441p	RSM01727p
-0.0154241	97	1688	2.22045e-16	7.43239e-13	1	RSM01193p	RSM05845p
0.0154183	3035	3390	2.22045e-16	7.43239e-13	1	RSM01437p	RSM02691p
0.0154167	349	1933	2.22045e-16	7.43239e-13	1	RSM03856n	RSM01868p
0.0154149	580	851	2.22045e-16	7.43239e-13	1	RSM00175n	RSM00868n
0.0154143	288	1726	2.22045e-16	7.43239e-13	1	RSM01687p	RSM01728p
0.0154137	753	2366	2.22045e-16	7.43239e-13	1	RSM02002p	RSM03209p
0.0154135	990	1284	2.22045e-16	7.43239e-13	1	RSM00267p	RSM04446n
0.0154127	1575	3378	2.22045e-16	7.43239e-13	1	RSM04150n	RSM00983n
0.0154117	94	3018	2.22045e-16	7.43239e-13	1	RSM02298p	RSM04390p
0.0154101	195	1091	2.22045e-16	7.43239e-13	1	RSM03939p	RSM03022p
0.0154081	994	3218	2.22045e-16	7.43239e-13	1	RSM02263p	RSM03091p
0.015408	350	2177	2.22045e-16	7.43239e-13	1	RSM00900n	RSM00899n
0.0154049	1290	2679	2.22045e-16	7.43239e-13	1	RSM03238p	RSM00288p
0.0154046	703	2171	2.22045e-16	7.43239e-13	1	RSM02771n	RSM02791n
-0.0154035	2231	2594	2.22045e-16	7.43239e-13	1	RSM01622n	RSM04475n
0.0154026	148	2380	2.22045e-16	7.43239e-13	1	RSM03219p	RSM01620p
0.0153987	204	1123	2.22045e-16	7.43239e-13	1	RSM04166p	RSM00249p
0.0153975	85	3378	2.22045e-16	7.43239e-13	1	RSM01958n	RSM00983n
0.0153868	212	1844	2.22045e-16	7.43239e-13	1	RSM03697n	RSM04713p
0.0153862	198	3329	2.22045e-16	7.43239e-13	1	RSM00478p	RSM00592p
0.0153811	2766	3319	2.22045e-16	7.43239e-13	1	RSM00579n	RSM01793n
0.0153803	745	1074	2.22045e-16	7.43239e-13	1	RSM00527n	RSM02939n
0.0153742	1131	1827	2.22045e-16	7.43239e-13	1	RSM02855p	RSM04740p
0.0153732	2286	3382	2.22045e-16	7.43239e-13	1	RSM04437p	RSM02791p
0.0153728	878	1691	2.22045e-16	7.43239e-13	1	RSM02580n	RSM02579n
0.0153719	146	1957	2.22045e-16	7.43239e-13	1	RSM01987n	RSM04549p
0.0153698	837	2478	2.22045e-16	7.43239e-13	1	RSM00095n	RSM00828n
0.0153684	1857	3020	2.22045e-16	7.43239e-13	1	RSM03507p	RSM00546p
0.015368	650	2257	2.22045e-16	7.43239e-13	1	RSM04903p	RSM04095n
-0.015366	594	1850	2.22045e-16	7.43239e-13	1	RSM04815p	RSM04682n
0.0153642	435	1289	2.22045e-16	7.43239e-13	1	RSM02113n	RSM02605n
0.0153621	1176	3346	2.22045e-16	7.43239e-13	1	RSM00199n	RSM03756n
0.0153603	2090	2450	2.22045e-16	7.43239e-13	1	RSM04423p	RSM05424p
0.0153589	511	569	2.22045e-16	7.43239e-13	1	RSM05050n	RSM06058p
0.0153577	1513	2005	2.22045e-16	7.43239e-13	1	RSM00415p	RSM00101p
-0.0153554	148	1834	2.22045e-16	7.43239e-13	1	RSM03219p	RSM02493p
0.0153546	2139	2988	2.22045e-16	7.43239e-13	1	RSM00429p	RSM04251p
0.0153524	781	1778	2.22045e-16	7.43239e-13	1	RSM01704p	RSM01741p
0.0153511	1634	3330	2.22045e-16	7.43239e-13	1	RSM03656n	RSM05647p
0.0153503	660	747	2.22045e-16	7.43239e-13	1	RSM02318p	RSM01763p
0.0153497	77	2661	2.22045e-16	7.43239e-13	1	RSM03378n	RSM02932p_RSM02934p
-0.0153462	847	3125	2.22045e-16	7.43239e-13	1	RSM03536n	RSM00581n
0.0153371	544	566	2.22045e-16	7.43239e-13	1	RSM03441p	RSM01025n
-0.0153366	2833	2983	2.22045e-16	7.43239e-13	1	RSM03610n	RSM04318p
0.0153363	744	2943	2.22045e-16	7.43239e-13	1	RSM00633n	RSM00423n
0.0153361	1886	2830	2.22045e-16	7.43239e-13	1	RSM03817p	RSM03090n
0.0153347	399	3367	2.22045e-16	7.43239e-13	1	RSM04433n	RSM05556p
0.0153332	572	2073	2.22045e-16	7.43239e-13	1	RSM03303p	RSM02825p
0.0153221	1588	2240	2.22045e-16	7.43239e-13	1	RSM04954n	RSM03515n
0.0153218	1413	3178	2.22045e-16	7.43239e-13	1	RSM00266p	RSM03946n
-0.0153212	2659	3319	2.22045e-16	7.43239e-13	1	RSM01116p	RSM01793n
0.0153193	1325	2655	2.22045e-16	7.43239e-13	1	RSM00128p	RSM00385p
0.0153192	983	2868	2.22045e-16	7.43239e-13	1	RSM00078p	RSM03478p
0.0153176	105	3005	2.22045e-16	7.43239e-13	1	RSM00062p	RSM00223p
0.0153159	144	3250	2.22045e-16	7.43239e-13	1	RSM03522p	RSM03189p
0.015313	445	1466	2.22045e-16	7.43239e-13	1	RSM02842n	RSM03545n
0.0153114	216	2771	2.22045e-16	7.43239e-13	1	RSM05124p	RSM01732n
0.0153106	2076	2174	2.22045e-16	7.43239e-13	1	RSM01992n	RSM02025n
0.0153098	1703	3356	2.22045e-16	7.43239e-13	1	RSM00817p	RSM00421n
0.0153084	637	1280	2.22045e-16	7.43239e-13	1	RSM04752n	RSM00244n
0.0153066	1212	2443	2.22045e-16	7.43239e-13	1	RSM02375p	RSM00635p
-0.0152968	1360	1827	2.22045e-16	7.43239e-13	1	RSM00205p	RSM04740p
0.0152858	218	2585	2.22045e-16	7.43239e-13	1	RSM01089n	RSM00269p
-0.0152851	1850	2709	2.22045e-16	7.43239e-13	1	RSM04682n	RSM04671n
0.0152851	164	3226	2.22045e-16	7.43239e-13	1	RSM01765n	RSM03099p
0.0152846	986	2656	2.22045e-16	7.43239e-13	1	RSM04256n	RSM03232n
0.01528	1490	2443	2.22045e-16	7.43239e-13	1	RSM00372p	RSM00635p
0.015279	580	2175	2.22045e-16	7.43239e-13	1	RSM00175n	RSM00596n
0.015278	216	1176	2.22045e-16	7.43239e-13	1	RSM05124p	RSM00199n
-0.0152702	1729	2732	2.22045e-16	7.43239e-13	1	RSM04641p	RSM04406p
0.0152699	544	1726	2.22045e-16	7.43239e-13	1	RSM03441p	RSM01728p
0.0152671	1576	2563	2.22045e-16	7.43239e-13	1	RSM02001p	RSM03709p
0.015267	3218	3390	2.22045e-16	7.43239e-13	1	RSM03091p	RSM02691p
0.0152648	1657	2761	2.22045e-16	7.43239e-13	1	RSM03349n	RSM04685n
0.0152647	349	2101	2.22045e-16	7.43239e-13	1	RSM03856n	RSM02229p
0.0152645	814	1773	2.22045e-16	7.43239e-13	1	RSM03750n	RSM02789p
0.0152642	435	619	2.22045e-16	7.43239e-13	1	RSM02113n	RSM01262n
0.0152632	2713	2895	2.22045e-16	7.43239e-13	1	RSM00879n	RSM00894n
0.0152621	1979	2524	2.22045e-16	7.43239e-13	1	RSM00668p	RSM03823p
0.0152616	85	3033	2.22045e-16	7.43239e-13	1	RSM01958n	RSM03434n
0.0152614	873	2831	2.22045e-16	7.43239e-13	1	RSM00904n	RSM00261p
0.0152548	322	899	2.22045e-16	7.43239e-13	1	RSM04253n	RSM00031n
0.0152533	1810	2751	2.22045e-16	7.43239e-13	1	RSM03175n	RSM01838n
0.0152528	1317	2641	2.22045e-16	7.43239e-13	1	RSM04250n	RSM05511p
0.0152524	851	2417	2.22045e-16	7.43239e-13	1	RSM00868n	RSM01563p
-0.0152524	1085	2524	2.22045e-16	7.43239e-13	1	RSM00955p	RSM03823p
0.0152495	1385	1651	2.22045e-16	7.43239e-13	1	RSM04953n	RSM02746p
0.0152493	521	1773	2.22045e-16	7.43239e-13	1	RSM01752n	RSM02789p
0.0152484	678	878	2.22045e-16	7.43239e-13	1	RSM02269n	RSM02580n
0.0152476	888	2812	2.22045e-16	7.43239e-13	1	RSM03857p	RSM02618p
-0.0152448	115	1360	2.22045e-16	7.43239e-13	1	RSM04160p	RSM00205p
0.0152441	2645	2994	2.22045e-16	7.43239e-13	1	RSM02919p	RSM02250n
0.0152428	1451	3243	2.22045e-16	7.43239e-13	1	RSM01472p	RSM00150p
0.0152391	2472	2548	2.22045e-16	7.43239e-13	1	RSM01492p	RSM00836p
0.0152322	3166	3231	2.22045e-16	7.43239e-13	1	RSM01705p	RSM05804p
0.0152314	2324	3004	2.22045e-16	7.43239e-13	1	RSM00544p	RSM03300p
0.0152251	573	1470	2.22045e-16	7.43239e-13	1	RSM03495p	RSM03804p
0.0152235	46	958	2.22045e-16	7.43239e-13	1	RSM04346n	RSM02935n
0.0152227	994	1778	2.22045e-16	7.43239e-13	1	RSM02263p	RSM01741p
0.0152209	951	1289	2.22045e-16	7.43239e-13	1	RSM02904n	RSM02605n
0.0152204	873	2297	2.22045e-16	7.43239e-13	1	RSM00904n	RSM01137p
0.0152199	27	3206	2.22045e-16	7.43239e-13	1	RSM02860p	RSM00864n
0.0152183	804	1325	2.22045e-16	7.43239e-13	1	RSM00316p	RSM00128p
-0.0152149	367	594	2.22045e-16	7.43239e-13	1	RSM03620n	RSM04815p
-0.015214	362	1576	2.22045e-16	7.43239e-13	1	RSM03641p	RSM02001p
0.0152133	837	849	2.22045e-16	7.43239e-13	1	RSM00095n	RSM02239n
0.0152113	626	2062	2.22045e-16	7.43239e-13	1	RSM05500p	RSM00973p
0.0152108	78	817	2.22045e-16	7.43239e-13	1	RSM03914n	RSM02413n
0.0152091	1489	3166	2.22045e-16	7.43239e-13	1	RSM00194p	RSM01705p
0.0152089	1298	3029	2.22045e-16	7.43239e-13	1	RSM03256n	RSM04222p
0.0152044	567	1135	2.22045e-16	7.43239e-13	1	RSM04556p	RSM03721n
-0.0152041	662	3289	2.22045e-16	7.43239e-13	1	RSM01134p	RSM00338p
0.0152013	105	2367	2.22045e-16	7.43239e-13	1	RSM00062p	RSM03704p
-0.0152003	1074	2711	2.22045e-16	7.43239e-13	1	RSM02939n	RSM00228p
-0.015199	1744	2853	2.22045e-16	7.43239e-13	1	RSM00205n_RSM00206n	RSM00334n
0.0151974	651	2782	2.22045e-16	7.43239e-13	1	RSM03301n	RSM00359n
0.0151962	872	3335	2.22045e-16	7.43239e-13	1	RSM04529n	RSM03568n
0.0151936	476	681	2.22045e-16	7.43239e-13	1	RSM04252n	RSM04353n
0.0151931	113	1284	2.22045e-16	7.43239e-13	1	RSM02659p	RSM04446n
0.0151903	1553	2101	2.22045e-16	7.43239e-13	1	RSM04126p	RSM02229p
0.0151894	2579	3250	2.22045e-16	7.43239e-13	1	RSM04978p	RSM03189p
0.015183	1843	3192	2.22045e-16	7.43239e-13	1	RSM03021p	RSM01642p
-0.0151782	1283	1586	2.22045e-16	7.43239e-13	1	RSM00486p	RSM00551n
-0.0151774	2899	3328	2.22045e-16	7.43239e-13	1	RSM00326p	RSM03465n
0.0151725	3112	3218	2.22045e-16	7.43239e-13	1	RSM02866p	RSM03091p
0.0151678	951	3391	2.22045e-16	7.43239e-13	1	RSM02904n	RSM00117n
0.0151667	3016	3184	2.22045e-16	7.43239e-13	1	RSM05548p	RSM04409p
-0.015158	2351	2761	2.22045e-16	7.43239e-13	1	RSM01115p	RSM04685n
0.0151526	194	2407	2.22045e-16	7.43239e-13	1	RSM00169p	RSM01020p
0.0151503	2361	2780	2.22045e-16	7.43239e-13	1	RSM04457n	RSM03371p
0.0151502	1325	1569	2.22045e-16	7.43239e-13	1	RSM00128p	RSM03779n
0.0151493	863	1489	2.22045e-16	7.43239e-13	1	RSM05769p	RSM00194p
0.0151485	1681	2679	2.22045e-16	7.43239e-13	1	RSM02235n	RSM00288p
0.0151479	101	661	2.22045e-16	7.43239e-13	1	RSM04001n	RSM04375p
0.0151475	330	1413	2.22045e-16	7.43239e-13	1	RSM00104p	RSM00266p
-0.0151471	2954	3328	2.22045e-16	7.43239e-13	1	RSM00775n	RSM03465n
0.0151426	3099	3384	2.22045e-16	7.43239e-13	1	RSM01055n	RSM02729n
0.0151399	605	1806	2.22045e-16	7.43239e-13	1	RSM02840p	RSM02714p
0.0151366	1124	2144	2.22045e-16	7.43239e-13	1	RSM02677p	RSM02335p
0.0151287	566	1606	2.22045e-16	7.43239e-13	1	RSM01025n	RSM03434p
0.0151241	127	3195	2.22045e-16	7.43239e-13	1	RSM04036n	RSM01830p
-0.0151227	1405	1623	2.22045e-16	7.43239e-13	1	RSM05800p	RSM00701p
-0.0151227	744	2077	2.22045e-16	7.43239e-13	1	RSM00633n	RSM01407p
0.0151227	3390	3391	2.22045e-16	7.43239e-13	1	RSM02691p	RSM00117n
0.0151208	2359	2748	2.22045e-16	7.43239e-13	1	RSM04553n	RSM03857n
0.0151138	2101	2240	2.22045e-16	7.43239e-13	1	RSM02229p	RSM03515n
0.0151138	1127	1233	2.22045e-16	7.43239e-13	1	RSM04863n	RSM05917p
0.015111	587	1314	2.22045e-16	7.43239e-13	1	RSM03508n	RSM04229n
0.0151107	1290	3318	2.22045e-16	7.43239e-13	1	RSM03238p	RSM01981p
-0.0151098	461	2719	2.22045e-16	7.43239e-13	1	RSM03075p	RSM04052n
0.0151096	1474	2771	2.22045e-16	7.43239e-13	1	RSM05167p	RSM01732n
0.0151036	751	1366	2.22045e-16	7.43239e-13	1	RSM05918p	RSM04837n
0.0151032	505	2408	2.22045e-16	7.43239e-13	1	RSM04231p	RSM04518p
-0.0151032	1732	1881	2.22045e-16	7.43239e-13	1	RSM00054n	RSM05439p
0.015102	1290	3029	2.22045e-16	7.43239e-13	1	RSM03238p	RSM04222p
0.0151009	211	566	2.22045e-16	7.43239e-13	1	RSM03439p	RSM01025n
0.0150977	703	957	2.22045e-16	7.43239e-13	1	RSM02771n	RSM02977n
0.0150972	1290	2872	2.22045e-16	7.43239e-13	1	RSM03238p	RSM00439n
-0.0150965	873	1300	2.22045e-16	7.43239e-13	1	RSM00904n	RSM02517p
0.015091	1947	1990	2.22045e-16	7.43239e-13	1	RSM05092p	RSM01523p
-0.0150898	3167	3381	2.22045e-16	7.43239e-13	1	RSM05467p	RSM01266n
0.0150896	782	1380	2.22045e-16	7.43239e-13	1	RSM02089p	RSM03680p
0.0150887	2873	3048	2.22045e-16	7.43239e-13	1	RSM01102n	RSM00934n
0.0150818	104	517	2.22045e-16	7.43239e-13	1	RSM04979p	RSM03930p
0.0150805	2231	2833	2.22045e-16	7.43239e-13	1	RSM01622n	RSM03610n
0.0150728	1907	2517	2.22045e-16	7.43239e-13	1	RSM03692p	RSM02727p
0.0150716	2379	2478	2.22045e-16	7.43239e-13	1	RSM00732p	RSM00828n
0.0150704	538	1290	2.22045e-16	7.43239e-13	1	RSM00184p	RSM03238p
0.0150662	2057	2957	2.22045e-16	7.43239e-13	1	RSM03438p	RSM04414n
0.0150638	703	1691	2.22045e-16	7.43239e-13	1	RSM02771n	RSM02579n
0.0150619	249	697	2.22045e-16	7.43239e-13	1	RSM04629n	RSM04509n
0.015061	1806	3218	2.22045e-16	7.43239e-13	1	RSM02714p	RSM03091p
0.0150598	408	3169	2.22045e-16	7.43239e-13	1	RSM00246n	RSM04521p
0.0150586	2098	2484	2.22045e-16	7.43239e-13	1	RSM02680p	RSM04889p
0.0150582	804	1394	2.22045e-16	7.43239e-13	1	RSM00316p	RSM05006p
0.0150538	2153	2660	2.22045e-16	7.43239e-13	1	RSM00451p	RSM00577p
-0.0150536	652	2446	2.22045e-16	7.43239e-13	1	RSM00450p	RSM02746n
0.0150394	1576	1589	2.22045e-16	7.43239e-13	1	RSM02001p	RSM02783n
0.0150378	306	346	2.22045e-16	7.43239e-13	1	RSM01444p	RSM01114n
-0.0150368	364	2868	2.22045e-16	7.43239e-13	1	RSM03878p	RSM03478p
0.0150353	987	3029	2.22045e-16	7.43239e-13	1	RSM03815n	RSM04222p
0.0150262	402	445	2.22045e-16	7.43239e-13	1	RSM00522p	RSM02842n
0.0150258	957	2303	2.22045e-16	7.43239e-13	1	RSM02977n	RSM02768n
0.015024	211	1726	2.22045e-16	7.43239e-13	1	RSM03439p	RSM01728p
0.015023	1489	3231	2.22045e-16	7.43239e-13	1	RSM00194p	RSM05804p
0.015022	1109	1370	2.22045e-16	7.43239e-13	1	RSM05623p	RSM04299p
0.0150217	983	2661	2.22045e-16	7.43239e-13	1	RSM00078p	RSM02932p_RSM02934p
0.0150213	1707	2490	2.22045e-16	7.43239e-13	1	RSM00978p	RSM01612p
0.0150161	1350	1493	2.22045e-16	7.43239e-13	1	RSM04500n	RSM02007p
-0.0150156	2994	3369	2.22045e-16	7.43239e-13	1	RSM02250n	RSM00987p
0.0150134	1576	1778	2.22045e-16	7.43239e-13	1	RSM02001p	RSM01741p
0.0150117	1385	2104	2.22045e-16	7.43239e-13	1	RSM04953n	RSM04401n
0.0150089	627	3099	2.22045e-16	7.43239e-13	1	RSM01241n	RSM01055n
0.0150073	2308	2829	2.22045e-16	7.43239e-13	1	RSM02721p	RSM01433n
-0.0150067	945	2354	2.22045e-16	7.43239e-13	1	RSM04083n	RSM00093p
0.0150011	199	2450	2.22045e-16	7.43239e-13	1	RSM04424p	RSM05424p
0.0150009	1553	2512	2.22045e-16	7.43239e-13	1	RSM04126p	RSM00203p
0.0149992	660	1624	2.22045e-16	7.43239e-13	1	RSM02318p	RSM01031p
0.014997	2116	2879	2.22045e-16	7.43239e-13	1	RSM03009n	RSM00220n
0.0149966	218	605	2.22045e-16	7.43239e-13	1	RSM01089n	RSM02840p
0.0149922	1340	2512	2.22045e-16	7.43239e-13	1	RSM01724p	RSM00203p
0.0149921	302	3382	2.22045e-16	7.43239e-13	1	RSM02188p	RSM02791p
0.0149881	2490	3209	2.22045e-16	7.43239e-13	1	RSM01612p	RSM00403p
-0.0149874	115	132	2.22045e-16	7.43239e-13	1	RSM04160p	RSM01026p
0.0149866	2821	3080	2.22045e-16	7.43239e-13	1	RSM00797p	RSM03114p
0.0149866	1014	3035	2.22045e-16	7.43239e-13	1	RSM01516p	RSM01437p
0.0149851	473	645	2.22045e-16	7.43239e-13	1	RSM04397n	RSM04843n
0.0149832	2475	2751	2.22045e-16	7.43239e-13	1	RSM01386n	RSM01838n
0.0149775	1957	2615	2.22045e-16	7.43239e-13	1	RSM04549p	RSM01418n
0.0149774	920	2812	2.22045e-16	7.43239e-13	1	RSM02409n	RSM02618p
0.0149767	435	781	2.22045e-16	7.43239e-13	1	RSM02113n	RSM01704p
0.0149762	467	849	2.22045e-16	7.43239e-13	1	RSM00312n	RSM02239n
-0.0149756	8	651	2.22045e-16	7.43239e-13	1	RSM03816p	RSM03301n
0.014972	1092	2730	2.22045e-16	7.43239e-13	1	RSM00618p	RSM03910n
0.014971	538	2988	2.22045e-16	7.43239e-13	1	RSM00184p	RSM04251p
-0.0149701	1881	3243	2.22045e-16	7.43239e-13	1	RSM05439p	RSM00150p
0.0149697	1726	3194	2.22045e-16	7.43239e-13	1	RSM01728p	RSM00315p
0.014958	1657	3191	2.22045e-16	7.43239e-13	1	RSM03349n	RSM00870p
0.0149572	46	282	2.22045e-16	7.43239e-13	1	RSM04346n	RSM04845n
-0.0149564	1091	1979	2.22045e-16	7.43239e-13	1	RSM03022p	RSM00668p
0.0149557	94	846	2.22045e-16	7.43239e-13	1	RSM02298p	RSM05484p
0.0149544	848	3381	2.22045e-16	7.43239e-13	1	RSM02060p	RSM01266n
0.0149491	965	1877	2.22045e-16	7.43239e-13	1	RSM03494p	RSM01717p
0.0149486	1254	3005	2.22045e-16	7.43239e-13	1	RSM00052p	RSM00223p
0.0149474	1842	3046	2.22045e-16	7.43239e-13	1	RSM03586p	RSM03899n
0.0149473	3169	3188	2.22045e-16	7.43239e-13	1	RSM04521p	RSM04135n
0.0149376	1933	2165	2.22045e-16	7.43239e-13	1	RSM01868p	RSM03172p
0.0149376	19	2484	2.22045e-16	7.43239e-13	1	RSM00798p	RSM04889p
0.014936	241	637	2.22045e-16	7.43239e-13	1	RSM01099n	RSM04752n
0.0149343	1610	1899	2.22045e-16	7.43239e-13	1	RSM05607p	RSM00305p
0.0149329	1014	1624	2.22045e-16	7.43239e-13	1	RSM01516p	RSM01031p
0.0149236	148	2226	2.22045e-16	7.43239e-13	1	RSM03219p	RSM02021p
0.014918	835	878	2.22045e-16	7.43239e-13	1	RSM03576n	RSM02580n
0.0149169	330	804	2.22045e-16	7.43239e-13	1	RSM00104p	RSM00316p
0.0149124	1099	3256	2.22045e-16	7.43239e-13	1	RSM04416n	RSM04813p
-0.0149114	1810	3243	2.22045e-16	7.43239e-13	1	RSM03175n	RSM00150p
0.0149104	1990	2382	2.22045e-16	7.43239e-13	1	RSM01523p	RSM04971p
0.0149063	952	3317	2.22045e-16	7.43239e-13	1	RSM05176p	RSM05701p
0.0149048	1655	3102	2.22045e-16	7.43239e-13	1	RSM01033p	RSM04013p
-0.0149031	688	1729	2.22045e-16	7.43239e-13	1	RSM00506n	RSM04641p
0.014902	281	2838	2.22045e-16	7.43239e-13	1	RSM04121n	RSM03770p
0.0148999	3095	3384	2.22045e-16	7.43239e-13	1	RSM01279n	RSM02729n
0.0148995	756	3020	2.22045e-16	7.43239e-13	1	RSM04608n	RSM00546p
-0.0148967	851	3328	2.22045e-16	7.43239e-13	1	RSM00868n	RSM03465n
0.0148951	1877	2443	2.22045e-16	7.43239e-13	1	RSM01717p	RSM00635p
0.0148946	1916	2168	2.22045e-16	7.43239e-13	1	RSM00148p	RSM01818p
0.0148944	3045	3132	2.22045e-16	7.43239e-13	1	RSM04143n	RSM04345n
0.0148941	1918	2453	2.22045e-16	7.43239e-13	1	RSM00909n	RSM00910n
0.0148921	1501	1612	2.22045e-16	7.43239e-13	1	RSM00350p_RSM00351p	RSM02984n
0.0148884	1537	3256	2.22045e-16	7.43239e-13	1	RSM04645n	RSM04813p
0.0148873	758	2369	2.22045e-16	7.43239e-13	1	RSM02712p	RSM02569p
0.0148839	1657	2039	2.22045e-16	7.43239e-13	1	RSM03349n	RSM04902n
0.0148831	569	2517	2.22045e-16	7.43239e-13	1	RSM06058p	RSM02727p
0.0148814	542	3250	2.22045e-16	7.43239e-13	1	RSM03520n	RSM03189p
0.0148803	637	867	2.22045e-16	7.43239e-13	1	RSM04752n	RSM00185n
-0.0148788	593	2530	2.22045e-16	7.43239e-13	1	RSM00187n	RSM00073n
0.0148774	541	3112	2.22045e-16	7.43239e-13	1	RSM02317p	RSM02866p
0.0148759	2237	2424	2.22045e-16	7.43239e-13	1	RSM03112p	RSM04958p
0.0148713	566	3194	2.22045e-16	7.43239e-13	1	RSM01025n	RSM00315p
0.0148688	164	1682	2.22045e-16	7.43239e-13	1	RSM01765n	RSM02998p
0.0148673	2332	2925	2.22045e-16	7.43239e-13	1	RSM01826p	RSM02511p
0.0148627	1014	1290	2.22045e-16	7.43239e-13	1	RSM01516p	RSM03238p
0.0148578	461	1760	2.22045e-16	7.43239e-13	1	RSM03075p	RSM03636p
0.0148567	399	3170	2.22045e-16	7.43239e-13	1	RSM04433n	RSM05575p
0.014851	756	3335	2.22045e-16	7.43239e-13	1	RSM04608n	RSM03568n
0.0148503	671	858	2.22045e-16	7.43239e-13	1	RSM03778p	RSM04502p
-0.0148431	64	2066	2.22045e-16	7.43239e-13	1	RSM00997p	RSM00153p
-0.0148415	1305	1744	2.22045e-16	7.43239e-13	1	RSM04184n	RSM00205n_RSM00206n
0.0148387	1549	3103	2.22045e-16	7.43239e-13	1	RSM01911p	RSM02273p
-0.0148386	1185	3328	2.22045e-16	7.43239e-13	1	RSM04010p	RSM03465n
0.0148369	66	2490	2.22045e-16	7.43239e-13	1	RSM03150p	RSM01612p
-0.0148366	1371	2726	2.22045e-16	7.43239e-13	1	RSM04417p	RSM02087p
0.0148302	505	2830	2.22045e-16	7.43239e-13	1	RSM04231p	RSM03090n
0.0148278	1289	3390	2.22045e-16	7.43239e-13	1	RSM02605n	RSM02691p
0.0148271	115	854	2.22045e-16	7.43239e-13	1	RSM04160p	RSM03465p
-0.0148267	2472	3192	2.22045e-16	7.43239e-13	1	RSM01492p	RSM01642p
0.0148266	1093	1781	2.22045e-16	7.43239e-13	1	RSM02024p	RSM03440p
0.014824	140	1957	2.22045e-16	7.43239e-13	1	RSM02130p	RSM04549p
0.0148201	1627	3179	2.22045e-16	7.43239e-13	1	RSM04839p	RSM04790n
0.0148192	1521	2472	2.22045e-16	7.43239e-13	1	RSM04428p	RSM01492p
0.014812	986	2460	2.22045e-16	7.43239e-13	1	RSM04256n	RSM04260p
0.0148118	148	2730	2.22045e-16	7.43239e-13	1	RSM03219p	RSM03910n
-0.0148109	2366	2559	2.22045e-16	7.43239e-13	1	RSM03209p	RSM02278n
-0.0148093	251	1899	2.22045e-16	7.43239e-13	1	RSM03583p	RSM00305p
0.0148081	19	646	2.22045e-16	7.43239e-13	1	RSM00798p	RSM04347p
0.0148081	488	1781	2.22045e-16	7.43239e-13	1	RSM03710p_RSM03713p	RSM03440p
0.0148065	655	1529	2.22045e-16	7.43239e-13	1	RSM02483p	RSM04999p
-0.0148063	136	2231	2.22045e-16	7.43239e-13	1	RSM01881n	RSM01622n
0.0148043	1529	1893	2.22045e-16	7.43239e-13	1	RSM04999p	RSM00481n
0.0148042	123	2677	2.22045e-16	7.43239e-13	1	RSM04393p	RSM00178p
0.0148034	524	3124	2.22045e-16	7.43239e-13	1	RSM02188n	RSM02590n
0.0147996	908	1124	2.22045e-16	7.43239e-13	1	RSM00026p	RSM02677p
0.0147991	1904	2163	2.22045e-16	7.43239e-13	1	RSM04492n	RSM01552n
0.0147987	1721	3384	2.22045e-16	7.43239e-13	1	RSM03324n	RSM02729n
0.0147951	986	3236	2.22045e-16	7.43239e-13	1	RSM04256n	RSM02379p
0.0147928	511	2689	2.22045e-16	7.43239e-13	1	RSM05050n	RSM05773p
0.0147913	1676	2120	2.22045e-16	7.43239e-13	1	RSM03657n	RSM02745p
-0.014789	1289	3328	2.22045e-16	7.43239e-13	1	RSM02605n	RSM03465n
0.0147882	86	2371	2.22045e-16	7.43239e-13	1	RSM04047p	RSM05268p
0.0147879	11	1122	2.22045e-16	7.43239e-13	1	RSM03659p	RSM03657p
0.0147842	330	1325	2.22045e-16	7.43239e-13	1	RSM00104p	RSM00128p
0.0147839	622	1857	2.22045e-16	7.43239e-13	1	RSM03423n	RSM03507p
0.0147791	1674	2863	2.22045e-16	7.43239e-13	1	RSM05768p	RSM05280p
0.0147786	2077	2132	2.22045e-16	7.43239e-13	1	RSM01407p	RSM03614n
-0.0147699	2478	2983	2.22045e-16	7.43239e-13	1	RSM00828n	RSM04318p
0.0147695	1934	2868	2.22045e-16	7.43239e-13	1	RSM02391n	RSM03478p
0.0147648	626	1161	2.22045e-16	7.43239e-13	1	RSM05500p	RSM00974p
0.0147628	347	888	2.22045e-16	7.43239e-13	1	RSM03360p_RSM03362p	RSM03857p
0.0147612	724	1154	2.22045e-16	7.43239e-13	1	RSM00330n	RSM00911n
0.0147607	1099	3382	2.22045e-16	7.43239e-13	1	RSM04416n	RSM02791p
0.0147607	1818	2022	2.22045e-16	7.43239e-13	1	RSM04837p	RSM04869p
0.0147596	196	1478	2.22045e-16	7.43239e-13	1	RSM05638p	RSM04670n
0.0147567	1226	2578	2.22045e-16	7.43239e-13	1	RSM00592n	RSM00141n
0.0147561	582	2674	2.22045e-16	7.43239e-13	1	RSM03608p	RSM04007p
-0.0147497	879	1827	2.22045e-16	7.43239e-13	1	RSM04895p	RSM04740p
0.0147477	1785	2444	2.22045e-16	7.43239e-13	1	RSM01821p	RSM04496p
0.0147429	164	1504	2.22045e-16	7.43239e-13	1	RSM01765n	RSM01855n
0.0147425	823	2171	2.22045e-16	7.43239e-13	1	RSM02593n_RSM02594n	RSM02791n
0.0147418	1655	1932	2.22045e-16	7.43239e-13	1	RSM01033p	RSM04355p
0.014738	379	573	2.22045e-16	7.43239e-13	1	RSM01527n	RSM03495p
0.0147357	782	1099	2.22045e-16	7.43239e-13	1	RSM02089p	RSM04416n
0.0147322	196	2970	2.22045e-16	7.43239e-13	1	RSM05638p	RSM05110p
0.0147317	2	671	2.22045e-16	7.43239e-13	1	RSM04239n	RSM03778p
0.014725	1249	1957	2.22045e-16	7.43239e-13	1	RSM00548n	RSM04549p
0.0147245	524	2748	2.22045e-16	7.43239e-13	1	RSM02188n	RSM03857n
0.0147171	782	1537	2.22045e-16	7.43239e-13	1	RSM02089p	RSM04645n
0.01471	1014	1778	2.22045e-16	7.43239e-13	1	RSM01516p	RSM01741p
0.0147098	2272	2294	2.22045e-16	7.43239e-13	1	RSM05012n	RSM04454n
0.0147071	837	3147	2.22045e-16	7.43239e-13	1	RSM00095n	RSM00920n
-0.0147057	527	1827	2.22045e-16	7.43239e-13	1	RSM03092p	RSM04740p
0.0147017	2065	2645	2.22045e-16	7.43239e-13	1	RSM00182p	RSM02919p
0.0146999	1537	3382	2.22045e-16	7.43239e-13	1	RSM04645n	RSM02791p
0.0146998	1123	1319	2.22045e-16	7.43239e-13	1	RSM00249p	RSM00563p
-0.0146979	1050	2679	2.22045e-16	7.43239e-13	1	RSM00023n	RSM00288p
0.0146975	90	1379	2.22045e-16	7.43239e-13	1	RSM02883p	RSM02023p
0.0146915	622	1285	2.22045e-16	7.43239e-13	1	RSM03423n	RSM03596n
0.0146912	474	1433	2.22045e-16	7.43239e-13	1	RSM03085n	RSM03355p
-0.014691	671	1075	2.22045e-16	7.43239e-13	1	RSM03778p	RSM05471p
0.0146878	1258	1705	2.22045e-16	7.43239e-13	1	RSM03853n	RSM03631n
0.0146876	828	3273	2.22045e-16	7.43239e-13	1	RSM02805n	RSM03358p
0.014687	2559	2679	2.22045e-16	7.43239e-13	1	RSM02278n	RSM00288p
0.0146836	171	3231	2.22045e-16	7.43239e-13	1	RSM01229p	RSM05804p
0.0146827	1357	3349	2.22045e-16	7.43239e-13	1	RSM00431p	RSM00567p
-0.0146778	1850	1857	2.22045e-16	7.43239e-13	1	RSM04682n	RSM03507p
0.0146773	1008	3379	2.22045e-16	7.43239e-13	1	RSM01794p	RSM01795p
0.0146765	350	847	2.22045e-16	7.43239e-13	1	RSM00900n	RSM03536n
0.0146744	411	1794	2.22045e-16	7.43239e-13	1	RSM04730p	RSM05189p
0.0146736	216	3250	2.22045e-16	7.43239e-13	1	RSM05124p	RSM03189p
0.0146715	2969	3169	2.22045e-16	7.43239e-13	1	RSM00111p	RSM04521p
0.0146709	747	781	2.22045e-16	7.43239e-13	1	RSM01763p	RSM01704p
0.0146668	100	1719	2.22045e-16	7.43239e-13	1	RSM03156n	RSM03395n
-0.0146667	744	3328	2.22045e-16	7.43239e-13	1	RSM00633n	RSM03465n
0.0146661	873	2294	2.22045e-16	7.43239e-13	1	RSM00904n	RSM04454n
0.0146619	1706	3185	2.22045e-16	7.43239e-13	1	RSM04586n	RSM04861p
0.0146612	1957	3223	2.22045e-16	7.43239e-13	1	RSM04549p	RSM04526p
0.0146578	311	1639	2.22045e-16	7.43239e-13	1	RSM01289p	RSM03850p
-0.0146574	3016	3243	2.22045e-16	7.43239e-13	1	RSM05548p	RSM00150p
0.0146574	2171	2303	2.22045e-16	7.43239e-13	1	RSM02791n	RSM02768n
0.0146568	218	1289	2.22045e-16	7.43239e-13	1	RSM01089n	RSM02605n
0.0146565	2655	2972	2.22045e-16	7.43239e-13	1	RSM00385p	RSM03563n
0.014653	204	894	2.22045e-16	7.43239e-13	1	RSM04166p	RSM04165p
0.0146523	1075	2478	2.22045e-16	7.43239e-13	1	RSM05471p	RSM00828n
0.0146522	671	1235	2.22045e-16	7.43239e-13	1	RSM03778p	RSM00052n
0.0146519	218	2201	2.22045e-16	7.43239e-13	1	RSM01089n	RSM01263n
-0.0146514	1242	2584	2.22045e-16	7.43239e-13	1	RSM00415n	RSM02617p
0.0146482	1966	2873	2.22045e-16	7.43239e-13	1	RSM01291n	RSM01102n
0.014648	1444	2500	2.22045e-16	7.43239e-13	1	RSM01758n	RSM00027p
-0.0146458	584	3348	2.22045e-16	7.43239e-13	1	RSM04723n	RSM04453p
0.0146447	406	1990	2.22045e-16	7.43239e-13	1	RSM03254n	RSM01523p
0.0146406	78	1810	2.22045e-16	7.43239e-13	1	RSM03914n	RSM03175n
-0.01464	2021	2343	2.22045e-16	7.43239e-13	1	RSM05568p	RSM01524n
0.0146388	1990	3129	2.22045e-16	7.43239e-13	1	RSM01523p	RSM04134n
0.0146378	445	2810	2.22045e-16	7.43239e-13	1	RSM02842n	RSM01435p
0.0146377	619	3390	2.22045e-16	7.43239e-13	1	RSM01262n	RSM02691p
-0.0146374	364	3125	2.22045e-16	7.43239e-13	1	RSM03878p	RSM00581n
0.0146344	678	2303	2.22045e-16	7.43239e-13	1	RSM02269n	RSM02768n
0.0146332	2201	3390	2.22045e-16	7.43239e-13	1	RSM01263n	RSM02691p
-0.0146307	64	2335	2.22045e-16	7.43239e-13	1	RSM00997p	RSM00042p
0.0146292	68	2065	2.22045e-16	7.43239e-13	1	RSM00158p	RSM00182p
0.014629	94	2450	2.22045e-16	7.43239e-13	1	RSM02298p	RSM05424p
0.0146265	445	1965	2.22045e-16	7.43239e-13	1	RSM02842n	RSM04611p
0.0146254	1899	2544	2.22045e-16	7.43239e-13	1	RSM00305p	RSM00201n
0.014624	747	3035	2.22045e-16	7.43239e-13	1	RSM01763p	RSM01437p
0.0146223	1684	3112	2.22045e-16	7.43239e-13	1	RSM03482p	RSM02866p
0.0146158	892	1489	2.22045e-16	7.43239e-13	1	RSM03106p	RSM00194p
0.014614	309	1908	2.22045e-16	7.43239e-13	1	RSM04647n	RSM04365n
-0.0146133	1744	2085	2.22045e-16	7.43239e-13	1	RSM00205n_RSM00206n	RSM02995p
-0.0146116	1827	3381	2.22045e-16	7.43239e-13	1	RSM04740p	RSM01266n
0.0146099	851	1308	2.22045e-16	7.43239e-13	1	RSM00868n	RSM04788p
0.0146096	2686	2838	2.22045e-16	7.43239e-13	1	RSM04838n	RSM03770p
0.0146092	619	781	2.22045e-16	7.43239e-13	1	RSM01262n	RSM01704p
0.014608	541	994	2.22045e-16	7.43239e-13	1	RSM02317p	RSM02263p
0.0146039	640	2584	2.22045e-16	7.43239e-13	1	RSM00113p	RSM02617p
0.0146039	729	2506	2.22045e-16	7.43239e-13	1	RSM04211n	RSM00593p
0.014603	1384	2189	2.22045e-16	7.43239e-13	1	RSM02118p	RSM00639p
0.0146018	3147	3378	2.22045e-16	7.43239e-13	1	RSM00920n	RSM00983n
0.0145994	1209	2116	2.22045e-16	7.43239e-13	1	RSM00075n	RSM03009n
0.0145959	350	849	2.22045e-16	7.43239e-13	1	RSM00900n	RSM02239n
0.0145908	1555	2235	2.22045e-16	7.43239e-13	1	RSM05058n	RSM01297n
-0.0145896	1842	2021	2.22045e-16	7.43239e-13	1	RSM03586p	RSM05568p
0.0145795	1527	1918	2.22045e-16	7.43239e-13	1	RSM02165p	RSM00909n
0.0145792	660	3112	2.22045e-16	7.43239e-13	1	RSM02318p	RSM02866p
0.0145745	1937	3215	2.22045e-16	7.43239e-13	1	RSM00534n_RSM00535n	RSM00623n
-0.0145719	1348	3195	2.22045e-16	7.43239e-13	1	RSM05255p	RSM01830p
0.0145683	148	282	2.22045e-16	7.43239e-13	1	RSM03219p	RSM04845n
0.0145682	758	2173	2.22045e-16	7.43239e-13	1	RSM02712p	RSM02977p
0.0145673	314	1260	2.22045e-16	7.43239e-13	1	RSM01243p	RSM00796p
0.0145648	594	3020	2.22045e-16	7.43239e-13	1	RSM04815p	RSM00546p
-0.0145631	962	1371	2.22045e-16	7.43239e-13	1	RSM04101p	RSM04417p
0.0145627	541	619	2.22045e-16	7.43239e-13	1	RSM02317p	RSM01262n
0.0145618	3243	3328	2.22045e-16	7.43239e-13	1	RSM00150p	RSM03465n
0.0145608	2077	2512	2.22045e-16	7.43239e-13	1	RSM01407p	RSM00203p
0.0145607	8	1642	2.22045e-16	7.43239e-13	1	RSM03816p	RSM03814p
0.0145604	2055	2530	2.22045e-16	7.43239e-13	1	RSM04296p	RSM00073n
0.0145599	92	3124	2.22045e-16	7.43239e-13	1	RSM02223n	RSM02590n
-0.0145555	1378	2378	2.22045e-16	7.43239e-13	1	RSM00036n	RSM04158p
-0.0145475	518	3381	2.22045e-16	7.43239e-13	1	RSM05452p	RSM01266n
0.0145411	1778	3218	2.22045e-16	7.43239e-13	1	RSM01741p	RSM03091p
0.0145402	1762	1794	2.22045e-16	7.43239e-13	1	RSM04956n	RSM05189p
0.0145355	2478	2833	2.22045e-16	7.43239e-13	1	RSM00828n	RSM03610n
0.014535	259	1164	2.22045e-16	7.43239e-13	1	RSM02170p	RSM01799n
0.0145349	85	1575	2.22045e-16	7.43239e-13	1	RSM01958n	RSM04150n
0.0145333	1428	1605	2.22045e-16	7.43239e-13	1	RSM02143p	RSM02526p
0.0145319	2248	2879	2.22045e-16	7.43239e-13	1	RSM00516n_RSM00517n	RSM00220n
0.0145317	1349	1552	2.22045e-16	7.43239e-13	1	RSM01316p	RSM03195n
0.0145312	1258	2697	2.22045e-16	7.43239e-13	1	RSM03853n	RSM03170n
0.0145298	2835	3169	2.22045e-16	7.43239e-13	1	RSM01774p	RSM04521p
0.0145282	1251	2171	2.22045e-16	7.43239e-13	1	RSM02991n	RSM02791n
0.0145267	765	2918	2.22045e-16	7.43239e-13	1	RSM03876p	RSM03064p
0.0145257	721	2961	2.22045e-16	7.43239e-13	1	RSM01016p	RSM02101p
0.0145251	22	36	2.22045e-16	7.43239e-13	1	RSM01590n	RSM01908n
-0.014516	2085	3289	2.22045e-16	7.43239e-13	1	RSM02995p	RSM00338p
0.0145136	904	1164	2.22045e-16	7.43239e-13	1	RSM03221p	RSM01799n
0.0145117	115	1131	2.22045e-16	7.43239e-13	1	RSM04160p	RSM02855p
0.0145079	1986	2351	2.22045e-16	7.43239e-13	1	RSM05285p	RSM01115p
-0.0145061	461	1112	2.22045e-16	7.43239e-13	1	RSM03075p	RSM02184p
0.0144998	72	582	2.22045e-16	7.43239e-13	1	RSM03287n	RSM03608p
-0.0144994	148	1899	2.22045e-16	7.43239e-13	1	RSM03219p	RSM00305p
0.0144984	218	3390	2.22045e-16	7.43239e-13	1	RSM01089n	RSM02691p
0.0144975	594	622	2.22045e-16	7.43239e-13	1	RSM04815p	RSM03423n
-0.0144971	983	2764	2.22045e-16	7.43239e-13	1	RSM00078p	RSM03988p
0.0144938	1493	2654	2.22045e-16	7.43239e-13	1	RSM02007p	RSM02008p
0.014493	1684	1806	2.22045e-16	7.43239e-13	1	RSM03482p	RSM02714p
0.0144928	1529	2682	2.22045e-16	7.43239e-13	1	RSM04999p	RSM04447n
0.0144893	105	2994	2.22045e-16	7.43239e-13	1	RSM00062p	RSM02250n
-0.0144885	1514	1556	2.22045e-16	7.43239e-13	1	RSM02626n	RSM04616p
0.0144875	660	1806	2.22045e-16	7.43239e-13	1	RSM02318p	RSM02714p
0.0144857	2418	2445	2.22045e-16	7.43239e-13	1	RSM06154p	RSM04234p
0.0144835	1903	2354	2.22045e-16	7.43239e-13	1	RSM00579p	RSM00093p
0.0144824	379	3044	2.22045e-16	7.43239e-13	1	RSM01527n	RSM01503n
0.0144815	400	878	2.22045e-16	7.43239e-13	1	RSM02612n	RSM02580n
0.0144811	1132	3329	2.22045e-16	7.43239e-13	1	RSM00583p	RSM00592p
0.0144758	460	1328	4.44089e-16	1.40504e-12	1	RSM04538n	RSM05779p
0.0144729	1575	2231	4.44089e-16	1.40504e-12	1	RSM04150n	RSM01622n
0.0144724	1908	2594	4.44089e-16	1.40504e-12	1	RSM04365n	RSM04475n
0.0144723	661	2491	4.44089e-16	1.40504e-12	1	RSM04375p	RSM04804p_RSM04807p
0.0144721	888	2512	4.44089e-16	1.40504e-12	1	RSM03857p	RSM00203p
0.0144618	1103	2195	4.44089e-16	1.40504e-12	1	RSM03858p	RSM04054n
0.0144611	823	826	4.44089e-16	1.40504e-12	1	RSM02593n_RSM02594n	RSM02793n
0.014461	621	3081	4.44089e-16	1.40504e-12	1	RSM01927n_RSM01926n	RSM02461n
0.0144563	1148	2176	4.44089e-16	1.40504e-12	1	RSM02652p	RSM02358p
0.014456	2954	3190	4.44089e-16	1.40504e-12	1	RSM00775n	RSM02917n
0.0144546	1729	2545	4.44089e-16	1.40504e-12	1	RSM04641p	RSM01048n
0.0144538	1432	3371	4.44089e-16	1.40504e-12	1	RSM01446n	RSM04138n
0.0144441	529	1627	4.44089e-16	1.40504e-12	1	RSM04875n	RSM04839p
0.0144434	2709	3335	4.44089e-16	1.40504e-12	1	RSM04671n	RSM03568n
-0.0144381	1470	3401	4.44089e-16	1.40504e-12	1	RSM03804p	RSM00162p
-0.0144372	1213	1529	4.44089e-16	1.40504e-12	1	RSM01423p	RSM04999p
0.0144353	660	1778	4.44089e-16	1.40504e-12	1	RSM02318p	RSM01741p
0.0144339	541	747	4.44089e-16	1.40504e-12	1	RSM02317p	RSM01763p
0.0144335	605	747	4.44089e-16	1.40504e-12	1	RSM02840p	RSM01763p
0.0144331	804	2120	4.44089e-16	1.40504e-12	1	RSM00316p	RSM02745p
0.0144321	1979	2606	4.44089e-16	1.40504e-12	1	RSM00668p	RSM02697n
-0.0144301	628	1112	4.44089e-16	1.40504e-12	1	RSM01565p	RSM02184p
0.0144281	584	2132	4.44089e-16	1.40504e-12	1	RSM04723n	RSM03614n
0.0144265	1380	3382	4.44089e-16	1.40504e-12	1	RSM03680p	RSM02791p
0.0144254	512	3129	4.44089e-16	1.40504e-12	1	RSM03439n	RSM04134n
0.0144249	198	870	4.44089e-16	1.40504e-12	1	RSM00478p	RSM00625n
0.0144237	646	2713	4.44089e-16	1.40504e-12	1	RSM04347p	RSM00879n
0.0144231	747	1576	4.44089e-16	1.40504e-12	1	RSM01763p	RSM02001p
-0.0144228	459	3328	4.44089e-16	1.40504e-12	1	RSM00795n	RSM03465n
0.0144215	1514	1869	4.44089e-16	1.40504e-12	1	RSM02626n	RSM02574p
0.0144213	580	2099	4.44089e-16	1.40504e-12	1	RSM00175n	RSM00526n
0.0144199	443	2039	4.44089e-16	1.40504e-12	1	RSM04556n	RSM04902n
0.0144194	2773	3250	4.44089e-16	1.40504e-12	1	RSM01950n	RSM03189p
-0.0144193	2766	3016	4.44089e-16	1.40504e-12	1	RSM00579n	RSM05548p
0.0144168	207	2168	4.44089e-16	1.40504e-12	1	RSM02020p	RSM01818p
-0.0144154	136	847	4.44089e-16	1.40504e-12	1	RSM01881n	RSM03536n
0.0144152	1472	2838	4.44089e-16	1.40504e-12	1	RSM03588p	RSM03770p
0.0144103	1092	2761	4.44089e-16	1.40504e-12	1	RSM00618p	RSM04685n
0.0144049	2751	3208	4.44089e-16	1.40504e-12	1	RSM01838n	RSM01311n
-0.0144042	488	3235	4.44089e-16	1.40504e-12	1	RSM03710p_RSM03713p	RSM01969p
0.0144033	123	1845	4.44089e-16	1.40504e-12	1	RSM04393p	RSM03057n
0.0144032	652	3164	4.44089e-16	1.40504e-12	1	RSM00450p	RSM00262n
0.0144028	1820	2342	4.44089e-16	1.40504e-12	1	RSM03325n	RSM04672p
-0.014402	1384	3319	4.44089e-16	1.40504e-12	1	RSM02118p	RSM01793n
-0.0143956	1560	1869	4.44089e-16	1.40504e-12	1	RSM04563n	RSM02574p
0.0143953	873	2774	4.44089e-16	1.40504e-12	1	RSM00904n	RSM00694p
0.0143944	781	2201	4.44089e-16	1.40504e-12	1	RSM01704p	RSM01263n
0.0143911	873	1886	4.44089e-16	1.40504e-12	1	RSM00904n	RSM03817p
0.0143896	3003	3241	4.44089e-16	1.40504e-12	1	RSM00048p	RSM04764n
0.014389	1233	1556	4.44089e-16	1.40504e-12	1	RSM05917p	RSM04616p
-0.0143853	1455	1899	4.44089e-16	1.40504e-12	1	RSM00310p	RSM00305p
0.0143829	1164	2362	4.44089e-16	1.40504e-12	1	RSM01799n	RSM01458n_RSM01459n
0.0143815	443	473	4.44089e-16	1.40504e-12	1	RSM04556n	RSM04397n
-0.0143806	115	945	4.44089e-16	1.40504e-12	1	RSM04160p	RSM04083n
0.0143794	777	3106	4.44089e-16	1.40504e-12	1	RSM04199n	RSM05551p
0.0143793	1458	1924	4.44089e-16	1.40504e-12	1	RSM01454p	RSM04072n
0.014372	989	2078	4.44089e-16	1.40504e-12	1	RSM00995p	RSM00697p
0.0143705	363	2039	4.44089e-16	1.40504e-12	1	RSM04859n	RSM04902n
-0.0143705	3004	3109	4.44089e-16	1.40504e-12	1	RSM03300p	RSM04611n
-0.0143678	983	3062	4.44089e-16	1.40504e-12	1	RSM00078p	RSM06151p
0.0143671	538	836	4.44089e-16	1.40504e-12	1	RSM00184p	RSM01867p
-0.0143665	367	1857	4.44089e-16	1.40504e-12	1	RSM03620n	RSM03507p
0.0143657	962	990	4.44089e-16	1.40504e-12	1	RSM04101p	RSM00267p
0.0143631	218	660	4.44089e-16	1.40504e-12	1	RSM01089n	RSM02318p
0.0143606	377	651	4.44089e-16	1.40504e-12	1	RSM01379n	RSM03301n
0.0143565	544	1093	4.44089e-16	1.40504e-12	1	RSM03441p	RSM02024p
0.0143557	627	3095	4.44089e-16	1.40504e-12	1	RSM01241n	RSM01279n
0.0143481	461	884	4.44089e-16	1.40504e-12	1	RSM03075p	RSM00444n
0.0143458	777	2541	4.44089e-16	1.40504e-12	1	RSM04199n	RSM02196p
0.0143444	1268	2057	4.44089e-16	1.40504e-12	1	RSM01727p	RSM03438p
0.0143428	847	1575	4.44089e-16	1.40504e-12	1	RSM03536n	RSM04150n
0.0143391	130	2171	4.44089e-16	1.40504e-12	1	RSM02610n	RSM02791n
0.0143388	2098	3018	4.44089e-16	1.40504e-12	1	RSM02680p	RSM04390p
0.0143388	1606	1726	4.44089e-16	1.40504e-12	1	RSM03434p	RSM01728p
0.0143384	862	2964	4.44089e-16	1.40504e-12	1	RSM02127n	RSM01053n
0.014338	1298	2697	4.44089e-16	1.40504e-12	1	RSM03256n	RSM03170n
0.0143379	878	1251	4.44089e-16	1.40504e-12	1	RSM02580n	RSM02991n
-0.0143376	1681	2378	4.44089e-16	1.40504e-12	1	RSM02235n	RSM04158p
0.0143345	1328	2901	4.44089e-16	1.40504e-12	1	RSM05779p	RSM02599n
0.0143333	1191	1492	4.44089e-16	1.40504e-12	1	RSM01319p	RSM02580p
0.0143329	2527	2916	4.44089e-16	1.40504e-12	1	RSM02885p	RSM01228n
0.0143327	460	627	4.44089e-16	1.40504e-12	1	RSM04538n	RSM01241n
0.0143325	1624	2835	4.44089e-16	1.40504e-12	1	RSM01031p	RSM01774p
-0.0143298	580	3328	4.44089e-16	1.40504e-12	1	RSM00175n	RSM03465n
0.014329	2606	3046	4.44089e-16	1.40504e-12	1	RSM02697n	RSM03899n
0.014325	1290	2059	4.44089e-16	1.40504e-12	1	RSM03238p	RSM00094p
-0.0143242	399	2530	4.44089e-16	1.40504e-12	1	RSM04433n	RSM00073n
0.0143237	1597	2744	4.44089e-16	1.40504e-12	1	RSM00691p	RSM01947n
0.0143204	460	809	4.44089e-16	1.40504e-12	1	RSM04538n	RSM04864n
0.0143201	1773	2782	4.44089e-16	1.40504e-12	1	RSM02789p	RSM00359n
0.0143197	345	1004	4.44089e-16	1.40504e-12	1	RSM03128p	RSM01238n
-0.0143194	2427	3243	4.44089e-16	1.40504e-12	1	RSM02716p	RSM00150p
0.0143153	473	3241	4.44089e-16	1.40504e-12	1	RSM04397n	RSM04764n
0.0143103	488	1606	4.44089e-16	1.40504e-12	1	RSM03710p_RSM03713p	RSM03434p
-0.0143091	1167	2694	4.44089e-16	1.40504e-12	1	RSM03579n	RSM00053p
0.0143086	1974	3349	6.66134e-16	2.06878e-12	1	RSM00480p	RSM00567p
0.0143071	846	1449	6.66134e-16	2.06878e-12	1	RSM05484p	RSM04391p
0.0143065	1455	2732	6.66134e-16	2.06878e-12	1	RSM00310p	RSM04406p
0.0143052	539	3185	6.66134e-16	2.06878e-12	1	RSM03503n	RSM04861p
0.014304	512	1947	6.66134e-16	2.06878e-12	1	RSM03439n	RSM05092p
0.0143028	1553	2868	6.66134e-16	2.06878e-12	1	RSM04126p	RSM03478p
0.0142998	406	512	6.66134e-16	2.06878e-12	1	RSM03254n	RSM03439n
0.0142968	2574	2713	6.66134e-16	2.06878e-12	1	RSM03322n	RSM00879n
0.0142939	916	1148	6.66134e-16	2.06878e-12	1	RSM02737p	RSM02652p
-0.0142919	1226	1529	6.66134e-16	2.06878e-12	1	RSM00592n	RSM04999p
0.01429	714	906	6.66134e-16	2.06878e-12	1	RSM03665p	RSM06043p
0.0142879	826	2303	6.66134e-16	2.06878e-12	1	RSM02793n	RSM02768n
0.0142859	892	3209	6.66134e-16	2.06878e-12	1	RSM03106p	RSM00403p
0.0142818	1014	1486	6.66134e-16	2.06878e-12	1	RSM01516p	RSM02790p
0.0142802	1249	3192	6.66134e-16	2.06878e-12	1	RSM00548n	RSM01642p
0.0142784	1022	2076	6.66134e-16	2.06878e-12	1	RSM01727n	RSM01992n
0.0142761	1290	2351	6.66134e-16	2.06878e-12	1	RSM03238p	RSM01115p
0.0142707	927	2335	8.88178e-16	2.70855e-12	1	RSM00703p	RSM00042p
0.0142684	809	3384	8.88178e-16	2.70855e-12	1	RSM04864n	RSM02729n
0.0142678	987	2697	8.88178e-16	2.70855e-12	1	RSM03815n	RSM03170n
-0.0142659	179	3169	8.88178e-16	2.70855e-12	1	RSM01682p	RSM04521p
0.0142638	663	717	8.88178e-16	2.70855e-12	1	RSM01304n	RSM00951n
0.0142631	31	78	8.88178e-16	2.70855e-12	1	RSM04001p	RSM03914n
0.0142593	559	3106	8.88178e-16	2.70855e-12	1	RSM05222n	RSM05551p
0.0142578	1848	2051	8.88178e-16	2.70855e-12	1	RSM01923n	RSM02237n
0.0142569	810	3056	8.88178e-16	2.70855e-12	1	RSM04096n	RSM00905n
0.0142514	512	2382	8.88178e-16	2.70855e-12	1	RSM03439n	RSM04971p
0.0142495	2585	3218	8.88178e-16	2.70855e-12	1	RSM00269p	RSM03091p
0.0142492	671	721	8.88178e-16	2.70855e-12	1	RSM03778p	RSM01016p
0.0142482	884	3014	8.88178e-16	2.70855e-12	1	RSM00444n	RSM00024p
-0.0142469	337	1586	8.88178e-16	2.70855e-12	1	RSM04714p	RSM00551n
0.0142461	2107	2517	8.88178e-16	2.70855e-12	1	RSM04334n	RSM02727p
-0.0142439	399	1736	8.88178e-16	2.70855e-12	1	RSM04433n	RSM00157n
0.0142427	196	1103	8.88178e-16	2.70855e-12	1	RSM05638p	RSM03858p
0.0142413	671	2559	8.88178e-16	2.70855e-12	1	RSM03778p	RSM02278n
-0.0142412	8	2351	8.88178e-16	2.70855e-12	1	RSM03816p	RSM01115p
-0.0142406	194	1470	8.88178e-16	2.70855e-12	1	RSM00169p	RSM03804p
0.0142403	121	164	8.88178e-16	2.70855e-12	1	RSM02352p	RSM01765n
0.0142403	1880	2101	8.88178e-16	2.70855e-12	1	RSM04870p	RSM02229p
0.0142374	1718	3303	8.88178e-16	2.70855e-12	1	RSM02331p	RSM01683p
0.0142359	3004	3020	8.88178e-16	2.70855e-12	1	RSM03300p	RSM00546p
-0.0142352	1899	2156	8.88178e-16	2.70855e-12	1	RSM00305p	RSM04032n
-0.0142279	2129	2181	8.88178e-16	2.70855e-12	1	RSM03028p	RSM00364n
0.0142273	2872	3025	8.88178e-16	2.70855e-12	1	RSM00439n	RSM00188n
0.0142273	435	2585	8.88178e-16	2.70855e-12	1	RSM02113n	RSM00269p
-0.0142272	1899	2082	8.88178e-16	2.70855e-12	1	RSM00305p	RSM05227p
0.0142237	2076	2960	8.88178e-16	2.70855e-12	1	RSM01992n	RSM01743n
0.0142202	1759	2780	8.88178e-16	2.70855e-12	1	RSM00483p	RSM03371p
0.01422	1586	3398	8.88178e-16	2.70855e-12	1	RSM00551n	RSM00667p
0.0142165	1474	1773	8.88178e-16	2.70855e-12	1	RSM05167p	RSM02789p
-0.0142153	2467	3177	8.88178e-16	2.70855e-12	1	RSM04917p	RSM04946n
0.0142151	1586	2056	8.88178e-16	2.70855e-12	1	RSM00551n	RSM00189p
0.0142147	1555	2378	8.88178e-16	2.70855e-12	1	RSM05058n	RSM04158p
0.0142139	1092	2554	8.88178e-16	2.70855e-12	1	RSM00618p	RSM04879p
-0.0142117	496	3328	8.88178e-16	2.70855e-12	1	RSM00001n	RSM03465n
-0.0142101	538	848	8.88178e-16	2.70855e-12	1	RSM00184p	RSM02060p
0.0142088	425	2101	8.88178e-16	2.70855e-12	1	RSM04055n	RSM02229p
0.0142081	75	1458	8.88178e-16	2.70855e-12	1	RSM00677n	RSM01454p
0.0142013	1123	2427	8.88178e-16	2.70855e-12	1	RSM00249p	RSM02716p
0.0142	78	2901	8.88178e-16	2.70855e-12	1	RSM03914n	RSM02599n
-0.0141984	1979	3289	8.88178e-16	2.70855e-12	1	RSM00668p	RSM00338p
-0.0141981	38	231	8.88178e-16	2.70855e-12	1	RSM01714p	RSM02359n
0.014196	994	3390	8.88178e-16	2.70855e-12	1	RSM02263p	RSM02691p
0.0141947	123	898	8.88178e-16	2.70855e-12	1	RSM04393p	RSM03936p
-0.0141906	195	1521	8.88178e-16	2.70855e-12	1	RSM03939p	RSM04428p
0.014189	1684	3390	1.11022e-15	3.33471e-12	1	RSM03482p	RSM02691p
0.0141874	556	1624	1.11022e-15	3.33471e-12	1	RSM03512p	RSM01031p
-0.0141869	714	3195	1.11022e-15	3.33471e-12	1	RSM03665p	RSM01830p
-0.0141864	1586	2512	1.11022e-15	3.33471e-12	1	RSM00551n	RSM00203p
-0.0141851	1085	3281	1.11022e-15	3.33471e-12	1	RSM00955p	RSM00698n
0.0141849	655	2900	1.11022e-15	3.33471e-12	1	RSM02483p	RSM00303n
0.0141833	85	2231	1.11022e-15	3.33471e-12	1	RSM01958n	RSM01622n
0.0141806	651	3033	1.11022e-15	3.33471e-12	1	RSM03301n	RSM03434n
0.0141798	98	1759	1.11022e-15	3.33471e-12	1	RSM02927p	RSM00483p
0.0141796	804	2972	1.11022e-15	3.33471e-12	1	RSM00316p	RSM03563n
-0.014179	671	2231	1.11022e-15	3.33471e-12	1	RSM03778p	RSM01622n
0.0141785	826	1251	1.11022e-15	3.33471e-12	1	RSM02793n	RSM02991n
0.0141779	493	781	1.11022e-15	3.33471e-12	1	RSM01232p	RSM01704p
0.0141755	92	2516	1.11022e-15	3.33471e-12	1	RSM02223n	RSM02929p
0.0141718	399	2379	1.11022e-15	3.33471e-12	1	RSM04433n	RSM00732p
-0.0141706	873	1899	1.11022e-15	3.33471e-12	1	RSM00904n	RSM00305p
0.0141683	1084	3057	1.33227e-15	3.9423e-12	1	RSM00081n	RSM00082n
0.0141605	1880	1933	1.33227e-15	3.9423e-12	1	RSM04870p	RSM01868p
0.0141593	622	3004	1.33227e-15	3.9423e-12	1	RSM03423n	RSM03300p
0.0141543	314	1998	1.33227e-15	3.9423e-12	1	RSM01243p	RSM00659n
0.0141536	376	3099	1.33227e-15	3.9423e-12	1	RSM00018p	RSM01055n
0.0141493	306	408	1.33227e-15	3.9423e-12	1	RSM01444p	RSM00246n
0.0141464	605	3112	1.33227e-15	3.9423e-12	1	RSM02840p	RSM02866p
0.0141458	539	1706	1.33227e-15	3.9423e-12	1	RSM03503n	RSM04586n
0.0141445	2604	3241	1.33227e-15	3.9423e-12	1	RSM00295p	RSM04764n
0.014143	172	1099	1.33227e-15	3.9423e-12	1	RSM04844p	RSM04416n
0.0141427	218	3218	1.33227e-15	3.9423e-12	1	RSM01089n	RSM03091p
0.0141388	1681	1883	1.33227e-15	3.9423e-12	1	RSM02235n	RSM00084p
0.0141381	488	1167	1.33227e-15	3.9423e-12	1	RSM03710p_RSM03713p	RSM03579n
0.0141368	1404	2816	1.33227e-15	3.9423e-12	1	RSM04216p	RSM03107p
0.014132	1325	3178	1.33227e-15	3.9423e-12	1	RSM00128p	RSM03946n
0.0141319	1122	3124	1.33227e-15	3.9423e-12	1	RSM03657p	RSM02590n
0.0141317	443	2757	1.33227e-15	3.9423e-12	1	RSM04556n	RSM04544n
-0.0141312	582	2923	1.33227e-15	3.9423e-12	1	RSM03608p	RSM04605p
0.0141303	983	2298	1.33227e-15	3.9423e-12	1	RSM00078p	RSM02348p
0.0141294	957	2171	1.33227e-15	3.9423e-12	1	RSM02977n	RSM02791n
0.0141275	262	2149	1.33227e-15	3.9423e-12	1	RSM01418p	RSM00063n
0.0141272	1556	2619	1.33227e-15	3.9423e-12	1	RSM04616p	RSM03983p
0.0141263	1120	1488	1.33227e-15	3.9423e-12	1	RSM03033n	RSM00160n
0.0141256	399	2886	1.33227e-15	3.9423e-12	1	RSM04433n	RSM01869p
0.0141255	1735	3313	1.33227e-15	3.9423e-12	1	RSM00213n	RSM02808n
0.0141255	460	3384	1.33227e-15	3.9423e-12	1	RSM04538n	RSM02729n
0.0141242	747	994	1.33227e-15	3.9423e-12	1	RSM01763p	RSM02263p
0.0141236	573	2066	1.33227e-15	3.9423e-12	1	RSM03495p	RSM00153p
0.014121	1119	2530	1.33227e-15	3.9423e-12	1	RSM00457n	RSM00073n
0.014121	6	2670	1.33227e-15	3.9423e-12	1	RSM03719n	RSM03314n
0.0141185	963	2351	1.33227e-15	3.9423e-12	1	RSM03599n	RSM01115p
-0.0141184	362	2693	1.33227e-15	3.9423e-12	1	RSM03641p	RSM00731p
0.0141159	1726	2057	1.33227e-15	3.9423e-12	1	RSM01728p	RSM03438p
0.0141152	943	3202	1.33227e-15	3.9423e-12	1	RSM05300p	RSM05318p
0.014115	1093	1726	1.33227e-15	3.9423e-12	1	RSM02024p	RSM01728p
-0.0141136	1102	1290	1.55431e-15	4.53212e-12	1	RSM04168n	RSM03238p
0.0141111	866	1866	1.55431e-15	4.53212e-12	1	RSM03080n	RSM02796n
0.0141084	2082	3023	1.55431e-15	4.53212e-12	1	RSM05227p	RSM05220p
0.0141084	1049	1213	1.55431e-15	4.53212e-12	1	RSM01240n	RSM01423p
0.0141078	281	1366	1.55431e-15	4.53212e-12	1	RSM04121n	RSM04837n
0.0141047	1052	1124	1.55431e-15	4.53212e-12	1	RSM02287p	RSM02677p
0.0141038	1778	3390	1.55431e-15	4.53212e-12	1	RSM01741p	RSM02691p
0.014101	1744	2972	1.55431e-15	4.53212e-12	1	RSM00205n_RSM00206n	RSM03563n
-0.0141	1313	2994	1.55431e-15	4.53212e-12	1	RSM00514p	RSM02250n
-0.0140964	2899	2955	1.77636e-15	5.10495e-12	1	RSM00326p	RSM02672p
0.014096	747	2585	1.77636e-15	5.10495e-12	1	RSM01763p	RSM00269p
-0.0140943	1729	1886	1.77636e-15	5.10495e-12	1	RSM04641p	RSM03817p
0.0140938	364	3132	1.77636e-15	5.10495e-12	1	RSM03878p	RSM04345n
-0.014093	1129	1290	1.77636e-15	5.10495e-12	1	RSM01043p	RSM03238p
0.014093	678	957	1.77636e-15	5.10495e-12	1	RSM02269n	RSM02977n
0.0140929	1050	2205	1.77636e-15	5.10495e-12	1	RSM00023n	RSM00138n
0.0140888	1451	2711	1.77636e-15	5.10495e-12	1	RSM01472p	RSM00228p
0.0140881	619	951	1.77636e-15	5.10495e-12	1	RSM01262n	RSM02904n
0.0140879	208	873	1.77636e-15	5.10495e-12	1	RSM01675n	RSM00904n
-0.0140853	115	983	1.77636e-15	5.10495e-12	1	RSM04160p	RSM00078p
-0.0140851	1881	2711	1.77636e-15	5.10495e-12	1	RSM05439p	RSM00228p
0.0140848	172	1537	1.77636e-15	5.10495e-12	1	RSM04844p	RSM04645n
0.0140829	835	2303	1.77636e-15	5.10495e-12	1	RSM03576n	RSM02768n
0.0140822	85	3147	1.77636e-15	5.10495e-12	1	RSM01958n	RSM00920n
0.0140822	1198	2584	1.77636e-15	5.10495e-12	1	RSM02614p	RSM02617p
0.0140821	541	2201	1.77636e-15	5.10495e-12	1	RSM02317p	RSM01263n
0.0140813	1226	3169	1.77636e-15	5.10495e-12	1	RSM00592n	RSM04521p
0.0140808	98	1612	1.77636e-15	5.10495e-12	1	RSM02927p	RSM02984n
0.0140806	1050	1744	1.77636e-15	5.10495e-12	1	RSM00023n	RSM00205n_RSM00206n
0.0140804	1182	3249	1.77636e-15	5.10495e-12	1	RSM01200n	RSM01853n
0.0140799	573	3336	1.77636e-15	5.10495e-12	1	RSM03495p	RSM01700n
0.0140781	286	1085	1.77636e-15	5.10495e-12	1	RSM03196p	RSM00955p
-0.0140778	2378	2922	1.77636e-15	5.10495e-12	1	RSM04158p	RSM04592p
-0.0140758	536	2357	1.77636e-15	5.10495e-12	1	RSM00226n	RSM05024p
0.0140739	678	703	1.77636e-15	5.10495e-12	1	RSM02269n	RSM02771n
0.0140739	1571	3349	1.77636e-15	5.10495e-12	1	RSM00442p	RSM00567p
-0.0140738	461	1289	1.77636e-15	5.10495e-12	1	RSM03075p	RSM02605n
0.0140734	52	1329	1.77636e-15	5.10495e-12	1	RSM01170p	RSM01883p
0.0140717	282	2366	1.77636e-15	5.10495e-12	1	RSM04845n	RSM03209p
0.0140706	2517	3192	1.77636e-15	5.10495e-12	1	RSM02727p	RSM01642p
-0.0140705	1514	1586	1.77636e-15	5.10495e-12	1	RSM02626n	RSM00551n
0.0140703	1439	2453	1.77636e-15	5.10495e-12	1	RSM01562p	RSM00910n
0.0140698	2362	3333	1.77636e-15	5.10495e-12	1	RSM01458n_RSM01459n	RSM01654n
0.0140689	587	644	1.77636e-15	5.10495e-12	1	RSM03508n	RSM02921p
0.0140688	2171	2421	1.77636e-15	5.10495e-12	1	RSM02791n	RSM02790n
0.0140686	584	3241	1.77636e-15	5.10495e-12	1	RSM04723n	RSM04764n
0.0140676	1612	2361	1.77636e-15	5.10495e-12	1	RSM02984n	RSM04457n
0.0140675	1128	2073	1.77636e-15	5.10495e-12	1	RSM00886p	RSM02825p
0.0140661	1439	1918	1.77636e-15	5.10495e-12	1	RSM01562p	RSM00909n
-0.0140648	1906	2530	1.77636e-15	5.10495e-12	1	RSM03359p	RSM00073n
0.0140634	2	1514	1.77636e-15	5.10495e-12	1	RSM04239n	RSM02626n
0.0140618	1296	3349	1.77636e-15	5.10495e-12	1	RSM05180p	RSM00567p
0.0140615	2600	2972	1.77636e-15	5.10495e-12	1	RSM04174n	RSM03563n
0.0140603	463	3255	1.77636e-15	5.10495e-12	1	RSM01265p	RSM01250p_RSM01248p
0.0140602	1285	3020	1.77636e-15	5.10495e-12	1	RSM03596n	RSM00546p
0.0140601	1379	1781	1.77636e-15	5.10495e-12	1	RSM02023p	RSM03440p
0.0140588	1744	3337	1.77636e-15	5.10495e-12	1	RSM00205n_RSM00206n	RSM00002n
0.0140573	2120	2655	1.77636e-15	5.10495e-12	1	RSM02745p	RSM00385p
0.0140573	1093	1268	1.77636e-15	5.10495e-12	1	RSM02024p	RSM01727p
-0.0140558	518	1364	1.9984e-15	5.68058e-12	1	RSM05452p	RSM00813p
0.0140553	1885	3276	1.9984e-15	5.68058e-12	1	RSM04508p	RSM04506p
0.0140542	655	1716	1.9984e-15	5.68058e-12	1	RSM02483p	RSM01337p
0.0140534	100	1592	1.9984e-15	5.68058e-12	1	RSM03156n	RSM04617p
0.0140522	1842	2065	1.9984e-15	5.68058e-12	1	RSM03586p	RSM00182p
0.0140513	703	835	1.9984e-15	5.68058e-12	1	RSM02771n	RSM03576n
0.0140512	2613	3100	1.9984e-15	5.68058e-12	1	RSM02126p	RSM02190n
0.014051	765	3169	1.9984e-15	5.68058e-12	1	RSM03876p	RSM04521p
0.0140499	1413	2655	1.9984e-15	5.68058e-12	1	RSM00266p	RSM00385p
0.014048	542	1773	1.9984e-15	5.68058e-12	1	RSM03520n	RSM02789p
-0.0140479	1384	3266	1.9984e-15	5.68058e-12	1	RSM02118p	RSM00717n
0.0140456	1589	1731	1.9984e-15	5.68058e-12	1	RSM02783n	RSM05192p
0.0140452	115	2886	1.9984e-15	5.68058e-12	1	RSM04160p	RSM01869p
0.0140444	445	2248	2.22045e-15	6.24382e-12	1	RSM02842n	RSM00516n_RSM00517n
0.0140439	1691	2303	2.22045e-15	6.24382e-12	1	RSM02579n	RSM02768n
0.0140414	2085	3260	2.22045e-15	6.24382e-12	1	RSM02995p	RSM02554p
0.0140411	783	1745	2.22045e-15	6.24382e-12	1	RSM01954n	RSM00042n
0.0140404	762	1823	2.22045e-15	6.24382e-12	1	RSM01919n	RSM00681p
0.01404	1305	1642	2.22045e-15	6.24382e-12	1	RSM04184n	RSM03814p
0.0140399	1226	3014	2.22045e-15	6.24382e-12	1	RSM00592n	RSM00024p
0.0140398	90	2754	2.22045e-15	6.24382e-12	1	RSM02883p	RSM02022p
0.014039	2506	3125	2.22045e-15	6.24382e-12	1	RSM00593p	RSM00581n
0.0140371	488	3194	2.22045e-15	6.24382e-12	1	RSM03710p_RSM03713p	RSM00315p
0.0140308	721	2525	2.22045e-15	6.24382e-12	1	RSM01016p	RSM02182p
-0.0140305	951	3328	2.22045e-15	6.24382e-12	1	RSM02904n	RSM03465n
0.0140302	282	2419	2.22045e-15	6.24382e-12	1	RSM04845n	RSM02381n
0.0140289	426	1493	2.22045e-15	6.24382e-12	1	RSM01160p	RSM02007p
0.0140271	400	2303	2.22045e-15	6.24382e-12	1	RSM02612n	RSM02768n
-0.0140265	1886	2751	2.22045e-15	6.24382e-12	1	RSM03817p	RSM01838n
0.0140262	533	2140	2.22045e-15	6.24382e-12	1	RSM03550p	RSM00409p
0.0140255	1973	2988	2.22045e-15	6.24382e-12	1	RSM02470p	RSM04251p
0.0140246	744	2823	2.22045e-15	6.24382e-12	1	RSM00633n	RSM00599n
0.0140226	311	812	2.22045e-15	6.24382e-12	1	RSM01289p	RSM03561p
0.0140212	211	488	2.22045e-15	6.24382e-12	1	RSM03439p	RSM03710p_RSM03713p
0.0140201	538	2139	2.22045e-15	6.24382e-12	1	RSM00184p	RSM00429p
-0.01402	178	1827	2.22045e-15	6.24382e-12	1	RSM00232n	RSM04740p
0.0140194	1956	2689	2.22045e-15	6.24382e-12	1	RSM03371n	RSM05773p
-0.0140181	1899	2994	2.22045e-15	6.24382e-12	1	RSM00305p	RSM02250n
0.0140176	1744	3046	2.22045e-15	6.24382e-12	1	RSM00205n_RSM00206n	RSM03899n
0.014017	826	957	2.22045e-15	6.24382e-12	1	RSM02793n	RSM02977n
0.0140162	203	3378	2.22045e-15	6.24382e-12	1	RSM01545n	RSM00983n
0.0140129	115	3337	2.22045e-15	6.24382e-12	1	RSM04160p	RSM00002n
0.0140113	1886	1915	2.44249e-15	6.80541e-12	1	RSM03817p	RSM03790p
0.01401	2624	3010	2.44249e-15	6.80541e-12	1	RSM01366n	RSM00251p
0.0140085	1729	3235	2.44249e-15	6.80541e-12	1	RSM04641p	RSM01969p
0.0140081	6	1955	2.44249e-15	6.80541e-12	1	RSM03719n	RSM01345n
0.014008	203	837	2.44249e-15	6.80541e-12	1	RSM01545n	RSM00095n
0.0140076	1325	2603	2.44249e-15	6.80541e-12	1	RSM00128p	RSM03393n
0.0140071	168	2786	2.44249e-15	6.80541e-12	1	RSM04630n	RSM03152p
0.0140061	1246	2686	2.44249e-15	6.80541e-12	1	RSM05621p	RSM04838n
0.0140046	2078	2958	2.44249e-15	6.80541e-12	1	RSM00697p	RSM00474n
0.0140025	1307	1974	2.44249e-15	6.80541e-12	1	RSM06119p	RSM00480p
0.0140007	330	1933	2.66454e-15	7.35683e-12	1	RSM00104p	RSM01868p
0.0140004	1240	1869	2.66454e-15	7.35683e-12	1	RSM01156p	RSM02574p
0.0139993	1965	2351	2.66454e-15	7.35683e-12	1	RSM04611p	RSM01115p
0.0139992	671	2532	2.66454e-15	7.35683e-12	1	RSM03778p	RSM00960p
0.0139974	517	1657	2.66454e-15	7.35683e-12	1	RSM03930p	RSM03349n
0.0139969	1979	2168	2.66454e-15	7.35683e-12	1	RSM00668p	RSM01818p
0.0139964	681	1160	2.66454e-15	7.35683e-12	1	RSM04353n	RSM02624n
0.0139958	3214	3392	2.66454e-15	7.35683e-12	1	RSM02680n	RSM01485n
0.0139938	130	826	2.66454e-15	7.35683e-12	1	RSM02610n	RSM02793n
0.0139936	781	1684	2.66454e-15	7.35683e-12	1	RSM01704p	RSM03482p
0.0139928	130	878	2.66454e-15	7.35683e-12	1	RSM02610n	RSM02580n
-0.0139912	1735	2298	2.66454e-15	7.35683e-12	1	RSM00213n	RSM02348p
-0.0139891	2168	3069	2.66454e-15	7.35683e-12	1	RSM01818p	RSM04873p
0.0139883	200	3207	2.66454e-15	7.35683e-12	1	RSM04232p	RSM00733p
0.0139868	75	1924	2.66454e-15	7.35683e-12	1	RSM00677n	RSM04072n
0.0139868	148	1091	2.66454e-15	7.35683e-12	1	RSM03219p	RSM03022p
0.0139867	1123	1713	2.66454e-15	7.35683e-12	1	RSM00249p	RSM00449p
0.0139849	843	1678	2.66454e-15	7.35683e-12	1	RSM02671p	RSM01828n
0.0139818	2835	3342	2.66454e-15	7.35683e-12	1	RSM01774p	RSM01819p
0.013981	302	3367	2.66454e-15	7.35683e-12	1	RSM02188p	RSM05556p
-0.0139806	8	1550	2.66454e-15	7.35683e-12	1	RSM03816p	RSM02953p
0.0139802	1966	3048	2.66454e-15	7.35683e-12	1	RSM01291n	RSM00934n
0.0139794	1662	2074	2.66454e-15	7.35683e-12	1	RSM03811n	RSM04205n
0.0139766	670	3249	2.66454e-15	7.35683e-12	1	RSM02887p	RSM01853n
0.0139753	850	2286	2.66454e-15	7.35683e-12	1	RSM04689p	RSM04437p
0.0139748	533	2152	2.66454e-15	7.35683e-12	1	RSM03550p	RSM00580p
-0.0139733	97	1899	2.88658e-15	7.92603e-12	1	RSM01193p	RSM00305p
0.0139709	29	2594	2.88658e-15	7.92603e-12	1	RSM03516n	RSM04475n
0.0139697	878	1940	2.88658e-15	7.92603e-12	1	RSM02580n	RSM02683n
0.0139691	1439	1527	2.88658e-15	7.92603e-12	1	RSM01562p	RSM02165p
0.0139686	185	1251	2.88658e-15	7.92603e-12	1	RSM02429n	RSM02991n
-0.0139686	1075	1364	2.88658e-15	7.92603e-12	1	RSM05471p	RSM00813p
[truncated: 40,154 more rows]
