# Supplementary material for: Expanding the Coverage of Metabolic Landscape in Cultivated Rice with Integrated Computational Approaches
Source: Genomics Proteomics Bioinformatics. 2021 Feb 23;20(4):702–14. doi: 10.1016/j.gpb.2020.06.018 (PMC9880819; doi:10.1016/j.gpb.2020.06.018)
Supplement: Supplementary Table S9 — The 64 clusters within GGM network [file mmc19.xlsx]

## Sheet: Sheet1
Table S9 The 64 clusters within GGM network
Note: *, These clusters were generated by MCODE application of Cytoscape software.
Parameters:
Network Scoring:
Include Loops: false Degree Cutoff: 2
Cluster Finding:
Node Score Cutoff: 0.2 Haircut: true Fluff: false K-Core: 2 Max. Depth from Seed: 100
Score: The score of clusters generated by MCODE application.
Nodes: The number of nodes (metabolites) within cluster.
Edges: The number of edges within cluster.
Cluster	Score (Density*#Nodes)	Nodes	Edges	Node IDs
1	23.519	105	1223	RSM01433n,RSM03551p,RSM04702p,RSM03041p,RSM01686p,RSM01728p,RSM01687p,RSM03520n,RSM02022p,RSM00910n,RSM02165p,RSM03151p,RSM04546n,RSM05403p,RSM04297p,RSM02024p,RSM02367p,RSM02714p,RSM05479p,RSM05124p,RSM02691p,RSM03189p,RSM04201p,RSM01089n,RSM01950n,RSM03643n,RSM00359n,RSM02023p,RSM03359p,RSM03255n,RSM02001p,RSM04812p,RSM02840p,RSM00911n,RSM01819p,RSM02883p,RSM02317p,RSM04355p,RSM00909n,RSM01263n…
2	23.391	24	269	RSM02791n,RSM02793n,RSM02790n,RSM02780n,RSM02977n,RSM02404n,RSM02768n,RSM02611n,RSM02992n,RSM02579n,RSM03607n,RSM03576n,RSM02269n,RSM02429n,RSM02580n,RSM02771n,RSM02717n,RSM02903n,RSM02683n,RSM02610n,RSM02612n,RSM02991n,RSM02405n,RSM02593n_RSM02594n
3	15.644	119	923	RSM05101p,RSM01879p_RSM01874p,RSM04938n,RSM03097n,RSM01886p,RSM01037p,RSM00266p,RSM00316p,RSM01192n,RSM01476n_RSM01477n,RSM01035p,RSM00803n,RSM05189p,RSM02012p,RSM04730p,RSM03563n,RSM00128p,RSM03298p,RSM01132p,RSM05952p,RSM03596n,RSM04529n,RSM04608n,RSM04732n,RSM03300p,RSM00982n,RSM02803p,RSM04815p,RSM02758n,RSM04645n,RSM04416n,RSM03465n,RSM04360n,RSM00686p,RSM02188p,RSM00413p,RSM00695p,RSM04126p…
4	10.566	114	597	RSM04150n,RSM01516n,RSM02580p,RSM00152p,RSM04790p,RSM04397n,RSM01485n,RSM04526p,RSM04041p,RSM03185p,RSM06154p,RSM02882p,RSM04185n,RSM01643p,RSM02250n,RSM01635n,RSM00194p,RSM03779n,RSM03536n,RSM04979p,RSM02116n,RSM04433n,RSM02089n,RSM00540n,RSM05544p,RSM04229n,RSM03508n,RSM02921p,RSM02724p,RSM00095n,RSM01786n,RSM00946n,RSM01855n,RSM02034p,RSM00310p,RSM03054n,RSM00405n,RSM01948n,RSM00837p,RSM05495p…
5	8.75	9	35	RSM00513p,RSM01140p,RSM00134p,RSM00268p,RSM00163p,RSM04419n,RSM01832p,RSM00206p,RSM00388p
6	8.064	95	379	RSM04641n,RSM03013p,RSM00249p,RSM00014p,RSM03515n,RSM03856n,RSM01612p,RSM03719n,RSM00978p,RSM03817p,RSM00190p,RSM03777p,RSM03977n,RSM00020p,RSM04971p,RSM00386n,RSM05092p,RSM00074p,RSM03726n,RSM03550p,RSM01680p,RSM03503n,RSM05854p,RSM05032p,RSM00672p,RSM04861p,RSM04870p,RSM04586n,RSM00257p,RSM01705p,RSM05335p,RSM00052p,RSM01133p,RSM05490p,RSM05773p,RSM03781n,RSM00659n,RSM00813p,RSM00150n,RSM03112p…
7	8	12	44	RSM04498n,RSM04496n,RSM04767n,RSM03645n,RSM04669n,RSM04375n,RSM04790n,RSM04707n,RSM03498n,RSM04768n,RSM04343n,RSM04875n
8	7.38	101	369	RSM02456p,RSM00703p,RSM02085n,RSM01160p,RSM05502p,RSM01679p,RSM03379n,RSM04509p,RSM00602p,RSM00480p,RSM03156n,RSM05459p,RSM02035p,RSM00934n,RSM00035p,RSM02885p,RSM03957p,RSM01681p,RSM05659p,RSM04211n,RSM02019p,RSM04750n,RSM01884n,RSM03304p,RSM02283p_RSM02284p,RSM03073p,RSM01458n_RSM01459n,RSM02170p,RSM02348p,RSM00593p,RSM02942p,RSM01654n,RSM01157n,RSM05110p,RSM05447p,RSM04167p,RSM00185n,RSM01102n…
9	6.333	7	19	RSM00938p,RSM01432p,RSM01460p,RSM01482p,RSM02709p,RSM02651p,RSM01801p
10	6.286	8	22	RSM00383p,RSM01954n,RSM00037n,RSM01276p,RSM00042n,RSM03635p,RSM00161n,RSM03432p
11	5.767	104	297	RSM04801p,RSM01727n,RSM00175n,RSM02358p,RSM02737p,RSM03115p,RSM01316p,RSM01148p,RSM01291n,RSM02461n,RSM01055n,RSM02256n,RSM05578p,RSM03552n,RSM00514p,RSM04953n,RSM01481p,RSM02939n,RSM03348p,RSM05615p,RSM04553n,RSM01794p,RSM02727p,RSM02055n,RSM00527n,RSM03349n,RSM04837n,RSM03209n,RSM01297n,RSM01628p,RSM02373p_RSM02372p,RSM02673p,RSM00303n,RSM01099n,RSM01241n,RSM05024p,RSM01743n,RSM03968p,RSM01205p…
12	5.233	74	191	RSM05972p,RSM06177p,RSM01524n,RSM00987p,RSM02868p,RSM03219p,RSM02615n,RSM04839p,RSM02178p,RSM00030n,RSM02618p,RSM05320p,RSM00052n,RSM02278n,RSM04915p,RSM00898p_RSM00901p,RSM00612p,RSM02723p,RSM02924p,RSM02007p,RSM03586p,RSM05607p,RSM00064n,RSM00894n,RSM00904n,RSM02626n,RSM02944p_RSM02943p,RSM06151p,RSM01337p,RSM04274n,RSM04406p,RSM04904p,RSM00363n,RSM01228n,RSM05548p,RSM00128n,RSM00080n,RSM00150p…
13	5.143	15	36	RSM00365p,RSM04891n,RSM05131n,RSM03910n,RSM05564p,RSM04859n,RSM04951n,RSM04902n,RSM04428n,RSM00522p,RSM05902p,RSM04898n,RSM04932p,RSM04446n,RSM04934p
14	5.111	46	115	RSM02618n,RSM02031p,RSM04839n,RSM01450n,RSM00346p,RSM02694n,RSM00267p,RSM00622n,RSM04067n,RSM05837p,RSM02173p,RSM00283n,RSM00733p,RSM04232p,RSM03465p,RSM04193p_RSM04192p,RSM02000p,RSM00203p,RSM01543n,RSM05511p,RSM04250n,RSM04010p,RSM01044p,RSM00822p,RSM00646n,RSM03107p,RSM01885p,RSM04629n,RSM05718p_RSM05719p,RSM01452n,RSM01155p,RSM00775n,RSM00795n,RSM00766n,RSM01867p,RSM01698n,RSM01850n,RSM01556p…
15	4.889	10	22	RSM02603p,RSM01502n,RSM01371n,RSM05445p,RSM01057n,RSM05462p,RSM01554n,RSM01958p,RSM05436p,RSM01528n
16	4.8	6	12	RSM01274n,RSM01176n,RSM00929n_RSM00932n,RSM01227n,RSM01254n,RSM01519n
17	4.786	57	134	RSM03914n,RSM04001p,RSM04302n,RSM00569p,RSM04391p,RSM04176n,RSM03665p,RSM00078n,RSM01912p,RSM02223n,RSM02189n,RSM02599n,RSM02269p,RSM01114n,RSM00420n,RSM02192p,RSM03910p,RSM04918p,RSM03092p,RSM01958n,RSM01679n,RSM03647p,RSM01367p,RSM03047p,RSM03936p,RSM02387p,RSM05458p,RSM02695n,RSM02017p,RSM01980p,RSM00123p,RSM02036p,RSM02574p,RSM05373p,RSM03281p,RSM02870p,RSM01527n,RSM01504n,RSM01719p,RSM01419p…
18	4.667	16	35	RSM05054p,RSM05081p,RSM04958p,RSM05656p,RSM05053p,RSM02503p,RSM04358n,RSM04754n,RSM02006p,RSM04708n,RSM04908p,RSM03830n,RSM02980p,RSM04693n,RSM05628p,RSM04959p
19	4.667	10	21	RSM04692n,RSM00375p,RSM04630n,RSM02658p,RSM04694n,RSM03152p,RSM03948n,RSM04728n,RSM04472n,RSM04753n
20	4	45	88	RSM03108n,RSM00118n,RSM00101p,RSM01111p,RSM00185p,RSM00551n,RSM03182p,RSM00618p,RSM04605p,RSM05176p,RSM03160p,RSM01821p,RSM01863p,RSM04411n,RSM03878p,RSM05971p,RSM00242n,RSM04072n,RSM05227p,RSM00088p,RSM05825p,RSM03857p,RSM01006p,RSM04035p,RSM02744p,RSM03358p,RSM04685n,RSM00129n,RSM01793n,RSM04036n,RSM00558p,RSM03238p,RSM02617p,RSM05439p,RSM03333n,RSM04409p,RSM06168p,RSM01417p,RSM04377p,RSM02821n…
21	3.667	7	11	RSM01563p,RSM02506p,RSM00596n,RSM01796n,RSM04477n,RSM03274n,RSM00536n
22	3.579	39	68	RSM01833p,RSM00172p,RSM04537n,RSM02381n,RSM01492p,RSM00611p,RSM02671p,RSM00697p,RSM04672p,RSM00415n,RSM03850p,RSM01219p,RSM00326p,RSM00279n,RSM01258p,RSM02842n,RSM00056n,RSM04895p,RSM04184n,RSM03209p,RSM05917p,RSM00169p,RSM05647p,RSM00450p,RSM03685p,RSM03496p,RSM01184p,RSM03544p,RSM01077n,RSM01717p,RSM00068n,RSM00228p,RSM00623n,RSM02479p,RSM00428n,RSM03183p,RSM04917p,RSM02644n,RSM04295n
23	3.556	10	16	RSM04219p,RSM03349p,RSM04467p,RSM04205n,RSM03775p,RSM04007p,RSM03321p,RSM04132p,RSM03476p,RSM02163n
24	3.5	9	14	RSM00184p,RSM04365n,RSM03287n,RSM05768p,RSM04031n,RSM05871p,RSM04614n,RSM01266n,RSM03608p
25	3.333	4	5	RSM00508n,RSM00006n,RSM00003n,RSM00094n
26	3.333	7	10	RSM05079p,RSM01881p,RSM05283p,RSM03981n,RSM03774n,RSM05220p,RSM05415p
27	3.333	13	20	RSM00127n,RSM01887n,RSM05484p,RSM02391n,RSM00186p,RSM00298n,RSM03814p,RSM01908n,RSM00600n_RSM00601n,RSM00577p,RSM00639p,RSM00960p,RSM00451p
28	3.28	26	41	RSM03559p,RSM03939p,RSM04154n,RSM04347p,RSM01407p,RSM04101p,RSM02182p,RSM04299p,RSM01014p,RSM01782n,RSM03022p,RSM03322n,RSM04901p,RSM01021p,RSM02517p,RSM00635n,RSM05427p,RSM00340n,RSM02168p,RSM00014n,RSM00157n,RSM03899n,RSM02747n,RSM01052n,RSM03075p,RSM04052n
29	3.267	31	49	RSM01304n,RSM01977p,RSM04366n,RSM04848n,RSM04129p,RSM02968n,RSM00335p,RSM01212n,RSM00481n,RSM01067n,RSM04324p,RSM04207p,RSM00999p,RSM02712p,RSM03085n,RSM03614n,RSM00316n,RSM02473p,RSM00065n,RSM00138n,RSM01670n,RSM02020p,RSM01745p,RSM04496p,RSM04647n,RSM00818n,RSM04559p,RSM05613p,RSM02125n,RSM05036p,RSM00421n
30	3.25	9	13	RSM02195p,RSM03175n,RSM02920p,RSM04353n,RSM00031n,RSM03114p,RSM02593p,RSM04253n,RSM00183p
31	3.2	11	16	RSM02614p,RSM05238p,RSM04032n,RSM04054n,RSM02677p,RSM02716p,RSM05128p,RSM04453p,RSM02544p,RSM02977p,RSM01919n
32	3.182	23	35	RSM00559p,RSM00478p,RSM02493p,RSM00885p,RSM05535p,RSM00667p,RSM04943n,RSM01175n,RSM01333p_RSM01336p,RSM00338p,RSM01074n,RSM00974p,RSM02032p,RSM00263p,RSM01590n,RSM00350p_RSM00351p,RSM01689n,RSM04345n,RSM02995p,RSM02205p,RSM01193p,RSM04216p,RSM00387p_RSM00389p
33	3.13	24	36	RSM05625p,RSM00153p,RSM00305p,RSM00492p,RSM05568p,RSM01016p,RSM03657p,RSM05639p,RSM00386p,RSM04788p,RSM03659p,RSM00205n_RSM00206n,RSM04454n,RSM01217p,RSM01026p,RSM00939p,RSM05058n,RSM05471p,RSM00097p,RSM01289p,RSM00443p,RSM02591p,RSM04675n,RSM00287p
34	3.083	25	37	RSM01460n,RSM00532n,RSM01633p_RSM01640p,RSM01019p,RSM00042p,RSM04096n,RSM00334n,RSM02101p,RSM01136p,RSM03610n,RSM04423p,RSM04428p,RSM01314p_RSM01315p,RSM01422n,RSM03649n,RSM02265n,RSM03658p,RSM04447n,RSM03494p,RSM04163p,RSM04114n,RSM00143n,RSM02276p,RSM04174n,RSM00198n
35	3	3	3	RSM01033p,RSM04012p,RSM04013p
36	3	3	3	RSM02040n,RSM00746n,RSM00531n
37	3	3	3	RSM00899n,RSM00892n,RSM00900n
38	3	3	3	RSM02563p,RSM00146p,RSM02331p
39	3	3	3	RSM01625p_RSM01624p,RSM03607p,RSM02551p
40	3	3	3	RSM04401n,RSM04863n,RSM02928p
41	3	3	3	RSM04390p,RSM03748n,RSM02298p
42	3	3	3	RSM00063n,RSM02659p,RSM04492n
43	3	3	3	RSM00259n,RSM03516n,RSM03857n
44	3	3	3	RSM00174p,RSM04745p,RSM00376p
45	3	3	3	RSM01964n,RSM02682n,RSM01961n
46	3	3	3	RSM00472n,RSM00747n,RSM00693n
47	3	3	3	RSM01816p,RSM01076p,RSM02335p
48	3	3	3	RSM01583p_RSM01584p,RSM01627p_RSM01632p_RSM01637p,RSM01048p
49	3	3	3	RSM01053n,RSM02843n,RSM02127n
50	3	3	3	RSM05052p,RSM04135n,RSM05591p
51	3	3	3	RSM02076n,RSM00251p,RSM01366n
52	3	3	3	RSM04326p,RSM02162p,RSM01561p
53	3	7	9	RSM04657p_RSM04656p,RSM04162p,RSM04708p,RSM02397n,RSM00306n,RSM00581n,RSM04500n
54	3	7	9	RSM01137p,RSM00909p,RSM04611p,RSM03495n,RSM04889p,RSM00078p,RSM04808p
55	3	3	3	RSM02927p,RSM00483p,RSM03516p
56	3	3	3	RSM04617p,RSM03395n,RSM03780n
57	3	5	6	RSM04723n,RSM02170n,RSM02697n,RSM00668p,RSM04158p
58	3	3	3	RSM00132n,RSM00018n,RSM00422n
59	2.833	13	17	RSM00143p,RSM00038p,RSM01760p,RSM00438n,RSM03495p,RSM03373p,RSM05540p,RSM03804p,RSM03473p,RSM02932p_RSM02934p,RSM00201n,RSM00026p,RSM03975p
60	2.8	6	7	RSM00231n,RSM00068p,RSM02860p,RSM00864n,RSM00183n,RSM01105p
61	2.8	6	7	RSM03028p,RSM02487p,RSM00633n,RSM00261p,RSM04145p,RSM02680p
62	2.727	12	15	RSM01442p,RSM00075n,RSM03009n,RSM00113p,RSM00955p,RSM01017p,RSM01413p,RSM01002p,RSM00616p,RSM00232n,RSM03579n,RSM02855p
63	2.571	22	27	RSM04330p,RSM04385p,RSM00304p,RSM04920p,RSM00448p,RSM03329p,RSM04166p,RSM00229p,RSM02148p,RSM05526p,RSM00073n,RSM05253p,RSM00701p,RSM04758n,RSM01830p,RSM02746n,RSM05423p,RSM02569p,RSM00798p,RSM04138n,RSM04384p,RSM00162p
64	2.533	16	19	RSM01194p,RSM02887p,RSM01981p,RSM01473p,RSM01990p,RSM02991p_RSM02994p,RSM01113n,RSM00957p,RSM00728n,RSM00220n,RSM01853n,RSM00579n,RSM00333p,RSM03561p,RSM01200n,RSM02139p
