# Supplementary material for: Expanding the Coverage of Metabolic Landscape in Cultivated Rice with Integrated Computational Approaches
Source: Genomics Proteomics Bioinformatics. 2021 Feb 23;20(4):702–14. doi: 10.1016/j.gpb.2020.06.018 (PMC9880819; doi:10.1016/j.gpb.2020.06.018)
Supplement: Supplementary Table S10 — The information of metabolites within the clusters of GGM network [file mmc20.xlsx]

## Sheet: table 1
Table S10 The information of metabolites within the clusters of GGM network
Table 1 The information of metabolites within the subgroup of first-ranked cluster of GGM network (comprising flavonoids and flavonolignans).
Note: The detailed information of metabolites, such as the components of mass spectra, detailed classification based on annotated structure, and the characterized structure of metabolites.
ID	Molecular Weight	RT[min]	Annotation	Putative metabolite name	Putative metabolite formula	Classification	Comment
RSM00330n	222.016	3.119	-	-	-	-
RSM00909n	314.043	9.212	SDB001725;SDB014319;SDB027113;SDB056796;SDB056784;SDB034364;SDB019729;SDB069937;SDB075155;SDB059143;SDB044771;SDB014322;SDB068361;SDB004618;SDB027112	ophioglonin	C16H10O7	Flavonoids
RSM00910n	314.043	8.01	SDB001725;SDB014319;SDB027113;SDB056796;SDB056784;SDB034364;SDB019729;SDB069937;SDB075155;SDB059143;SDB044771;SDB014322;SDB068361	ophioglonin	C16H10O7	Flavonoids
RSM00911n	314.043	6.986	SDB001725;SDB014319;SDB027113;SDB056796;SDB034364;SDB019729;SDB056784;SDB069937;SDB075155;SDB044771;SDB014322;SDB059143;SDB068361	ophioglonin	C16H10O7	Flavonoids
RSM01464n	362.064	8.004	SDB014116;SDB014115;SDB001013;SDB006065;SDB003816	3,5,7,3',5'-Pentahydroxy-6,4'-dimethoxyflavone	C17H14O9	Flavonoids	Pentahydroxy-dimethoxyflavone
RSM01562p	300.063	8.073	Metlin_44398	Diosmetin	C16H12O6	Flavonoids	Trihydroxy-methoxyflavone
RSM02165p	330.074	8.004	Metlin_3462	Malvidin	C17H14O7	Flavonoids	Malvidin or Trihydroxy-dimethoxyflavone
RSM02540p	346.068	8.003	SDB017792;SDB003329;SDB029868;SDB006717;SDB017846;SDB013743;SDB013750;SDB013949;SDB004206;SDB033852;SDB012768;SDB017816;SDB013941;SDB004168;SDB039804;SDB013870;SDB020472;SDB003426;SDB018789;SDB013938;SDB017804;SDB014286;SDB000948;SDB019706;SDB035341;SDB065790;SDB012770;SDB014258;SDB000999;SDB003459;SDB017817;SDB016664;SDB004094;SDB006063;SDB003394;SDB012856;SDB006122;SDB013739;SDB012860;SDB003364…	Quercetagetin 3,4'-dimethyl ether	C17H14O8	Flavonoids	Tetrahydroxy-dimethoxyflavone
RSM02878n	480.106	8.779	SDB039894	Cryptocyanin	C25H25IN2	-
RSM03041p	374.1	8.188	SDB001688;SDB012886;SDB012859;SDB003528;SDB008579;SDB020820;SDB010631;SDB012858;SDB013948;SDB009210;SDB018792;SDB014259;SDB000769;SDB008785;SDB003327;SDB018927;SDB013871;SDB014136;SDB056858;SDB017589;SDB003470;SDB005233;SDB020477;SDB020460;SDB012931;SDB020783;SDB014101;SDB005390;SDB014097;SDB019721;SDB019332;SDB033861;SDB003409;SDB005362;SDB004123;SDB017628;SDB003289;SDB003908;SDB003744;SDB005159…	5,7-Dihydroxy-3,3',4',5'-tetramethoxyflavone	C19H18O8	Flavonoids	Dihydroxy-tetramethoxyflavone
RSM03151p	384.084	9.976	SDB060627;SDB042157	Nidurufin	C20H16O8	-	with characteristic peaks (positive mode) of tricin at m/z 315.04913, 315.08582, 331.08102.
RSM03170p	386.1	8.67	SDB003950;SDB039968;SDB009197;SDB005413;SDB009195;SDB011611;SDB026910;SDB057011;SDB033755;SDB074505;SDB003674;SDB001499;SDB033753;SDB057114;SDB057181;SDB014201;SDB034272	5,3',4',5'-Tetramethoxy-6,7-methylenedioxyflavone	C20H18O8	Flavonoids	Tetramethoxy-methylenedioxyflavone
RSM03359p	402.095	8.103	SDB002084;SDB020825;SDB003574;SDB045695;SDB011889;SDB011888;SDB045694;SDB011887;SDB015382;SDB014263;SDB006496	2-(1,3-Benzodioxol-5-yl)-7-hydroxy-3,5,6,8-tetramethoxy-4H-1-benzopyran-4-one	C20H18O9	Flavonoids	Hydroxy-tetramethoxy-methylenebisoxyflavone
RSM03380p	404.11	7.274	SDB003939;SDB003491;SDB012284;SDB025451;SDB008847;SDB025359;SDB017787;SDB012285;SDB014274;SDB003322;SDB009123;SDB003369;SDB014127;SDB014129;SDB000806;SDB000104;SDB014128;SDB000706;SDB014315;SDB003378;SDB014314;SDB006039;SDB014130;SDB056857	Psiadiarabicin	C20H20O9	Flavonoids	Dihydroxy-pentamethoxyflavone
RSM03551p	418.09	6.995	SDB014310	5,3'-Dihydroxy-3,8,4',5'-tetramethoxy-6,7-methylenedioxyflavone	C20H18O10	Flavonoids	Dihydroxy-tetramethoxy-methylenedioxyflavone
RSM03643n	562.124	8.394	-	-	-	-	with characteristic peaks (negative mode) of tricin at m/z 313.03485, 329.0668, and the neutral loss of guaiacylglyceryl group (-196.0739).
RSM03729p	434.121	7.671	SDB014308;SDB018813;SDB000121;SDB003362;SDB003389;SDB014318	3',5'-Dihydroxy-3,5,6,7,8,4'-hexamethoxyflavone	C21H22O10	Flavonoids	Dihydroxy-hexamethoxyflavone
RSM04164p	478.126	8.392	-	-	-	Flavonolignans (based on the literature and MS2 spectra)	Putative catechyl flavonolignans
RSM04201p	480.105	9.786	-	-	-	Flavonolignans (based on the literature and MS2 spectra)	Putative catechyl flavonolignans
RSM04297p	490.126	9.75	-	-	-	-	with characteristic peaks (positive mode) of tricin at m/z 313.07025, 331.08047.
RSM04355p	494.121	9.202	SDB034964;SDB002508	5'-Methoxyhydnocarpin-D	C26H22O10	Flavonolignans	Guaiacyl flavonolignans
RSM04382p_RSM04383p	496.136	7.995	SDB018089;SDB014793	CHEBI:67640; Aegicin	C26H24O10	Flavonolignans	p-Hydroxyphenyl flavonolignans
RSM04504p	508.137	7.38	-	-	-	-
RSM04546n	722.221	7.769	-	-	-	Flavonolignans (based on the literature and MS2 spectra)	with a structure of tricin moiety and two guaiacylglyceryl groups coupled through ether bond.
RSM04691p	524.132	8.738	-	Palstatin	C27H24O11	Flavonolignans (based on the literature and MS2 spectra)	Syringyl flavonolignans
RSM04702p	526.147	8.389	SDB077697;SDB017840;SDB077696;SDB005883	Salcolin B	C27H26O11	Flavonolignans	Guaiacyl flavonolignans
RSM04840n	826.211	8.006	-	-	-	-	with characteristic peaks of tricin (negative mode) at m/z 313.03479, 329.06668, and the loss of p-hydroxyphenylglyceryl group(-166.063).
RSM04878p	548.152	7.739	-	-	-	-	with characteristic peak of tricin (positive mode) at m/z 331.08087.
RSM05403p	654.173	10.032	-	-	-	-	with characteristic peaks of tricin (positive mode) at m/z 315.04843, 331.08011.
RSM05474p	672.184	9.735	-	Tricin O-[guaiacyl-(O-p-coumaroyl)-glyceryl] ether	C36H32O13	Flavonolignans (based on the literature and MS2 spectra)	with a structure of RSM04702p moiety and an additional coumaroyl unit.
RSM05479p	674.199	7.764	-	-	-	Flavonolignans (based on the literature and MS2 spectra)	with a structure of RSM04702p moiety and a p-Hydroxyphenylglyceryl group linked through furan bridge (putative).
RSM05574p	704.21	8.834	-	-	-	Flavonolignans (based on the literature and MS2 spectra)	with a structure of RSM04702p moiety and a guaiacylglyceryl group linked through furan bridge (putative).

## Sheet: table 2
Table S10 The information of metabolites within the clusters of GGM network
Table 2 The information of metabolites within second-ranked cluster of GGM network
Note: The classification of metabolites based on the information from databases or literatures. The detailed information of metabolites, such as the components of mass spectra, the chemical modification of putatively annotated structure.
ID	Molecular Weight	RT[min]	Annotation	Putative metabolite name	Putative metabolite formula	Classification	Comment
RSM02269n	430.308	18.967	SDB039387;SDB026382;SDB076476;SDB069663;SDB074117;SDB076478;SDB038741;SDB001920;SDB077727;SDB000041;SDB006011;SDB084925;SDB085321;SDB002881;SDB032740;SDB044245;SDB029936;SDB032729;SDB016953;SDB039905;SDB032746;SDB016954	7alpha-Hydroxy-3-oxo-4-cholestenoate	C27H42O4	Terpenoids	with carboxyl group in putatively annotated structure and the neutral loss of carboxyl group (m/z 43.99) in MS/MS spectra.
RSM02404n	444.324	18.669	SDB017412;SDB078507;SDB068427;SDB006168;SDB076434	CHEBI:68044	C28H44O4	scalarane sesterterpenoid
RSM02405n	444.324	19.671	SDB068427;SDB078507;SDB006168;SDB017412;SDB076434	5alpha,9alpha-Epidioxy-(22E)-ergosta-7,22-diene-3beta,6beta-diol	C28H44O4	-
RSM02429n	446.304	16.564	SDB073520;SDB074461;SDB074460;SDB017411;SDB084519;SDB084509;SDB067836;SDB085089;SDB038740	Abeohyousterone	C27H42O5	Terpenoids/Steroids
RSM02579n	456.324	18.218	SDB084714;SDB073229;SDB082382;SDB082384;SDB022922;SDB005954;SDB078506;SDB078013;SDB039080;SDB065700;SDB016200	Ilekudinol B	C29H44O4	Terpenoids/Triterpenoids	with carboxyl group in putatively annotated structure and the neutral loss of carboxyl group (m/z 43.99) in MS/MS spectra.
RSM02580n	456.324	19.377	SDB073229;SDB084714;SDB082382;SDB082384;SDB016200;SDB078506;SDB022922;SDB005954;SDB078013;SDB039080;SDB065700	Wilforic acid B	C29H44O4	Terpenoids/Triterpenoids	with carboxyl group in putatively annotated structure and the neutral loss of carboxyl group (m/z 43.99) in MS/MS spectra.
RSM02593n_RSM02594n	458.34	19.745	SDB021325;SDB058459;SDB023008;SDB018165;SDB026719;SDB080717;SDB076477;SDB076800;SDB018923;SDB065636	Platanic acid	C29H46O4	Terpenoids/Triterpenoids	with carboxyl group in putatively annotated structure and the neutral loss of carboxyl group (m/z 43.99) in MS/MS spectra.
RSM02611n	460.319	18.906	SDB080939;SDB078525;SDB078528;SDB078526	Stoloniferone G	C28H44O5	Terpenoids/Steroids
RSM02610n	460.319	17.96	SDB080939;SDB078528;SDB078525;SDB078526	Stoloniferone G	C28H44O5	Terpenoids/Steroids
RSM02612n	460.319	17.2	SDB080939;SDB078525;SDB078528;SDB078526	Stoloniferone G	C28H44O5	Terpenoids/Steroids
RSM02683n	464.314	16.852	SDB055396;SDB076096;SDB038739;SDB027642;SDB084875;SDB079736;SDB032673;SDB079777;SDB076272;SDB084869;SDB069763	(+)-Aerocavin	C27H44O6	Terpenoids	with carboxyl group in putatively annotated structure and the neutral loss of carboxyl group (m/z 43.99) in MS/MS spectra.
RSM02717n	466.329	17.19	SDB008779;SDB020238;SDB046707;SDB078101;SDB077625	Varanic acid	C27H46O6	Terpenoids/Steroids	with carboxyl group in putatively annotated structure and the neutral loss of carboxyl group (m/z 43.99) in MS/MS spectra.
RSM02768n	472.319	17.597	SDB016126;SDB081172;SDB082775;SDB084282	Camphoratin B	C29H44O5	Terpenoids/Triterpenoids	with carboxyl group in putatively annotated structure and the neutral loss of carboxyl group (m/z 43.99) in MS/MS spectra.
RSM02771n	472.319	18.84	SDB081172;SDB016126;SDB082775;SDB084282	Comnostin D	C29H44O5	Terpenoids/Diterpenoids	with carboxyl group in putatively annotated structure and the neutral loss of carboxyl group (m/z 43.99) in MS/MS spectra.
RSM02780n	473.35	16.255	SDB067060;SDB023422	Puqienine F	C29H47NO4	-
RSM02790n	474.335	17.933	SDB019918;SDB083128;SDB026720	CHEBI:69578	C29H46O5	Terpenoids/Triterpenoids	with carboxyl group in putatively annotated structure and the neutral loss of carboxyl group (m/z 43.99) in MS/MS spectra.
RSM02791n	474.335	18.723	SDB019918;SDB083128;SDB026720	CHEBI:69578	C29H46O5	Terpenoids/Triterpenoids	with carboxyl group in putatively annotated structure and the neutral loss of carboxyl group (m/z 43.99) in MS/MS spectra.
RSM02793n	474.335	19.225	SDB019918;SDB083128;SDB026720	CHEBI:69578	C29H46O5	Terpenoids/Triterpenoids	with carboxyl group in putatively annotated structure and the neutral loss of carboxyl group (m/z 43.99) in MS/MS spectra.
RSM02903n	480.345	17.66	SDB034862;SDB007671;SDB032660;SDB042897	24-epi-Brassinolide	C28H48O6	Terpenoids/Steroids
RSM02977n	488.314	17.515	SDB018028;SDB016125	CHEBI:70313,Antcin K	C29H44O6	Terpenoids/Triterpenoids	with additional hydroxyl group at the putatively annotated structure of RSM02768n; with carboxyl group in putatively annotated structure and the neutral loss of carboxyl group (m/z 43.99) in MS/MS spectra.
RSM02991n	490.33	17.861	-	-	-	-
RSM02992n	490.33	11.961	SDB034421;SDB078037;SDB066966;SDB066967	Homaline	C30H42N4O2	-
RSM03576n	554.322	17.606	-	-	-	-
RSM03607n	556.338	17.92	SDB076440;SDB001027;SDB076439;SDB001123	Globostellatic acid C	C33H48O7	Terpenoids/Triterpenoids	with carboxyl group in putatively annotated structure and the neutral loss of carboxyl group (m/z 43.99) in MS/MS spectra.
