# Supplementary material for: Expanding the Coverage of Metabolic Landscape in Cultivated Rice with Integrated Computational Approaches
Source: Genomics Proteomics Bioinformatics. 2021 Feb 23;20(4):702–14. doi: 10.1016/j.gpb.2020.06.018 (PMC9880819; doi:10.1016/j.gpb.2020.06.018)
Supplement: Supplementary Table S11 — The detailed information of the test dataset of Fiehn HILIC library [file mmc21.xlsx]

## Sheet: Sheet1
Table S11 The detailed information of the test dataset of Fiehn HILIC library
Note: This dataset was used for the performance evaluation of the first and second annotation approaches.
Database ID	Name	Formula	Exact mass	Precursor type	Ion mode	Precursor MZ	Instrument type	Instrument	Collision energy	Submitter
FiehnHILIC000093	4-Acetamidobutyric acid	C6H11NO3	145.074	[M+H]+	P	146.081	LC-ESI-QFT	Thermo Q Exactive HF	HCD (NCE 20-30-40%)	Megan Showalter (University of California, Davis)
FiehnHILIC000157	Adenosine 3',5'-cyclic monophosphate	C10H12N5O6P	329.053	[M+H]+	P	330.059	LC-ESI-QFT	Thermo Q Exactive HF	HCD (NCE 20-30-40%)	Megan Showalter (University of California, Davis)
FiehnHILIC000158	Adenosine 5'-monophosphate	C10H14N5O7P	347.063	[M+H]+	P	348.07	LC-ESI-QFT	Thermo Q Exactive HF	HCD (NCE 20-30-40%)	Megan Showalter (University of California, Davis)
FiehnHILIC000473	Latanoprost	C26H40O5	432.288	[M+H]+	P	433.294	LC-ESI-QFT	Thermo Q Exactive HF	HCD (NCE 20-30-40%)	Megan Showalter (University of California, Davis)
FiehnHILIC000094	4-Acetylbutyric acid	C6H10O3	130.063	[M+H]+	P	131.073	LC-ESI-QFT	Thermo Q Exactive HF	HCD (NCE 20-30-40%)	Megan Showalter (University of California, Davis)
FiehnHILIC000001	(2-oxo-2,3-dihydro-1H-indol-3-yl)acetic acid	C10H9NO3	191.058	[M+H]+	P	192.065	LC-ESI-QFT	Thermo Q Exactive HF	HCD (NCE 20-30-40%)	Megan Showalter (University of California, Davis)
FiehnHILIC000002	1,1-Dimethyl-4-phenylpiperazinium	C12H18N2	190.147	[M+H]+	P	191.154	LC-ESI-QFT	Thermo Q Exactive HF	HCD (NCE 20-30-40%)	Megan Showalter (University of California, Davis)
FiehnHILIC000003	1,2-Cyclohexanediol	C6H12O2	116.084	[M+H]+	P	117.085	LC-ESI-QFT	Thermo Q Exactive HF	HCD (NCE 20-30-40%)	Megan Showalter (University of California, Davis)
FiehnHILIC000004	1,2-Cyclohexanedione	C6H8O2	112.052	[M+H]+	P	113.054	LC-ESI-QFT	Thermo Q Exactive HF	HCD (NCE 20-30-40%)	Megan Showalter (University of California, Davis)
FiehnHILIC000005	1,3,7-Trimethyluric acid	C8H10N4O3	210.075	[M+H]+	P	211.083	LC-ESI-QFT	Thermo Q Exactive HF	HCD (NCE 20-30-40%)	Megan Showalter (University of California, Davis)
FiehnHILIC000006	1,3 Cyclohexanedione	C6H8O2	112.052	[M+H]+	P	113.06	LC-ESI-QFT	Thermo Q Exactive HF	HCD (NCE 20-30-40%)	Megan Showalter (University of California, Davis)
FiehnHILIC000007	1,4-Cyclohexanedicarboxylic acid	C8H12O4	172.074	[M+H]+	P	173.078	LC-ESI-QFT	Thermo Q Exactive HF	HCD (NCE 20-30-40%)	Megan Showalter (University of California, Davis)
FiehnHILIC000008	1,4-Cyclohexanedione	C6H8O2	112.052	[M+H]+	P	113.06	LC-ESI-QFT	Thermo Q Exactive HF	HCD (NCE 20-30-40%)	Megan Showalter (University of California, Davis)
FiehnHILIC000009	1,7-Dimethyluric acid	C7H8N4O3	196.06	[M+H]+	P	197.067	LC-ESI-QFT	Thermo Q Exactive HF	HCD (NCE 20-30-40%)	Megan Showalter (University of California, Davis)
FiehnHILIC000010	1-Acetylimidazole	C5H6N2O	110.048	[M+H]+	P	111.056	LC-ESI-QFT	Thermo Q Exactive HF	HCD (NCE 20-30-40%)	Megan Showalter (University of California, Davis)
FiehnHILIC000011	1-Benzylimidazole	C10H10N2	158.084	[M+H]+	P	159.091	LC-ESI-QFT	Thermo Q Exactive HF	HCD (NCE 20-30-40%)	Megan Showalter (University of California, Davis)
FiehnHILIC000012	1-Methyladenosine	C11H15N5O4	281.112	[M+H]+	P	282.119	LC-ESI-QFT	Thermo Q Exactive HF	HCD (NCE 20-30-40%)	Megan Showalter (University of California, Davis)
FiehnHILIC000013	1-Methylguanosine	C11H15N5O5	297.107	[M+H]+	P	298.114	LC-ESI-QFT	Thermo Q Exactive HF	HCD (NCE 20-30-40%)	Megan Showalter (University of California, Davis)
FiehnHILIC000015	1-Methylpseudouridine	C10H14N2O6	258.085	[M+H]+	P	259.092	LC-ESI-QFT	Thermo Q Exactive HF	HCD (NCE 20-30-40%)	Megan Showalter (University of California, Davis)
FiehnHILIC000016	1-Methyltryptophan	C12H14N2O2	218.106	[M+H]+	P	219.113	LC-ESI-QFT	Thermo Q Exactive HF	HCD (NCE 20-30-40%)	Megan Showalter (University of California, Davis)
FiehnHILIC000017	16-Glucuronide-estriol	C24H32O9	464.205	[M+H]+	P	465.212	LC-ESI-QFT	Thermo Q Exactive HF	HCD (NCE 20-30-40%)	Megan Showalter (University of California, Davis)
FiehnHILIC000019	2'-Deoxyadenosine-5'-monophosphate	C10H14N5O6P	331.068	[M+H]+	P	332.075	LC-ESI-QFT	Thermo Q Exactive HF	HCD (NCE 20-30-40%)	Megan Showalter (University of California, Davis)
FiehnHILIC000020	2'-Deoxycytidine	C9H13N3O4	227.091	[M+H]+	P	228.098	LC-ESI-QFT	Thermo Q Exactive HF	HCD (NCE 20-30-40%)	Megan Showalter (University of California, Davis)
FiehnHILIC000021	2'-Deoxyguanosine 3'-monophosphate	C10H14N5O7P	347.063	[M+H]+	P	348.07	LC-ESI-QFT	Thermo Q Exactive HF	HCD (NCE 20-30-40%)	Megan Showalter (University of California, Davis)
FiehnHILIC000022	2'-Deoxyguanosine 5'-monophosphate	C10H14N5O7P	347.063	[M+H]+	P	348.07	LC-ESI-QFT	Thermo Q Exactive HF	HCD (NCE 20-30-40%)	Megan Showalter (University of California, Davis)
FiehnHILIC000023	2'-Deoxyguanosine	C10H13N5O4	267.097	[M+H]+	P	268.104	LC-ESI-QFT	Thermo Q Exactive HF	HCD (NCE 20-30-40%)	Megan Showalter (University of California, Davis)
FiehnHILIC000024	2'-O-Methyl-5-methylcytidine	C11H17N3O5	271.117	[M+H]+	P	272.124	LC-ESI-QFT	Thermo Q Exactive HF	HCD (NCE 20-30-40%)	Megan Showalter (University of California, Davis)
FiehnHILIC000025	2'-O-Methyl-5-methyluridine	C11H16N2O6	272.101	[M+H]+	P	273.108	LC-ESI-QFT	Thermo Q Exactive HF	HCD (NCE 20-30-40%)	Megan Showalter (University of California, Davis)
FiehnHILIC000026	2'-O-Methyladenosine	C11H15N5O4	281.112	[M+H]+	P	282.119	LC-ESI-QFT	Thermo Q Exactive HF	HCD (NCE 20-30-40%)	Megan Showalter (University of California, Davis)
FiehnHILIC000027	2'-O-Methylcytidine	C10H15N3O5	257.101	[M+H]+	P	258.108	LC-ESI-QFT	Thermo Q Exactive HF	HCD (NCE 20-30-40%)	Megan Showalter (University of California, Davis)
FiehnHILIC000028	2'-O-Methylguanosine	C11H15N5O5	297.107	[M+H]+	P	298.114	LC-ESI-QFT	Thermo Q Exactive HF	HCD (NCE 20-30-40%)	Megan Showalter (University of California, Davis)
FiehnHILIC000029	2'-O-Methylinosine	C11H14N4O5	282.096	[M+H]+	P	283.103	LC-ESI-QFT	Thermo Q Exactive HF	HCD (NCE 20-30-40%)	Megan Showalter (University of California, Davis)
FiehnHILIC000030	2'-O-Methyluridine	C10H14N2O6	258.085	[M+H]+	P	259.092	LC-ESI-QFT	Thermo Q Exactive HF	HCD (NCE 20-30-40%)	Megan Showalter (University of California, Davis)
FiehnHILIC000032	2,3-Dideoxycytidine	C9H13N3O3	211.096	[M+H]+	P	212.103	LC-ESI-QFT	Thermo Q Exactive HF	HCD (NCE 20-30-40%)	Megan Showalter (University of California, Davis)
FiehnHILIC000033	2,3-Dideoxyuridine	C9H12N2O4	212.08	[M+H]+	P	213.087	LC-ESI-QFT	Thermo Q Exactive HF	HCD (NCE 20-30-40%)	Megan Showalter (University of California, Davis)
FiehnHILIC000034	2,6-Diaminopimelic acid	C7H14N2O4	190.095	[M+H]+	P	191.103	LC-ESI-QFT	Thermo Q Exactive HF	HCD (NCE 20-30-40%)	Megan Showalter (University of California, Davis)
FiehnHILIC000035	2,8-Quinolinediol	C9H7NO2	161.048	[M+H]+	P	162.055	LC-ESI-QFT	Thermo Q Exactive HF	HCD (NCE 20-30-40%)	Megan Showalter (University of California, Davis)
FiehnHILIC000036	2-(2-Aminoethyl)pyridine	C7H10N2	122.084	[M+H]+	P	123.092	LC-ESI-QFT	Thermo Q Exactive HF	HCD (NCE 20-30-40%)	Megan Showalter (University of California, Davis)
FiehnHILIC000037	2-alpha-Mannobiose	C12H22O11	342.116	[M+H]+	P	343.123	LC-ESI-QFT	Thermo Q Exactive HF	HCD (NCE 20-30-40%)	Megan Showalter (University of California, Davis)
FiehnHILIC000038	2-Amino-3-methoxybenzoic acid	C8H9NO3	167.058	[M+H]+	P	168.065	LC-ESI-QFT	Thermo Q Exactive HF	HCD (NCE 20-30-40%)	Megan Showalter (University of California, Davis)
FiehnHILIC000039	2-Aminoacetophenone	C8H9NO	135.068	[M+H]+	P	136.076	LC-ESI-QFT	Thermo Q Exactive HF	HCD (NCE 20-30-40%)	Megan Showalter (University of California, Davis)
FiehnHILIC000041	2-Aminoethylphosphonic acid	C2H8NO3P	125.024	[M+H]+	P	126.032	LC-ESI-QFT	Thermo Q Exactive HF	HCD (NCE 20-30-40%)	Megan Showalter (University of California, Davis)
FiehnHILIC000042	2-Aminophenol	C6H7NO	109.053	[M+H]+	P	110.06	LC-ESI-QFT	Thermo Q Exactive HF	HCD (NCE 20-30-40%)	Megan Showalter (University of California, Davis)
FiehnHILIC000045	2-Deoxycytidine-5-monophosphoric acid	C9H14N3O7P	307.057	[M+H]+	P	308.064	LC-ESI-QFT	Thermo Q Exactive HF	HCD (NCE 20-30-40%)	Megan Showalter (University of California, Davis)
FiehnHILIC000046	2-Deoxyuridine	C9H12N2O5	228.075	[M+H]+	P	229.082	LC-ESI-QFT	Thermo Q Exactive HF	HCD (NCE 20-30-40%)	Megan Showalter (University of California, Davis)
FiehnHILIC000048	2-Hydroxyacetophenone	C8H8O2	136.052	[M+H]+	P	137.06	LC-ESI-QFT	Thermo Q Exactive HF	HCD (NCE 20-30-40%)	Megan Showalter (University of California, Davis)
FiehnHILIC000049	2-Hydroxychalcone	C15H12O2	224.084	[M+H]+	P	225.091	LC-ESI-QFT	Thermo Q Exactive HF	HCD (NCE 20-30-40%)	Megan Showalter (University of California, Davis)
FiehnHILIC000050	2-Hydroxyquinoline	C9H7NO	145.053	[M+H]+	P	146.06	LC-ESI-QFT	Thermo Q Exactive HF	HCD (NCE 20-30-40%)	Megan Showalter (University of California, Davis)
FiehnHILIC000051	2-Methoxy-4-vinylphenol	C9H10O2	150.068	[M+H]+	P	151.079	LC-ESI-QFT	Thermo Q Exactive HF	HCD (NCE 20-30-40%)	Megan Showalter (University of California, Davis)
FiehnHILIC000053	2-Propanamidoacetic acid	C5H9NO3	131.058	[M+H]+	P	132.066	LC-ESI-QFT	Thermo Q Exactive HF	HCD (NCE 20-30-40%)	Megan Showalter (University of California, Davis)
FiehnHILIC000055	2-Thiocytidine	C9H13N3O4S	259.063	[M+H]+	P	260.07	LC-ESI-QFT	Thermo Q Exactive HF	HCD (NCE 20-30-40%)	Megan Showalter (University of California, Davis)
FiehnHILIC000056	2-Thiouridine	C9H12N2O5S	260.047	[M+H]+	P	261.054	LC-ESI-QFT	Thermo Q Exactive HF	HCD (NCE 20-30-40%)	Megan Showalter (University of California, Davis)
FiehnHILIC000057	3',5'-Cyclic dAMP	C10H12N5O5P	313.058	[M+H]+	P	314.064	LC-ESI-QFT	Thermo Q Exactive HF	HCD (NCE 20-30-40%)	Megan Showalter (University of California, Davis)
FiehnHILIC000058	3'-O-Methylcytidine	C10H15N3O5	257.101	[M+H]+	P	258.108	LC-ESI-QFT	Thermo Q Exactive HF	HCD (NCE 20-30-40%)	Megan Showalter (University of California, Davis)
FiehnHILIC000059	3'-O-Methylguanosine	C11H15N5O5	297.107	[M+H]+	P	298.114	LC-ESI-QFT	Thermo Q Exactive HF	HCD (NCE 20-30-40%)	Megan Showalter (University of California, Davis)
FiehnHILIC000060	3'-O-Methylinosine	C11H14N4O5	282.096	[M+H]+	P	283.103	LC-ESI-QFT	Thermo Q Exactive HF	HCD (NCE 20-30-40%)	Megan Showalter (University of California, Davis)
FiehnHILIC000061	3'-O-Methyluridine	C10H14N2O6	258.085	[M+H]+	P	259.092	LC-ESI-QFT	Thermo Q Exactive HF	HCD (NCE 20-30-40%)	Megan Showalter (University of California, Davis)
FiehnHILIC000062	3,4-Dihydroxymandelic acid	C8H8O5	184.037	[M+H]+	P	185.044	LC-ESI-QFT	Thermo Q Exactive HF	HCD (NCE 20-30-40%)	Megan Showalter (University of California, Davis)
FiehnHILIC000063	3,4-Dihydroxyphenylalanine	C9H11NO4	197.069	[M+H]+	P	198.076	LC-ESI-QFT	Thermo Q Exactive HF	HCD (NCE 20-30-40%)	Megan Showalter (University of California, Davis)
FiehnHILIC000160	Adenosine	C10H13N5O4	267.097	[M+H]+	P	268.103	LC-ESI-QFT	Thermo Q Exactive HF	HCD (NCE 20-30-40%)	Megan Showalter (University of California, Davis)
FiehnHILIC000159	Adenosine-3-monophosphate	C10H14N5O7P	347.063	[M+H]+	P	348.07	LC-ESI-QFT	Thermo Q Exactive HF	HCD (NCE 20-30-40%)	Megan Showalter (University of California, Davis)
FiehnHILIC000275	Corticosterone	C21H30O4	346.214	[M+H]+	P	347.221	LC-ESI-QFT	Thermo Q Exactive HF	HCD (NCE 20-30-40%)	Megan Showalter (University of California, Davis)
FiehnHILIC000161	Adrenosterone	C19H24O3	300.173	[M+H]+	P	301.18	LC-ESI-QFT	Thermo Q Exactive HF	HCD (NCE 20-30-40%)	Megan Showalter (University of California, Davis)
FiehnHILIC000475	Leucine	C6H13NO2	131.095	[M+H]+	P	132.102	LC-ESI-QFT	Thermo Q Exactive HF	HCD (NCE 20-30-40%)	Megan Showalter (University of California, Davis)
FiehnHILIC000164	Ala-Ile	C9H18N2O3	202.132	[M+H]+	P	203.139	LC-ESI-QFT	Thermo Q Exactive HF	HCD (NCE 20-30-40%)	Megan Showalter (University of California, Davis)
FiehnHILIC000474	Letrozol	C17H11N5	285.101	[M+H]+	P	286.108	LC-ESI-QFT	Thermo Q Exactive HF	HCD (NCE 20-30-40%)	Megan Showalter (University of California, Davis)
FiehnHILIC000166	Ala-Val	C8H16N2O3	188.116	[M+H]+	P	189.123	LC-ESI-QFT	Thermo Q Exactive HF	HCD (NCE 20-30-40%)	Megan Showalter (University of California, Davis)
FiehnHILIC000477	Levetiracetam	C8H14N2O2	170.106	[M+H]+	P	171.113	LC-ESI-QFT	Thermo Q Exactive HF	HCD (NCE 20-30-40%)	Megan Showalter (University of California, Davis)
FiehnHILIC000476	Levamisole	C11H12N2S	204.072	[M+H]+	P	205.079	LC-ESI-QFT	Thermo Q Exactive HF	HCD (NCE 20-30-40%)	Megan Showalter (University of California, Davis)
FiehnHILIC000479	Levonorgestrel	C21H28O2	312.209	[M+H]+	P	313.216	LC-ESI-QFT	Thermo Q Exactive HF	HCD (NCE 20-30-40%)	Megan Showalter (University of California, Davis)
FiehnHILIC000165	Ala-Leu	C9H18N2O3	202.132	[M+H]+	P	203.139	LC-ESI-QFT	Thermo Q Exactive HF	HCD (NCE 20-30-40%)	Megan Showalter (University of California, Davis)
FiehnHILIC000162	Agmatine	C5H14N4	130.122	[M+H]+	P	131.129	LC-ESI-QFT	Thermo Q Exactive HF	HCD (NCE 20-30-40%)	Megan Showalter (University of California, Davis)
FiehnHILIC000296	Daidzein	C15H10O4	254.058	[M+H]+	P	255.065	LC-ESI-QFT	Thermo Q Exactive HF	HCD (NCE 20-30-40%)	Megan Showalter (University of California, Davis)
FiehnHILIC000064	3,4-Dimethoxybenzaldehyde	C9H10O3	166.063	[M+H]+	P	167.07	LC-ESI-QFT	Thermo Q Exactive HF	HCD (NCE 20-30-40%)	Megan Showalter (University of California, Davis)
FiehnHILIC000065	3,5-Dihydroxyphenylglycine	C8H9NO4	183.053	[M+H]+	P	184.06	LC-ESI-QFT	Thermo Q Exactive HF	HCD (NCE 20-30-40%)	Megan Showalter (University of California, Davis)
FiehnHILIC000066	3-(1-Pyrazolyl)-alanine	C6H9N3O2	155.069	[M+H]+	P	156.077	LC-ESI-QFT	Thermo Q Exactive HF	HCD (NCE 20-30-40%)	Megan Showalter (University of California, Davis)
FiehnHILIC000067	3-Amino-3-(4-hydroxyphenyl)propionic acid	C9H11NO3	181.074	[M+H]+	P	182.081	LC-ESI-QFT	Thermo Q Exactive HF	HCD (NCE 20-30-40%)	Megan Showalter (University of California, Davis)
FiehnHILIC000069	3-beta-Cholest-5-en-3-yl [2-(dimethylamino)ethyl]carbamate	C32H56N2O2	500.434	[M+H]+	P	501.441	LC-ESI-QFT	Thermo Q Exactive HF	HCD (NCE 20-30-40%)	Megan Showalter (University of California, Davis)
FiehnHILIC000071	3-Deoxyuridine	C9H12N2O5	228.075	[M+H]+	P	229.082	LC-ESI-QFT	Thermo Q Exactive HF	HCD (NCE 20-30-40%)	Megan Showalter (University of California, Davis)
FiehnHILIC000072	3-Guanidinopropionic acid	C4H9N3O2	131.069	[M+H]+	P	132.077	LC-ESI-QFT	Thermo Q Exactive HF	HCD (NCE 20-30-40%)	Megan Showalter (University of California, Davis)
FiehnHILIC000073	3-Hydroxyanthranilic acid	C7H7NO3	153.043	[M+H]+	P	154.05	LC-ESI-QFT	Thermo Q Exactive HF	HCD (NCE 20-30-40%)	Megan Showalter (University of California, Davis)
FiehnHILIC000074	3-Hydroxybenzaldehyde	C7H6O2	122.037	[M+H]+	P	123.044	LC-ESI-QFT	Thermo Q Exactive HF	HCD (NCE 20-30-40%)	Megan Showalter (University of California, Davis)
FiehnHILIC000075	3-Hydroxykynurenine	C10H12N2O4	224.08	[M+H]+	P	225.087	LC-ESI-QFT	Thermo Q Exactive HF	HCD (NCE 20-30-40%)	Megan Showalter (University of California, Davis)
FiehnHILIC000076	3-Hydroxyphenylacetic acid	C8H8O3	152.047	[M+H]+	P	153.054	LC-ESI-QFT	Thermo Q Exactive HF	HCD (NCE 20-30-40%)	Megan Showalter (University of California, Davis)
FiehnHILIC000077	3-Hydroxyphenylalanine	C9H11NO3	181.074	[M+H]+	P	182.081	LC-ESI-QFT	Thermo Q Exactive HF	HCD (NCE 20-30-40%)	Megan Showalter (University of California, Davis)
FiehnHILIC000078	3-Hydroxyproline	C5H9NO3	131.058	[M+H]+	P	132.065	LC-ESI-QFT	Thermo Q Exactive HF	HCD (NCE 20-30-40%)	Megan Showalter (University of California, Davis)
FiehnHILIC000079	3-Hydroxysebacic acid	C10H18O5	218.115	[M+H]+	P	219.123	LC-ESI-QFT	Thermo Q Exactive HF	HCD (NCE 20-30-40%)	Megan Showalter (University of California, Davis)
FiehnHILIC000080	3-Indoleacetic acid	C10H9NO2	175.063	[M+H]+	P	176.07	LC-ESI-QFT	Thermo Q Exactive HF	HCD (NCE 20-30-40%)	Megan Showalter (University of California, Davis)
FiehnHILIC000081	3-Indoleacetonitrile	C10H8N2	156.069	[M+H]+	P	157.077	LC-ESI-QFT	Thermo Q Exactive HF	HCD (NCE 20-30-40%)	Megan Showalter (University of California, Davis)
FiehnHILIC000082	3-Indolepropionic acid	C11H11NO2	189.079	[M+H]+	P	190.086	LC-ESI-QFT	Thermo Q Exactive HF	HCD (NCE 20-30-40%)	Megan Showalter (University of California, Davis)
FiehnHILIC000083	3-Methylcrotonylglycine	C7H11NO3	157.074	[M+H]+	P	158.081	LC-ESI-QFT	Thermo Q Exactive HF	HCD (NCE 20-30-40%)	Megan Showalter (University of California, Davis)
FiehnHILIC000084	3-Methylcytidine	C10H15N3O5	257.101	[M+H]+	P	258.108	LC-ESI-QFT	Thermo Q Exactive HF	HCD (NCE 20-30-40%)	Megan Showalter (University of California, Davis)
FiehnHILIC000085	3-Methylhistidine	C7H11N3O2	169.085	[M+H]+	P	170.092	LC-ESI-QFT	Thermo Q Exactive HF	HCD (NCE 20-30-40%)	Megan Showalter (University of California, Davis)
FiehnHILIC000086	3-Methyloxyindole	C9H9NO	147.068	[M+H]+	P	148.076	LC-ESI-QFT	Thermo Q Exactive HF	HCD (NCE 20-30-40%)	Megan Showalter (University of California, Davis)
FiehnHILIC000088	3-Nitrotyrosine	C9H10N2O5	226.059	[M+H]+	P	227.066	LC-ESI-QFT	Thermo Q Exactive HF	HCD (NCE 20-30-40%)	Megan Showalter (University of California, Davis)
FiehnHILIC000089	3-Phosphonopropionic acid	C3H7O5P	154.003	[M+H]+	P	155.01	LC-ESI-QFT	Thermo Q Exactive HF	HCD (NCE 20-30-40%)	Megan Showalter (University of California, Davis)
FiehnHILIC000090	3-Pyridinemthanol	C6H7NO	109.053	[M+H]+	P	110.06	LC-ESI-QFT	Thermo Q Exactive HF	HCD (NCE 20-30-40%)	Megan Showalter (University of California, Davis)
FiehnHILIC000091	3-Ureidopropionic acid	C4H8N2O3	132.053	[M+H]+	P	133.061	LC-ESI-QFT	Thermo Q Exactive HF	HCD (NCE 20-30-40%)	Megan Showalter (University of California, Davis)
FiehnHILIC000092	4,5,7-Trihydroxyisoflavone	C15H10O5	270.053	[M+H]+	P	271.06	LC-ESI-QFT	Thermo Q Exactive HF	HCD (NCE 20-30-40%)	Megan Showalter (University of California, Davis)
FiehnHILIC000095	4-Aminobenzoic acid	C7H6NO2	137.048	[M+H]+	P	138.055	LC-ESI-QFT	Thermo Q Exactive HF	HCD (NCE 20-30-40%)	Megan Showalter (University of California, Davis)
FiehnHILIC000096	4-Aminomethylcyclohexanecarboxylic acid	C8H15NO2	157.11	[M+H]+	P	158.118	LC-ESI-QFT	Thermo Q Exactive HF	HCD (NCE 20-30-40%)	Megan Showalter (University of California, Davis)
FiehnHILIC000097	4-Guanidinobutyric acid	C5H11N3O2	145.085	[M+H]+	P	146.092	LC-ESI-QFT	Thermo Q Exactive HF	HCD (NCE 20-30-40%)	Megan Showalter (University of California, Davis)
FiehnHILIC000098	4-Hydroxy-4-methyl-2-pentanone	C6H12O2	116.084	[M+H]+	P	117.085	LC-ESI-QFT	Thermo Q Exactive HF	HCD (NCE 20-30-40%)	Megan Showalter (University of California, Davis)
FiehnHILIC000099	4-Hydroxy-6-methyl-2-pyrone	C6H6O3	126.032	[M+H]+	P	127.039	LC-ESI-QFT	Thermo Q Exactive HF	HCD (NCE 20-30-40%)	Megan Showalter (University of California, Davis)
FiehnHILIC000100	4-Hydroxybenzaldehyde	C7H6O2	122.037	[M+H]+	P	123.044	LC-ESI-QFT	Thermo Q Exactive HF	HCD (NCE 20-30-40%)	Megan Showalter (University of California, Davis)
FiehnHILIC000101	4-Hydroxyhippuric acid	C9H9NO4	195.053	[M+H]+	P	196.061	LC-ESI-QFT	Thermo Q Exactive HF	HCD (NCE 20-30-40%)	Megan Showalter (University of California, Davis)
FiehnHILIC000102	4-Hydroxymandelonitrile	C8H7NO2	149.048	[M+H]+	P	150.055	LC-ESI-QFT	Thermo Q Exactive HF	HCD (NCE 20-30-40%)	Megan Showalter (University of California, Davis)
FiehnHILIC000103	4-Hydroxyphenylethanol	C8H10O2	138.068	[M+H]+	P	139.067	LC-ESI-QFT	Thermo Q Exactive HF	HCD (NCE 20-30-40%)	Megan Showalter (University of California, Davis)
FiehnHILIC000104	4-Hydroxyphenylpyruvic acid	C9H8O4	180.042	[M+H]+	P	181.054	LC-ESI-QFT	Thermo Q Exactive HF	HCD (NCE 20-30-40%)	Megan Showalter (University of California, Davis)
FiehnHILIC000105	4-Hydroxyquinoline	C9H7NO	145.053	[M+H]+	P	146.06	LC-ESI-QFT	Thermo Q Exactive HF	HCD (NCE 20-30-40%)	Megan Showalter (University of California, Davis)
FiehnHILIC000106	4-Methyl-5-thiazoleethanol	C6H9NOS	143.04	[M+H]+	P	144.048	LC-ESI-QFT	Thermo Q Exactive HF	HCD (NCE 20-30-40%)	Megan Showalter (University of California, Davis)
FiehnHILIC000107	4-Methylumbelliferone	C10H8O3	176.047	[M+H]+	P	177.055	LC-ESI-QFT	Thermo Q Exactive HF	HCD (NCE 20-30-40%)	Megan Showalter (University of California, Davis)
FiehnHILIC000108	4-Methylumbelliferyl acetate	C12H10O4	218.058	[M+H]+	P	219.065	LC-ESI-QFT	Thermo Q Exactive HF	HCD (NCE 20-30-40%)	Megan Showalter (University of California, Davis)
FiehnHILIC000109	4-Nitroquinoline-N-oxide	C9H6N2O3	190.038	[M+H]+	P	191.045	LC-ESI-QFT	Thermo Q Exactive HF	HCD (NCE 20-30-40%)	Megan Showalter (University of California, Davis)
FiehnHILIC000110	4-Pyridoxic acid	C8H9NO4	183.053	[M+H]+	P	184.06	LC-ESI-QFT	Thermo Q Exactive HF	HCD (NCE 20-30-40%)	Megan Showalter (University of California, Davis)
FiehnHILIC000111	4-Quinolinecarboxylic acid	C10H7NO2	173.048	[M+H]+	P	174.055	LC-ESI-QFT	Thermo Q Exactive HF	HCD (NCE 20-30-40%)	Megan Showalter (University of California, Davis)
FiehnHILIC000112	4-Thiouridine	C9H12N2O5S	260.047	[M+H]+	N	261.054	LC-ESI-QFT	Thermo Q Exactive HF	HCD (NCE 20-30-40%)	Megan Showalter (University of California, Davis)
FiehnHILIC000114	5'-Methylthioadenosine	C11H15N5O3S	297.09	[M+H]+	P	298.096	LC-ESI-QFT	Thermo Q Exactive HF	HCD (NCE 20-30-40%)	Megan Showalter (University of California, Davis)
FiehnHILIC000115	5'-O-Methylthymidine	C11H16N2O5	256.106	[M+H]+	P	257.113	LC-ESI-QFT	Thermo Q Exactive HF	HCD (NCE 20-30-40%)	Megan Showalter (University of California, Davis)
FiehnHILIC000116	5,6-Dihydrouracil	C4H6N2O2	114.043	[M+H]+	P	115.05	LC-ESI-QFT	Thermo Q Exactive HF	HCD (NCE 20-30-40%)	Megan Showalter (University of California, Davis)
FiehnHILIC000117	5,6-Dimethylbenzimidazole	C9H10N2	146.084	[M+H]+	P	147.091	LC-ESI-QFT	Thermo Q Exactive HF	HCD (NCE 20-30-40%)	Megan Showalter (University of California, Davis)
FiehnHILIC000118	5-Aminoimidazole-4-carboxamide	C4H6N4O	126.054	[M+H]+	P	127.061	LC-ESI-QFT	Thermo Q Exactive HF	HCD (NCE 20-30-40%)	Megan Showalter (University of California, Davis)
FiehnHILIC000119	5-Aminosalicylic acid	C7H7NO3	153.043	[M+H]+	P	154.05	LC-ESI-QFT	Thermo Q Exactive HF	HCD (NCE 20-30-40%)	Megan Showalter (University of California, Davis)
FiehnHILIC000120	5-Aminovaleric acid	C5H11NO2	117.079	[M+H]+	P	118.087	LC-ESI-QFT	Thermo Q Exactive HF	HCD (NCE 20-30-40%)	Megan Showalter (University of California, Davis)
FiehnHILIC000123	5-Hydroxy-3-indoleacetic acid	C10H9NO3	191.058	[M+H]+	P	192.065	LC-ESI-QFT	Thermo Q Exactive HF	HCD (NCE 20-30-40%)	Megan Showalter (University of California, Davis)
FiehnHILIC000124	5-Hydroxymethylcytidine	C10H15N3O6	273.096	[M+H]+	P	274.103	LC-ESI-QFT	Thermo Q Exactive HF	HCD (NCE 20-30-40%)	Megan Showalter (University of California, Davis)
FiehnHILIC000125	5-Hydroxymethylcytosine	C5H7N3O2	141.054	[M+H]+	P	142.061	LC-ESI-QFT	Thermo Q Exactive HF	HCD (NCE 20-30-40%)	Megan Showalter (University of California, Davis)
FiehnHILIC000126	5-Hydroxytryptophan	C11H12N2O3	220.085	[M+H]+	P	221.092	LC-ESI-QFT	Thermo Q Exactive HF	HCD (NCE 20-30-40%)	Megan Showalter (University of California, Davis)
FiehnHILIC000127	5-Methoxy-3-indoleacetic acid	C11H11NO3	205.074	[M+H]+	P	206.081	LC-ESI-QFT	Thermo Q Exactive HF	HCD (NCE 20-30-40%)	Megan Showalter (University of California, Davis)
FiehnHILIC000128	5-Methoxypsoralen	C12H8O4	216.042	[M+H]+	P	217.049	LC-ESI-QFT	Thermo Q Exactive HF	HCD (NCE 20-30-40%)	Megan Showalter (University of California, Davis)
FiehnHILIC000129	5-Methoxytryptamine	C11H14N2O	190.111	[M+H]+	P	191.118	LC-ESI-QFT	Thermo Q Exactive HF	HCD (NCE 20-30-40%)	Megan Showalter (University of California, Davis)
FiehnHILIC000130	5-Methoxytryptophol	C11H13NO2	191.095	[M+H]+	P	192.102	LC-ESI-QFT	Thermo Q Exactive HF	HCD (NCE 20-30-40%)	Megan Showalter (University of California, Davis)
FiehnHILIC000131	5-Methoxyuridine	C10H14N2O7	274.08	[M+H]+	P	275.087	LC-ESI-QFT	Thermo Q Exactive HF	HCD (NCE 20-30-40%)	Megan Showalter (University of California, Davis)
FiehnHILIC000132	5-Methyl-2-thiouridine	C10H14N2O5S	274.062	[M+H]+	P	275.069	LC-ESI-QFT	Thermo Q Exactive HF	HCD (NCE 20-30-40%)	Megan Showalter (University of California, Davis)
FiehnHILIC000133	5-Methylcytidine	C10H15N3O5	257.101	[M+H]+	P	258.108	LC-ESI-QFT	Thermo Q Exactive HF	HCD (NCE 20-30-40%)	Megan Showalter (University of California, Davis)
FiehnHILIC000134	5-Methyluridine	C10H14N2O6	258.085	[M+H]+	P	259.092	LC-ESI-QFT	Thermo Q Exactive HF	HCD (NCE 20-30-40%)	Megan Showalter (University of California, Davis)
FiehnHILIC000135	5-Nonyloxytryptamine	C19H30N2O	302.236	[M+H]+	P	303.243	LC-ESI-QFT	Thermo Q Exactive HF	HCD (NCE 20-30-40%)	Megan Showalter (University of California, Davis)
FiehnHILIC000136	6,7-Dihydroxycoumarin	C9H6O4	178.027	[M+H]+	P	179.034	LC-ESI-QFT	Thermo Q Exactive HF	HCD (NCE 20-30-40%)	Megan Showalter (University of California, Davis)
FiehnHILIC000137	6-Aminoindazole	C7H7N3	133.064	[M+H]+	P	134.071	LC-ESI-QFT	Thermo Q Exactive HF	HCD (NCE 20-30-40%)	Megan Showalter (University of California, Davis)
FiehnHILIC000138	6-Hydroxycaproic acid	C6H12O3	132.079	[M+H]+	P	133.086	LC-ESI-QFT	Thermo Q Exactive HF	HCD (NCE 20-30-40%)	Megan Showalter (University of California, Davis)
FiehnHILIC000139	6-Hydroxyflavone	C15H10O3	238.063	[M+H]+	P	239.07	LC-ESI-QFT	Thermo Q Exactive HF	HCD (NCE 20-30-40%)	Megan Showalter (University of California, Davis)
FiehnHILIC000140	6-Methyl-5-hepten-2-ol	C8H16O	128.12	[M+H]+	P	129.121	LC-ESI-QFT	Thermo Q Exactive HF	HCD (NCE 20-30-40%)	Megan Showalter (University of California, Davis)
FiehnHILIC000141	6-Methyladenosine	C11H15N5O4	281.112	[M+H]+	P	282.119	LC-ESI-QFT	Thermo Q Exactive HF	HCD (NCE 20-30-40%)	Megan Showalter (University of California, Davis)
FiehnHILIC000142	6-Methylmercaptopurine	C6H6N4S	166.031	[M+H]+	P	167.038	LC-ESI-QFT	Thermo Q Exactive HF	HCD (NCE 20-30-40%)	Megan Showalter (University of California, Davis)
FiehnHILIC000143	7,8-Dihydrobiopterin	C9H13N5O3	239.102	[M+H]+	P	240.109	LC-ESI-QFT	Thermo Q Exactive HF	HCD (NCE 20-30-40%)	Megan Showalter (University of California, Davis)
FiehnHILIC000145	8-Oxo-2-deoxyadenosine	C10H13N5O4	267.097	[M+H]+	P	268.104	LC-ESI-QFT	Thermo Q Exactive HF	HCD (NCE 20-30-40%)	Megan Showalter (University of California, Davis)
FiehnHILIC000146	Abietic acid	C20H30O2	302.225	[M+H]+	P	303.232	LC-ESI-QFT	Thermo Q Exactive HF	HCD (NCE 20-30-40%)	Megan Showalter (University of California, Davis)
FiehnHILIC000147	Abscisic acid	C15H20O4	264.136	[M+H]+	P	265.143	LC-ESI-QFT	Thermo Q Exactive HF	HCD (NCE 20-30-40%)	Megan Showalter (University of California, Davis)
FiehnHILIC000148	Acarbose	C25H43NO18	645.248	[M+H]+	P	646.255	LC-ESI-QFT	Thermo Q Exactive HF	HCD (NCE 20-30-40%)	Megan Showalter (University of California, Davis)
FiehnHILIC000149	Acetaminophen glucuronide	C14H17NO8	327.095	[M+H]+	P	328.102	LC-ESI-QFT	Thermo Q Exactive HF	HCD (NCE 20-30-40%)	Megan Showalter (University of California, Davis)
FiehnHILIC000150	Acetaminophen	C8H9NO2	151.063	[M+H]+	P	152.071	LC-ESI-QFT	Thermo Q Exactive HF	HCD (NCE 20-30-40%)	Megan Showalter (University of California, Davis)
FiehnHILIC000151	Acetanilide	C8H9NO	135.068	[M+H]+	P	136.076	LC-ESI-QFT	Thermo Q Exactive HF	HCD (NCE 20-30-40%)	Megan Showalter (University of California, Davis)
FiehnHILIC000154	Actinomycin D	C62H86N12O16	1254.63	[M+H]+	P	1255.63	LC-ESI-QFT	Thermo Q Exactive HF	HCD (NCE 20-30-40%)	Megan Showalter (University of California, Davis)
FiehnHILIC000155	Actrarit	C10H11NO3	193.074	[M+H]+	P	194.081	LC-ESI-QFT	Thermo Q Exactive HF	HCD (NCE 20-30-40%)	Megan Showalter (University of California, Davis)
FiehnHILIC000156	Adenine	C5H5N5	135.054	[M+H]+	P	136.062	LC-ESI-QFT	Thermo Q Exactive HF	HCD (NCE 20-30-40%)	Megan Showalter (University of California, Davis)
FiehnHILIC000163	Ala-Ala	C6H12N2O3	160.085	[M+H]+	P	161.092	LC-ESI-QFT	Thermo Q Exactive HF	HCD (NCE 20-30-40%)	Megan Showalter (University of California, Davis)
FiehnHILIC000169	Albendazole	C12H15N3O2S	265.088	[M+H]+	P	266.095	LC-ESI-QFT	Thermo Q Exactive HF	HCD (NCE 20-30-40%)	Megan Showalter (University of California, Davis)
FiehnHILIC000170	Albuterol	C13H21NO3	239.152	[M+H]+	P	240.159	LC-ESI-QFT	Thermo Q Exactive HF	HCD (NCE 20-30-40%)	Megan Showalter (University of California, Davis)
FiehnHILIC000171	Alfuzosin	C19H27N5O4	389.206	[M+H]+	P	390.213	LC-ESI-QFT	Thermo Q Exactive HF	HCD (NCE 20-30-40%)	Megan Showalter (University of California, Davis)
FiehnHILIC000172	Allantoic acid	C4H8N4O4	176.055	[M+H]+	P	177.062	LC-ESI-QFT	Thermo Q Exactive HF	HCD (NCE 20-30-40%)	Megan Showalter (University of California, Davis)
FiehnHILIC000173	Alosetron	C17H18N4O	294.148	[M+H]+	P	295.155	LC-ESI-QFT	Thermo Q Exactive HF	HCD (NCE 20-30-40%)	Megan Showalter (University of California, Davis)
FiehnHILIC000174	alpha-Galactosamine-1-phosphate	C6H14NO8P	259.046	[M+H]+	P	260.053	LC-ESI-QFT	Thermo Q Exactive HF	HCD (NCE 20-30-40%)	Megan Showalter (University of California, Davis)
FiehnHILIC000176	alpha-Santonin	C15H18O3	246.126	[M+H]+	P	247.133	LC-ESI-QFT	Thermo Q Exactive HF	HCD (NCE 20-30-40%)	Megan Showalter (University of California, Davis)
FiehnHILIC000179	AM 404	C26H37NO2	395.282	[M+H]+	P	396.289	LC-ESI-QFT	Thermo Q Exactive HF	HCD (NCE 20-30-40%)	Megan Showalter (University of California, Davis)
FiehnHILIC000181	Amantadine	C10H17N	151.136	[M+H]+	P	152.143	LC-ESI-QFT	Thermo Q Exactive HF	HCD (NCE 20-30-40%)	Megan Showalter (University of California, Davis)
FiehnHILIC000184	Amisulpride	C17H27N3O4S	369.172	[M+H]+	P	370.179	LC-ESI-QFT	Thermo Q Exactive HF	HCD (NCE 20-30-40%)	Megan Showalter (University of California, Davis)
FiehnHILIC000185	Amlexanox	C16H14N2O4	298.095	[M+H]+	P	299.102	LC-ESI-QFT	Thermo Q Exactive HF	HCD (NCE 20-30-40%)	Megan Showalter (University of California, Davis)
FiehnHILIC000186	Amlexanox	C16H14N2O4	298.095	[M+H]+	P	299.102	LC-ESI-QFT	Thermo Q Exactive HF	HCD (NCE 20-30-40%)	Megan Showalter (University of California, Davis)
FiehnHILIC000188	Amphetamine	C9H13N	135.105	[M+H]+	P	136.112	LC-ESI-QFT	Thermo Q Exactive HF	HCD (NCE 20-30-40%)	Megan Showalter (University of California, Davis)
FiehnHILIC000189	Ampiroxicam	C20H21N3O7S	447.11	[M+H]+	P	448.116	LC-ESI-QFT	Thermo Q Exactive HF	HCD (NCE 20-30-40%)	Megan Showalter (University of California, Davis)
FiehnHILIC000191	Anastrozole	C17H19N5	293.164	[M+H]+	P	294.171	LC-ESI-QFT	Thermo Q Exactive HF	HCD (NCE 20-30-40%)	Megan Showalter (University of California, Davis)
FiehnHILIC000192	Androstane-3,17-diol	C19H32O2	292.24	[M+H]+	P	293.247	LC-ESI-QFT	Thermo Q Exactive HF	HCD (NCE 20-30-40%)	Megan Showalter (University of California, Davis)
FiehnHILIC000193	Androstenedione	C19H26O2	286.193	[M+H]+	P	287.2	LC-ESI-QFT	Thermo Q Exactive HF	HCD (NCE 20-30-40%)	Megan Showalter (University of California, Davis)
FiehnHILIC000194	Androsterone	C19H30O2	290.225	[M+H]+	P	291.235	LC-ESI-QFT	Thermo Q Exactive HF	HCD (NCE 20-30-40%)	Megan Showalter (University of California, Davis)
FiehnHILIC000195	Anserine	C10H16N4O3	240.122	[M+H]+	P	241.129	LC-ESI-QFT	Thermo Q Exactive HF	HCD (NCE 20-30-40%)	Megan Showalter (University of California, Davis)
FiehnHILIC000196	Arachidonyl dopamine	C28H41NO3	439.309	[M+H]+	P	440.316	LC-ESI-QFT	Thermo Q Exactive HF	HCD (NCE 20-30-40%)	Megan Showalter (University of California, Davis)
FiehnHILIC000197	Argatroban	C23H36N6O5S	508.247	[M+H]+	P	509.254	LC-ESI-QFT	Thermo Q Exactive HF	HCD (NCE 20-30-40%)	Megan Showalter (University of California, Davis)
FiehnHILIC000198	Arginine	C6H14N4O2	174.112	[M+H]+	P	175.119	LC-ESI-QFT	Thermo Q Exactive HF	HCD (NCE 20-30-40%)	Megan Showalter (University of California, Davis)
FiehnHILIC000200	Asp-Glu	C9H14N2O7	262.08	[M+H]+	P	263.087	LC-ESI-QFT	Thermo Q Exactive HF	HCD (NCE 20-30-40%)	Megan Showalter (University of California, Davis)
FiehnHILIC000201	Asp-Phe	C13H16N2O5	280.106	[M+H]+	P	281.113	LC-ESI-QFT	Thermo Q Exactive HF	HCD (NCE 20-30-40%)	Megan Showalter (University of California, Davis)
FiehnHILIC000202	Asparagine	C4H8N2O3	132.053	[M+H]+	P	133.061	LC-ESI-QFT	Thermo Q Exactive HF	HCD (NCE 20-30-40%)	Megan Showalter (University of California, Davis)
FiehnHILIC000203	Aspartic acid	C4H7NO4	133.038	[M+H]+	P	134.045	LC-ESI-QFT	Thermo Q Exactive HF	HCD (NCE 20-30-40%)	Megan Showalter (University of California, Davis)
FiehnHILIC000204	Atomexetine	C17H21NO	255.162	[M+H]+	P	256.169	LC-ESI-QFT	Thermo Q Exactive HF	HCD (NCE 20-30-40%)	Megan Showalter (University of California, Davis)
FiehnHILIC000205	Atropine	C17H23NO3	289.168	[M+H]+	P	290.175	LC-ESI-QFT	Thermo Q Exactive HF	HCD (NCE 20-30-40%)	Megan Showalter (University of California, Davis)
FiehnHILIC000207	Balsalazide	C17H15N3O6	357.096	[M+H]+	P	358.103	LC-ESI-QFT	Thermo Q Exactive HF	HCD (NCE 20-30-40%)	Megan Showalter (University of California, Davis)
FiehnHILIC000209	Benactyzine	C20H25NO3	327.183	[M+H]+	P	328.19	LC-ESI-QFT	Thermo Q Exactive HF	HCD (NCE 20-30-40%)	Megan Showalter (University of California, Davis)
FiehnHILIC000210	Benazepril	C24H28N2O5	424.2	[M+H]+	P	425.206	LC-ESI-QFT	Thermo Q Exactive HF	HCD (NCE 20-30-40%)	Megan Showalter (University of California, Davis)
FiehnHILIC000211	Benidipine	C28H31N3O6	505.221	[M+H]+	P	506.228	LC-ESI-QFT	Thermo Q Exactive HF	HCD (NCE 20-30-40%)	Megan Showalter (University of California, Davis)
FiehnHILIC000212	Benproperine	C21H27NO	309.209	[M+H]+	P	310.216	LC-ESI-QFT	Thermo Q Exactive HF	HCD (NCE 20-30-40%)	Megan Showalter (University of California, Davis)
FiehnHILIC000213	Benzamide	C7H7NO	121.053	[M+H]+	P	122.06	LC-ESI-QFT	Thermo Q Exactive HF	HCD (NCE 20-30-40%)	Megan Showalter (University of California, Davis)
FiehnHILIC000214	Benzoic acid	C7H6O2	122.037	[M+H]+	P	123.044	LC-ESI-QFT	Thermo Q Exactive HF	HCD (NCE 20-30-40%)	Megan Showalter (University of California, Davis)
FiehnHILIC000215	Benzothiazole	C7H5NS	135.014	[M+H]+	P	136.022	LC-ESI-QFT	Thermo Q Exactive HF	HCD (NCE 20-30-40%)	Megan Showalter (University of California, Davis)
FiehnHILIC000216	Benzphetamine	C17H21N	239.167	[M+H]+	P	240.174	LC-ESI-QFT	Thermo Q Exactive HF	HCD (NCE 20-30-40%)	Megan Showalter (University of California, Davis)
FiehnHILIC000217	Benzylacetate	C9H10O2	150.068	[M+H]+	P	151.079	LC-ESI-QFT	Thermo Q Exactive HF	HCD (NCE 20-30-40%)	Megan Showalter (University of California, Davis)
FiehnHILIC000218	Bestatin	C16H24N2O4	308.174	[M+H]+	P	309.18	LC-ESI-QFT	Thermo Q Exactive HF	HCD (NCE 20-30-40%)	Megan Showalter (University of California, Davis)
FiehnHILIC000220	beta-N-Methylaminoalanine	C4H10N2O2	118.074	[M+H]+	P	119.082	LC-ESI-QFT	Thermo Q Exactive HF	HCD (NCE 20-30-40%)	Megan Showalter (University of California, Davis)
FiehnHILIC000221	Betaine	C5H11NO2	117.079	[M+H]+	P	118.086	LC-ESI-QFT	Thermo Q Exactive HF	HCD (NCE 20-30-40%)	Megan Showalter (University of California, Davis)
FiehnHILIC000222	Betaxolol	C18H29NO3	307.215	[M+H]+	P	308.221	LC-ESI-QFT	Thermo Q Exactive HF	HCD (NCE 20-30-40%)	Megan Showalter (University of California, Davis)
FiehnHILIC000223	Bifemelane	C18H23NO	269.178	[M+H]+	P	270.185	LC-ESI-QFT	Thermo Q Exactive HF	HCD (NCE 20-30-40%)	Megan Showalter (University of California, Davis)
FiehnHILIC000224	Bifonazole	C22H18N2	310.147	[M+H]+	P	311.154	LC-ESI-QFT	Thermo Q Exactive HF	HCD (NCE 20-30-40%)	Megan Showalter (University of California, Davis)
FiehnHILIC000225	Biliverdin	C33H34N4O6	582.248	[M+H]+	P	583.255	LC-ESI-QFT	Thermo Q Exactive HF	HCD (NCE 20-30-40%)	Megan Showalter (University of California, Davis)
FiehnHILIC000226	Binospirone	C20H26N2O4	358.189	[M+H]+	P	359.196	LC-ESI-QFT	Thermo Q Exactive HF	HCD (NCE 20-30-40%)	Megan Showalter (University of California, Davis)
FiehnHILIC000227	Biotin	C10H16N2O3S	244.088	[M+H]+	P	245.095	LC-ESI-QFT	Thermo Q Exactive HF	HCD (NCE 20-30-40%)	Megan Showalter (University of California, Davis)
FiehnHILIC000228	Bisoprolol	C18H31NO4	325.225	[M+H]+	P	326.232	LC-ESI-QFT	Thermo Q Exactive HF	HCD (NCE 20-30-40%)	Megan Showalter (University of California, Davis)
FiehnHILIC000229	Biuret	C2H5N3O2	103.038	[M+H]+	P	104.046	LC-ESI-QFT	Thermo Q Exactive HF	HCD (NCE 20-30-40%)	Megan Showalter (University of California, Davis)
FiehnHILIC000231	Brucine	C23H26N2O4	394.189	[M+H]+	P	395.196	LC-ESI-QFT	Thermo Q Exactive HF	HCD (NCE 20-30-40%)	Megan Showalter (University of California, Davis)
FiehnHILIC000232	Buflomedil	C17H25NO4	307.178	[M+H]+	P	308.185	LC-ESI-QFT	Thermo Q Exactive HF	HCD (NCE 20-30-40%)	Megan Showalter (University of California, Davis)
FiehnHILIC000236	Caffeic acid	C9H8O4	180.042	[M+H]+	P	181.049	LC-ESI-QFT	Thermo Q Exactive HF	HCD (NCE 20-30-40%)	Megan Showalter (University of California, Davis)
FiehnHILIC000237	Caffeine	C8H10N4O2	194.08	[M+H]+	P	195.088	LC-ESI-QFT	Thermo Q Exactive HF	HCD (NCE 20-30-40%)	Megan Showalter (University of California, Davis)
FiehnHILIC000238	Canavanine	C5H12N4O3	176.091	[M+H]+	P	177.098	LC-ESI-QFT	Thermo Q Exactive HF	HCD (NCE 20-30-40%)	Megan Showalter (University of California, Davis)
FiehnHILIC000240	Carbamazepine	C15H12N2O	236.095	[M+H]+	P	237.102	LC-ESI-QFT	Thermo Q Exactive HF	HCD (NCE 20-30-40%)	Megan Showalter (University of California, Davis)
FiehnHILIC000241	Carbocysteine	C5H9NO4S	179.025	[M+H]+	P	180.032	LC-ESI-QFT	Thermo Q Exactive HF	HCD (NCE 20-30-40%)	Megan Showalter (University of California, Davis)
FiehnHILIC000242	Carnitine	C7H15NO3	161.105	[M+H]+	P	162.112	LC-ESI-QFT	Thermo Q Exactive HF	HCD (NCE 20-30-40%)	Megan Showalter (University of California, Davis)
FiehnHILIC000243	Carnosine	C9H14N4O3	226.107	[M+H]+	P	227.114	LC-ESI-QFT	Thermo Q Exactive HF	HCD (NCE 20-30-40%)	Megan Showalter (University of California, Davis)
FiehnHILIC000244	Carvedilol	C24H26N2O4	406.189	[M+H]+	P	407.196	LC-ESI-QFT	Thermo Q Exactive HF	HCD (NCE 20-30-40%)	Megan Showalter (University of California, Davis)
FiehnHILIC000246	Cefatrizine	C18H18N6O5S2	462.078	[M+H]+	P	463.085	LC-ESI-QFT	Thermo Q Exactive HF	HCD (NCE 20-30-40%)	Megan Showalter (University of California, Davis)
FiehnHILIC000247	Cefdinir	C14H13N5O5S2	395.036	[M+H]+	P	396.043	LC-ESI-QFT	Thermo Q Exactive HF	HCD (NCE 20-30-40%)	Megan Showalter (University of California, Davis)
FiehnHILIC000248	Cefixime	C16H15N5O7S2	453.041	[M+H]+	P	454.048	LC-ESI-QFT	Thermo Q Exactive HF	HCD (NCE 20-30-40%)	Megan Showalter (University of California, Davis)
FiehnHILIC000249	Cefpodoxime proxetil	C21H27N5O9S2	557.125	[M+H]+	P	558.132	LC-ESI-QFT	Thermo Q Exactive HF	HCD (NCE 20-30-40%)	Megan Showalter (University of California, Davis)
FiehnHILIC000251	Cetraxate	C17H23NO4	305.163	[M+H]+	P	306.169	LC-ESI-QFT	Thermo Q Exactive HF	HCD (NCE 20-30-40%)	Megan Showalter (University of California, Davis)
FiehnHILIC000254	CHEMBL1616521	C26H26N2O3	414.194	[M+H]+	P	415.201	LC-ESI-QFT	Thermo Q Exactive HF	HCD (NCE 20-30-40%)	Megan Showalter (University of California, Davis)
FiehnHILIC000258	Cilastatin	C16H26N2O5S	358.156	[M+H]+	P	359.163	LC-ESI-QFT	Thermo Q Exactive HF	HCD (NCE 20-30-40%)	Megan Showalter (University of California, Davis)
FiehnHILIC000259	Cinanserin	C20H24N2OS	340.161	[M+H]+	P	341.168	LC-ESI-QFT	Thermo Q Exactive HF	HCD (NCE 20-30-40%)	Megan Showalter (University of California, Davis)
FiehnHILIC000260	Cinnamaldehyde	C9H8O	132.058	[M+H]+	P	133.061	LC-ESI-QFT	Thermo Q Exactive HF	HCD (NCE 20-30-40%)	Megan Showalter (University of California, Davis)
FiehnHILIC000263	Citrulline	C6H13N3O3	175.096	[M+H]+	P	176.103	LC-ESI-QFT	Thermo Q Exactive HF	HCD (NCE 20-30-40%)	Megan Showalter (University of California, Davis)
FiehnHILIC000265	Clarithromycin	C38H69NO13	747.477	[M+H]+	P	748.484	LC-ESI-QFT	Thermo Q Exactive HF	HCD (NCE 20-30-40%)	Megan Showalter (University of California, Davis)
FiehnHILIC000271	Cocaethylene	C18H23NO4	317.163	[M+H]+	P	318.169	LC-ESI-QFT	Thermo Q Exactive HF	HCD (NCE 20-30-40%)	Megan Showalter (University of California, Davis)
FiehnHILIC000272	Cocaethylene	C18H23NO4	317.163	[M+H]+	P	318.169	LC-ESI-QFT	Thermo Q Exactive HF	HCD (NCE 20-30-40%)	Megan Showalter (University of California, Davis)
FiehnHILIC000273	Coniferylaldehyde	C10H10O3	178.063	[M+H]+	P	179.07	LC-ESI-QFT	Thermo Q Exactive HF	HCD (NCE 20-30-40%)	Megan Showalter (University of California, Davis)
FiehnHILIC000274	Cordycepin	C10H13N5O3	251.102	[M+H]+	P	252.109	LC-ESI-QFT	Thermo Q Exactive HF	HCD (NCE 20-30-40%)	Megan Showalter (University of California, Davis)
FiehnHILIC000276	Cortisol	C21H30O5	362.209	[M+H]+	P	363.217	LC-ESI-QFT	Thermo Q Exactive HF	HCD (NCE 20-30-40%)	Megan Showalter (University of California, Davis)
FiehnHILIC000277	Cortisone	C21H28O5	360.194	[M+H]+	P	361.2	LC-ESI-QFT	Thermo Q Exactive HF	HCD (NCE 20-30-40%)	Megan Showalter (University of California, Davis)
FiehnHILIC000278	Cortodoxone	C21H30O4	346.214	[M+H]+	P	347.221	LC-ESI-QFT	Thermo Q Exactive HF	HCD (NCE 20-30-40%)	Megan Showalter (University of California, Davis)
FiehnHILIC000279	Corydaline	C22H27NO4	369.194	[M+H]+	P	370.201	LC-ESI-QFT	Thermo Q Exactive HF	HCD (NCE 20-30-40%)	Megan Showalter (University of California, Davis)
FiehnHILIC000280	Cotinine	C10H12N2O	176.095	[M+H]+	P	177.102	LC-ESI-QFT	Thermo Q Exactive HF	HCD (NCE 20-30-40%)	Megan Showalter (University of California, Davis)
FiehnHILIC000281	Coumarin	C9H6O2	146.037	[M+H]+	P	147.044	LC-ESI-QFT	Thermo Q Exactive HF	HCD (NCE 20-30-40%)	Megan Showalter (University of California, Davis)
FiehnHILIC000282	Creatine	C4H9N3O2	131.069	[M+H]+	P	132.077	LC-ESI-QFT	Thermo Q Exactive HF	HCD (NCE 20-30-40%)	Megan Showalter (University of California, Davis)
FiehnHILIC000283	Creatinine	C4H7N3O	113.059	[M+H]+	P	114.066	LC-ESI-QFT	Thermo Q Exactive HF	HCD (NCE 20-30-40%)	Megan Showalter (University of California, Davis)
FiehnHILIC000284	Crotamiton	C13H17NO	203.131	[M+H]+	P	204.138	LC-ESI-QFT	Thermo Q Exactive HF	HCD (NCE 20-30-40%)	Megan Showalter (University of California, Davis)
FiehnHILIC000285	Cyclo(Leu-Pro)	C11H18N2O2	210.137	[M+H]+	P	211.144	LC-ESI-QFT	Thermo Q Exactive HF	HCD (NCE 20-30-40%)	Megan Showalter (University of California, Davis)
FiehnHILIC000287	Cyproheptadine	C21H21N	287.167	[M+H]+	P	288.174	LC-ESI-QFT	Thermo Q Exactive HF	HCD (NCE 20-30-40%)	Megan Showalter (University of California, Davis)
FiehnHILIC000288	Cystathionine	C7H14N2O4S	222.067	[M+H]+	P	223.075	LC-ESI-QFT	Thermo Q Exactive HF	HCD (NCE 20-30-40%)	Megan Showalter (University of California, Davis)
FiehnHILIC000289	Cysteic acid	C3H7NO5S	169.004	[M+H]+	P	170.012	LC-ESI-QFT	Thermo Q Exactive HF	HCD (NCE 20-30-40%)	Megan Showalter (University of California, Davis)
FiehnHILIC000290	Cysteine	C3H7NO2S	121.02	[M+H]+	P	122.027	LC-ESI-QFT	Thermo Q Exactive HF	HCD (NCE 20-30-40%)	Megan Showalter (University of California, Davis)
FiehnHILIC000291	Cystine	C6H12N2O4S2	240.024	[M+H]+	P	241.031	LC-ESI-QFT	Thermo Q Exactive HF	HCD (NCE 20-30-40%)	Megan Showalter (University of California, Davis)
FiehnHILIC000292	Cytarabine	C9H13N3O5	243.086	[M+H]+	P	244.092	LC-ESI-QFT	Thermo Q Exactive HF	HCD (NCE 20-30-40%)	Megan Showalter (University of California, Davis)
FiehnHILIC000293	Cytidine-5'-monophosphate	C9H14N3O8P	323.052	[M+H]+	P	324.059	LC-ESI-QFT	Thermo Q Exactive HF	HCD (NCE 20-30-40%)	Megan Showalter (University of California, Davis)
FiehnHILIC000294	Cytidine	C9H13N3O5	243.086	[M+H]+	P	244.093	LC-ESI-QFT	Thermo Q Exactive HF	HCD (NCE 20-30-40%)	Megan Showalter (University of California, Davis)
FiehnHILIC000295	Cytosine	C4H5N3O	111.043	[M+H]+	P	112.051	LC-ESI-QFT	Thermo Q Exactive HF	HCD (NCE 20-30-40%)	Megan Showalter (University of California, Davis)
FiehnHILIC000297	Dehydrocholic acid	C24H34O5	402.241	[M+H]+	P	403.247	LC-ESI-QFT	Thermo Q Exactive HF	HCD (NCE 20-30-40%)	Megan Showalter (University of California, Davis)
FiehnHILIC000298	delta-Hydroxylysine	C6H14N2O3	162.1	[M+H]+	P	163.108	LC-ESI-QFT	Thermo Q Exactive HF	HCD (NCE 20-30-40%)	Megan Showalter (University of California, Davis)
FiehnHILIC000303	Dextrorphan	C17H23NO	257.178	[M+H]+	P	258.185	LC-ESI-QFT	Thermo Q Exactive HF	HCD (NCE 20-30-40%)	Megan Showalter (University of California, Davis)
FiehnHILIC000307	Dihydrocapsaicin	C18H29NO3	307.215	[M+H]+	P	308.222	LC-ESI-QFT	Thermo Q Exactive HF	HCD (NCE 20-30-40%)	Megan Showalter (University of California, Davis)
FiehnHILIC000308	Dihydrozeatin	C10H15N5O	221.128	[M+H]+	P	222.135	LC-ESI-QFT	Thermo Q Exactive HF	HCD (NCE 20-30-40%)	Megan Showalter (University of California, Davis)
FiehnHILIC000309	Dihydrozeatin	C10H15N5O	221.128	[M+H]+	P	222.135	LC-ESI-QFT	Thermo Q Exactive HF	HCD (NCE 20-30-40%)	Megan Showalter (University of California, Davis)
FiehnHILIC000310	Dimethyl phthalate	C10H10O4	194.058	[M+H]+	P	195.065	LC-ESI-QFT	Thermo Q Exactive HF	HCD (NCE 20-30-40%)	Megan Showalter (University of California, Davis)
FiehnHILIC000312	Dioctyl Phthalate	C24H38O4	390.277	[M+H]+	P	391.284	LC-ESI-QFT	Thermo Q Exactive HF	HCD (NCE 20-30-40%)	Megan Showalter (University of California, Davis)
FiehnHILIC000313	Diphenoxylate	C30H32N2O2	452.246	[M+H]+	P	453.253	LC-ESI-QFT	Thermo Q Exactive HF	HCD (NCE 20-30-40%)	Megan Showalter (University of California, Davis)
FiehnHILIC000314	Diphenylcyclopropenone	C15H10O	206.073	[M+H]+	P	207.08	LC-ESI-QFT	Thermo Q Exactive HF	HCD (NCE 20-30-40%)	Megan Showalter (University of California, Davis)
FiehnHILIC000315	Disulfiram	C10H20N2S4	296.051	[M+H]+	P	297.058	LC-ESI-QFT	Thermo Q Exactive HF	HCD (NCE 20-30-40%)	Megan Showalter (University of California, Davis)
FiehnHILIC000316	Docetaxel	C43H53NO14	807.347	[M+H]+	P	808.354	LC-ESI-QFT	Thermo Q Exactive HF	HCD (NCE 20-30-40%)	Megan Showalter (University of California, Davis)
FiehnHILIC000317	Dofetilide	C19H27N3O5S2	441.139	[M+H]+	P	442.146	LC-ESI-QFT	Thermo Q Exactive HF	HCD (NCE 20-30-40%)	Megan Showalter (University of California, Davis)
FiehnHILIC000318	Dolasetron	C19H20N2O3	324.147	[M+H]+	P	325.154	LC-ESI-QFT	Thermo Q Exactive HF	HCD (NCE 20-30-40%)	Megan Showalter (University of California, Davis)
FiehnHILIC000319	Donepezil	C24H29NO3	379.215	[M+H]+	P	380.222	LC-ESI-QFT	Thermo Q Exactive HF	HCD (NCE 20-30-40%)	Megan Showalter (University of California, Davis)
FiehnHILIC000320	Dopamine	C8H11NO2	153.079	[M+H]+	P	154.086	LC-ESI-QFT	Thermo Q Exactive HF	HCD (NCE 20-30-40%)	Megan Showalter (University of California, Davis)
FiehnHILIC000321	Doxapram	C24H30N2O2	378.231	[M+H]+	P	379.238	LC-ESI-QFT	Thermo Q Exactive HF	HCD (NCE 20-30-40%)	Megan Showalter (University of California, Davis)
FiehnHILIC000322	Doxepin	C19H21NO	279.162	[M+H]+	P	280.169	LC-ESI-QFT	Thermo Q Exactive HF	HCD (NCE 20-30-40%)	Megan Showalter (University of California, Davis)
FiehnHILIC000323	Doxorubicin	C27H29NO11	543.174	[M+H]+	P	544.181	LC-ESI-QFT	Thermo Q Exactive HF	HCD (NCE 20-30-40%)	Megan Showalter (University of California, Davis)
FiehnHILIC000324	Doxylamine	C17H22N2O	270.173	[M+H]+	P	271.18	LC-ESI-QFT	Thermo Q Exactive HF	HCD (NCE 20-30-40%)	Megan Showalter (University of California, Davis)
FiehnHILIC000326	Duloxetine	C18H19NOS	297.119	[M+H]+	P	298.126	LC-ESI-QFT	Thermo Q Exactive HF	HCD (NCE 20-30-40%)	Megan Showalter (University of California, Davis)
FiehnHILIC000327	E-4031	C21H27N3O3S	401.177	[M+H]+	P	402.184	LC-ESI-QFT	Thermo Q Exactive HF	HCD (NCE 20-30-40%)	Megan Showalter (University of California, Davis)
FiehnHILIC000329	Ecgonine	C9H15NO3	185.105	[M+H]+	P	186.112	LC-ESI-QFT	Thermo Q Exactive HF	HCD (NCE 20-30-40%)	Megan Showalter (University of California, Davis)
FiehnHILIC000330	EDDP	C20H23N	277.183	[M+H]+	P	278.19	LC-ESI-QFT	Thermo Q Exactive HF	HCD (NCE 20-30-40%)	Megan Showalter (University of California, Davis)
FiehnHILIC000331	Enalaprilat	C18H24N2O5	348.169	[M+H]+	P	349.175	LC-ESI-QFT	Thermo Q Exactive HF	HCD (NCE 20-30-40%)	Megan Showalter (University of California, Davis)
FiehnHILIC000333	Epigallocatechin	C15H14O7	306.074	[M+H]+	P	307.083	LC-ESI-QFT	Thermo Q Exactive HF	HCD (NCE 20-30-40%)	Megan Showalter (University of California, Davis)
FiehnHILIC000334	Epirubicin	C27H29NO11	543.174	[M+H]+	P	544.181	LC-ESI-QFT	Thermo Q Exactive HF	HCD (NCE 20-30-40%)	Megan Showalter (University of California, Davis)
FiehnHILIC000335	Equol	C15H14O3	242.094	[M+H]+	P	243.101	LC-ESI-QFT	Thermo Q Exactive HF	HCD (NCE 20-30-40%)	Megan Showalter (University of California, Davis)
FiehnHILIC000336	Ergothioneine	C9H15N3O2S	229.088	[M+H]+	P	230.096	LC-ESI-QFT	Thermo Q Exactive HF	HCD (NCE 20-30-40%)	Megan Showalter (University of California, Davis)
FiehnHILIC000337	Erucamide	C22H43NO	337.334	[M+H]+	P	338.342	LC-ESI-QFT	Thermo Q Exactive HF	HCD (NCE 20-30-40%)	Megan Showalter (University of California, Davis)
FiehnHILIC000339	Esmolol	C16H25NO4	295.178	[M+H]+	P	296.185	LC-ESI-QFT	Thermo Q Exactive HF	HCD (NCE 20-30-40%)	Megan Showalter (University of California, Davis)
FiehnHILIC000340	Esomeprazole	C17H19N3O3S	345.115	[M+H]+	P	346.121	LC-ESI-QFT	Thermo Q Exactive HF	HCD (NCE 20-30-40%)	Megan Showalter (University of California, Davis)
FiehnHILIC000342	Ethylbutanoate	C6H12O2	116.084	[M+H]+	P	117.085	LC-ESI-QFT	Thermo Q Exactive HF	HCD (NCE 20-30-40%)	Megan Showalter (University of California, Davis)
FiehnHILIC000343	Etomidate	C14H16N2O2	244.121	[M+H]+	P	245.128	LC-ESI-QFT	Thermo Q Exactive HF	HCD (NCE 20-30-40%)	Megan Showalter (University of California, Davis)
FiehnHILIC000344	Etoposide	C29H32O13	588.184	[M+H]+	P	589.191	LC-ESI-QFT	Thermo Q Exactive HF	HCD (NCE 20-30-40%)	Megan Showalter (University of California, Davis)
FiehnHILIC000345	Exemestane	C20H24O2	296.178	[M+H]+	P	297.184	LC-ESI-QFT	Thermo Q Exactive HF	HCD (NCE 20-30-40%)	Megan Showalter (University of California, Davis)
FiehnHILIC000347	Famciclovir	C14H19N5O4	321.144	[M+H]+	P	322.15	LC-ESI-QFT	Thermo Q Exactive HF	HCD (NCE 20-30-40%)	Megan Showalter (University of California, Davis)
FiehnHILIC000348	Famotidine	C8H15N7O2S3	337.045	[M+H]+	P	338.052	LC-ESI-QFT	Thermo Q Exactive HF	HCD (NCE 20-30-40%)	Megan Showalter (University of California, Davis)
FiehnHILIC000349	Felbamate	C11H14N2O4	238.095	[M+H]+	P	239.102	LC-ESI-QFT	Thermo Q Exactive HF	HCD (NCE 20-30-40%)	Megan Showalter (University of California, Davis)
FiehnHILIC000354	Ferulic acid	C10H10O4	194.058	[M+H]+	P	195.065	LC-ESI-QFT	Thermo Q Exactive HF	HCD (NCE 20-30-40%)	Megan Showalter (University of California, Davis)
FiehnHILIC000355	Finasteride	C23H36N2O2	372.278	[M+H]+	P	373.284	LC-ESI-QFT	Thermo Q Exactive HF	HCD (NCE 20-30-40%)	Megan Showalter (University of California, Davis)
FiehnHILIC000356	Flavin adenine dinucleotide	C27H33N9O15P2	785.157	[M+H]+	P	786.163	LC-ESI-QFT	Thermo Q Exactive HF	HCD (NCE 20-30-40%)	Megan Showalter (University of California, Davis)
FiehnHILIC000360	Fluorene	C13H10	166.078	[M+H]+	P	167.082	LC-ESI-QFT	Thermo Q Exactive HF	HCD (NCE 20-30-40%)	Megan Showalter (University of California, Davis)
FiehnHILIC000366	Folinic acid	C20H23N7O7	473.166	[M+H]+	P	474.173	LC-ESI-QFT	Thermo Q Exactive HF	HCD (NCE 20-30-40%)	Megan Showalter (University of California, Davis)
FiehnHILIC000367	Formononetine	C16H12O4	268.074	[M+H]+	P	269.081	LC-ESI-QFT	Thermo Q Exactive HF	HCD (NCE 20-30-40%)	Megan Showalter (University of California, Davis)
FiehnHILIC000368	Formoterol	C19H24N2O4	344.174	[M+H]+	P	345.18	LC-ESI-QFT	Thermo Q Exactive HF	HCD (NCE 20-30-40%)	Megan Showalter (University of California, Davis)
FiehnHILIC000369	Fucoxanthin	C42H58O6	658.423	[M+H]+	P	659.43	LC-ESI-QFT	Thermo Q Exactive HF	HCD (NCE 20-30-40%)	Megan Showalter (University of California, Davis)
FiehnHILIC000370	Gabexate	C16H23N3O4	321.169	[M+H]+	P	322.176	LC-ESI-QFT	Thermo Q Exactive HF	HCD (NCE 20-30-40%)	Megan Showalter (University of California, Davis)
FiehnHILIC000371	Galactosamine	C6H13NO5	179.079	[M+H]+	P	180.087	LC-ESI-QFT	Thermo Q Exactive HF	HCD (NCE 20-30-40%)	Megan Showalter (University of California, Davis)
FiehnHILIC000372	Galanthamine	C17H21NO3	287.152	[M+H]+	P	288.159	LC-ESI-QFT	Thermo Q Exactive HF	HCD (NCE 20-30-40%)	Megan Showalter (University of California, Davis)
FiehnHILIC000373	gamma-Aminobutyric acid	C4H9NO2	103.063	[M+H]+	P	104.071	LC-ESI-QFT	Thermo Q Exactive HF	HCD (NCE 20-30-40%)	Megan Showalter (University of California, Davis)
FiehnHILIC000374	gamma-Glutamyl-cysteine	C8H14N2O5S	250.062	[M+H]+	P	251.07	LC-ESI-QFT	Thermo Q Exactive HF	HCD (NCE 20-30-40%)	Megan Showalter (University of California, Davis)
FiehnHILIC000375	gamma-Glutamylglutamine	C10H17N3O6	275.112	[M+H]+	P	276.119	LC-ESI-QFT	Thermo Q Exactive HF	HCD (NCE 20-30-40%)	Megan Showalter (University of California, Davis)
FiehnHILIC000376	gamma-Glutamylleucine	C11H20N2O5	260.137	[M+H]+	P	261.144	LC-ESI-QFT	Thermo Q Exactive HF	HCD (NCE 20-30-40%)	Megan Showalter (University of California, Davis)
FiehnHILIC000377	gamma-Glutamylmethionine	C10H18N2O5S	278.094	[M+H]+	P	279.101	LC-ESI-QFT	Thermo Q Exactive HF	HCD (NCE 20-30-40%)	Megan Showalter (University of California, Davis)
FiehnHILIC000378	gamma-Glutamyltyrosine	C14H18N2O6	310.116	[M+H]+	P	311.124	LC-ESI-QFT	Thermo Q Exactive HF	HCD (NCE 20-30-40%)	Megan Showalter (University of California, Davis)
FiehnHILIC000379	Geranic acid	C10H16O2	168.115	[M+H]+	P	169.122	LC-ESI-QFT	Thermo Q Exactive HF	HCD (NCE 20-30-40%)	Megan Showalter (University of California, Davis)
FiehnHILIC000380	Glimepiride	C24H34N4O5S	490.225	[M+H]+	P	491.232	LC-ESI-QFT	Thermo Q Exactive HF	HCD (NCE 20-30-40%)	Megan Showalter (University of California, Davis)
FiehnHILIC000381	Glu-Gln	C10H17N3O6	275.112	[M+H]+	P	276.119	LC-ESI-QFT	Thermo Q Exactive HF	HCD (NCE 20-30-40%)	Megan Showalter (University of California, Davis)
FiehnHILIC000382	Glu-Thr	C9H16N2O6	248.101	[M+H]+	P	249.108	LC-ESI-QFT	Thermo Q Exactive HF	HCD (NCE 20-30-40%)	Megan Showalter (University of California, Davis)
FiehnHILIC000383	Glu-Val-Phe	C19H27N3O6	393.19	[M+H]+	P	394.197	LC-ESI-QFT	Thermo Q Exactive HF	HCD (NCE 20-30-40%)	Megan Showalter (University of California, Davis)
FiehnHILIC000385	Glucosamine-6-phosphate	C6H14NO8P	259.046	[M+H]+	P	260.053	LC-ESI-QFT	Thermo Q Exactive HF	HCD (NCE 20-30-40%)	Megan Showalter (University of California, Davis)
FiehnHILIC000386	Glucose-1-phosphate	C6H13O9P	260.03	[M+H]+	P	261.037	LC-ESI-QFT	Thermo Q Exactive HF	HCD (NCE 20-30-40%)	Megan Showalter (University of California, Davis)
FiehnHILIC000387	Glucose-6-phosphate	C6H13O9P	260.03	[M+H]+	P	261.037	LC-ESI-QFT	Thermo Q Exactive HF	HCD (NCE 20-30-40%)	Megan Showalter (University of California, Davis)
FiehnHILIC000388	Glutamic acid	C5H9NO4	147.053	[M+H]+	P	148.06	LC-ESI-QFT	Thermo Q Exactive HF	HCD (NCE 20-30-40%)	Megan Showalter (University of California, Davis)
FiehnHILIC000389	Glutamine	C5H10N2O3	146.069	[M+H]+	P	147.076	LC-ESI-QFT	Thermo Q Exactive HF	HCD (NCE 20-30-40%)	Megan Showalter (University of California, Davis)
FiehnHILIC000390	Glutathione (oxidized)	C20H32N6O12S2	612.152	[M+H]+	P	613.159	LC-ESI-QFT	Thermo Q Exactive HF	HCD (NCE 20-30-40%)	Megan Showalter (University of California, Davis)
FiehnHILIC000391	Glutathione (reduced)	C10H17N3O6S	307.084	[M+H]+	P	308.09	LC-ESI-QFT	Thermo Q Exactive HF	HCD (NCE 20-30-40%)	Megan Showalter (University of California, Davis)
FiehnHILIC000392	Gly-Gly-Gly	C6H11N3O4	189.075	[M+H]+	P	190.082	LC-ESI-QFT	Thermo Q Exactive HF	HCD (NCE 20-30-40%)	Megan Showalter (University of California, Davis)
FiehnHILIC000393	Gly-Ile	C8H16N2O3	188.116	[M+H]+	P	189.124	LC-ESI-QFT	Thermo Q Exactive HF	HCD (NCE 20-30-40%)	Megan Showalter (University of California, Davis)
FiehnHILIC000394	Gly-Leu	C8H16N2O3	188.116	[M+H]+	P	189.124	LC-ESI-QFT	Thermo Q Exactive HF	HCD (NCE 20-30-40%)	Megan Showalter (University of California, Davis)
FiehnHILIC000395	Gly-Pro	C8H14O4	174.089	[M+H]+	P	173.084	LC-ESI-QFT	Thermo Q Exactive HF	HCD (NCE 20-30-40%)	Megan Showalter (University of California, Davis)
FiehnHILIC000396	Gly-Tyr-Ala	C14H19N3O5	309.132	[M+H]+	P	310.139	LC-ESI-QFT	Thermo Q Exactive HF	HCD (NCE 20-30-40%)	Megan Showalter (University of California, Davis)
FiehnHILIC000397	Gly-Tyr	C11H14N2O4	238.095	[M+H]+	P	239.102	LC-ESI-QFT	Thermo Q Exactive HF	HCD (NCE 20-30-40%)	Megan Showalter (University of California, Davis)
FiehnHILIC000398	Gly-Val	C7H14N2O3	174.1	[M+H]+	P	175.108	LC-ESI-QFT	Thermo Q Exactive HF	HCD (NCE 20-30-40%)	Megan Showalter (University of California, Davis)
FiehnHILIC000400	Glycitein	C16H12O5	284.068	[M+H]+	P	285.075	LC-ESI-QFT	Thermo Q Exactive HF	HCD (NCE 20-30-40%)	Megan Showalter (University of California, Davis)
FiehnHILIC000401	Goserelin	C59H84N18O14	1268.64	[M+H]+	P	1269.65	LC-ESI-QFT	Thermo Q Exactive HF	HCD (NCE 20-30-40%)	Megan Showalter (University of California, Davis)
FiehnHILIC000403	Granisetron	C18H24N4O	312.195	[M+H]+	P	313.202	LC-ESI-QFT	Thermo Q Exactive HF	HCD (NCE 20-30-40%)	Megan Showalter (University of California, Davis)
FiehnHILIC000404	Guanidinoacetic acid	C3H7N3O2	117.054	[M+H]+	P	118.061	LC-ESI-QFT	Thermo Q Exactive HF	HCD (NCE 20-30-40%)	Megan Showalter (University of California, Davis)
FiehnHILIC000405	Guanine	C5H5N5O	151.049	[M+H]+	P	152.057	LC-ESI-QFT	Thermo Q Exactive HF	HCD (NCE 20-30-40%)	Megan Showalter (University of California, Davis)
FiehnHILIC000406	Guanosine-3',5'-cyclic monophosphate	C10H12N5O7P	345.047	[M+H]+	P	346.055	LC-ESI-QFT	Thermo Q Exactive HF	HCD (NCE 20-30-40%)	Megan Showalter (University of California, Davis)
FiehnHILIC000407	Guanosine	C10H13N5O5	283.092	[M+H]+	P	284.099	LC-ESI-QFT	Thermo Q Exactive HF	HCD (NCE 20-30-40%)	Megan Showalter (University of California, Davis)
FiehnHILIC000410	Hexamethylene bisacetamide	C10H20N2O2	200.152	[M+H]+	P	201.159	LC-ESI-QFT	Thermo Q Exactive HF	HCD (NCE 20-30-40%)	Megan Showalter (University of California, Davis)
FiehnHILIC000413	Histamine	C5H9N3	111.08	[M+H]+	P	112.087	LC-ESI-QFT	Thermo Q Exactive HF	HCD (NCE 20-30-40%)	Megan Showalter (University of California, Davis)
FiehnHILIC000414	Histidine	C6H9N3O2	155.069	[M+H]+	P	156.077	LC-ESI-QFT	Thermo Q Exactive HF	HCD (NCE 20-30-40%)	Megan Showalter (University of California, Davis)
FiehnHILIC000415	Homoarginine	C7H16N4O2	188.127	[M+H]+	P	189.135	LC-ESI-QFT	Thermo Q Exactive HF	HCD (NCE 20-30-40%)	Megan Showalter (University of California, Davis)
FiehnHILIC000416	Homocysteine	C4H9NO2S	135.035	[M+H]+	P	136.043	LC-ESI-QFT	Thermo Q Exactive HF	HCD (NCE 20-30-40%)	Megan Showalter (University of California, Davis)
FiehnHILIC000417	Homocystine	C8H16N2O4S2	268.055	[M+H]+	P	269.062	LC-ESI-QFT	Thermo Q Exactive HF	HCD (NCE 20-30-40%)	Megan Showalter (University of California, Davis)
FiehnHILIC000418	Homoharringtonine	C29H39NO9	545.262	[M+H]+	P	546.27	LC-ESI-QFT	Thermo Q Exactive HF	HCD (NCE 20-30-40%)	Megan Showalter (University of California, Davis)
FiehnHILIC000419	Homoserine	C4H9NO3	119.058	[M+H]+	P	120.066	LC-ESI-QFT	Thermo Q Exactive HF	HCD (NCE 20-30-40%)	Megan Showalter (University of California, Davis)
FiehnHILIC000420	Homoveratrylamine	C10H15NO2	181.11	[M+H]+	P	182.117	LC-ESI-QFT	Thermo Q Exactive HF	HCD (NCE 20-30-40%)	Megan Showalter (University of California, Davis)
FiehnHILIC000421	Huperzine	C15H18N2O	242.142	[M+H]+	P	243.149	LC-ESI-QFT	Thermo Q Exactive HF	HCD (NCE 20-30-40%)	Megan Showalter (University of California, Davis)
FiehnHILIC000422	Hydrocinnamic acid	C9H10O2	150.068	[M+H]+	P	151.079	LC-ESI-QFT	Thermo Q Exactive HF	HCD (NCE 20-30-40%)	Megan Showalter (University of California, Davis)
FiehnHILIC000423	Hydromorphone	C17H19NO3	285.136	[M+H]+	P	286.143	LC-ESI-QFT	Thermo Q Exactive HF	HCD (NCE 20-30-40%)	Megan Showalter (University of California, Davis)
FiehnHILIC000424	Hydroxyproline	C5H9NO3	131.058	[M+H]+	P	132.066	LC-ESI-QFT	Thermo Q Exactive HF	HCD (NCE 20-30-40%)	Megan Showalter (University of California, Davis)
FiehnHILIC000425	Hyperoside	C21H20O12	464.095	[M+H]+	P	465.103	LC-ESI-QFT	Thermo Q Exactive HF	HCD (NCE 20-30-40%)	Megan Showalter (University of California, Davis)
FiehnHILIC000426	Hypoxanthine	C5H4N4O	136.039	[M+H]+	P	137.046	LC-ESI-QFT	Thermo Q Exactive HF	HCD (NCE 20-30-40%)	Megan Showalter (University of California, Davis)
FiehnHILIC000428	Idarubicin	C26H27NO9	497.169	[M+H]+	P	498.175	LC-ESI-QFT	Thermo Q Exactive HF	HCD (NCE 20-30-40%)	Megan Showalter (University of California, Davis)
FiehnHILIC000429	Idebenone	C19H30O5	338.209	[M+H]+	P	339.216	LC-ESI-QFT	Thermo Q Exactive HF	HCD (NCE 20-30-40%)	Megan Showalter (University of California, Davis)
FiehnHILIC000430	Ifenprodil	C21H27NO2	325.204	[M+H]+	P	326.211	LC-ESI-QFT	Thermo Q Exactive HF	HCD (NCE 20-30-40%)	Megan Showalter (University of California, Davis)
FiehnHILIC000431	Imatinib	C29H31N7O	493.259	[M+H]+	P	494.266	LC-ESI-QFT	Thermo Q Exactive HF	HCD (NCE 20-30-40%)	Megan Showalter (University of California, Davis)
FiehnHILIC000433	Indarubicin	C16H10N2O2	262.074	[M+H]+	P	263.081	LC-ESI-QFT	Thermo Q Exactive HF	HCD (NCE 20-30-40%)	Megan Showalter (University of California, Davis)
FiehnHILIC000435	Indinavir	C36H47N5O4	613.363	[M+H]+	P	614.369	LC-ESI-QFT	Thermo Q Exactive HF	HCD (NCE 20-30-40%)	Megan Showalter (University of California, Davis)
FiehnHILIC000436	Indole-3-acetamide	C10H10N2O	174.079	[M+H]+	P	175.087	LC-ESI-QFT	Thermo Q Exactive HF	HCD (NCE 20-30-40%)	Megan Showalter (University of California, Davis)
FiehnHILIC000437	Indole-3-carbinol	C9H9NO	147.068	[M+H]+	P	148.076	LC-ESI-QFT	Thermo Q Exactive HF	HCD (NCE 20-30-40%)	Megan Showalter (University of California, Davis)
FiehnHILIC000438	Indole-3-carboxaldehyde	C9H7NO	145.053	[M+H]+	P	146.06	LC-ESI-QFT	Thermo Q Exactive HF	HCD (NCE 20-30-40%)	Megan Showalter (University of California, Davis)
FiehnHILIC000439	Indole-3-carboxylic acid	C9H7NO2	161.048	[M+H]+	P	162.055	LC-ESI-QFT	Thermo Q Exactive HF	HCD (NCE 20-30-40%)	Megan Showalter (University of California, Davis)
FiehnHILIC000440	Indole-3-pyruvic acid	C11H9NO3	203.058	[M+H]+	P	204.069	LC-ESI-QFT	Thermo Q Exactive HF	HCD (NCE 20-30-40%)	Megan Showalter (University of California, Davis)
FiehnHILIC000441	Indolelactic acid	C11H11NO3	205.074	[M+H]+	P	206.081	LC-ESI-QFT	Thermo Q Exactive HF	HCD (NCE 20-30-40%)	Megan Showalter (University of California, Davis)
FiehnHILIC000443	Inosine-5'-monophosphate	C10H13N4O8P	348.047	[M+H]+	P	349.054	LC-ESI-QFT	Thermo Q Exactive HF	HCD (NCE 20-30-40%)	Megan Showalter (University of California, Davis)
FiehnHILIC000444	Inosine	C10H12N4O5	268.081	[M+H]+	P	269.088	LC-ESI-QFT	Thermo Q Exactive HF	HCD (NCE 20-30-40%)	Megan Showalter (University of California, Davis)
FiehnHILIC000445	Ipidacrine	C12H16N2	188.131	[M+H]+	P	189.138	LC-ESI-QFT	Thermo Q Exactive HF	HCD (NCE 20-30-40%)	Megan Showalter (University of California, Davis)
FiehnHILIC000447	Irbesartan	C25H28N6O	428.232	[M+H]+	P	429.239	LC-ESI-QFT	Thermo Q Exactive HF	HCD (NCE 20-30-40%)	Megan Showalter (University of California, Davis)
FiehnHILIC000448	Irinotecan	C33H38N4O6	586.279	[M+H]+	P	587.286	LC-ESI-QFT	Thermo Q Exactive HF	HCD (NCE 20-30-40%)	Megan Showalter (University of California, Davis)
FiehnHILIC000452	Isoleucine	C6H13NO2	131.095	[M+H]+	P	132.102	LC-ESI-QFT	Thermo Q Exactive HF	HCD (NCE 20-30-40%)	Megan Showalter (University of California, Davis)
FiehnHILIC000453	Isopentenyladenine	C10H13N5	203.117	[M+H]+	P	204.125	LC-ESI-QFT	Thermo Q Exactive HF	HCD (NCE 20-30-40%)	Megan Showalter (University of California, Davis)
FiehnHILIC000454	Isoquercetrin	C21H20O12	464.095	[M+H]+	P	465.103	LC-ESI-QFT	Thermo Q Exactive HF	HCD (NCE 20-30-40%)	Megan Showalter (University of California, Davis)
FiehnHILIC000455	Isorhamnetin-3-O-rutinoside	C28H32O16	624.169	[M+H]+	P	625.176	LC-ESI-QFT	Thermo Q Exactive HF	HCD (NCE 20-30-40%)	Megan Showalter (University of California, Davis)
FiehnHILIC000456	Isoxanthopterin	C6H5N5O2	179.044	[M+H]+	P	180.052	LC-ESI-QFT	Thermo Q Exactive HF	HCD (NCE 20-30-40%)	Megan Showalter (University of California, Davis)
FiehnHILIC000457	Isradipine	C19H21N3O5	371.148	[M+H]+	P	372.155	LC-ESI-QFT	Thermo Q Exactive HF	HCD (NCE 20-30-40%)	Megan Showalter (University of California, Davis)
FiehnHILIC000458	Itopride	C20H26N2O4	358.189	[M+H]+	P	359.196	LC-ESI-QFT	Thermo Q Exactive HF	HCD (NCE 20-30-40%)	Megan Showalter (University of California, Davis)
FiehnHILIC000460	Kaempferol-3-O-rutinoside	C27H30O15	594.158	[M+H]+	P	595.165	LC-ESI-QFT	Thermo Q Exactive HF	HCD (NCE 20-30-40%)	Megan Showalter (University of California, Davis)
FiehnHILIC000461	Kaempferol	C15H10O6	286.048	[M+H]+	P	287.055	LC-ESI-QFT	Thermo Q Exactive HF	HCD (NCE 20-30-40%)	Megan Showalter (University of California, Davis)
FiehnHILIC000463	Ketotifen	C19H19NOS	309.119	[M+H]+	P	310.125	LC-ESI-QFT	Thermo Q Exactive HF	HCD (NCE 20-30-40%)	Megan Showalter (University of California, Davis)
FiehnHILIC000464	Kitasamycin	C40H67NO14	785.456	[M+H]+	P	786.463	LC-ESI-QFT	Thermo Q Exactive HF	HCD (NCE 20-30-40%)	Megan Showalter (University of California, Davis)
FiehnHILIC000465	Kynurenic acid	C10H7NO3	189.043	[M+H]+	P	190.05	LC-ESI-QFT	Thermo Q Exactive HF	HCD (NCE 20-30-40%)	Megan Showalter (University of California, Davis)
FiehnHILIC000466	Kynurenine	C10H12N2O3	208.085	[M+H]+	P	209.092	LC-ESI-QFT	Thermo Q Exactive HF	HCD (NCE 20-30-40%)	Megan Showalter (University of California, Davis)
FiehnHILIC000467	L-694,247	C20H21N5O3S	411.137	[M+H]+	P	412.143	LC-ESI-QFT	Thermo Q Exactive HF	HCD (NCE 20-30-40%)	Megan Showalter (University of California, Davis)
FiehnHILIC000468	Lacidipine	C26H33NO6	455.231	[M+H]+	P	456.237	LC-ESI-QFT	Thermo Q Exactive HF	HCD (NCE 20-30-40%)	Megan Showalter (University of California, Davis)
FiehnHILIC000470	Lactitol	C12H24O11	344.132	[M+H]+	P	345.139	LC-ESI-QFT	Thermo Q Exactive HF	HCD (NCE 20-30-40%)	Megan Showalter (University of California, Davis)
FiehnHILIC000471	Lamivudine	C8H11N3O3S	229.052	[M+H]+	P	230.059	LC-ESI-QFT	Thermo Q Exactive HF	HCD (NCE 20-30-40%)	Megan Showalter (University of California, Davis)
FiehnHILIC000480	Levosulpiride	C15H23N3O4S	341.141	[M+H]+	P	342.148	LC-ESI-QFT	Thermo Q Exactive HF	HCD (NCE 20-30-40%)	Megan Showalter (University of California, Davis)
FiehnHILIC000481	Lidocaine	C14H22N2O	234.173	[M+H]+	P	235.18	LC-ESI-QFT	Thermo Q Exactive HF	HCD (NCE 20-30-40%)	Megan Showalter (University of California, Davis)
FiehnHILIC000482	Linalool	C10H18O	154.136	[M+H]+	P	155.143	LC-ESI-QFT	Thermo Q Exactive HF	HCD (NCE 20-30-40%)	Megan Showalter (University of California, Davis)
FiehnHILIC000484	Linopirdine	C26H21N3O	391.168	[M+H]+	P	392.175	LC-ESI-QFT	Thermo Q Exactive HF	HCD (NCE 20-30-40%)	Megan Showalter (University of California, Davis)
FiehnHILIC000485	Lipoamide	C8H15NOS2	205.06	[M+H]+	P	206.067	LC-ESI-QFT	Thermo Q Exactive HF	HCD (NCE 20-30-40%)	Megan Showalter (University of California, Davis)
FiehnHILIC000486	Liquiritigenin	C15H12O4	256.074	[M+H]+	P	257.08	LC-ESI-QFT	Thermo Q Exactive HF	HCD (NCE 20-30-40%)	Megan Showalter (University of California, Davis)
FiehnHILIC000487	Lobeline A	C22H27NO2	337.204	[M+H]+	P	338.211	LC-ESI-QFT	Thermo Q Exactive HF	HCD (NCE 20-30-40%)	Megan Showalter (University of California, Davis)
FiehnHILIC000488	Lobeline	C22H27NO2	337.204	[M+H]+	P	338.211	LC-ESI-QFT	Thermo Q Exactive HF	HCD (NCE 20-30-40%)	Megan Showalter (University of California, Davis)
FiehnHILIC000492	Lomifylline	C13H18N4O3	278.138	[M+H]+	P	279.145	LC-ESI-QFT	Thermo Q Exactive HF	HCD (NCE 20-30-40%)	Megan Showalter (University of California, Davis)
FiehnHILIC000498	Loxoprofen	C15H18O3	246.126	[M+H]+	P	247.132	LC-ESI-QFT	Thermo Q Exactive HF	HCD (NCE 20-30-40%)	Megan Showalter (University of California, Davis)
FiehnHILIC000499	Lumazine	C6H4N4O2	164.033	[M+H]+	P	165.041	LC-ESI-QFT	Thermo Q Exactive HF	HCD (NCE 20-30-40%)	Megan Showalter (University of California, Davis)
FiehnHILIC000501	Maltol	C6H6O3	126.032	[M+H]+	P	127.039	LC-ESI-QFT	Thermo Q Exactive HF	HCD (NCE 20-30-40%)	Megan Showalter (University of California, Davis)
FiehnHILIC000502	Maltose	C12H22O11	342.116	[M+H]+	P	343.123	LC-ESI-QFT	Thermo Q Exactive HF	HCD (NCE 20-30-40%)	Megan Showalter (University of California, Davis)
FiehnHILIC000503	Maprotiline	C20H23N	277.183	[M+H]+	P	278.19	LC-ESI-QFT	Thermo Q Exactive HF	HCD (NCE 20-30-40%)	Megan Showalter (University of California, Davis)
FiehnHILIC000504	Mecillinam	C15H23N3O3S	325.146	[M+H]+	P	326.153	LC-ESI-QFT	Thermo Q Exactive HF	HCD (NCE 20-30-40%)	Megan Showalter (University of California, Davis)
FiehnHILIC000505	Medroxyprogesterone	C22H32O3	344.235	[M+H]+	P	345.242	LC-ESI-QFT	Thermo Q Exactive HF	HCD (NCE 20-30-40%)	Megan Showalter (University of California, Davis)
FiehnHILIC000506	Megestrol Acetate	C24H32O4	384.23	[M+H]+	P	385.236	LC-ESI-QFT	Thermo Q Exactive HF	HCD (NCE 20-30-40%)	Megan Showalter (University of California, Davis)
FiehnHILIC000507	Melatonin	C13H16N2O2	232.121	[M+H]+	P	233.128	LC-ESI-QFT	Thermo Q Exactive HF	HCD (NCE 20-30-40%)	Megan Showalter (University of California, Davis)
FiehnHILIC000509	Mepirizole	C11H14N4O2	234.112	[M+H]+	P	235.119	LC-ESI-QFT	Thermo Q Exactive HF	HCD (NCE 20-30-40%)	Megan Showalter (University of California, Davis)
FiehnHILIC000510	Mepivacaine	C15H22N2O	246.173	[M+H]+	P	247.18	LC-ESI-QFT	Thermo Q Exactive HF	HCD (NCE 20-30-40%)	Megan Showalter (University of California, Davis)
FiehnHILIC000511	Meprobamate	C9H18N2O4	218.127	[M+H]+	P	219.134	LC-ESI-QFT	Thermo Q Exactive HF	HCD (NCE 20-30-40%)	Megan Showalter (University of California, Davis)
FiehnHILIC000512	Mesoridazine	C21H26N2OS2	386.149	[M+H]+	P	387.155	LC-ESI-QFT	Thermo Q Exactive HF	HCD (NCE 20-30-40%)	Megan Showalter (University of California, Davis)
FiehnHILIC000513	Metformin	C4H11N5	129.101	[M+H]+	P	130.109	LC-ESI-QFT	Thermo Q Exactive HF	HCD (NCE 20-30-40%)	Megan Showalter (University of California, Davis)
FiehnHILIC000514	Methadone	C21H27NO	309.209	[M+H]+	P	310.216	LC-ESI-QFT	Thermo Q Exactive HF	HCD (NCE 20-30-40%)	Megan Showalter (University of California, Davis)
FiehnHILIC000515	Methaqualone	C16H14N2O	250.111	[M+H]+	P	251.117	LC-ESI-QFT	Thermo Q Exactive HF	HCD (NCE 20-30-40%)	Megan Showalter (University of California, Davis)
FiehnHILIC000516	Methionine-methyl-13C-methyl-d3	C5H11NO2S	150.054	[M+H]+	P	154.08	LC-ESI-QFT	Thermo Q Exactive HF	HCD (NCE 20-30-40%)	Megan Showalter (University of California, Davis)
FiehnHILIC000517	Methionine	C5H11NO2S	149.051	[M+H]+	P	150.058	LC-ESI-QFT	Thermo Q Exactive HF	HCD (NCE 20-30-40%)	Megan Showalter (University of California, Davis)
FiehnHILIC000518	Methioninesulfoxide	C5H11NO3S	165.046	[M+H]+	P	166.053	LC-ESI-QFT	Thermo Q Exactive HF	HCD (NCE 20-30-40%)	Megan Showalter (University of California, Davis)
FiehnHILIC000519	Methioninesulfoxide	C5H11NO3S	165.046	[M+H]+	P	166.053	LC-ESI-QFT	Thermo Q Exactive HF	HCD (NCE 20-30-40%)	Megan Showalter (University of California, Davis)
FiehnHILIC000520	Methohexital	C14H18N2O3	262.132	[M+H]+	P	263.139	LC-ESI-QFT	Thermo Q Exactive HF	HCD (NCE 20-30-40%)	Megan Showalter (University of California, Davis)
FiehnHILIC000521	Methotrexate	C20H22N8O5	454.171	[M+H]+	P	455.178	LC-ESI-QFT	Thermo Q Exactive HF	HCD (NCE 20-30-40%)	Megan Showalter (University of California, Davis)
FiehnHILIC000522	Methoxamine	C11H17NO3	211.121	[M+H]+	P	212.128	LC-ESI-QFT	Thermo Q Exactive HF	HCD (NCE 20-30-40%)	Megan Showalter (University of California, Davis)
FiehnHILIC000523	Methyl jasmonate	C13H20O3	224.141	[M+H]+	P	225.148	LC-ESI-QFT	Thermo Q Exactive HF	HCD (NCE 20-30-40%)	Megan Showalter (University of California, Davis)
FiehnHILIC000524	Methyl-3-hydroxybutyric acid	C5H10O3	118.063	[M+H]+	P	119.073	LC-ESI-QFT	Thermo Q Exactive HF	HCD (NCE 20-30-40%)	Megan Showalter (University of California, Davis)
FiehnHILIC000526	Methyltestosterone	C20H30O2	302.225	[M+H]+	P	303.231	LC-ESI-QFT	Thermo Q Exactive HF	HCD (NCE 20-30-40%)	Megan Showalter (University of California, Davis)
FiehnHILIC000527	Methyprylon	C10H17NO2	183.126	[M+H]+	P	184.133	LC-ESI-QFT	Thermo Q Exactive HF	HCD (NCE 20-30-40%)	Megan Showalter (University of California, Davis)
FiehnHILIC000528	Metronidazole	C6H9N3O3	171.064	[M+H]+	P	172.071	LC-ESI-QFT	Thermo Q Exactive HF	HCD (NCE 20-30-40%)	Megan Showalter (University of California, Davis)
FiehnHILIC000529	Mevastatin	C23H34O5	390.241	[M+H]+	P	391.247	LC-ESI-QFT	Thermo Q Exactive HF	HCD (NCE 20-30-40%)	Megan Showalter (University of California, Davis)
FiehnHILIC000531	Mifepristone	C29H35NO2	429.267	[M+H]+	P	430.273	LC-ESI-QFT	Thermo Q Exactive HF	HCD (NCE 20-30-40%)	Megan Showalter (University of California, Davis)
FiehnHILIC000532	Miglitol	C8H17NO5	207.111	[M+H]+	P	208.118	LC-ESI-QFT	Thermo Q Exactive HF	HCD (NCE 20-30-40%)	Megan Showalter (University of California, Davis)
FiehnHILIC000533	Milnacipran	C15H22N2O	246.173	[M+H]+	P	247.18	LC-ESI-QFT	Thermo Q Exactive HF	HCD (NCE 20-30-40%)	Megan Showalter (University of California, Davis)
FiehnHILIC000534	Milrinone	C12H9N3O	211.075	[M+H]+	P	212.082	LC-ESI-QFT	Thermo Q Exactive HF	HCD (NCE 20-30-40%)	Megan Showalter (University of California, Davis)
FiehnHILIC000535	Mirtazapine	C17H19N3	265.158	[M+H]+	P	266.165	LC-ESI-QFT	Thermo Q Exactive HF	HCD (NCE 20-30-40%)	Megan Showalter (University of California, Davis)
FiehnHILIC000538	Modafinil	C15H15NO2S	273.082	[M+H]+	P	274.089	LC-ESI-QFT	Thermo Q Exactive HF	HCD (NCE 20-30-40%)	Megan Showalter (University of California, Davis)
FiehnHILIC000542	Muramic acid	C9H17NO7	251.101	[M+H]+	P	252.108	LC-ESI-QFT	Thermo Q Exactive HF	HCD (NCE 20-30-40%)	Megan Showalter (University of California, Davis)
FiehnHILIC000543	Myricetin	C15H10O8	318.038	[M+H]+	P	319.045	LC-ESI-QFT	Thermo Q Exactive HF	HCD (NCE 20-30-40%)	Megan Showalter (University of California, Davis)
FiehnHILIC000544	N,N-Dimethylarginine	C8H18N4O2	202.143	[M+H]+	P	203.15	LC-ESI-QFT	Thermo Q Exactive HF	HCD (NCE 20-30-40%)	Megan Showalter (University of California, Davis)
FiehnHILIC000546	N-(2-Furoyl)glycine	C7H7NO4	169.038	[M+H]+	P	170.045	LC-ESI-QFT	Thermo Q Exactive HF	HCD (NCE 20-30-40%)	Megan Showalter (University of California, Davis)
FiehnHILIC000547	N-2-Fluorenylacetamide	C15H13NO	223.1	[M+H]+	P	224.103	LC-ESI-QFT	Thermo Q Exactive HF	HCD (NCE 20-30-40%)	Megan Showalter (University of California, Davis)
FiehnHILIC000548	N-2-Hydroxycyclopentyladenosine	C15H21N5O5	351.154	[M+H]+	P	352.161	LC-ESI-QFT	Thermo Q Exactive HF	HCD (NCE 20-30-40%)	Megan Showalter (University of California, Davis)
FiehnHILIC000549	N-Acetylalanine	C5H9NO3	131.058	[M+H]+	P	132.066	LC-ESI-QFT	Thermo Q Exactive HF	HCD (NCE 20-30-40%)	Megan Showalter (University of California, Davis)
FiehnHILIC000550	N-Acetyl-Asp-Glu	C11H16N2O8	304.091	[M+H]+	P	305.098	LC-ESI-QFT	Thermo Q Exactive HF	HCD (NCE 20-30-40%)	Megan Showalter (University of California, Davis)
FiehnHILIC000551	N-Acetylcaprolactam	C8H13NO2	155.095	[M+H]+	P	156.102	LC-ESI-QFT	Thermo Q Exactive HF	HCD (NCE 20-30-40%)	Megan Showalter (University of California, Davis)
FiehnHILIC000552	N-Acetylcysteine	C5H9NO3S	163.03	[M+H]+	P	164.037	LC-ESI-QFT	Thermo Q Exactive HF	HCD (NCE 20-30-40%)	Megan Showalter (University of California, Davis)
FiehnHILIC000553	N-Acetylcytidine	C11H15N3O6	285.096	[M+H]+	P	286.103	LC-ESI-QFT	Thermo Q Exactive HF	HCD (NCE 20-30-40%)	Megan Showalter (University of California, Davis)
FiehnHILIC000554	N-Acetylglucosamine	C8H15NO6	221.09	[M+H]+	P	222.097	LC-ESI-QFT	Thermo Q Exactive HF	HCD (NCE 20-30-40%)	Megan Showalter (University of California, Davis)
FiehnHILIC000555	N-Acetylglutamic acid	C7H11NO5	189.064	[M+H]+	P	190.071	LC-ESI-QFT	Thermo Q Exactive HF	HCD (NCE 20-30-40%)	Megan Showalter (University of California, Davis)
FiehnHILIC000556	N-Acetylhistidine	C8H11N3O3	197.08	[M+H]+	P	198.087	LC-ESI-QFT	Thermo Q Exactive HF	HCD (NCE 20-30-40%)	Megan Showalter (University of California, Davis)
FiehnHILIC000557	N-Acetylleucine	C8H15NO3	173.105	[M+H]+	P	174.112	LC-ESI-QFT	Thermo Q Exactive HF	HCD (NCE 20-30-40%)	Megan Showalter (University of California, Davis)
FiehnHILIC000558	N-Acetylmannosamine	C8H15NO6	221.09	[M+H]+	P	222.097	LC-ESI-QFT	Thermo Q Exactive HF	HCD (NCE 20-30-40%)	Megan Showalter (University of California, Davis)
FiehnHILIC000559	N-Acetylmethionine	C7H13NO3S	191.062	[M+H]+	P	192.069	LC-ESI-QFT	Thermo Q Exactive HF	HCD (NCE 20-30-40%)	Megan Showalter (University of California, Davis)
FiehnHILIC000560	N-Acetylneuraminic acid	C11H19NO9	309.106	[M+H]+	P	310.113	LC-ESI-QFT	Thermo Q Exactive HF	HCD (NCE 20-30-40%)	Megan Showalter (University of California, Davis)
FiehnHILIC000561	N-Acetylphenylalanine	C11H13NO3	207.09	[M+H]+	P	208.097	LC-ESI-QFT	Thermo Q Exactive HF	HCD (NCE 20-30-40%)	Megan Showalter (University of California, Davis)
FiehnHILIC000562	N-Acetylserine	C5H9NO4	147.053	[M+H]+	P	148.06	LC-ESI-QFT	Thermo Q Exactive HF	HCD (NCE 20-30-40%)	Megan Showalter (University of California, Davis)
FiehnHILIC000563	N-Acetylserotonin	C12H14N2O2	218.106	[M+H]+	P	219.113	LC-ESI-QFT	Thermo Q Exactive HF	HCD (NCE 20-30-40%)	Megan Showalter (University of California, Davis)
FiehnHILIC000564	N-Acetyltryptophan	C13H14N2O3	246.1	[M+H]+	P	247.107	LC-ESI-QFT	Thermo Q Exactive HF	HCD (NCE 20-30-40%)	Megan Showalter (University of California, Davis)
FiehnHILIC000565	N-alpha-methylhistamine	C6H11N3	125.095	[M+H]+	P	126.103	LC-ESI-QFT	Thermo Q Exactive HF	HCD (NCE 20-30-40%)	Megan Showalter (University of California, Davis)
FiehnHILIC000566	N-Benzyloxycarbonylglycine	C10H11NO4	209.069	[M+H]+	P	210.076	LC-ESI-QFT	Thermo Q Exactive HF	HCD (NCE 20-30-40%)	Megan Showalter (University of California, Davis)
FiehnHILIC000567	N-Carbobenzyloxyleucine	C14H19NO4	265.131	[M+H]+	P	266.139	LC-ESI-QFT	Thermo Q Exactive HF	HCD (NCE 20-30-40%)	Megan Showalter (University of California, Davis)
FiehnHILIC000568	N-Cinnamoylglycine	C11H11NO3	205.074	[M+H]+	P	206.081	LC-ESI-QFT	Thermo Q Exactive HF	HCD (NCE 20-30-40%)	Megan Showalter (University of California, Davis)
FiehnHILIC000569	N-cyano-N'-(1,1-dimethylpropyl)-N'-3-pyridinyl-guanidine	C12H17N5	231.148	[M+H]+	P	232.155	LC-ESI-QFT	Thermo Q Exactive HF	HCD (NCE 20-30-40%)	Megan Showalter (University of California, Davis)
FiehnHILIC000570	N-Cyclohexylformamide	C7H13NO	127.1	[M+H]+	P	128.107	LC-ESI-QFT	Thermo Q Exactive HF	HCD (NCE 20-30-40%)	Megan Showalter (University of California, Davis)
FiehnHILIC000571	N-epsilon-Acetyllysine	C8H16N2O3	188.116	[M+H]+	P	189.123	LC-ESI-QFT	Thermo Q Exactive HF	HCD (NCE 20-30-40%)	Megan Showalter (University of California, Davis)
FiehnHILIC000572	N-Formylmethionine	C6H11NO3S	177.046	[M+H]+	P	178.053	LC-ESI-QFT	Thermo Q Exactive HF	HCD (NCE 20-30-40%)	Megan Showalter (University of California, Davis)
FiehnHILIC000573	N-gamma-Acetyl-N-2-formyl-5-methoxykynurenamine	C13H16N2O4	264.111	[M+H]+	P	265.118	LC-ESI-QFT	Thermo Q Exactive HF	HCD (NCE 20-30-40%)	Megan Showalter (University of California, Davis)
FiehnHILIC000574	N-Isobutyrylglycine	C6H11NO3	145.074	[M+H]+	P	146.081	LC-ESI-QFT	Thermo Q Exactive HF	HCD (NCE 20-30-40%)	Megan Showalter (University of California, Davis)
FiehnHILIC000575	N-Isovalerylglycine	C7H13NO3	159.09	[M+H]+	P	160.097	LC-ESI-QFT	Thermo Q Exactive HF	HCD (NCE 20-30-40%)	Megan Showalter (University of California, Davis)
FiehnHILIC000576	N-Methylalanine	C4H9NO2	103.063	[M+H]+	P	104.071	LC-ESI-QFT	Thermo Q Exactive HF	HCD (NCE 20-30-40%)	Megan Showalter (University of California, Davis)
FiehnHILIC000577	N-Methylaniline	C7H9N	107.073	[M+H]+	P	108.081	LC-ESI-QFT	Thermo Q Exactive HF	HCD (NCE 20-30-40%)	Megan Showalter (University of California, Davis)
FiehnHILIC000578	N-Methylanthranilic acid	C8H9NO2	151.063	[M+H]+	P	152.07	LC-ESI-QFT	Thermo Q Exactive HF	HCD (NCE 20-30-40%)	Megan Showalter (University of California, Davis)
FiehnHILIC000579	N-Methylaspartic acid	C5H9NO4	147.053	[M+H]+	P	148.06	LC-ESI-QFT	Thermo Q Exactive HF	HCD (NCE 20-30-40%)	Megan Showalter (University of California, Davis)
FiehnHILIC000580	N-Methylglutamic acid	C6H11NO4	161.069	[M+H]+	P	162.076	LC-ESI-QFT	Thermo Q Exactive HF	HCD (NCE 20-30-40%)	Megan Showalter (University of California, Davis)
FiehnHILIC000581	N-Methylhistidine	C7H11N3O2	169.085	[M+H]+	P	170.092	LC-ESI-QFT	Thermo Q Exactive HF	HCD (NCE 20-30-40%)	Megan Showalter (University of California, Davis)
FiehnHILIC000582	N-Methylisoleucine	C7H15NO2	145.11	[M+H]+	P	146.118	LC-ESI-QFT	Thermo Q Exactive HF	HCD (NCE 20-30-40%)	Megan Showalter (University of California, Davis)
FiehnHILIC000583	N-Methylleucine	C7H15NO2	145.11	[M+H]+	P	146.117	LC-ESI-QFT	Thermo Q Exactive HF	HCD (NCE 20-30-40%)	Megan Showalter (University of California, Davis)
FiehnHILIC000584	N-Methyllysine	C7H16N2O2	160.121	[M+H]+	P	161.128	LC-ESI-QFT	Thermo Q Exactive HF	HCD (NCE 20-30-40%)	Megan Showalter (University of California, Davis)
FiehnHILIC000586	N-Methylphenylalanine	C10H13NO2	179.095	[M+H]+	P	180.102	LC-ESI-QFT	Thermo Q Exactive HF	HCD (NCE 20-30-40%)	Megan Showalter (University of California, Davis)
FiehnHILIC000587	N-Methylproline	C6H11NO2	129.079	[M+H]+	P	130.086	LC-ESI-QFT	Thermo Q Exactive HF	HCD (NCE 20-30-40%)	Megan Showalter (University of California, Davis)
FiehnHILIC000588	N-Methylserine	C4H9NO3	119.058	[M+H]+	P	120.066	LC-ESI-QFT	Thermo Q Exactive HF	HCD (NCE 20-30-40%)	Megan Showalter (University of California, Davis)
FiehnHILIC000589	N-Methylthreonine	C5H11NO3	133.074	[M+H]+	P	134.081	LC-ESI-QFT	Thermo Q Exactive HF	HCD (NCE 20-30-40%)	Megan Showalter (University of California, Davis)
FiehnHILIC000590	N-Methyltyrosine	C10H13NO3	195.09	[M+H]+	P	196.097	LC-ESI-QFT	Thermo Q Exactive HF	HCD (NCE 20-30-40%)	Megan Showalter (University of California, Davis)
FiehnHILIC000591	N-Methylvaline	C6H13NO2	131.095	[M+H]+	P	132.102	LC-ESI-QFT	Thermo Q Exactive HF	HCD (NCE 20-30-40%)	Megan Showalter (University of California, Davis)
FiehnHILIC000592	N-omega-Acetylhistamine	C7H11N3O	153.09	[M+H]+	P	154.097	LC-ESI-QFT	Thermo Q Exactive HF	HCD (NCE 20-30-40%)	Megan Showalter (University of California, Davis)
FiehnHILIC000593	N2,N2-Dimethylguanosine	C12H17N5O5	311.123	[M+H]+	P	312.13	LC-ESI-QFT	Thermo Q Exactive HF	HCD (NCE 20-30-40%)	Megan Showalter (University of California, Davis)
FiehnHILIC000594	N2-Methylguanosine	C11H15N5O5	297.107	[M+H]+	P	298.114	LC-ESI-QFT	Thermo Q Exactive HF	HCD (NCE 20-30-40%)	Megan Showalter (University of California, Davis)
FiehnHILIC000595	N6-Isopentenyladenosine	C15H21N5O4	335.159	[M+H]+	P	336.166	LC-ESI-QFT	Thermo Q Exactive HF	HCD (NCE 20-30-40%)	Megan Showalter (University of California, Davis)
FiehnHILIC000596	N8-Acetylspermidine	C9H21N3O	187.168	[M+H]+	P	188.176	LC-ESI-QFT	Thermo Q Exactive HF	HCD (NCE 20-30-40%)	Megan Showalter (University of California, Davis)
FiehnHILIC000597	Nafadotride	C22H27N3O2	365.21	[M+H]+	P	366.217	LC-ESI-QFT	Thermo Q Exactive HF	HCD (NCE 20-30-40%)	Megan Showalter (University of California, Davis)
FiehnHILIC000598	Naftopidil	C24H28N2O3	392.21	[M+H]+	P	393.217	LC-ESI-QFT	Thermo Q Exactive HF	HCD (NCE 20-30-40%)	Megan Showalter (University of California, Davis)
FiehnHILIC000599	Nalbuphine	C21H27NO4	357.194	[M+H]+	P	358.2	LC-ESI-QFT	Thermo Q Exactive HF	HCD (NCE 20-30-40%)	Megan Showalter (University of California, Davis)
FiehnHILIC000600	Naltrindole	C26H26N2O3	414.194	[M+H]+	P	415.201	LC-ESI-QFT	Thermo Q Exactive HF	HCD (NCE 20-30-40%)	Megan Showalter (University of California, Davis)
FiehnHILIC000601	Nandrolone	C18H26O2	274.193	[M+H]+	P	275.2	LC-ESI-QFT	Thermo Q Exactive HF	HCD (NCE 20-30-40%)	Megan Showalter (University of California, Davis)
FiehnHILIC000602	Naringin	C27H32O14	580.179	[M+H]+	P	581.186	LC-ESI-QFT	Thermo Q Exactive HF	HCD (NCE 20-30-40%)	Megan Showalter (University of California, Davis)
FiehnHILIC000603	Nateglinide	C19H27NO3	317.199	[M+H]+	P	318.206	LC-ESI-QFT	Thermo Q Exactive HF	HCD (NCE 20-30-40%)	Megan Showalter (University of California, Davis)
FiehnHILIC000605	Nelfinavir	C32H45N3O4S	567.313	[M+H]+	P	568.32	LC-ESI-QFT	Thermo Q Exactive HF	HCD (NCE 20-30-40%)	Megan Showalter (University of California, Davis)
FiehnHILIC000606	Nerylacetate	C12H20O2	196.146	[M+H]+	P	197.154	LC-ESI-QFT	Thermo Q Exactive HF	HCD (NCE 20-30-40%)	Megan Showalter (University of California, Davis)
FiehnHILIC000607	Nialamide	C16H18N4O2	298.143	[M+H]+	P	299.15	LC-ESI-QFT	Thermo Q Exactive HF	HCD (NCE 20-30-40%)	Megan Showalter (University of California, Davis)
FiehnHILIC000608	Nicorandil	C8H9N3O4	211.059	[M+H]+	P	212.066	LC-ESI-QFT	Thermo Q Exactive HF	HCD (NCE 20-30-40%)	Megan Showalter (University of California, Davis)
FiehnHILIC000609	Nicotinamide	C6H6N2O	122.048	[M+H]+	P	123.055	LC-ESI-QFT	Thermo Q Exactive HF	HCD (NCE 20-30-40%)	Megan Showalter (University of California, Davis)
FiehnHILIC000610	Nicotine	C10H14N2	162.116	[M+H]+	P	163.123	LC-ESI-QFT	Thermo Q Exactive HF	HCD (NCE 20-30-40%)	Megan Showalter (University of California, Davis)
FiehnHILIC000611	Nicotinic acid	C6H5NO2	123.032	[M+H]+	P	124.039	LC-ESI-QFT	Thermo Q Exactive HF	HCD (NCE 20-30-40%)	Megan Showalter (University of California, Davis)
FiehnHILIC000612	Nicotinoylglycine	C8H8N2O3	180.053	[M+H]+	P	181.061	LC-ESI-QFT	Thermo Q Exactive HF	HCD (NCE 20-30-40%)	Megan Showalter (University of California, Davis)
FiehnHILIC000613	Nifedipine	C17H18N2O6	346.116	[M+H]+	P	347.124	LC-ESI-QFT	Thermo Q Exactive HF	HCD (NCE 20-30-40%)	Megan Showalter (University of California, Davis)
FiehnHILIC000614	Nifekalant	C19H27N5O5	405.201	[M+H]+	P	406.208	LC-ESI-QFT	Thermo Q Exactive HF	HCD (NCE 20-30-40%)	Megan Showalter (University of California, Davis)
FiehnHILIC000615	Nimetazepam	C16H13N3O3	295.096	[M+H]+	P	296.102	LC-ESI-QFT	Thermo Q Exactive HF	HCD (NCE 20-30-40%)	Megan Showalter (University of California, Davis)
FiehnHILIC000616	Nimodipine	C21H26N2O7	418.174	[M+H]+	P	419.18	LC-ESI-QFT	Thermo Q Exactive HF	HCD (NCE 20-30-40%)	Megan Showalter (University of California, Davis)
FiehnHILIC000617	Nitazoxanide	C12H9N3O5S	307.026	[M+H]+	P	308.033	LC-ESI-QFT	Thermo Q Exactive HF	HCD (NCE 20-30-40%)	Megan Showalter (University of California, Davis)
FiehnHILIC000618	Nitrazepam	C15H11N3O3	281.08	[M+H]+	P	282.087	LC-ESI-QFT	Thermo Q Exactive HF	HCD (NCE 20-30-40%)	Megan Showalter (University of California, Davis)
FiehnHILIC000619	Nizatidine	C12H21N5O2S2	331.114	[M+H]+	P	332.12	LC-ESI-QFT	Thermo Q Exactive HF	HCD (NCE 20-30-40%)	Megan Showalter (University of California, Davis)
FiehnHILIC000620	Nobiletin	C21H22O8	402.131	[M+H]+	P	403.138	LC-ESI-QFT	Thermo Q Exactive HF	HCD (NCE 20-30-40%)	Megan Showalter (University of California, Davis)
FiehnHILIC000622	Nornicotine	C9H12N2	148.1	[M+H]+	P	149.107	LC-ESI-QFT	Thermo Q Exactive HF	HCD (NCE 20-30-40%)	Megan Showalter (University of California, Davis)
FiehnHILIC000623	Norvaline	C5H11NO2	117.079	[M+H]+	P	118.088	LC-ESI-QFT	Thermo Q Exactive HF	HCD (NCE 20-30-40%)	Megan Showalter (University of California, Davis)
FiehnHILIC000624	Noscapine	C22H23NO7	413.147	[M+H]+	P	414.154	LC-ESI-QFT	Thermo Q Exactive HF	HCD (NCE 20-30-40%)	Megan Showalter (University of California, Davis)
FiehnHILIC000625	O-Acetylserine	C5H9NO4	147.053	[M+H]+	P	148.06	LC-ESI-QFT	Thermo Q Exactive HF	HCD (NCE 20-30-40%)	Megan Showalter (University of California, Davis)
FiehnHILIC000626	O-Phosphocolamine	C2H8NO4P	141.019	[M+H]+	P	142.026	LC-ESI-QFT	Thermo Q Exactive HF	HCD (NCE 20-30-40%)	Megan Showalter (University of California, Davis)
FiehnHILIC000627	O-Phosphoserine	C3H8NO6P	185.009	[M+H]+	P	186.016	LC-ESI-QFT	Thermo Q Exactive HF	HCD (NCE 20-30-40%)	Megan Showalter (University of California, Davis)
FiehnHILIC000628	o-Phosphothreonine	C4H10NO6P	199.025	[M+H]+	P	200.032	LC-ESI-QFT	Thermo Q Exactive HF	HCD (NCE 20-30-40%)	Megan Showalter (University of California, Davis)
FiehnHILIC000629	O-Succinylhomoserine	C8H13NO6	219.074	[M+H]+	P	220.081	LC-ESI-QFT	Thermo Q Exactive HF	HCD (NCE 20-30-40%)	Megan Showalter (University of California, Davis)
FiehnHILIC000630	Octadecanedioic acid	C18H34O4	314.246	[M+H]+	P	315.253	LC-ESI-QFT	Thermo Q Exactive HF	HCD (NCE 20-30-40%)	Megan Showalter (University of California, Davis)
FiehnHILIC000631	Octopine	C9H18N4O4	246.133	[M+H]+	P	247.14	LC-ESI-QFT	Thermo Q Exactive HF	HCD (NCE 20-30-40%)	Megan Showalter (University of California, Davis)
FiehnHILIC000632	Olanzapine	C17H20N4S	312.141	[M+H]+	P	313.147	LC-ESI-QFT	Thermo Q Exactive HF	HCD (NCE 20-30-40%)	Megan Showalter (University of California, Davis)
FiehnHILIC000633	Olmesartan	C24H26N6O3	446.207	[M+H]+	P	447.213	LC-ESI-QFT	Thermo Q Exactive HF	HCD (NCE 20-30-40%)	Megan Showalter (University of California, Davis)
FiehnHILIC000634	Olopatadine	C21H23NO3	337.168	[M+H]+	P	338.175	LC-ESI-QFT	Thermo Q Exactive HF	HCD (NCE 20-30-40%)	Megan Showalter (University of California, Davis)
FiehnHILIC000635	Omeprazole	C17H19N3O3S	345.115	[M+H]+	P	346.122	LC-ESI-QFT	Thermo Q Exactive HF	HCD (NCE 20-30-40%)	Megan Showalter (University of California, Davis)
FiehnHILIC000636	Ondansetron	C18H19N3O	293.153	[M+H]+	P	294.16	LC-ESI-QFT	Thermo Q Exactive HF	HCD (NCE 20-30-40%)	Megan Showalter (University of California, Davis)
FiehnHILIC000637	Orlistat	C29H53NO5	495.392	[M+H]+	P	496.399	LC-ESI-QFT	Thermo Q Exactive HF	HCD (NCE 20-30-40%)	Megan Showalter (University of California, Davis)
FiehnHILIC000638	Ormetroprim	C14H18N4O2	274.143	[M+H]+	P	275.15	LC-ESI-QFT	Thermo Q Exactive HF	HCD (NCE 20-30-40%)	Megan Showalter (University of California, Davis)
FiehnHILIC000640	Ornithine	C5H12N2O2	132.09	[M+H]+	P	133.097	LC-ESI-QFT	Thermo Q Exactive HF	HCD (NCE 20-30-40%)	Megan Showalter (University of California, Davis)
FiehnHILIC000641	Orthanilic acid	C6H7NO3S	173.015	[M+H]+	P	174.022	LC-ESI-QFT	Thermo Q Exactive HF	HCD (NCE 20-30-40%)	Megan Showalter (University of California, Davis)
FiehnHILIC000642	Otenzepad	C24H31N5O2	421.248	[M+H]+	P	422.255	LC-ESI-QFT	Thermo Q Exactive HF	HCD (NCE 20-30-40%)	Megan Showalter (University of California, Davis)
FiehnHILIC000643	Oxaprozin	C18H15NO3	293.105	[M+H]+	P	294.112	LC-ESI-QFT	Thermo Q Exactive HF	HCD (NCE 20-30-40%)	Megan Showalter (University of California, Davis)
FiehnHILIC000646	Oxycodone	C18H21NO4	315.147	[M+H]+	P	316.154	LC-ESI-QFT	Thermo Q Exactive HF	HCD (NCE 20-30-40%)	Megan Showalter (University of California, Davis)
FiehnHILIC000647	Oxymorphone	C17H19NO4	301.131	[M+H]+	P	302.138	LC-ESI-QFT	Thermo Q Exactive HF	HCD (NCE 20-30-40%)	Megan Showalter (University of California, Davis)
FiehnHILIC000649	Oxytetracycline	C22H24N2O9	460.148	[M+H]+	P	461.155	LC-ESI-QFT	Thermo Q Exactive HF	HCD (NCE 20-30-40%)	Megan Showalter (University of California, Davis)
FiehnHILIC000650	Ozagrel	C13H12N2O2	228.09	[M+H]+	P	229.097	LC-ESI-QFT	Thermo Q Exactive HF	HCD (NCE 20-30-40%)	Megan Showalter (University of California, Davis)
FiehnHILIC000651	P-(Dimethylamino)azobenzene [methyl yellow]	C14H15N3	225.127	[M+H]+	P	226.133	LC-ESI-QFT	Thermo Q Exactive HF	HCD (NCE 20-30-40%)	Megan Showalter (University of California, Davis)
FiehnHILIC000652	P-Anisic acid	C8H8O3	152.047	[M+H]+	P	153.054	LC-ESI-QFT	Thermo Q Exactive HF	HCD (NCE 20-30-40%)	Megan Showalter (University of California, Davis)
FiehnHILIC000655	Pantothenic acid	C9H17NO5	219.111	[M+H]+	P	220.118	LC-ESI-QFT	Thermo Q Exactive HF	HCD (NCE 20-30-40%)	Megan Showalter (University of California, Davis)
FiehnHILIC000656	Papaverine	C20H21NO4	339.147	[M+H]+	P	340.154	LC-ESI-QFT	Thermo Q Exactive HF	HCD (NCE 20-30-40%)	Megan Showalter (University of California, Davis)
FiehnHILIC000657	Paraoxon	C10H14NO6P	275.056	[M+H]+	P	276.063	LC-ESI-QFT	Thermo Q Exactive HF	HCD (NCE 20-30-40%)	Megan Showalter (University of California, Davis)
FiehnHILIC000658	Parecoxib	C19H18N2O4S	370.099	[M+H]+	P	371.105	LC-ESI-QFT	Thermo Q Exactive HF	HCD (NCE 20-30-40%)	Megan Showalter (University of California, Davis)
FiehnHILIC000663	Pemoline	C9H8N2O	176.059	[M+H]+	P	177.066	LC-ESI-QFT	Thermo Q Exactive HF	HCD (NCE 20-30-40%)	Megan Showalter (University of California, Davis)
FiehnHILIC000664	Penciclovir	C10H15N5O3	253.117	[M+H]+	P	254.124	LC-ESI-QFT	Thermo Q Exactive HF	HCD (NCE 20-30-40%)	Megan Showalter (University of California, Davis)
FiehnHILIC000665	Pentoxifylline	C13H18N4O3	278.138	[M+H]+	P	279.145	LC-ESI-QFT	Thermo Q Exactive HF	HCD (NCE 20-30-40%)	Megan Showalter (University of California, Davis)
FiehnHILIC000666	Pergolide	C19H26N2S	314.182	[M+H]+	P	315.188	LC-ESI-QFT	Thermo Q Exactive HF	HCD (NCE 20-30-40%)	Megan Showalter (University of California, Davis)
FiehnHILIC000667	Perospirone	C23H30N4O2S	426.209	[M+H]+	P	427.216	LC-ESI-QFT	Thermo Q Exactive HF	HCD (NCE 20-30-40%)	Megan Showalter (University of California, Davis)
FiehnHILIC000668	Phendimetrazine	C12H17NO	191.131	[M+H]+	P	192.138	LC-ESI-QFT	Thermo Q Exactive HF	HCD (NCE 20-30-40%)	Megan Showalter (University of California, Davis)
FiehnHILIC000669	Phendimetrazine	C12H17NO	191.131	[M+H]+	P	192.138	LC-ESI-QFT	Thermo Q Exactive HF	HCD (NCE 20-30-40%)	Megan Showalter (University of California, Davis)
FiehnHILIC000670	Phenelzine	C8H12N2	136.1	[M+H]+	P	137.107	LC-ESI-QFT	Thermo Q Exactive HF	HCD (NCE 20-30-40%)	Megan Showalter (University of California, Davis)
FiehnHILIC000671	Phenethylacetate	C10H12O2	164.084	[M+H]+	P	165.091	LC-ESI-QFT	Thermo Q Exactive HF	HCD (NCE 20-30-40%)	Megan Showalter (University of California, Davis)
FiehnHILIC000672	Phenethylamine	C8H11N	121.089	[M+H]+	P	122.097	LC-ESI-QFT	Thermo Q Exactive HF	HCD (NCE 20-30-40%)	Megan Showalter (University of California, Davis)
FiehnHILIC000673	Phenylacetaldehyde	C8H8O	120.058	[M+H]+	P	121.065	LC-ESI-QFT	Thermo Q Exactive HF	HCD (NCE 20-30-40%)	Megan Showalter (University of California, Davis)
FiehnHILIC000674	Phenylacetaldehyde	C8H8O	120.058	[M+H]+	P	121.065	LC-ESI-QFT	Thermo Q Exactive HF	HCD (NCE 20-30-40%)	Megan Showalter (University of California, Davis)
FiehnHILIC000675	Phenylacetylglutamine	C13H16N2O4	264.111	[M+H]+	P	265.118	LC-ESI-QFT	Thermo Q Exactive HF	HCD (NCE 20-30-40%)	Megan Showalter (University of California, Davis)
FiehnHILIC000676	Phenylacetylglycine	C10H11NO3	193.074	[M+H]+	P	194.081	LC-ESI-QFT	Thermo Q Exactive HF	HCD (NCE 20-30-40%)	Megan Showalter (University of California, Davis)
FiehnHILIC000677	Phenylalanine	C9H11NO2	165.079	[M+H]+	P	166.086	LC-ESI-QFT	Thermo Q Exactive HF	HCD (NCE 20-30-40%)	Megan Showalter (University of California, Davis)
FiehnHILIC000678	Phenylethanolamine	C8H11NO	137.084	[M+H]+	P	138.091	LC-ESI-QFT	Thermo Q Exactive HF	HCD (NCE 20-30-40%)	Megan Showalter (University of California, Davis)
FiehnHILIC000679	Phenylethanolamine	C8H11NO	137.084	[M+H]+	P	138.091	LC-ESI-QFT	Thermo Q Exactive HF	HCD (NCE 20-30-40%)	Megan Showalter (University of California, Davis)
FiehnHILIC000680	Phenylphosphoric acid	C6H7O4P	174.008	[M+H]+	P	175.015	LC-ESI-QFT	Thermo Q Exactive HF	HCD (NCE 20-30-40%)	Megan Showalter (University of California, Davis)
FiehnHILIC000681	Phenylpropanolamine	C9H13NO	151.1	[M+H]+	P	152.107	LC-ESI-QFT	Thermo Q Exactive HF	HCD (NCE 20-30-40%)	Megan Showalter (University of California, Davis)
FiehnHILIC000682	Phloretin	C15H14O5	274.084	[M+H]+	P	275.091	LC-ESI-QFT	Thermo Q Exactive HF	HCD (NCE 20-30-40%)	Megan Showalter (University of California, Davis)
FiehnHILIC000683	Phlorobenzophenone	C13H10O4	230.058	[M+H]+	P	231.065	LC-ESI-QFT	Thermo Q Exactive HF	HCD (NCE 20-30-40%)	Megan Showalter (University of California, Davis)
FiehnHILIC000684	Phloroglucinol	C6H6O3	126.032	[M+H]+	P	127.039	LC-ESI-QFT	Thermo Q Exactive HF	HCD (NCE 20-30-40%)	Megan Showalter (University of California, Davis)
FiehnHILIC000686	Phosphoenolpyruvic acid	C3H5O6P	167.982	[M+H]+	P	168.99	LC-ESI-QFT	Thermo Q Exactive HF	HCD (NCE 20-30-40%)	Megan Showalter (University of California, Davis)
FiehnHILIC000687	Phosphonoacetic acid	C2H5O5P	139.987	[M+H]+	P	140.995	LC-ESI-QFT	Thermo Q Exactive HF	HCD (NCE 20-30-40%)	Megan Showalter (University of California, Davis)
FiehnHILIC000688	Phosphotyrosine	C9H12NO6P	261.04	[M+H]+	P	262.048	LC-ESI-QFT	Thermo Q Exactive HF	HCD (NCE 20-30-40%)	Megan Showalter (University of California, Davis)
FiehnHILIC000689	Phthalic acid	C8H6O4	166.027	[M+H]+	P	167.034	LC-ESI-QFT	Thermo Q Exactive HF	HCD (NCE 20-30-40%)	Megan Showalter (University of California, Davis)
FiehnHILIC000690	Physostigmine	C15H21N3O2	275.163	[M+H]+	P	276.17	LC-ESI-QFT	Thermo Q Exactive HF	HCD (NCE 20-30-40%)	Megan Showalter (University of California, Davis)
FiehnHILIC000691	Phytosphingosine	C18H39NO3	317.293	[M+H]+	P	318.3	LC-ESI-QFT	Thermo Q Exactive HF	HCD (NCE 20-30-40%)	Megan Showalter (University of California, Davis)
FiehnHILIC000692	Picrotin	C15H18O7	310.105	[M+H]+	P	311.106	LC-ESI-QFT	Thermo Q Exactive HF	HCD (NCE 20-30-40%)	Megan Showalter (University of California, Davis)
FiehnHILIC000693	Pidotimod	C9H12N2O4S	244.052	[M+H]+	P	245.059	LC-ESI-QFT	Thermo Q Exactive HF	HCD (NCE 20-30-40%)	Megan Showalter (University of California, Davis)
FiehnHILIC000694	Pilocarpine	C11H16N2O2	208.121	[M+H]+	P	209.128	LC-ESI-QFT	Thermo Q Exactive HF	HCD (NCE 20-30-40%)	Megan Showalter (University of California, Davis)
FiehnHILIC000695	Pinacidil	C13H19N5	245.164	[M+H]+	P	246.171	LC-ESI-QFT	Thermo Q Exactive HF	HCD (NCE 20-30-40%)	Megan Showalter (University of California, Davis)
FiehnHILIC000696	Pioglitazone	C19H20N2O3S	356.119	[M+H]+	P	357.126	LC-ESI-QFT	Thermo Q Exactive HF	HCD (NCE 20-30-40%)	Megan Showalter (University of California, Davis)
FiehnHILIC000697	Pipecolic acid	C6H11NO2	129.079	[M+H]+	P	130.086	LC-ESI-QFT	Thermo Q Exactive HF	HCD (NCE 20-30-40%)	Megan Showalter (University of California, Davis)
FiehnHILIC000698	Piperine	C17H19NO3	285.136	[M+H]+	P	286.143	LC-ESI-QFT	Thermo Q Exactive HF	HCD (NCE 20-30-40%)	Megan Showalter (University of California, Davis)
FiehnHILIC000700	Piroxicam	C15H13N3O4S	331.063	[M+H]+	P	332.069	LC-ESI-QFT	Thermo Q Exactive HF	HCD (NCE 20-30-40%)	Megan Showalter (University of California, Davis)
FiehnHILIC000702	Pizotifen	C19H21NS	295.139	[M+H]+	P	296.147	LC-ESI-QFT	Thermo Q Exactive HF	HCD (NCE 20-30-40%)	Megan Showalter (University of California, Davis)
FiehnHILIC000703	Pramipexole	C10H17N3S	211.114	[M+H]+	P	212.121	LC-ESI-QFT	Thermo Q Exactive HF	HCD (NCE 20-30-40%)	Megan Showalter (University of California, Davis)
FiehnHILIC000705	Prazosin	C19H21N5O4	383.159	[M+H]+	P	384.166	LC-ESI-QFT	Thermo Q Exactive HF	HCD (NCE 20-30-40%)	Megan Showalter (University of California, Davis)
FiehnHILIC000707	Progesterone	C21H30O2	314.225	[M+H]+	P	315.231	LC-ESI-QFT	Thermo Q Exactive HF	HCD (NCE 20-30-40%)	Megan Showalter (University of California, Davis)
FiehnHILIC000708	Proline-hydroxyproline	C10H16N2O4	228.111	[M+H]+	P	229.118	LC-ESI-QFT	Thermo Q Exactive HF	HCD (NCE 20-30-40%)	Megan Showalter (University of California, Davis)
FiehnHILIC000709	Proline	C5H9NO2	115.063	[M+H]+	P	116.071	LC-ESI-QFT	Thermo Q Exactive HF	HCD (NCE 20-30-40%)	Megan Showalter (University of California, Davis)
FiehnHILIC000711	Propionylcarnitine	C10H19NO4	217.131	[M+H]+	P	218.139	LC-ESI-QFT	Thermo Q Exactive HF	HCD (NCE 20-30-40%)	Megan Showalter (University of California, Davis)
FiehnHILIC000712	Propoxyphene	C22H29NO2	339.22	[M+H]+	P	340.227	LC-ESI-QFT	Thermo Q Exactive HF	HCD (NCE 20-30-40%)	Megan Showalter (University of California, Davis)
FiehnHILIC000713	Pterostilbene	C16H16O3	256.11	[M+H]+	P	257.117	LC-ESI-QFT	Thermo Q Exactive HF	HCD (NCE 20-30-40%)	Megan Showalter (University of California, Davis)
FiehnHILIC000714	Purine	C5H4N4	120.044	[M+H]+	P	121.051	LC-ESI-QFT	Thermo Q Exactive HF	HCD (NCE 20-30-40%)	Megan Showalter (University of California, Davis)
FiehnHILIC000718	Pyridoxal-5-phosphate	C8H10NO6P	247.025	[M+H]+	P	248.032	LC-ESI-QFT	Thermo Q Exactive HF	HCD (NCE 20-30-40%)	Megan Showalter (University of California, Davis)
FiehnHILIC000719	Pyridoxamine	C8H12N2O2	168.09	[M+H]+	P	169.097	LC-ESI-QFT	Thermo Q Exactive HF	HCD (NCE 20-30-40%)	Megan Showalter (University of California, Davis)
FiehnHILIC000720	Pyridoxine	C8H11NO3	169.074	[M+H]+	P	170.081	LC-ESI-QFT	Thermo Q Exactive HF	HCD (NCE 20-30-40%)	Megan Showalter (University of California, Davis)
FiehnHILIC000721	Pyroglutamic acid	C5H7NO3	129.043	[M+H]+	P	130.05	LC-ESI-QFT	Thermo Q Exactive HF	HCD (NCE 20-30-40%)	Megan Showalter (University of California, Davis)
FiehnHILIC000722	Quetiapine	C21H25N3O2S	383.167	[M+H]+	P	384.173	LC-ESI-QFT	Thermo Q Exactive HF	HCD (NCE 20-30-40%)	Megan Showalter (University of California, Davis)
FiehnHILIC000723	Quinolinic acid	C7H5NO4	167.022	[M+H]+	P	168.029	LC-ESI-QFT	Thermo Q Exactive HF	HCD (NCE 20-30-40%)	Megan Showalter (University of California, Davis)
FiehnHILIC000724	Rabeprazole	C18H21N3O3S	359.13	[M+H]+	P	360.149	LC-ESI-QFT	Thermo Q Exactive HF	HCD (NCE 20-30-40%)	Megan Showalter (University of California, Davis)
FiehnHILIC000725	Racecadotril	C21H23NO4S	385.135	[M+H]+	P	386.142	LC-ESI-QFT	Thermo Q Exactive HF	HCD (NCE 20-30-40%)	Megan Showalter (University of California, Davis)
FiehnHILIC000727	Raltitrexed	C21H22N4O6S	458.126	[M+H]+	P	459.133	LC-ESI-QFT	Thermo Q Exactive HF	HCD (NCE 20-30-40%)	Megan Showalter (University of California, Davis)
FiehnHILIC000728	Ramipril	C23H32N2O5	416.231	[M+H]+	P	417.238	LC-ESI-QFT	Thermo Q Exactive HF	HCD (NCE 20-30-40%)	Megan Showalter (University of California, Davis)
FiehnHILIC000729	Ranitidine	C13H22N4O3S	314.141	[M+H]+	P	315.148	LC-ESI-QFT	Thermo Q Exactive HF	HCD (NCE 20-30-40%)	Megan Showalter (University of California, Davis)
FiehnHILIC000730	Ranolazine	C24H33N3O4	427.247	[M+H]+	P	428.254	LC-ESI-QFT	Thermo Q Exactive HF	HCD (NCE 20-30-40%)	Megan Showalter (University of California, Davis)
FiehnHILIC000731	Remacemide	C17H20N2O	268.158	[M+H]+	P	269.164	LC-ESI-QFT	Thermo Q Exactive HF	HCD (NCE 20-30-40%)	Megan Showalter (University of California, Davis)
FiehnHILIC000732	Repaglinide	C27H36N2O4	452.268	[M+H]+	P	453.274	LC-ESI-QFT	Thermo Q Exactive HF	HCD (NCE 20-30-40%)	Megan Showalter (University of California, Davis)
FiehnHILIC000733	Resveratrol	C14H12O3	228.079	[M+H]+	P	229.086	LC-ESI-QFT	Thermo Q Exactive HF	HCD (NCE 20-30-40%)	Megan Showalter (University of California, Davis)
FiehnHILIC000734	Retinoic acid	C20H28O2	300.209	[M+H]+	P	301.216	LC-ESI-QFT	Thermo Q Exactive HF	HCD (NCE 20-30-40%)	Megan Showalter (University of California, Davis)
FiehnHILIC000735	Riboflavin	C17H20N4O6	376.138	[M+H]+	P	377.145	LC-ESI-QFT	Thermo Q Exactive HF	HCD (NCE 20-30-40%)	Megan Showalter (University of California, Davis)
FiehnHILIC000736	Rifabutin	C46H62N4O11	846.442	[M+H]+	P	847.448	LC-ESI-QFT	Thermo Q Exactive HF	HCD (NCE 20-30-40%)	Megan Showalter (University of California, Davis)
FiehnHILIC000737	Rifapentine	C47H64N4O12	876.452	[M+H]+	P	877.458	LC-ESI-QFT	Thermo Q Exactive HF	HCD (NCE 20-30-40%)	Megan Showalter (University of California, Davis)
FiehnHILIC000738	Rifaximin	C43H51N3O11	785.352	[M+H]+	P	786.359	LC-ESI-QFT	Thermo Q Exactive HF	HCD (NCE 20-30-40%)	Megan Showalter (University of California, Davis)
FiehnHILIC000740	Rimcazole	C21H27N3	321.22	[M+H]+	P	322.227	LC-ESI-QFT	Thermo Q Exactive HF	HCD (NCE 20-30-40%)	Megan Showalter (University of California, Davis)
FiehnHILIC000742	Ritonavir	C37H48N6O5S2	720.313	[M+H]+	P	721.32	LC-ESI-QFT	Thermo Q Exactive HF	HCD (NCE 20-30-40%)	Megan Showalter (University of California, Davis)
FiehnHILIC000743	Rizatriptan	C15H19N5	269.164	[M+H]+	P	270.171	LC-ESI-QFT	Thermo Q Exactive HF	HCD (NCE 20-30-40%)	Megan Showalter (University of California, Davis)
FiehnHILIC000744	Rolipram	C16H21NO3	275.152	[M+H]+	P	276.159	LC-ESI-QFT	Thermo Q Exactive HF	HCD (NCE 20-30-40%)	Megan Showalter (University of California, Davis)
FiehnHILIC000745	Ropivacaine	C17H26N2O	274.205	[M+H]+	P	275.211	LC-ESI-QFT	Thermo Q Exactive HF	HCD (NCE 20-30-40%)	Megan Showalter (University of California, Davis)
FiehnHILIC000746	Rosigltazone	C18H19N3O3S	357.115	[M+H]+	P	358.121	LC-ESI-QFT	Thermo Q Exactive HF	HCD (NCE 20-30-40%)	Megan Showalter (University of California, Davis)
FiehnHILIC000747	Roxane	C19H28N2O4	348.205	[M+H]+	P	349.212	LC-ESI-QFT	Thermo Q Exactive HF	HCD (NCE 20-30-40%)	Megan Showalter (University of California, Davis)
FiehnHILIC000748	RU 24969	C14H16N2O	228.126	[M+H]+	P	229.133	LC-ESI-QFT	Thermo Q Exactive HF	HCD (NCE 20-30-40%)	Megan Showalter (University of California, Davis)
FiehnHILIC000750	Rutin	C27H30O16	610.153	[M+H]+	P	611.16	LC-ESI-QFT	Thermo Q Exactive HF	HCD (NCE 20-30-40%)	Megan Showalter (University of California, Davis)
FiehnHILIC000751	S-Adenosyl-homocysteine	C14H20N6O5S	384.122	[M+H]+	P	385.128	LC-ESI-QFT	Thermo Q Exactive HF	HCD (NCE 20-30-40%)	Megan Showalter (University of California, Davis)
FiehnHILIC000752	S-Adenosyl-methionine	C15H22N6O5S	398.137	[M+H]+	P	399.144	LC-ESI-QFT	Thermo Q Exactive HF	HCD (NCE 20-30-40%)	Megan Showalter (University of California, Davis)
FiehnHILIC000753	Salmeterol	C25H37NO4	415.272	[M+H]+	P	416.279	LC-ESI-QFT	Thermo Q Exactive HF	HCD (NCE 20-30-40%)	Megan Showalter (University of California, Davis)
FiehnHILIC000754	Saquinavir	C38H50N6O5	670.384	[M+H]+	P	671.391	LC-ESI-QFT	Thermo Q Exactive HF	HCD (NCE 20-30-40%)	Megan Showalter (University of California, Davis)
FiehnHILIC000756	SB 205607	C23H24N2O	344.189	[M+H]+	P	345.195	LC-ESI-QFT	Thermo Q Exactive HF	HCD (NCE 20-30-40%)	Megan Showalter (University of California, Davis)
FiehnHILIC000757	Scopolamine	C17H21NO4	303.147	[M+H]+	P	304.154	LC-ESI-QFT	Thermo Q Exactive HF	HCD (NCE 20-30-40%)	Megan Showalter (University of California, Davis)
FiehnHILIC000758	Scopoletin	C10H8O4	192.042	[M+H]+	P	193.05	LC-ESI-QFT	Thermo Q Exactive HF	HCD (NCE 20-30-40%)	Megan Showalter (University of California, Davis)
FiehnHILIC000759	Secnidazole	C7H11N3O3	185.08	[M+H]+	P	186.087	LC-ESI-QFT	Thermo Q Exactive HF	HCD (NCE 20-30-40%)	Megan Showalter (University of California, Davis)
FiehnHILIC000760	Selegiline	C13H17N	187.136	[M+H]+	P	188.143	LC-ESI-QFT	Thermo Q Exactive HF	HCD (NCE 20-30-40%)	Megan Showalter (University of California, Davis)
FiehnHILIC000761	Serine	C3H7NO3	105.043	[M+H]+	P	106.05	LC-ESI-QFT	Thermo Q Exactive HF	HCD (NCE 20-30-40%)	Megan Showalter (University of California, Davis)
FiehnHILIC000764	Sinapic acid	C11H12O5	224.068	[M+H]+	P	225.076	LC-ESI-QFT	Thermo Q Exactive HF	HCD (NCE 20-30-40%)	Megan Showalter (University of California, Davis)
FiehnHILIC000766	Sorbitol-6-phosphate	C6H15O9P	262.045	[M+H]+	P	263.053	LC-ESI-QFT	Thermo Q Exactive HF	HCD (NCE 20-30-40%)	Megan Showalter (University of California, Davis)
FiehnHILIC000767	Sotalol	C12H20N2O3S	272.119	[M+H]+	P	273.126	LC-ESI-QFT	Thermo Q Exactive HF	HCD (NCE 20-30-40%)	Megan Showalter (University of California, Davis)
FiehnHILIC000768	Spermine	C10H26N4	202.216	[M+H]+	P	203.223	LC-ESI-QFT	Thermo Q Exactive HF	HCD (NCE 20-30-40%)	Megan Showalter (University of California, Davis)
FiehnHILIC000770	Stanozolol	C21H32N2O	328.251	[M+H]+	P	329.258	LC-ESI-QFT	Thermo Q Exactive HF	HCD (NCE 20-30-40%)	Megan Showalter (University of California, Davis)
FiehnHILIC000771	Stavudine	C10H12N2O4	224.08	[M+H]+	P	225.087	LC-ESI-QFT	Thermo Q Exactive HF	HCD (NCE 20-30-40%)	Megan Showalter (University of California, Davis)
FiehnHILIC000772	Styrene	C8H8	104.063	[M+H]+	P	105.074	LC-ESI-QFT	Thermo Q Exactive HF	HCD (NCE 20-30-40%)	Megan Showalter (University of California, Davis)
FiehnHILIC000773	Sumatriptan	C14H21N3O2S	295.135	[M+H]+	P	296.142	LC-ESI-QFT	Thermo Q Exactive HF	HCD (NCE 20-30-40%)	Megan Showalter (University of California, Davis)
FiehnHILIC000774	Synephrine	C9H13NO2	167.095	[M+H]+	P	168.102	LC-ESI-QFT	Thermo Q Exactive HF	HCD (NCE 20-30-40%)	Megan Showalter (University of California, Davis)
FiehnHILIC000775	Tacrine	C13H14N2	198.116	[M+H]+	P	199.123	LC-ESI-QFT	Thermo Q Exactive HF	HCD (NCE 20-30-40%)	Megan Showalter (University of California, Davis)
FiehnHILIC000776	Tacrolimus	C44H69NO12	803.482	[M+H]+	P	804.488	LC-ESI-QFT	Thermo Q Exactive HF	HCD (NCE 20-30-40%)	Megan Showalter (University of California, Davis)
FiehnHILIC000777	Taldalafil	C22H19N3O4	389.138	[M+H]+	P	390.145	LC-ESI-QFT	Thermo Q Exactive HF	HCD (NCE 20-30-40%)	Megan Showalter (University of California, Davis)
FiehnHILIC000778	Targinine	C7H16N4O2	188.127	[M+H]+	P	189.134	LC-ESI-QFT	Thermo Q Exactive HF	HCD (NCE 20-30-40%)	Megan Showalter (University of California, Davis)
FiehnHILIC000779	Taurine	C2H7NO3S	125.015	[M+H]+	P	126.022	LC-ESI-QFT	Thermo Q Exactive HF	HCD (NCE 20-30-40%)	Megan Showalter (University of California, Davis)
FiehnHILIC000780	Taurocholic acid	C26H45NO7S	515.292	[M+H]+	P	516.298	LC-ESI-QFT	Thermo Q Exactive HF	HCD (NCE 20-30-40%)	Megan Showalter (University of California, Davis)
FiehnHILIC000781	Tegaserod	C16H23N5O	301.19	[M+H]+	P	302.197	LC-ESI-QFT	Thermo Q Exactive HF	HCD (NCE 20-30-40%)	Megan Showalter (University of California, Davis)
FiehnHILIC000782	Telmisartan	C33H30N4O2	514.237	[M+H]+	P	515.244	LC-ESI-QFT	Thermo Q Exactive HF	HCD (NCE 20-30-40%)	Megan Showalter (University of California, Davis)
FiehnHILIC000784	Temozolomide	C6H6N6O2	194.055	[M+H]+	P	195.062	LC-ESI-QFT	Thermo Q Exactive HF	HCD (NCE 20-30-40%)	Megan Showalter (University of California, Davis)
FiehnHILIC000785	Terazosin	C19H25N5O4	387.191	[M+H]+	P	388.197	LC-ESI-QFT	Thermo Q Exactive HF	HCD (NCE 20-30-40%)	Megan Showalter (University of California, Davis)
FiehnHILIC000786	Terbinafine	C21H25N	291.199	[M+H]+	P	292.205	LC-ESI-QFT	Thermo Q Exactive HF	HCD (NCE 20-30-40%)	Megan Showalter (University of California, Davis)
FiehnHILIC000787	TES	C6H15NO6S	229.062	[M+H]+	P	230.069	LC-ESI-QFT	Thermo Q Exactive HF	HCD (NCE 20-30-40%)	Megan Showalter (University of California, Davis)
FiehnHILIC000788	Testosterone	C19H28O2	288.209	[M+H]+	P	289.216	LC-ESI-QFT	Thermo Q Exactive HF	HCD (NCE 20-30-40%)	Megan Showalter (University of California, Davis)
FiehnHILIC000789	Theanine	C7H14N2O3	174.1	[M+H]+	P	175.108	LC-ESI-QFT	Thermo Q Exactive HF	HCD (NCE 20-30-40%)	Megan Showalter (University of California, Davis)
FiehnHILIC000790	Thiazolidine-4-carboxylic acid	C4H7NO2S	133.02	[M+H]+	P	134.027	LC-ESI-QFT	Thermo Q Exactive HF	HCD (NCE 20-30-40%)	Megan Showalter (University of California, Davis)
FiehnHILIC000792	Threitol	C4H10O4	122.058	[M+H]+	P	123.055	LC-ESI-QFT	Thermo Q Exactive HF	HCD (NCE 20-30-40%)	Megan Showalter (University of California, Davis)
FiehnHILIC000793	Threonine	C4H9NO3	119.058	[M+H]+	P	120.066	LC-ESI-QFT	Thermo Q Exactive HF	HCD (NCE 20-30-40%)	Megan Showalter (University of California, Davis)
FiehnHILIC000794	Thymidine	C10H14N2O5	242.09	[M+H]+	P	243.097	LC-ESI-QFT	Thermo Q Exactive HF	HCD (NCE 20-30-40%)	Megan Showalter (University of California, Davis)
FiehnHILIC000795	Thymidine 5'-monophosphate	C10H15N2O8P	322.057	[M+H]+	P	323.064	LC-ESI-QFT	Thermo Q Exactive HF	HCD (NCE 20-30-40%)	Megan Showalter (University of California, Davis)
FiehnHILIC000796	Thymol	C10H14O	150.104	[M+H]+	P	151.112	LC-ESI-QFT	Thermo Q Exactive HF	HCD (NCE 20-30-40%)	Megan Showalter (University of California, Davis)
FiehnHILIC000797	Tiagabine	C20H25NO2S2	375.133	[M+H]+	P	376.139	LC-ESI-QFT	Thermo Q Exactive HF	HCD (NCE 20-30-40%)	Megan Showalter (University of California, Davis)
FiehnHILIC000799	Tinidazole	C8H13N3O4S	247.063	[M+H]+	P	248.07	LC-ESI-QFT	Thermo Q Exactive HF	HCD (NCE 20-30-40%)	Megan Showalter (University of California, Davis)
FiehnHILIC000800	Tocainide	C11H16N2O	192.126	[M+H]+	P	193.133	LC-ESI-QFT	Thermo Q Exactive HF	HCD (NCE 20-30-40%)	Megan Showalter (University of California, Davis)
FiehnHILIC000801	Tolterodine	C22H31NO	325.241	[M+H]+	P	326.247	LC-ESI-QFT	Thermo Q Exactive HF	HCD (NCE 20-30-40%)	Megan Showalter (University of California, Davis)
FiehnHILIC000802	Tomelukast	C16H22N4O3	318.169	[M+H]+	P	319.176	LC-ESI-QFT	Thermo Q Exactive HF	HCD (NCE 20-30-40%)	Megan Showalter (University of California, Davis)
FiehnHILIC000803	Topiramate	C12H21NO8S	339.099	[M+H]+	P	340.106	LC-ESI-QFT	Thermo Q Exactive HF	HCD (NCE 20-30-40%)	Megan Showalter (University of California, Davis)
FiehnHILIC000804	Topotecan	C23H23N3O5	421.164	[M+H]+	P	422.171	LC-ESI-QFT	Thermo Q Exactive HF	HCD (NCE 20-30-40%)	Megan Showalter (University of California, Davis)
FiehnHILIC000805	Toradol	C15H13NO3	255.09	[M+H]+	P	256.096	LC-ESI-QFT	Thermo Q Exactive HF	HCD (NCE 20-30-40%)	Megan Showalter (University of California, Davis)
FiehnHILIC000806	Torasemide	C16H20N4O3S	348.126	[M+H]+	P	349.132	LC-ESI-QFT	Thermo Q Exactive HF	HCD (NCE 20-30-40%)	Megan Showalter (University of California, Davis)
FiehnHILIC000809	Tramadol	C16H25NO2	263.189	[M+H]+	P	264.195	LC-ESI-QFT	Thermo Q Exactive HF	HCD (NCE 20-30-40%)	Megan Showalter (University of California, Davis)
FiehnHILIC000810	Tranilast	C18H17NO5	327.111	[M+H]+	P	328.117	LC-ESI-QFT	Thermo Q Exactive HF	HCD (NCE 20-30-40%)	Megan Showalter (University of California, Davis)
FiehnHILIC000815	Trileptal	C15H12N2O2	252.09	[M+H]+	P	253.097	LC-ESI-QFT	Thermo Q Exactive HF	HCD (NCE 20-30-40%)	Megan Showalter (University of California, Davis)
FiehnHILIC000816	Trimebutine	C22H29NO5	387.205	[M+H]+	P	388.211	LC-ESI-QFT	Thermo Q Exactive HF	HCD (NCE 20-30-40%)	Megan Showalter (University of California, Davis)
FiehnHILIC000818	Trimipramine	C20H26N2	294.21	[M+H]+	P	295.216	LC-ESI-QFT	Thermo Q Exactive HF	HCD (NCE 20-30-40%)	Megan Showalter (University of California, Davis)
FiehnHILIC000819	Trimipramine	C20H26N2	294.21	[M+H]+	P	295.217	LC-ESI-QFT	Thermo Q Exactive HF	HCD (NCE 20-30-40%)	Megan Showalter (University of California, Davis)
FiehnHILIC000820	Tripelennamine	C16H21N3	255.174	[M+H]+	P	256.18	LC-ESI-QFT	Thermo Q Exactive HF	HCD (NCE 20-30-40%)	Megan Showalter (University of California, Davis)
FiehnHILIC000821	Tropisetron	C17H20N2O2	284.152	[M+H]+	P	285.159	LC-ESI-QFT	Thermo Q Exactive HF	HCD (NCE 20-30-40%)	Megan Showalter (University of California, Davis)
FiehnHILIC000822	Troxipide	C15H22N2O4	294.158	[M+H]+	P	295.165	LC-ESI-QFT	Thermo Q Exactive HF	HCD (NCE 20-30-40%)	Megan Showalter (University of California, Davis)
FiehnHILIC000823	Tryptamine	C10H12N2	160.1	[M+H]+	P	161.107	LC-ESI-QFT	Thermo Q Exactive HF	HCD (NCE 20-30-40%)	Megan Showalter (University of California, Davis)
FiehnHILIC000824	Tryptoline	C11H12N2	172.1	[M+H]+	P	173.107	LC-ESI-QFT	Thermo Q Exactive HF	HCD (NCE 20-30-40%)	Megan Showalter (University of California, Davis)
FiehnHILIC000825	Tryptophan	C11H12N2O2	204.09	[M+H]+	P	205.097	LC-ESI-QFT	Thermo Q Exactive HF	HCD (NCE 20-30-40%)	Megan Showalter (University of California, Davis)
FiehnHILIC000826	Tryptophanamide	C11H13N3O	203.106	[M+H]+	P	204.113	LC-ESI-QFT	Thermo Q Exactive HF	HCD (NCE 20-30-40%)	Megan Showalter (University of California, Davis)
FiehnHILIC000827	Tyr-Tyr-Tyr	C27H29N3O7	507.201	[M+H]+	P	508.208	LC-ESI-QFT	Thermo Q Exactive HF	HCD (NCE 20-30-40%)	Megan Showalter (University of California, Davis)
FiehnHILIC000828	Tyr-Tyr	C18H20N2O5	344.137	[M+H]+	P	345.144	LC-ESI-QFT	Thermo Q Exactive HF	HCD (NCE 20-30-40%)	Megan Showalter (University of California, Davis)
FiehnHILIC000829	Tyramine	C8H11NO	137.084	[M+H]+	P	138.091	LC-ESI-QFT	Thermo Q Exactive HF	HCD (NCE 20-30-40%)	Megan Showalter (University of California, Davis)
FiehnHILIC000830	Tyrosine	C9H11NO3	181.074	[M+H]+	P	182.081	LC-ESI-QFT	Thermo Q Exactive HF	HCD (NCE 20-30-40%)	Megan Showalter (University of California, Davis)
FiehnHILIC000832	Uracil	C4H4N2O2	112.027	[M+H]+	P	113.035	LC-ESI-QFT	Thermo Q Exactive HF	HCD (NCE 20-30-40%)	Megan Showalter (University of California, Davis)
FiehnHILIC000833	Urapidil	C20H29N5O3	387.227	[M+H]+	P	388.234	LC-ESI-QFT	Thermo Q Exactive HF	HCD (NCE 20-30-40%)	Megan Showalter (University of California, Davis)
FiehnHILIC000835	Ureidoglutaric acid	C6H10N2O5	190.059	[M+H]+	P	191.066	LC-ESI-QFT	Thermo Q Exactive HF	HCD (NCE 20-30-40%)	Megan Showalter (University of California, Davis)
FiehnHILIC000836	Uridine 5'-monophosphate	C9H13N2O9P	324.036	[M+H]+	P	325.043	LC-ESI-QFT	Thermo Q Exactive HF	HCD (NCE 20-30-40%)	Megan Showalter (University of California, Davis)
FiehnHILIC000837	Uridine-5-diphosphoacetylgalactosamine	C17H27N3O17P2	607.082	[M+H]+	P	608.089	LC-ESI-QFT	Thermo Q Exactive HF	HCD (NCE 20-30-40%)	Megan Showalter (University of California, Davis)
FiehnHILIC000838	Uridine-5-diphosphoacetylglucosamine	C17H27N3O17P2	607.082	[M+H]+	P	608.089	LC-ESI-QFT	Thermo Q Exactive HF	HCD (NCE 20-30-40%)	Megan Showalter (University of California, Davis)
FiehnHILIC000839	Uridine	C9H12N2O6	244.07	[M+H]+	P	245.077	LC-ESI-QFT	Thermo Q Exactive HF	HCD (NCE 20-30-40%)	Megan Showalter (University of California, Davis)
FiehnHILIC000840	Urocanic acid	C6H6N2O2	138.043	[M+H]+	P	139.05	LC-ESI-QFT	Thermo Q Exactive HF	HCD (NCE 20-30-40%)	Megan Showalter (University of California, Davis)
FiehnHILIC000841	Valaciclovir	C13H20N6O4	324.155	[M+H]+	P	325.161	LC-ESI-QFT	Thermo Q Exactive HF	HCD (NCE 20-30-40%)	Megan Showalter (University of California, Davis)
FiehnHILIC000842	Valdecoxib	C16H14N2O3S	314.073	[M+H]+	P	315.079	LC-ESI-QFT	Thermo Q Exactive HF	HCD (NCE 20-30-40%)	Megan Showalter (University of California, Davis)
FiehnHILIC000843	Valine	C5H11NO2	117.079	[M+H]+	P	118.086	LC-ESI-QFT	Thermo Q Exactive HF	HCD (NCE 20-30-40%)	Megan Showalter (University of California, Davis)
FiehnHILIC000844	Valsartan	C24H29N5O3	435.227	[M+H]+	P	436.233	LC-ESI-QFT	Thermo Q Exactive HF	HCD (NCE 20-30-40%)	Megan Showalter (University of California, Davis)
FiehnHILIC000845	Vanillin	C8H8O3	152.047	[M+H]+	P	153.054	LC-ESI-QFT	Thermo Q Exactive HF	HCD (NCE 20-30-40%)	Megan Showalter (University of California, Davis)
FiehnHILIC000846	Vardenafil	C23H32N6O4S	488.221	[M+H]+	P	489.227	LC-ESI-QFT	Thermo Q Exactive HF	HCD (NCE 20-30-40%)	Megan Showalter (University of California, Davis)
FiehnHILIC000847	Venlafaxine	C17H27NO2	277.204	[M+H]+	P	278.211	LC-ESI-QFT	Thermo Q Exactive HF	HCD (NCE 20-30-40%)	Megan Showalter (University of California, Davis)
FiehnHILIC000848	Verapamil	C27H38N2O4	454.283	[M+H]+	P	455.289	LC-ESI-QFT	Thermo Q Exactive HF	HCD (NCE 20-30-40%)	Megan Showalter (University of California, Davis)
FiehnHILIC000850	Vesamicol	C17H25NO	259.194	[M+H]+	P	260.201	LC-ESI-QFT	Thermo Q Exactive HF	HCD (NCE 20-30-40%)	Megan Showalter (University of California, Davis)
FiehnHILIC000851	Vincristine	C46H56N4O10	824.4	[M+H]+	P	825.407	LC-ESI-QFT	Thermo Q Exactive HF	HCD (NCE 20-30-40%)	Megan Showalter (University of California, Davis)
FiehnHILIC000852	Vindesine	C43H55N5O7	753.41	[M+H]+	P	754.417	LC-ESI-QFT	Thermo Q Exactive HF	HCD (NCE 20-30-40%)	Megan Showalter (University of California, Davis)
FiehnHILIC000853	Vinorelbine	C45H54N4O8	778.394	[M+H]+	P	779.401	LC-ESI-QFT	Thermo Q Exactive HF	HCD (NCE 20-30-40%)	Megan Showalter (University of California, Davis)
FiehnHILIC000855	Viramune	C15H14N4O	266.117	[M+H]+	P	267.123	LC-ESI-QFT	Thermo Q Exactive HF	HCD (NCE 20-30-40%)	Megan Showalter (University of California, Davis)
FiehnHILIC000856	Vitexin	C21H20O10	432.106	[M+H]+	P	433.112	LC-ESI-QFT	Thermo Q Exactive HF	HCD (NCE 20-30-40%)	Megan Showalter (University of California, Davis)
FiehnHILIC000858	Warfarin	C19H16O4	308.105	[M+H]+	P	309.111	LC-ESI-QFT	Thermo Q Exactive HF	HCD (NCE 20-30-40%)	Megan Showalter (University of California, Davis)
FiehnHILIC000859	Willardiine	C7H9N3O4	199.059	[M+H]+	P	200.066	LC-ESI-QFT	Thermo Q Exactive HF	HCD (NCE 20-30-40%)	Megan Showalter (University of California, Davis)
FiehnHILIC000860	Xanthinol	C13H21N5O4	311.159	[M+H]+	P	312.166	LC-ESI-QFT	Thermo Q Exactive HF	HCD (NCE 20-30-40%)	Megan Showalter (University of California, Davis)
FiehnHILIC000861	Xanthosine	C10H12N4O6	284.076	[M+H]+	P	285.083	LC-ESI-QFT	Thermo Q Exactive HF	HCD (NCE 20-30-40%)	Megan Showalter (University of California, Davis)
FiehnHILIC000862	Xanthotoxin	C12H8O4	216.042	[M+H]+	P	217.049	LC-ESI-QFT	Thermo Q Exactive HF	HCD (NCE 20-30-40%)	Megan Showalter (University of California, Davis)
FiehnHILIC000864	Zafirlukast	C31H33N3O6S	575.209	[M+H]+	P	576.216	LC-ESI-QFT	Thermo Q Exactive HF	HCD (NCE 20-30-40%)	Megan Showalter (University of California, Davis)
FiehnHILIC000865	Zaleplon	C17H15N5O	305.128	[M+H]+	P	306.134	LC-ESI-QFT	Thermo Q Exactive HF	HCD (NCE 20-30-40%)	Megan Showalter (University of California, Davis)
FiehnHILIC000867	Zeranol	C18H26O5	322.178	[M+H]+	P	323.185	LC-ESI-QFT	Thermo Q Exactive HF	HCD (NCE 20-30-40%)	Megan Showalter (University of California, Davis)
FiehnHILIC000868	Zileuton	C11H12N2O2S	236.062	[M+H]+	P	237.069	LC-ESI-QFT	Thermo Q Exactive HF	HCD (NCE 20-30-40%)	Megan Showalter (University of California, Davis)
FiehnHILIC000869	Zolmitriptan	C16H21N3O2	287.163	[M+H]+	P	288.17	LC-ESI-QFT	Thermo Q Exactive HF	HCD (NCE 20-30-40%)	Megan Showalter (University of California, Davis)
FiehnHILIC000870	Zolpidem	C19H21N3O	307.168	[M+H]+	P	308.175	LC-ESI-QFT	Thermo Q Exactive HF	HCD (NCE 20-30-40%)	Megan Showalter (University of California, Davis)
FiehnHILIC000871	(2-oxo-2,3-dihydro-1H-indol-3-yl)acetic acid	C10H9NO3	191.058	[M−H]−	N	190.05	LC-ESI-QFT	Thermo Q Exactive HF	HCD (NCE 20-30-40%)	Megan Showalter (University of California, Davis)
FiehnHILIC000872	1,2-Dihydro-1,2-naphthalenediol	C10H10O2	162.068	[M−H]−	N	161.06	LC-ESI-QFT	Thermo Q Exactive HF	HCD (NCE 20-30-40%)	Megan Showalter (University of California, Davis)
FiehnHILIC000873	1,2-Dipalmitoyl-sn-glycero-3-phosphate	C35H69O8P	648.473	[M−H]−	N	647.467	LC-ESI-QFT	Thermo Q Exactive HF	HCD (NCE 20-30-40%)	Megan Showalter (University of California, Davis)
FiehnHILIC000874	1,3 Cyclohexanedione	C6H8O2	112.052	[M−H]−	N	111.044	LC-ESI-QFT	Thermo Q Exactive HF	HCD (NCE 20-30-40%)	Megan Showalter (University of California, Davis)
FiehnHILIC000875	1,3,7-Trimethyluric acid	C8H10N4O3	210.075	[M−H]−	N	209.067	LC-ESI-QFT	Thermo Q Exactive HF	HCD (NCE 20-30-40%)	Megan Showalter (University of California, Davis)
FiehnHILIC000877	1,4-Cyclohexanedicarboxylic acid	C8H12O4	172.074	[M−H]−	N	171.065	LC-ESI-QFT	Thermo Q Exactive HF	HCD (NCE 20-30-40%)	Megan Showalter (University of California, Davis)
FiehnHILIC000878	1,4-Dithioerythritol	C4H10O2S2	154.012	[M−H]−	N	153.004	LC-ESI-QFT	Thermo Q Exactive HF	HCD (NCE 20-30-40%)	Megan Showalter (University of California, Davis)
FiehnHILIC000879	1,5-Anhydrosorbitol	C6H12O5	164.068	[M−H]−	N	163.05	LC-ESI-QFT	Thermo Q Exactive HF	HCD (NCE 20-30-40%)	Megan Showalter (University of California, Davis)
FiehnHILIC000880	1,7-Dimethyluric acid	C7H8N4O3	196.06	[M−H]−	N	195.052	LC-ESI-QFT	Thermo Q Exactive HF	HCD (NCE 20-30-40%)	Megan Showalter (University of California, Davis)
FiehnHILIC000881	1,7-Dimethylxanthine	C7H8N4O2	180.065	[M−H]−	N	179.057	LC-ESI-QFT	Thermo Q Exactive HF	HCD (NCE 20-30-40%)	Megan Showalter (University of California, Davis)
FiehnHILIC000882	1-Aminocyclopropane-1-carboxylic acid	C4H7NO2	101.048	[M−H]−	N	100.039	LC-ESI-QFT	Thermo Q Exactive HF	HCD (NCE 20-30-40%)	Megan Showalter (University of California, Davis)
FiehnHILIC000883	1-Hydroxy-2-naphthoic acid	C11H8O3	188.047	[M−H]−	N	187.039	LC-ESI-QFT	Thermo Q Exactive HF	HCD (NCE 20-30-40%)	Megan Showalter (University of California, Davis)
FiehnHILIC000884	1-Methyladenosine	C11H15N5O4	281.112	[M−H]−	N	280.105	LC-ESI-QFT	Thermo Q Exactive HF	HCD (NCE 20-30-40%)	Megan Showalter (University of California, Davis)
FiehnHILIC000885	1-Methylguanosine	C11H15N5O5	297.107	[M−H]−	N	296.1	LC-ESI-QFT	Thermo Q Exactive HF	HCD (NCE 20-30-40%)	Megan Showalter (University of California, Davis)
FiehnHILIC000886	1-Methylpseudouridine	C10H14N2O6	258.085	[M−H]−	N	257.078	LC-ESI-QFT	Thermo Q Exactive HF	HCD (NCE 20-30-40%)	Megan Showalter (University of California, Davis)
FiehnHILIC000887	1-Methyltryptophan	C12H14N2O2	218.106	[M−H]−	N	217.098	LC-ESI-QFT	Thermo Q Exactive HF	HCD (NCE 20-30-40%)	Megan Showalter (University of California, Davis)
FiehnHILIC000888	10-Hydroxydecanoic acid	C10H20O3	188.141	[M−H]−	N	187.133	LC-ESI-QFT	Thermo Q Exactive HF	HCD (NCE 20-30-40%)	Megan Showalter (University of California, Davis)
FiehnHILIC000889	16-Glucuronide-estriol	C24H32O9	464.205	[M−H]−	N	463.198	LC-ESI-QFT	Thermo Q Exactive HF	HCD (NCE 20-30-40%)	Megan Showalter (University of California, Davis)
FiehnHILIC000890	2',3'-Dideoxyinosine	C10H12N4O3	236.091	[M−H]−	N	235.083	LC-ESI-QFT	Thermo Q Exactive HF	HCD (NCE 20-30-40%)	Megan Showalter (University of California, Davis)
FiehnHILIC000891	2'-Deoxyadenosine 5'-monophosphate	C10H14N5O6P	331.068	[M−H]−	N	330.061	LC-ESI-QFT	Thermo Q Exactive HF	HCD (NCE 20-30-40%)	Megan Showalter (University of California, Davis)
FiehnHILIC000892	2'-Deoxycytidine	C9H13N3O4	227.091	[M−H]−	N	226.083	LC-ESI-QFT	Thermo Q Exactive HF	HCD (NCE 20-30-40%)	Megan Showalter (University of California, Davis)
FiehnHILIC000893	2'-Deoxyguanosine 5'-monophosphate	C10H14N5O7P	347.063	[M−H]−	N	346.056	LC-ESI-QFT	Thermo Q Exactive HF	HCD (NCE 20-30-40%)	Megan Showalter (University of California, Davis)
FiehnHILIC000894	2'-O-Methyl-5-methylcytidine	C11H17N3O5	271.117	[M−H]−	N	270.11	LC-ESI-QFT	Thermo Q Exactive HF	HCD (NCE 20-30-40%)	Megan Showalter (University of California, Davis)
FiehnHILIC000895	2'-O-Methyl-5-methyluridine	C11H16N2O6	272.101	[M−H]−	N	271.094	LC-ESI-QFT	Thermo Q Exactive HF	HCD (NCE 20-30-40%)	Megan Showalter (University of California, Davis)
FiehnHILIC000896	2'-O-Methyl-5-methyluridine	C11H16N2O6	272.101	[M−H]−	N	271.094	LC-ESI-QFT	Thermo Q Exactive HF	HCD (NCE 20-30-40%)	Megan Showalter (University of California, Davis)
FiehnHILIC000897	2'-O-Methyladenosine	C11H15N5O4	281.112	[M−H]−	N	280.105	LC-ESI-QFT	Thermo Q Exactive HF	HCD (NCE 20-30-40%)	Megan Showalter (University of California, Davis)
FiehnHILIC000898	2'-O-Methylcytidine	C10H15N3O5	257.101	[M−H]−	N	256.094	LC-ESI-QFT	Thermo Q Exactive HF	HCD (NCE 20-30-40%)	Megan Showalter (University of California, Davis)
FiehnHILIC000899	2'-O-Methylguanosine	C11H15N5O5	297.107	[M−H]−	N	296.1	LC-ESI-QFT	Thermo Q Exactive HF	HCD (NCE 20-30-40%)	Megan Showalter (University of California, Davis)
FiehnHILIC000900	2'-O-Methylinosine	C11H14N4O5	282.096	[M−H]−	N	281.089	LC-ESI-QFT	Thermo Q Exactive HF	HCD (NCE 20-30-40%)	Megan Showalter (University of California, Davis)
FiehnHILIC000901	2'-O-Methyluridine	C10H14N2O6	258.085	[M−H]−	N	257.078	LC-ESI-QFT	Thermo Q Exactive HF	HCD (NCE 20-30-40%)	Megan Showalter (University of California, Davis)
FiehnHILIC000902	2,3-Dideoxyuridine	C9H12N2O4	212.08	[M−H]−	N	211.072	LC-ESI-QFT	Thermo Q Exactive HF	HCD (NCE 20-30-40%)	Megan Showalter (University of California, Davis)
FiehnHILIC000903	2,3-Dihydroxybenzoic acid	C7H6O4	154.027	[M−H]−	N	153.018	LC-ESI-QFT	Thermo Q Exactive HF	HCD (NCE 20-30-40%)	Megan Showalter (University of California, Davis)
FiehnHILIC000904	2,3-Dihydroxybenzoic acid	C7H6O4	154.027	[M−H]−	N	153.018	LC-ESI-QFT	Thermo Q Exactive HF	HCD (NCE 20-30-40%)	Megan Showalter (University of California, Davis)
FiehnHILIC000905	2,3-Dihydroxybiphenyl	C12H10O2	186.068	[M−H]−	N	185.06	LC-ESI-QFT	Thermo Q Exactive HF	HCD (NCE 20-30-40%)	Megan Showalter (University of California, Davis)
FiehnHILIC000907	2,5-Dihydroxybenzaldehyde	C7H6O3	138.032	[M−H]−	N	137.023	LC-ESI-QFT	Thermo Q Exactive HF	HCD (NCE 20-30-40%)	Megan Showalter (University of California, Davis)
FiehnHILIC000908	2,6-Diaminopimelic acid	C7H14N2O4	190.095	[M−H]−	N	189.088	LC-ESI-QFT	Thermo Q Exactive HF	HCD (NCE 20-30-40%)	Megan Showalter (University of California, Davis)
FiehnHILIC000909	2,8-Quinolinediol	C9H7NO2	161.048	[M−H]−	N	160.039	LC-ESI-QFT	Thermo Q Exactive HF	HCD (NCE 20-30-40%)	Megan Showalter (University of California, Davis)
FiehnHILIC000910	2-alpha-Mannobiose	C12H22O11	342.116	[M−H]−	N	341.109	LC-ESI-QFT	Thermo Q Exactive HF	HCD (NCE 20-30-40%)	Megan Showalter (University of California, Davis)
FiehnHILIC000911	2-Amino-3-methoxybenzoic acid	C8H9NO3	167.058	[M−H]−	N	166.05	LC-ESI-QFT	Thermo Q Exactive HF	HCD (NCE 20-30-40%)	Megan Showalter (University of California, Davis)
FiehnHILIC000912	2-Aminoethylphosphonic acid	C2H8NO3P	125.024	[M−H]−	N	124.016	LC-ESI-QFT	Thermo Q Exactive HF	HCD (NCE 20-30-40%)	Megan Showalter (University of California, Davis)
FiehnHILIC000913	2-Aminophenol	C6H7NO	109.053	[M−H]−	P	108.044	LC-ESI-QFT	Thermo Q Exactive HF	HCD (NCE 20-30-40%)	Megan Showalter (University of California, Davis)
FiehnHILIC000916	2-Deoxycytidine-5-monophosphoric acid	C9H14N3O7P	307.057	[M−H]−	N	306.05	LC-ESI-QFT	Thermo Q Exactive HF	HCD (NCE 20-30-40%)	Megan Showalter (University of California, Davis)
FiehnHILIC000917	2-Deoxyribose	C5H10O4	134.058	[M−H]−	N	133.049	LC-ESI-QFT	Thermo Q Exactive HF	HCD (NCE 20-30-40%)	Megan Showalter (University of California, Davis)
FiehnHILIC000918	2-Deoxyuridine	C9H12N2O5	228.075	[M−H]−	N	227.067	LC-ESI-QFT	Thermo Q Exactive HF	HCD (NCE 20-30-40%)	Megan Showalter (University of California, Davis)
FiehnHILIC000920	2-Hydroxy-3-methylbutyric acid	C5H10O3	118.063	[M−H]−	N	117.055	LC-ESI-QFT	Thermo Q Exactive HF	HCD (NCE 20-30-40%)	Megan Showalter (University of California, Davis)
FiehnHILIC000921	2-Hydroxy-4-methylpentanoic acid	C6H12O3	132.079	[M−H]−	N	131.07	LC-ESI-QFT	Thermo Q Exactive HF	HCD (NCE 20-30-40%)	Megan Showalter (University of California, Davis)
FiehnHILIC000922	2-Hydroxybenzaldehyde	C7H6O2	122.037	[M−H]−	N	121.028	LC-ESI-QFT	Thermo Q Exactive HF	HCD (NCE 20-30-40%)	Megan Showalter (University of California, Davis)
FiehnHILIC000923	2-Hydroxycinnamic acid	C9H8O3	164.047	[M−H]−	N	163.039	LC-ESI-QFT	Thermo Q Exactive HF	HCD (NCE 20-30-40%)	Megan Showalter (University of California, Davis)
FiehnHILIC000924	2-Hydroxyisobutyric acid	C4H8O3	104.047	[M−H]−	N	103.039	LC-ESI-QFT	Thermo Q Exactive HF	HCD (NCE 20-30-40%)	Megan Showalter (University of California, Davis)
FiehnHILIC000925	2-Hydroxynicotinic acid	C6H5NO3	139.027	[M−H]−	N	138.019	LC-ESI-QFT	Thermo Q Exactive HF	HCD (NCE 20-30-40%)	Megan Showalter (University of California, Davis)
FiehnHILIC000926	2-Hydroxyphenylacetic acid	C8H8O3	152.047	[M−H]−	N	151.039	LC-ESI-QFT	Thermo Q Exactive HF	HCD (NCE 20-30-40%)	Megan Showalter (University of California, Davis)
FiehnHILIC000927	2-Hydroxyquinoline	C9H7NO	145.053	[M−H]−	N	144.044	LC-ESI-QFT	Thermo Q Exactive HF	HCD (NCE 20-30-40%)	Megan Showalter (University of California, Davis)
FiehnHILIC000928	2-Ketogluconic acid	C12H24O9	194.043	[M−H]−	N	193.035	LC-ESI-QFT	Thermo Q Exactive HF	HCD (NCE 20-30-40%)	Megan Showalter (University of California, Davis)
FiehnHILIC000929	2-Methoxy-4-vinylphenol	C9H10O2	150.068	[M−H]−	N	149.064	LC-ESI-QFT	Thermo Q Exactive HF	HCD (NCE 20-30-40%)	Megan Showalter (University of California, Davis)
FiehnHILIC000930	2-Methylglutaric acid	C6H10O4	146.058	[M−H]−	N	145.049	LC-ESI-QFT	Thermo Q Exactive HF	HCD (NCE 20-30-40%)	Megan Showalter (University of California, Davis)
FiehnHILIC000931	2-O-Methyladenosine	C11H15N5O4	281.112	[M−H]−	N	280.105	LC-ESI-QFT	Thermo Q Exactive HF	HCD (NCE 20-30-40%)	Megan Showalter (University of California, Davis)
FiehnHILIC000932	2-Propanamidoacetic acid	C5H9NO3	131.058	[M−H]−	N	130.05	LC-ESI-QFT	Thermo Q Exactive HF	HCD (NCE 20-30-40%)	Megan Showalter (University of California, Davis)
FiehnHILIC000933	2-Thiocytidine	C9H13N3O4S	259.063	[M−H]−	N	258.055	LC-ESI-QFT	Thermo Q Exactive HF	HCD (NCE 20-30-40%)	Megan Showalter (University of California, Davis)
FiehnHILIC000934	2-Thiouridine	C9H12N2O5S	260.047	[M−H]−	N	259.039	LC-ESI-QFT	Thermo Q Exactive HF	HCD (NCE 20-30-40%)	Megan Showalter (University of California, Davis)
FiehnHILIC000935	3',5'-Cyclic dAMP	C10H12N5O5P	313.058	[M−H]−	N	312.051	LC-ESI-QFT	Thermo Q Exactive HF	HCD (NCE 20-30-40%)	Megan Showalter (University of California, Davis)
FiehnHILIC000936	3'-O-Methylcytidine	C10H15N3O5	257.101	[M−H]−	N	256.094	LC-ESI-QFT	Thermo Q Exactive HF	HCD (NCE 20-30-40%)	Megan Showalter (University of California, Davis)
FiehnHILIC000937	3'-O-Methylguanosine	C11H15N5O5	297.107	[M−H]−	N	296.1	LC-ESI-QFT	Thermo Q Exactive HF	HCD (NCE 20-30-40%)	Megan Showalter (University of California, Davis)
FiehnHILIC000938	3'-O-Methylinosine	C11H14N4O5	282.096	[M−H]−	N	281.089	LC-ESI-QFT	Thermo Q Exactive HF	HCD (NCE 20-30-40%)	Megan Showalter (University of California, Davis)
FiehnHILIC000939	3'-O-Methyluridine	C10H14N2O6	258.085	[M−H]−	N	257.078	LC-ESI-QFT	Thermo Q Exactive HF	HCD (NCE 20-30-40%)	Megan Showalter (University of California, Davis)
FiehnHILIC000940	3,4-Dihydroxybenzoic acid	C7H6O4	154.027	[M−H]−	N	153.018	LC-ESI-QFT	Thermo Q Exactive HF	HCD (NCE 20-30-40%)	Megan Showalter (University of California, Davis)
FiehnHILIC000941	3,4-Dihydroxymandelic acid	C8H8O5	184.037	[M−H]−	N	183.029	LC-ESI-QFT	Thermo Q Exactive HF	HCD (NCE 20-30-40%)	Megan Showalter (University of California, Davis)
FiehnHILIC000942	3,4-Dihydroxyphenylacetic acid	C8H8O4	168.042	[M−H]−	N	167.034	LC-ESI-QFT	Thermo Q Exactive HF	HCD (NCE 20-30-40%)	Megan Showalter (University of California, Davis)
FiehnHILIC000943	3,4-Dihydroxyphenylalanine	C9H11NO4	197.069	[M−H]−	N	196.061	LC-ESI-QFT	Thermo Q Exactive HF	HCD (NCE 20-30-40%)	Megan Showalter (University of California, Davis)
FiehnHILIC000944	3,4-Dihydroxyphenylglycol	C8H10O4	170.058	[M−H]−	N	169.05	LC-ESI-QFT	Thermo Q Exactive HF	HCD (NCE 20-30-40%)	Megan Showalter (University of California, Davis)
FiehnHILIC000945	3,5-Dihydroxyphenylglycine	C8H9NO4	183.053	[M−H]−	N	182.045	LC-ESI-QFT	Thermo Q Exactive HF	HCD (NCE 20-30-40%)	Megan Showalter (University of California, Davis)
FiehnHILIC000946	3-(1-Pyrazolyl)-alanine	C6H9N3O2	155.069	[M−H]−	N	154.061	LC-ESI-QFT	Thermo Q Exactive HF	HCD (NCE 20-30-40%)	Megan Showalter (University of California, Davis)
FiehnHILIC000947	3-(3-Hydroxyphenyl)propionic acid	C9H10O3	166.063	[M−H]−	N	165.055	LC-ESI-QFT	Thermo Q Exactive HF	HCD (NCE 20-30-40%)	Megan Showalter (University of California, Davis)
FiehnHILIC000948	3-(Hydroxymethyl)phenol	C7H8O2	124.052	[M−H]−	N	123.044	LC-ESI-QFT	Thermo Q Exactive HF	HCD (NCE 20-30-40%)	Megan Showalter (University of California, Davis)
FiehnHILIC000949	3-Amino-3-(4-hydroxyphenyl)propionic acid	C9H11NO3	181.074	[M−H]−	N	180.066	LC-ESI-QFT	Thermo Q Exactive HF	HCD (NCE 20-30-40%)	Megan Showalter (University of California, Davis)
FiehnHILIC000950	3-Aminotyrosine	C9H12N2O3	196.085	[M−H]−	N	195.077	LC-ESI-QFT	Thermo Q Exactive HF	HCD (NCE 20-30-40%)	Megan Showalter (University of California, Davis)
FiehnHILIC000952	3-Deoxyuridine	C9H12N2O5	228.075	[M−H]−	N	227.067	LC-ESI-QFT	Thermo Q Exactive HF	HCD (NCE 20-30-40%)	Megan Showalter (University of California, Davis)
FiehnHILIC000953	3-Guanidinopropionic acid	C4H9N3O2	131.069	[M−H]−	N	130.061	LC-ESI-QFT	Thermo Q Exactive HF	HCD (NCE 20-30-40%)	Megan Showalter (University of California, Davis)
FiehnHILIC000954	3-Hydroxy-3-methylglutaric acid	C6H10O5	162.053	[M−H]−	N	161.045	LC-ESI-QFT	Thermo Q Exactive HF	HCD (NCE 20-30-40%)	Megan Showalter (University of California, Davis)
FiehnHILIC000955	3-Hydroxyanthranilic acid	C7H7NO3	153.043	[M−H]−	N	152.034	LC-ESI-QFT	Thermo Q Exactive HF	HCD (NCE 20-30-40%)	Megan Showalter (University of California, Davis)
FiehnHILIC000956	3-Hydroxyaspartic acid	C4H7NO5	149.032	[M−H]−	N	148.024	LC-ESI-QFT	Thermo Q Exactive HF	HCD (NCE 20-30-40%)	Megan Showalter (University of California, Davis)
FiehnHILIC000957	3-Hydroxybenzaldehyde	C7H6O2	122.037	[M−H]−	N	121.028	LC-ESI-QFT	Thermo Q Exactive HF	HCD (NCE 20-30-40%)	Megan Showalter (University of California, Davis)
FiehnHILIC000958	3-Hydroxybutyric acid	C4H8O3	104.047	[M−H]−	N	103.039	LC-ESI-QFT	Thermo Q Exactive HF	HCD (NCE 20-30-40%)	Megan Showalter (University of California, Davis)
FiehnHILIC000959	3-Hydroxyglutaric acid	C5H8O5	148.037	[M−H]−	N	147.029	LC-ESI-QFT	Thermo Q Exactive HF	HCD (NCE 20-30-40%)	Megan Showalter (University of California, Davis)
FiehnHILIC000960	3-Hydroxykynurenine	C10H12N2O4	224.08	[M−H]−	N	223.072	LC-ESI-QFT	Thermo Q Exactive HF	HCD (NCE 20-30-40%)	Megan Showalter (University of California, Davis)
FiehnHILIC000961	3-Hydroxyphenylacetic acid	C8H8O3	152.047	[M−H]−	N	151.039	LC-ESI-QFT	Thermo Q Exactive HF	HCD (NCE 20-30-40%)	Megan Showalter (University of California, Davis)
FiehnHILIC000962	3-Hydroxyphenylalanine	C9H11NO3	181.074	[M−H]−	N	180.066	LC-ESI-QFT	Thermo Q Exactive HF	HCD (NCE 20-30-40%)	Megan Showalter (University of California, Davis)
FiehnHILIC000964	3-Hydroxyvaleric acid	C5H10O3	118.063	[M−H]−	N	117.055	LC-ESI-QFT	Thermo Q Exactive HF	HCD (NCE 20-30-40%)	Megan Showalter (University of California, Davis)
FiehnHILIC000965	3-Indoleacetic acid	C10H9NO2	175.063	[M−H]−	N	174.055	LC-ESI-QFT	Thermo Q Exactive HF	HCD (NCE 20-30-40%)	Megan Showalter (University of California, Davis)
FiehnHILIC000966	3-Indoleacetonitrile	C10H8N2	156.069	[M−H]−	N	155.061	LC-ESI-QFT	Thermo Q Exactive HF	HCD (NCE 20-30-40%)	Megan Showalter (University of California, Davis)
FiehnHILIC000967	3-Indolepropionic acid	C11H11NO2	189.079	[M−H]−	N	188.071	LC-ESI-QFT	Thermo Q Exactive HF	HCD (NCE 20-30-40%)	Megan Showalter (University of California, Davis)
FiehnHILIC000968	3-Isochromanone	C9H8O2	148.052	[M−H]−	N	147.044	LC-ESI-QFT	Thermo Q Exactive HF	HCD (NCE 20-30-40%)	Megan Showalter (University of California, Davis)
FiehnHILIC000970	3-Methyladipic acid	C7H12O4	160.074	[M−H]−	N	159.065	LC-ESI-QFT	Thermo Q Exactive HF	HCD (NCE 20-30-40%)	Megan Showalter (University of California, Davis)
FiehnHILIC000971	3-Methylcatechol	C7H8O2	124.052	[M−H]−	N	123.044	LC-ESI-QFT	Thermo Q Exactive HF	HCD (NCE 20-30-40%)	Megan Showalter (University of California, Davis)
FiehnHILIC000972	3-Methylcrotonylglycine	C7H11NO3	157.074	[M−H]−	N	156.066	LC-ESI-QFT	Thermo Q Exactive HF	HCD (NCE 20-30-40%)	Megan Showalter (University of California, Davis)
FiehnHILIC000973	3-Methylglutaric acid	C6H10O4	146.058	[M−H]−	N	145.049	LC-ESI-QFT	Thermo Q Exactive HF	HCD (NCE 20-30-40%)	Megan Showalter (University of California, Davis)
FiehnHILIC000974	3-Methylhistidine	C7H11N3O2	169.085	[M−H]−	N	168.077	LC-ESI-QFT	Thermo Q Exactive HF	HCD (NCE 20-30-40%)	Megan Showalter (University of California, Davis)
FiehnHILIC000975	3-Methyluridine	C10H14N2O6	258.085	[M−H]−	N	257.078	LC-ESI-QFT	Thermo Q Exactive HF	HCD (NCE 20-30-40%)	Megan Showalter (University of California, Davis)
FiehnHILIC000976	3-Nitrotyrosine	C9H10N2O5	226.059	[M−H]−	N	225.051	LC-ESI-QFT	Thermo Q Exactive HF	HCD (NCE 20-30-40%)	Megan Showalter (University of California, Davis)
FiehnHILIC000977	3-Phenyllactic acid	C9H10O3	166.063	[M−H]−	N	165.055	LC-ESI-QFT	Thermo Q Exactive HF	HCD (NCE 20-30-40%)	Megan Showalter (University of California, Davis)
FiehnHILIC000978	3-Phosphonopropionic acid	C3H7O5P	154.003	[M−H]−	N	152.995	LC-ESI-QFT	Thermo Q Exactive HF	HCD (NCE 20-30-40%)	Megan Showalter (University of California, Davis)
FiehnHILIC000980	4,5,7-Trihydroxyisoflavone	C15H10O5	270.053	[M−H]−	N	269.046	LC-ESI-QFT	Thermo Q Exactive HF	HCD (NCE 20-30-40%)	Megan Showalter (University of California, Davis)
FiehnHILIC000981	4-Acetamidobutyric acid	C6H11NO3	145.074	[M−H]−	N	144.066	LC-ESI-QFT	Thermo Q Exactive HF	HCD (NCE 20-30-40%)	Megan Showalter (University of California, Davis)
FiehnHILIC000982	4-Acetylbutyric acid	C6H10O3	130.063	[M−H]−	N	129.055	LC-ESI-QFT	Thermo Q Exactive HF	HCD (NCE 20-30-40%)	Megan Showalter (University of California, Davis)
FiehnHILIC000983	4-Aminophenol	C6H7NO	109.053	[M−H]−	N	108.044	LC-ESI-QFT	Thermo Q Exactive HF	HCD (NCE 20-30-40%)	Megan Showalter (University of California, Davis)
FiehnHILIC000984	4-Guanidinobutyric acid	C5H11N3O2	145.085	[M−H]−	N	144.077	LC-ESI-QFT	Thermo Q Exactive HF	HCD (NCE 20-30-40%)	Megan Showalter (University of California, Davis)
FiehnHILIC000985	4-Hydroxy-3-methoxymandelic acid	C9H10O5	198.053	[M−H]−	N	197.045	LC-ESI-QFT	Thermo Q Exactive HF	HCD (NCE 20-30-40%)	Megan Showalter (University of California, Davis)
FiehnHILIC000986	4-Hydroxy-4-methyl-2-pentanone	C6H12O2	116.084	[M−H]−	N	115.069	LC-ESI-QFT	Thermo Q Exactive HF	HCD (NCE 20-30-40%)	Megan Showalter (University of California, Davis)
FiehnHILIC000987	4-Hydroxy-6-methyl-2-pyrone	C6H6O3	126.032	[M−H]−	N	125.023	LC-ESI-QFT	Thermo Q Exactive HF	HCD (NCE 20-30-40%)	Megan Showalter (University of California, Davis)
FiehnHILIC000988	4-Hydroxybenzaldehyde	C7H6O2	122.037	[M−H]−	N	121.028	LC-ESI-QFT	Thermo Q Exactive HF	HCD (NCE 20-30-40%)	Megan Showalter (University of California, Davis)
FiehnHILIC000989	4-Hydroxybenzoic acid	C7H6O3	138.032	[M−H]−	N	137.023	LC-ESI-QFT	Thermo Q Exactive HF	HCD (NCE 20-30-40%)	Megan Showalter (University of California, Davis)
FiehnHILIC000990	4-Hydroxybenzylcyanide	C8H7NO	133.053	[M−H]−	N	132.044	LC-ESI-QFT	Thermo Q Exactive HF	HCD (NCE 20-30-40%)	Megan Showalter (University of California, Davis)
FiehnHILIC000991	4-Hydroxyhippuric acid	C9H9NO4	195.053	[M−H]−	N	194.045	LC-ESI-QFT	Thermo Q Exactive HF	HCD (NCE 20-30-40%)	Megan Showalter (University of California, Davis)
FiehnHILIC000992	4-Hydroxymandelic acid	C8H8O4	168.042	[M−H]−	N	167.034	LC-ESI-QFT	Thermo Q Exactive HF	HCD (NCE 20-30-40%)	Megan Showalter (University of California, Davis)
FiehnHILIC000993	4-Hydroxymandelonitrile	C8H7NO2	149.048	[M−H]−	N	148.04	LC-ESI-QFT	Thermo Q Exactive HF	HCD (NCE 20-30-40%)	Megan Showalter (University of California, Davis)
FiehnHILIC000994	4-Hydroxyphenylacetic acid	C8H8O3	152.047	[M−H]−	N	151.039	LC-ESI-QFT	Thermo Q Exactive HF	HCD (NCE 20-30-40%)	Megan Showalter (University of California, Davis)
FiehnHILIC000995	4-Hydroxyphenylglycine	C8H9NO3	167.058	[M−H]−	N	166.05	LC-ESI-QFT	Thermo Q Exactive HF	HCD (NCE 20-30-40%)	Megan Showalter (University of California, Davis)
FiehnHILIC000996	4-Hydroxyphenyllactic acid	C9H10O4	182.058	[M−H]−	N	181.05	LC-ESI-QFT	Thermo Q Exactive HF	HCD (NCE 20-30-40%)	Megan Showalter (University of California, Davis)
FiehnHILIC000997	4-Hydroxyphenylpyruvic acid	C9H8O4	180.042	[M−H]−	N	179.034	LC-ESI-QFT	Thermo Q Exactive HF	HCD (NCE 20-30-40%)	Megan Showalter (University of California, Davis)
FiehnHILIC000998	4-Isopropylbenzoic acid	C10H12O2	164.084	[M−H]−	N	163.076	LC-ESI-QFT	Thermo Q Exactive HF	HCD (NCE 20-30-40%)	Megan Showalter (University of California, Davis)
FiehnHILIC000999	4-Methyl-2-oxovaleric Acid	C6H10O3	130.063	[M−H]−	N	129.055	LC-ESI-QFT	Thermo Q Exactive HF	HCD (NCE 20-30-40%)	Megan Showalter (University of California, Davis)
FiehnHILIC001000	4-Methylcatechol	C7H8O2	124.052	[M−H]−	N	123.044	LC-ESI-QFT	Thermo Q Exactive HF	HCD (NCE 20-30-40%)	Megan Showalter (University of California, Davis)
FiehnHILIC001001	4-Methylumbelliferone	C10H8O3	176.047	[M−H]−	N	175.039	LC-ESI-QFT	Thermo Q Exactive HF	HCD (NCE 20-30-40%)	Megan Showalter (University of California, Davis)
FiehnHILIC001002	4-Nitrocatechol	C6H5NO4	155.022	[M−H]−	N	154.013	LC-ESI-QFT	Thermo Q Exactive HF	HCD (NCE 20-30-40%)	Megan Showalter (University of California, Davis)
FiehnHILIC001004	4-Pyridoxic acid	C8H9NO4	183.053	[M−H]−	N	182.045	LC-ESI-QFT	Thermo Q Exactive HF	HCD (NCE 20-30-40%)	Megan Showalter (University of California, Davis)
FiehnHILIC001005	4-Quinolinecarboxylic acid	C10H7NO2	173.048	[M−H]−	N	172.04	LC-ESI-QFT	Thermo Q Exactive HF	HCD (NCE 20-30-40%)	Megan Showalter (University of California, Davis)
FiehnHILIC001006	4-Thiouridine	C9H12N2O5S	260.047	[M−H]−	N	259.039	LC-ESI-QFT	Thermo Q Exactive HF	HCD (NCE 20-30-40%)	Megan Showalter (University of California, Davis)
FiehnHILIC001007	4-Vinylphenol	C8H8O	120.058	[M−H]−	N	119.049	LC-ESI-QFT	Thermo Q Exactive HF	HCD (NCE 20-30-40%)	Megan Showalter (University of California, Davis)
FiehnHILIC001008	5'-Methylthioadenosine	C11H15N5O3S	297.09	[M−H]−	N	296.082	LC-ESI-QFT	Thermo Q Exactive HF	HCD (NCE 20-30-40%)	Megan Showalter (University of California, Davis)
FiehnHILIC001009	5'-O-Methylthymidine	C11H16N2O5	256.106	[M−H]−	N	255.099	LC-ESI-QFT	Thermo Q Exactive HF	HCD (NCE 20-30-40%)	Megan Showalter (University of California, Davis)
FiehnHILIC001010	5,6-Dimethylbenzimidazole	C9H10N2	146.084	[M−H]−	N	145.076	LC-ESI-QFT	Thermo Q Exactive HF	HCD (NCE 20-30-40%)	Megan Showalter (University of California, Davis)
FiehnHILIC001011	5-Aminoimidazole-4-carboxamide	C4H6N4O	126.054	[M−H]−	N	125.046	LC-ESI-QFT	Thermo Q Exactive HF	HCD (NCE 20-30-40%)	Megan Showalter (University of California, Davis)
FiehnHILIC001012	5-Aminosalicylic acid	C7H7NO3	153.043	[M−H]−	N	152.034	LC-ESI-QFT	Thermo Q Exactive HF	HCD (NCE 20-30-40%)	Megan Showalter (University of California, Davis)
FiehnHILIC001014	5-Hydroxy-3-indoleacetic acid	C10H9NO3	191.058	[M−H]−	N	190.05	LC-ESI-QFT	Thermo Q Exactive HF	HCD (NCE 20-30-40%)	Megan Showalter (University of California, Davis)
FiehnHILIC001015	5-Hydroxymethylcytidine	C10H15N3O6	273.096	[M−H]−	N	272.089	LC-ESI-QFT	Thermo Q Exactive HF	HCD (NCE 20-30-40%)	Megan Showalter (University of California, Davis)
FiehnHILIC001017	5-Hydroxymethyluridine	C10H14N2O7	274.08	[M−H]−	N	273.073	LC-ESI-QFT	Thermo Q Exactive HF	HCD (NCE 20-30-40%)	Megan Showalter (University of California, Davis)
FiehnHILIC001018	5-Hydroxytryptophan	C11H12N2O3	220.085	[M−H]−	N	219.077	LC-ESI-QFT	Thermo Q Exactive HF	HCD (NCE 20-30-40%)	Megan Showalter (University of California, Davis)
FiehnHILIC001019	5-Methoxy-3-indoleacetic acid	C11H11NO3	205.074	[M−H]−	N	204.066	LC-ESI-QFT	Thermo Q Exactive HF	HCD (NCE 20-30-40%)	Megan Showalter (University of California, Davis)
FiehnHILIC001020	5-Methoxyuridine	C10H14N2O7	274.08	[M−H]−	N	273.073	LC-ESI-QFT	Thermo Q Exactive HF	HCD (NCE 20-30-40%)	Megan Showalter (University of California, Davis)
FiehnHILIC001021	5-Methyl-2-thiouridine	C10H14N2O5S	274.062	[M−H]−	N	273.055	LC-ESI-QFT	Thermo Q Exactive HF	HCD (NCE 20-30-40%)	Megan Showalter (University of California, Davis)
FiehnHILIC001022	5-Methylcytidine	C10H15N3O5	257.101	[M−H]−	N	256.094	LC-ESI-QFT	Thermo Q Exactive HF	HCD (NCE 20-30-40%)	Megan Showalter (University of California, Davis)
FiehnHILIC001023	5-Methyluridine	C10H15N3O5	258.085	[M−H]−	N	257.078	LC-ESI-QFT	Thermo Q Exactive HF	HCD (NCE 20-30-40%)	Megan Showalter (University of California, Davis)
FiehnHILIC001024	6,7-Dihydroxycoumarin	C9H6O4	178.027	[M−H]−	N	177.018	LC-ESI-QFT	Thermo Q Exactive HF	HCD (NCE 20-30-40%)	Megan Showalter (University of California, Davis)
FiehnHILIC001025	6-Aminoindazole	C7H7N3	133.064	[M−H]−	N	132.055	LC-ESI-QFT	Thermo Q Exactive HF	HCD (NCE 20-30-40%)	Megan Showalter (University of California, Davis)
FiehnHILIC001026	6-Azuridine	C8H11N3O6	245.065	[M−H]−	N	244.057	LC-ESI-QFT	Thermo Q Exactive HF	HCD (NCE 20-30-40%)	Megan Showalter (University of California, Davis)
FiehnHILIC001027	6-Hydroxycaproic acid	C6H12O3	132.079	[M−H]−	N	131.07	LC-ESI-QFT	Thermo Q Exactive HF	HCD (NCE 20-30-40%)	Megan Showalter (University of California, Davis)
FiehnHILIC001028	6-Hydroxyflavone	C15H10O3	238.063	[M−H]−	N	237.055	LC-ESI-QFT	Thermo Q Exactive HF	HCD (NCE 20-30-40%)	Megan Showalter (University of California, Davis)
FiehnHILIC001029	6-Hydroxynicotinic acid	C6H5NO3	139.027	[M−H]−	N	138.019	LC-ESI-QFT	Thermo Q Exactive HF	HCD (NCE 20-30-40%)	Megan Showalter (University of California, Davis)
FiehnHILIC001030	6-Methylmercaptopurine	C6H6N4S	166.031	[M−H]−	N	165.023	LC-ESI-QFT	Thermo Q Exactive HF	HCD (NCE 20-30-40%)	Megan Showalter (University of California, Davis)
FiehnHILIC001031	8-Oxo-2-deoxyadenosine	C10H13N5O4	267.097	[M−H]−	N	266.09	LC-ESI-QFT	Thermo Q Exactive HF	HCD (NCE 20-30-40%)	Megan Showalter (University of California, Davis)
FiehnHILIC001032	9-Fluorenone	C13H8O	180.058	[M−H]−	N	179.055	LC-ESI-QFT	Thermo Q Exactive HF	HCD (NCE 20-30-40%)	Megan Showalter (University of California, Davis)
FiehnHILIC001033	9-Phenanthrenol	C14H10O	194.073	[M−H]−	N	193.065	LC-ESI-QFT	Thermo Q Exactive HF	HCD (NCE 20-30-40%)	Megan Showalter (University of California, Davis)
FiehnHILIC001034	Abietic acid	C20H30O2	302.225	[M−H]−	N	301.218	LC-ESI-QFT	Thermo Q Exactive HF	HCD (NCE 20-30-40%)	Megan Showalter (University of California, Davis)
FiehnHILIC001035	Abscisic acid	C15H20O4	264.136	[M−H]−	N	263.128	LC-ESI-QFT	Thermo Q Exactive HF	HCD (NCE 20-30-40%)	Megan Showalter (University of California, Davis)
FiehnHILIC001036	Acarbose	C25H43NO18	645.248	[M−H]−	N	644.241	LC-ESI-QFT	Thermo Q Exactive HF	HCD (NCE 20-30-40%)	Megan Showalter (University of California, Davis)
FiehnHILIC001037	Acetaminophen glucuronide	C14H17NO8	327.095	[M−H]−	N	326.088	LC-ESI-QFT	Thermo Q Exactive HF	HCD (NCE 20-30-40%)	Megan Showalter (University of California, Davis)
FiehnHILIC001038	Acetominophen	C8H9NO2	151.063	[M−H]−	N	150.055	LC-ESI-QFT	Thermo Q Exactive HF	HCD (NCE 20-30-40%)	Megan Showalter (University of California, Davis)
FiehnHILIC001039	Acetylenedicarboxylic acid	C4H2O4	113.995	[M−H]−	N	112.984	LC-ESI-QFT	Thermo Q Exactive HF	HCD (NCE 20-30-40%)	Megan Showalter (University of California, Davis)
FiehnHILIC001040	Acetylisatin	C10H7NO3	189.043	[M−H]−	N	188.028	LC-ESI-QFT	Thermo Q Exactive HF	HCD (NCE 20-30-40%)	Megan Showalter (University of California, Davis)
FiehnHILIC001041	Aconitic acid	C6H6O6	174.016	[M−H]−	N	173.008	LC-ESI-QFT	Thermo Q Exactive HF	HCD (NCE 20-30-40%)	Megan Showalter (University of California, Davis)
FiehnHILIC001042	Actinomycin D	C62H86N12O16	1254.63	[M−H]−	N	1253.62	LC-ESI-QFT	Thermo Q Exactive HF	HCD (NCE 20-30-40%)	Megan Showalter (University of California, Davis)
FiehnHILIC001043	Actrarit	C10H11NO3	193.074	[M−H]−	N	192.066	LC-ESI-QFT	Thermo Q Exactive HF	HCD (NCE 20-30-40%)	Megan Showalter (University of California, Davis)
FiehnHILIC001044	Adenine	C5H5N5	135.054	[M−H]−	N	134.046	LC-ESI-QFT	Thermo Q Exactive HF	HCD (NCE 20-30-40%)	Megan Showalter (University of California, Davis)
FiehnHILIC001045	Adenosine 3',5'-cyclic monophosphate	C10H12N5O6P	329.053	[M−H]−	N	328.046	LC-ESI-QFT	Thermo Q Exactive HF	HCD (NCE 20-30-40%)	Megan Showalter (University of California, Davis)
FiehnHILIC001046	Adenosine 5'-monophosphate	C10H14N5O7P	347.063	[M−H]−	N	346.056	LC-ESI-QFT	Thermo Q Exactive HF	HCD (NCE 20-30-40%)	Megan Showalter (University of California, Davis)
FiehnHILIC001047	Adenosine-3-monophosphate	C10H14N5O7P	347.063	[M−H]−	N	346.056	LC-ESI-QFT	Thermo Q Exactive HF	HCD (NCE 20-30-40%)	Megan Showalter (University of California, Davis)
FiehnHILIC001048	Adenosine	C10H13N5O4	267.097	[M−H]−	N	266.09	LC-ESI-QFT	Thermo Q Exactive HF	HCD (NCE 20-30-40%)	Megan Showalter (University of California, Davis)
FiehnHILIC001049	Adipic acid	C6H10O4	146.058	[M−H]−	N	145.05	LC-ESI-QFT	Thermo Q Exactive HF	HCD (NCE 20-30-40%)	Megan Showalter (University of California, Davis)
FiehnHILIC001050	Ala-Ala	C6H12N2O3	160.085	[M−H]−	N	159.077	LC-ESI-QFT	Thermo Q Exactive HF	HCD (NCE 20-30-40%)	Megan Showalter (University of California, Davis)
FiehnHILIC001051	Ala-Ile	C9H18N2O3	202.132	[M−H]−	N	201.124	LC-ESI-QFT	Thermo Q Exactive HF	HCD (NCE 20-30-40%)	Megan Showalter (University of California, Davis)
FiehnHILIC001052	Ala-Leu	C9H18N2O3	202.132	[M−H]−	N	201.124	LC-ESI-QFT	Thermo Q Exactive HF	HCD (NCE 20-30-40%)	Megan Showalter (University of California, Davis)
FiehnHILIC001053	Ala-Val	C8H16N2O3	188.116	[M−H]−	N	187.108	LC-ESI-QFT	Thermo Q Exactive HF	HCD (NCE 20-30-40%)	Megan Showalter (University of California, Davis)
FiehnHILIC001056	Albendazole	C12H15N3O2S	265.088	[M−H]−	N	264.082	LC-ESI-QFT	Thermo Q Exactive HF	HCD (NCE 20-30-40%)	Megan Showalter (University of California, Davis)
FiehnHILIC001057	Albuterol	C13H21NO3	239.152	[M−H]−	N	238.144	LC-ESI-QFT	Thermo Q Exactive HF	HCD (NCE 20-30-40%)	Megan Showalter (University of California, Davis)
FiehnHILIC001058	Alfuzosin	C19H27N5O4	389.206	[M−H]−	N	388.199	LC-ESI-QFT	Thermo Q Exactive HF	HCD (NCE 20-30-40%)	Megan Showalter (University of California, Davis)
FiehnHILIC001059	Alizarin	C14H8O4	240.042	[M−H]−	N	239.035	LC-ESI-QFT	Thermo Q Exactive HF	HCD (NCE 20-30-40%)	Megan Showalter (University of California, Davis)
FiehnHILIC001060	Allantoic acid	C4H8N4O4	176.055	[M−H]−	N	175.046	LC-ESI-QFT	Thermo Q Exactive HF	HCD (NCE 20-30-40%)	Megan Showalter (University of California, Davis)
FiehnHILIC001061	Allantoin	C4H6N4O3	158.044	[M−H]−	N	157.036	LC-ESI-QFT	Thermo Q Exactive HF	HCD (NCE 20-30-40%)	Megan Showalter (University of California, Davis)
FiehnHILIC001063	alpha-Hydroxyhippuric acid	C9H9NO4	195.053	[M−H]−	N	194.045	LC-ESI-QFT	Thermo Q Exactive HF	HCD (NCE 20-30-40%)	Megan Showalter (University of California, Davis)
FiehnHILIC001064	alpha-Keto-gamma-(methylthio)butyric acid	C5H8O3S	148.019	[M−H]−	N	147.011	LC-ESI-QFT	Thermo Q Exactive HF	HCD (NCE 20-30-40%)	Megan Showalter (University of California, Davis)
FiehnHILIC001066	AM 404	C26H37NO2	395.282	[M−H]−	N	394.274	LC-ESI-QFT	Thermo Q Exactive HF	HCD (NCE 20-30-40%)	Megan Showalter (University of California, Davis)
FiehnHILIC001069	Anserine	C10H16N4O3	240.122	[M−H]−	N	239.115	LC-ESI-QFT	Thermo Q Exactive HF	HCD (NCE 20-30-40%)	Megan Showalter (University of California, Davis)
FiehnHILIC001070	Aprobarbital	C10H14N2O3	210.1	[M−H]−	N	209.093	LC-ESI-QFT	Thermo Q Exactive HF	HCD (NCE 20-30-40%)	Megan Showalter (University of California, Davis)
FiehnHILIC001071	Arabinose	C5H10O5	150.053	[M−H]−	N	149.045	LC-ESI-QFT	Thermo Q Exactive HF	HCD (NCE 20-30-40%)	Megan Showalter (University of California, Davis)
FiehnHILIC001072	Arabitol	C5H12O5	152.068	[M−H]−	N	151.06	LC-ESI-QFT	Thermo Q Exactive HF	HCD (NCE 20-30-40%)	Megan Showalter (University of California, Davis)
FiehnHILIC001073	Arachidonyl dopamine	C28H41NO3	439.309	[M−H]−	N	438.302	LC-ESI-QFT	Thermo Q Exactive HF	HCD (NCE 20-30-40%)	Megan Showalter (University of California, Davis)
FiehnHILIC001074	Arbutin	C12H16O7	272.09	[M−H]−	N	271.083	LC-ESI-QFT	Thermo Q Exactive HF	HCD (NCE 20-30-40%)	Megan Showalter (University of California, Davis)
FiehnHILIC001075	Argatroban	C23H36N6O5S	508.247	[M−H]−	N	507.239	LC-ESI-QFT	Thermo Q Exactive HF	HCD (NCE 20-30-40%)	Megan Showalter (University of California, Davis)
FiehnHILIC001076	Arginine	C6H14N4O2	174.112	[M−H]−	N	173.103	LC-ESI-QFT	Thermo Q Exactive HF	HCD (NCE 20-30-40%)	Megan Showalter (University of California, Davis)
FiehnHILIC001077	Artesunate	C19H28O8	384.178	[M−H]−	N	383.171	LC-ESI-QFT	Thermo Q Exactive HF	HCD (NCE 20-30-40%)	Megan Showalter (University of California, Davis)
FiehnHILIC001078	Ascorbic acid	C6H8O6	176.032	[M−H]−	N	175.024	LC-ESI-QFT	Thermo Q Exactive HF	HCD (NCE 20-30-40%)	Megan Showalter (University of California, Davis)
FiehnHILIC001079	Asp-Glu	C9H14N2O7	262.08	[M−H]−	N	261.073	LC-ESI-QFT	Thermo Q Exactive HF	HCD (NCE 20-30-40%)	Megan Showalter (University of California, Davis)
FiehnHILIC001080	Asp-Phe	C13H16N2O5	280.106	[M−H]−	N	279.099	LC-ESI-QFT	Thermo Q Exactive HF	HCD (NCE 20-30-40%)	Megan Showalter (University of California, Davis)
FiehnHILIC001081	Asparagine	C4H8N2O3	132.053	[M−H]−	N	131.045	LC-ESI-QFT	Thermo Q Exactive HF	HCD (NCE 20-30-40%)	Megan Showalter (University of California, Davis)
FiehnHILIC001082	Aspartic acid	C4H7NO4	133.038	[M−H]−	N	132.029	LC-ESI-QFT	Thermo Q Exactive HF	HCD (NCE 20-30-40%)	Megan Showalter (University of California, Davis)
FiehnHILIC001083	Balsalazide	C17H15N3O6	357.096	[M−H]−	N	356.088	LC-ESI-QFT	Thermo Q Exactive HF	HCD (NCE 20-30-40%)	Megan Showalter (University of California, Davis)
FiehnHILIC001085	Benazepril	C24H28N2O5	424.2	[M−H]−	N	423.192	LC-ESI-QFT	Thermo Q Exactive HF	HCD (NCE 20-30-40%)	Megan Showalter (University of California, Davis)
FiehnHILIC001086	Benidipine	C28H31N3O6	505.221	[M−H]−	N	504.214	LC-ESI-QFT	Thermo Q Exactive HF	HCD (NCE 20-30-40%)	Megan Showalter (University of California, Davis)
FiehnHILIC001088	Benzene-1,2,4-triol	C6H6O3	126.032	[M−H]−	N	125.023	LC-ESI-QFT	Thermo Q Exactive HF	HCD (NCE 20-30-40%)	Megan Showalter (University of California, Davis)
FiehnHILIC001089	Benzoic acid	C7H6O2	122.037	[M−H]−	N	121.028	LC-ESI-QFT	Thermo Q Exactive HF	HCD (NCE 20-30-40%)	Megan Showalter (University of California, Davis)
FiehnHILIC001090	Benzylacetate	C9H10O2	150.068	[M−H]−	N	149.064	LC-ESI-QFT	Thermo Q Exactive HF	HCD (NCE 20-30-40%)	Megan Showalter (University of California, Davis)
FiehnHILIC001091	Benzylsuccinic acid	C11H12O4	208.074	[M−H]−	N	207.065	LC-ESI-QFT	Thermo Q Exactive HF	HCD (NCE 20-30-40%)	Megan Showalter (University of California, Davis)
FiehnHILIC001092	Bestatin	C16H24N2O4	308.174	[M−H]−	N	307.166	LC-ESI-QFT	Thermo Q Exactive HF	HCD (NCE 20-30-40%)	Megan Showalter (University of California, Davis)
FiehnHILIC001093	beta-Cyano-alanine	C4H6N2O2	114.043	[M−H]−	N	113.034	LC-ESI-QFT	Thermo Q Exactive HF	HCD (NCE 20-30-40%)	Megan Showalter (University of California, Davis)
FiehnHILIC001094	beta-Hydroxyisovaleric acid	C5H10O3	118.063	[M−H]−	N	117.054	LC-ESI-QFT	Thermo Q Exactive HF	HCD (NCE 20-30-40%)	Megan Showalter (University of California, Davis)
FiehnHILIC001095	beta-Hydroxymyristic acid	C14H28O3	244.204	[M−H]−	N	243.196	LC-ESI-QFT	Thermo Q Exactive HF	HCD (NCE 20-30-40%)	Megan Showalter (University of California, Davis)
FiehnHILIC001096	beta-N-Methylaminoalanine	C4H10N2O2	118.074	[M−H]−	N	117.066	LC-ESI-QFT	Thermo Q Exactive HF	HCD (NCE 20-30-40%)	Megan Showalter (University of California, Davis)
FiehnHILIC001098	Biotin	C10H16N2O3S	244.088	[M−H]−	N	243.081	LC-ESI-QFT	Thermo Q Exactive HF	HCD (NCE 20-30-40%)	Megan Showalter (University of California, Davis)
FiehnHILIC001099	Biuret	C2H5N3O2	103.038	[M−H]−	N	102.03	LC-ESI-QFT	Thermo Q Exactive HF	HCD (NCE 20-30-40%)	Megan Showalter (University of California, Davis)
FiehnHILIC001100	Butabarbital	C10H16N2O3	212.116	[M−H]−	N	211.108	LC-ESI-QFT	Thermo Q Exactive HF	HCD (NCE 20-30-40%)	Megan Showalter (University of California, Davis)
FiehnHILIC001101	Butyrylglycine	C6H11NO3	145.074	[M−H]−	N	144.066	LC-ESI-QFT	Thermo Q Exactive HF	HCD (NCE 20-30-40%)	Megan Showalter (University of California, Davis)
FiehnHILIC001102	Caffeic acid	C9H8O4	180.042	[M−H]−	N	179.034	LC-ESI-QFT	Thermo Q Exactive HF	HCD (NCE 20-30-40%)	Megan Showalter (University of California, Davis)
FiehnHILIC001103	Canavanine	C5H12N4O3	176.091	[M−H]−	N	175.083	LC-ESI-QFT	Thermo Q Exactive HF	HCD (NCE 20-30-40%)	Megan Showalter (University of California, Davis)
FiehnHILIC001104	Carbocysteine	C5H9NO4S	179.025	[M−H]−	N	178.017	LC-ESI-QFT	Thermo Q Exactive HF	HCD (NCE 20-30-40%)	Megan Showalter (University of California, Davis)
FiehnHILIC001105	Carboxyibuprofen	C13H16O4	236.105	[M−H]−	N	235.097	LC-ESI-QFT	Thermo Q Exactive HF	HCD (NCE 20-30-40%)	Megan Showalter (University of California, Davis)
FiehnHILIC001106	Carnosine	C9H14N4O3	226.107	[M−H]−	N	225.099	LC-ESI-QFT	Thermo Q Exactive HF	HCD (NCE 20-30-40%)	Megan Showalter (University of California, Davis)
FiehnHILIC001107	Carvedilol	C24H26N2O4	406.189	[M−H]−	N	405.182	LC-ESI-QFT	Thermo Q Exactive HF	HCD (NCE 20-30-40%)	Megan Showalter (University of California, Davis)
FiehnHILIC001108	Catechol	C6H6O2	110.037	[M−H]−	N	109.028	LC-ESI-QFT	Thermo Q Exactive HF	HCD (NCE 20-30-40%)	Megan Showalter (University of California, Davis)
FiehnHILIC001110	Cefdinir	C14H13N5O5S2	395.036	[M−H]−	N	394.028	LC-ESI-QFT	Thermo Q Exactive HF	HCD (NCE 20-30-40%)	Megan Showalter (University of California, Davis)
FiehnHILIC001111	Cefixime	C16H15N5O7S2	453.041	[M−H]−	N	452.034	LC-ESI-QFT	Thermo Q Exactive HF	HCD (NCE 20-30-40%)	Megan Showalter (University of California, Davis)
FiehnHILIC001112	Cefpodoxime proxetil	C21H27N5O9S2	557.125	[M−H]−	N	556.117	LC-ESI-QFT	Thermo Q Exactive HF	HCD (NCE 20-30-40%)	Megan Showalter (University of California, Davis)
FiehnHILIC001113	Cellobiose	C12H22O11	342.116	[M−H]−	N	341.109	LC-ESI-QFT	Thermo Q Exactive HF	HCD (NCE 20-30-40%)	Megan Showalter (University of California, Davis)
FiehnHILIC001114	Cellobiose	C12H22O11	342.116	[M−H]−	N	341.109	LC-ESI-QFT	Thermo Q Exactive HF	HCD (NCE 20-30-40%)	Megan Showalter (University of California, Davis)
FiehnHILIC001116	CHEMBL1616521	C26H26N2O3	414.194	[M−H]−	N	413.187	LC-ESI-QFT	Thermo Q Exactive HF	HCD (NCE 20-30-40%)	Megan Showalter (University of California, Davis)
FiehnHILIC001117	Chlorogenic acid	C16H18O9	354.095	[M−H]−	N	353.088	LC-ESI-QFT	Thermo Q Exactive HF	HCD (NCE 20-30-40%)	Megan Showalter (University of California, Davis)
FiehnHILIC001118	Cholic acid	C24H40O5	408.288	[M−H]−	N	407.281	LC-ESI-QFT	Thermo Q Exactive HF	HCD (NCE 20-30-40%)	Megan Showalter (University of California, Davis)
FiehnHILIC001119	Cilastatin	C16H26N2O5S	358.156	[M−H]−	N	357.149	LC-ESI-QFT	Thermo Q Exactive HF	HCD (NCE 20-30-40%)	Megan Showalter (University of California, Davis)
FiehnHILIC001120	Cinnamic acid	C9H8O2	148.052	[M−H]−	N	147.044	LC-ESI-QFT	Thermo Q Exactive HF	HCD (NCE 20-30-40%)	Megan Showalter (University of California, Davis)
FiehnHILIC001121	Citraconic acid	C5H6O4	130.027	[M−H]−	N	129.018	LC-ESI-QFT	Thermo Q Exactive HF	HCD (NCE 20-30-40%)	Megan Showalter (University of California, Davis)
FiehnHILIC001122	Citramalic acid	C5H8O5	148.037	[M−H]−	N	147.029	LC-ESI-QFT	Thermo Q Exactive HF	HCD (NCE 20-30-40%)	Megan Showalter (University of California, Davis)
FiehnHILIC001123	Citric acid	C6H8O7	192.027	[M−H]−	N	191.019	LC-ESI-QFT	Thermo Q Exactive HF	HCD (NCE 20-30-40%)	Megan Showalter (University of California, Davis)
FiehnHILIC001124	Citrulline	C6H13N3O3	175.096	[M−H]−	N	174.088	LC-ESI-QFT	Thermo Q Exactive HF	HCD (NCE 20-30-40%)	Megan Showalter (University of California, Davis)
FiehnHILIC001127	CMPF	C12H16O5	240.1	[M−H]−	N	239.092	LC-ESI-QFT	Thermo Q Exactive HF	HCD (NCE 20-30-40%)	Megan Showalter (University of California, Davis)
FiehnHILIC001128	Coniferylaldehyde	C10H10O3	178.063	[M−H]−	N	177.055	LC-ESI-QFT	Thermo Q Exactive HF	HCD (NCE 20-30-40%)	Megan Showalter (University of California, Davis)
FiehnHILIC001129	Cordycepin	C10H13N5O3	251.102	[M−H]−	N	250.098	LC-ESI-QFT	Thermo Q Exactive HF	HCD (NCE 20-30-40%)	Megan Showalter (University of California, Davis)
FiehnHILIC001130	Cortisone	C21H28O5	360.194	[M−H]−	N	359.187	LC-ESI-QFT	Thermo Q Exactive HF	HCD (NCE 20-30-40%)	Megan Showalter (University of California, Davis)
FiehnHILIC001131	Cortodoxone	C21H30O4	346.214	[M−H]−	N	345.207	LC-ESI-QFT	Thermo Q Exactive HF	HCD (NCE 20-30-40%)	Megan Showalter (University of California, Davis)
FiehnHILIC001132	Creatinine	C4H7N3O	113.059	[M−H]−	N	112.05	LC-ESI-QFT	Thermo Q Exactive HF	HCD (NCE 20-30-40%)	Megan Showalter (University of California, Davis)
FiehnHILIC001133	Cystathionine	C7H14N2O4S	222.067	[M−H]−	N	221.06	LC-ESI-QFT	Thermo Q Exactive HF	HCD (NCE 20-30-40%)	Megan Showalter (University of California, Davis)
FiehnHILIC001134	Cysteic Acid	C3H7NO5S	169.004	[M−H]−	N	167.996	LC-ESI-QFT	Thermo Q Exactive HF	HCD (NCE 20-30-40%)	Megan Showalter (University of California, Davis)
FiehnHILIC001135	Cystine	C6H12N2O4S2	240.024	[M−H]−	N	239.016	LC-ESI-QFT	Thermo Q Exactive HF	HCD (NCE 20-30-40%)	Megan Showalter (University of California, Davis)
FiehnHILIC001136	Cytarabine	C9H13N3O5	243.086	[M−H]−	N	242.078	LC-ESI-QFT	Thermo Q Exactive HF	HCD (NCE 20-30-40%)	Megan Showalter (University of California, Davis)
FiehnHILIC001137	Cytidine-5'-monophosphate	C9H14N3O8P	323.052	[M−H]−	N	322.045	LC-ESI-QFT	Thermo Q Exactive HF	HCD (NCE 20-30-40%)	Megan Showalter (University of California, Davis)
FiehnHILIC001138	Cytidine	C9H13N3O5	243.086	[M−H]−	N	242.078	LC-ESI-QFT	Thermo Q Exactive HF	HCD (NCE 20-30-40%)	Megan Showalter (University of California, Davis)
FiehnHILIC001139	Cytosine	C4H5N3O	111.043	[M−H]−	N	110.035	LC-ESI-QFT	Thermo Q Exactive HF	HCD (NCE 20-30-40%)	Megan Showalter (University of California, Davis)
FiehnHILIC001140	Daidzein	C15H10O4	254.058	[M−H]−	N	253.05	LC-ESI-QFT	Thermo Q Exactive HF	HCD (NCE 20-30-40%)	Megan Showalter (University of California, Davis)
FiehnHILIC001141	Dehydroascorbic acid	C6H6O6	174.016	[M−H]−	N	173.008	LC-ESI-QFT	Thermo Q Exactive HF	HCD (NCE 20-30-40%)	Megan Showalter (University of California, Davis)
FiehnHILIC001142	Dehydrocholic acid	C24H34O5	402.241	[M−H]−	N	401.233	LC-ESI-QFT	Thermo Q Exactive HF	HCD (NCE 20-30-40%)	Megan Showalter (University of California, Davis)
FiehnHILIC001143	Dehydroisoandrosterone sulfate	C19H28O5S	368.166	[M−H]−	N	367.159	LC-ESI-QFT	Thermo Q Exactive HF	HCD (NCE 20-30-40%)	Megan Showalter (University of California, Davis)
FiehnHILIC001144	delta-Hydroxylysine	C6H14N2O3	162.1	[M−H]−	N	161.092	LC-ESI-QFT	Thermo Q Exactive HF	HCD (NCE 20-30-40%)	Megan Showalter (University of California, Davis)
FiehnHILIC001145	Deoxyadenosine	C10H13N5O3	251.102	[M−H]−	N	250.083	LC-ESI-QFT	Thermo Q Exactive HF	HCD (NCE 20-30-40%)	Megan Showalter (University of California, Davis)
FiehnHILIC001146	2'-Deoxyuridine 5'-monophosphate	C9H13N2O8P	308.041	[M−H]−	N	307.034	LC-ESI-QFT	Thermo Q Exactive HF	HCD (NCE 20-30-40%)	Megan Showalter (University of California, Davis)
FiehnHILIC001150	Diethyloxalpropionate	C9H14O5	202.084	[M−H]−	N	201.076	LC-ESI-QFT	Thermo Q Exactive HF	HCD (NCE 20-30-40%)	Megan Showalter (University of California, Davis)
FiehnHILIC001151	Dihydro-4,4-dimethyl-2,3-furandione	C6H8O3	128.047	[M−H]−	N	127.039	LC-ESI-QFT	Thermo Q Exactive HF	HCD (NCE 20-30-40%)	Megan Showalter (University of California, Davis)
FiehnHILIC001152	Dihydrocapsaicin	C18H29NO3	307.215	[M−H]−	N	306.208	LC-ESI-QFT	Thermo Q Exactive HF	HCD (NCE 20-30-40%)	Megan Showalter (University of California, Davis)
FiehnHILIC001153	Dihydrocoumarin	C9H8O2	148.052	[M−H]−	N	147.044	LC-ESI-QFT	Thermo Q Exactive HF	HCD (NCE 20-30-40%)	Megan Showalter (University of California, Davis)
FiehnHILIC001154	Dihydroorotic acid	C5H6N2O4	158.033	[M−H]−	N	157.024	LC-ESI-QFT	Thermo Q Exactive HF	HCD (NCE 20-30-40%)	Megan Showalter (University of California, Davis)
FiehnHILIC001155	Dihydroxyacetone phosphate	C3H7O6P	169.998	[M−H]−	N	168.99	LC-ESI-QFT	Thermo Q Exactive HF	HCD (NCE 20-30-40%)	Megan Showalter (University of California, Davis)
FiehnHILIC001156	Dihydrozeatin	C10H15N5O	221.128	[M−H]−	N	220.12	LC-ESI-QFT	Thermo Q Exactive HF	HCD (NCE 20-30-40%)	Megan Showalter (University of California, Davis)
FiehnHILIC001157	Dihydrozeatin	C10H15N5O	221.128	[M−H]−	N	220.12	LC-ESI-QFT	Thermo Q Exactive HF	HCD (NCE 20-30-40%)	Megan Showalter (University of California, Davis)
FiehnHILIC001158	Docetaxel	C43H53NO14	807.347	[M−H]−	N	806.34	LC-ESI-QFT	Thermo Q Exactive HF	HCD (NCE 20-30-40%)	Megan Showalter (University of California, Davis)
FiehnHILIC001159	Docosahexanoic acid	C22H32O2	328.24	[M−H]−	N	327.233	LC-ESI-QFT	Thermo Q Exactive HF	HCD (NCE 20-30-40%)	Megan Showalter (University of California, Davis)
FiehnHILIC001160	Docosatetraenoic acid	C22H36O2	332.272	[M−H]−	N	331.264	LC-ESI-QFT	Thermo Q Exactive HF	HCD (NCE 20-30-40%)	Megan Showalter (University of California, Davis)
FiehnHILIC001161	Dofetilide	C19H27N3O5S2	441.139	[M−H]−	N	440.132	LC-ESI-QFT	Thermo Q Exactive HF	HCD (NCE 20-30-40%)	Megan Showalter (University of California, Davis)
FiehnHILIC001162	Dolasetron	C19H20N2O3	324.147	[M−H]−	N	323.14	LC-ESI-QFT	Thermo Q Exactive HF	HCD (NCE 20-30-40%)	Megan Showalter (University of California, Davis)
FiehnHILIC001163	Donepezil	C24H29NO3	379.215	[M−H]−	N	378.203	LC-ESI-QFT	Thermo Q Exactive HF	HCD (NCE 20-30-40%)	Megan Showalter (University of California, Davis)
FiehnHILIC001164	Dopamine	C8H11NO2	153.079	[M−H]−	N	152.071	LC-ESI-QFT	Thermo Q Exactive HF	HCD (NCE 20-30-40%)	Megan Showalter (University of California, Davis)
FiehnHILIC001165	Doxorubicin	C27H29NO11	543.174	[M−H]−	N	542.167	LC-ESI-QFT	Thermo Q Exactive HF	HCD (NCE 20-30-40%)	Megan Showalter (University of California, Davis)
FiehnHILIC001166	E-4031	C21H27N3O3S	401.177	[M−H]−	N	400.17	LC-ESI-QFT	Thermo Q Exactive HF	HCD (NCE 20-30-40%)	Megan Showalter (University of California, Davis)
FiehnHILIC001167	Ecgonine	C9H15NO3	185.105	[M−H]−	N	184.097	LC-ESI-QFT	Thermo Q Exactive HF	HCD (NCE 20-30-40%)	Megan Showalter (University of California, Davis)
FiehnHILIC001169	Eicosenoic acid	C20H38O2	310.287	[M−H]−	N	309.28	LC-ESI-QFT	Thermo Q Exactive HF	HCD (NCE 20-30-40%)	Megan Showalter (University of California, Davis)
FiehnHILIC001170	Ellagic acid	C14H6O8	302.006	[M−H]−	N	300.999	LC-ESI-QFT	Thermo Q Exactive HF	HCD (NCE 20-30-40%)	Megan Showalter (University of California, Davis)
FiehnHILIC001171	Enalaprilat	C18H24N2O5	348.169	[M−H]−	N	347.161	LC-ESI-QFT	Thermo Q Exactive HF	HCD (NCE 20-30-40%)	Megan Showalter (University of California, Davis)
FiehnHILIC001172	Epicatechin-3-O-gallate	C22H18O10	442.09	[M−H]−	N	441.083	LC-ESI-QFT	Thermo Q Exactive HF	HCD (NCE 20-30-40%)	Megan Showalter (University of California, Davis)
FiehnHILIC001173	Epicatechin	C15H14O6	290.079	[M−H]−	N	289.072	LC-ESI-QFT	Thermo Q Exactive HF	HCD (NCE 20-30-40%)	Megan Showalter (University of California, Davis)
FiehnHILIC001174	Epigallocatechin	C15H14O7	306.074	[M−H]−	N	305.069	LC-ESI-QFT	Thermo Q Exactive HF	HCD (NCE 20-30-40%)	Megan Showalter (University of California, Davis)
FiehnHILIC001175	Epirubicin	C27H29NO11	543.174	[M−H]−	N	542.167	LC-ESI-QFT	Thermo Q Exactive HF	HCD (NCE 20-30-40%)	Megan Showalter (University of California, Davis)
FiehnHILIC001176	Ergothioneine	C9H15N3O2S	229.088	[M−H]−	N	228.081	LC-ESI-QFT	Thermo Q Exactive HF	HCD (NCE 20-30-40%)	Megan Showalter (University of California, Davis)
FiehnHILIC001177	Erythronolactone	C4H6O4	118.027	[M−H]−	N	117.018	LC-ESI-QFT	Thermo Q Exactive HF	HCD (NCE 20-30-40%)	Megan Showalter (University of California, Davis)
FiehnHILIC001178	Esomeprazole	C17H19N3O3S	345.115	[M−H]−	N	344.107	LC-ESI-QFT	Thermo Q Exactive HF	HCD (NCE 20-30-40%)	Megan Showalter (University of California, Davis)
FiehnHILIC001179	Estrone	C18H22O2	270.162	[M−H]−	N	269.154	LC-ESI-QFT	Thermo Q Exactive HF	HCD (NCE 20-30-40%)	Megan Showalter (University of California, Davis)
FiehnHILIC001180	Ethyl-beta-glucuronide	C8H14O7	222.074	[M−H]−	N	221.066	LC-ESI-QFT	Thermo Q Exactive HF	HCD (NCE 20-30-40%)	Megan Showalter (University of California, Davis)
FiehnHILIC001181	Ethylbutanoate	C6H12O2	116.084	[M−H]−	N	115.069	LC-ESI-QFT	Thermo Q Exactive HF	HCD (NCE 20-30-40%)	Megan Showalter (University of California, Davis)
FiehnHILIC001182	Ethylmalonic acid	C5H8O4	132.042	[M−H]−	N	131.034	LC-ESI-QFT	Thermo Q Exactive HF	HCD (NCE 20-30-40%)	Megan Showalter (University of California, Davis)
FiehnHILIC001183	Etoposide	C29H32O13	588.184	[M−H]−	N	587.177	LC-ESI-QFT	Thermo Q Exactive HF	HCD (NCE 20-30-40%)	Megan Showalter (University of California, Davis)
FiehnHILIC001185	Famotidine	C8H15N7O2S3	337.045	[M−H]−	N	336.038	LC-ESI-QFT	Thermo Q Exactive HF	HCD (NCE 20-30-40%)	Megan Showalter (University of California, Davis)
FiehnHILIC001187	Ferulic acid	C10H10O4	194.058	[M−H]−	N	193.05	LC-ESI-QFT	Thermo Q Exactive HF	HCD (NCE 20-30-40%)	Megan Showalter (University of California, Davis)
FiehnHILIC001188	Flavin adenine dinucleotide	C27H33N9O15P2	785.157	[M−H]−	N	784.153	LC-ESI-QFT	Thermo Q Exactive HF	HCD (NCE 20-30-40%)	Megan Showalter (University of California, Davis)
FiehnHILIC001191	Folinic acid	C20H23N7O7	473.166	[M−H]−	N	472.158	LC-ESI-QFT	Thermo Q Exactive HF	HCD (NCE 20-30-40%)	Megan Showalter (University of California, Davis)
FiehnHILIC001192	Formononetine	C16H12O4	268.074	[M−H]−	N	267.066	LC-ESI-QFT	Thermo Q Exactive HF	HCD (NCE 20-30-40%)	Megan Showalter (University of California, Davis)
FiehnHILIC001193	Formoterol	C19H24N2O4	344.174	[M−H]−	N	343.166	LC-ESI-QFT	Thermo Q Exactive HF	HCD (NCE 20-30-40%)	Megan Showalter (University of California, Davis)
FiehnHILIC001194	Fructose-1,6-bisphosphate	C6H14O12P2	339.996	[M−H]−	N	338.989	LC-ESI-QFT	Thermo Q Exactive HF	HCD (NCE 20-30-40%)	Megan Showalter (University of California, Davis)
FiehnHILIC001195	Fructose-1-phosphate	C6H13O9P	260.03	[M−H]−	N	259.022	LC-ESI-QFT	Thermo Q Exactive HF	HCD (NCE 20-30-40%)	Megan Showalter (University of California, Davis)
FiehnHILIC001196	Fumaric acid	C4H4O4	116.011	[M−H]−	N	115.002	LC-ESI-QFT	Thermo Q Exactive HF	HCD (NCE 20-30-40%)	Megan Showalter (University of California, Davis)
FiehnHILIC001197	Galactose	C6H12O6	180.063	[M−H]−	N	179.055	LC-ESI-QFT	Thermo Q Exactive HF	HCD (NCE 20-30-40%)	Megan Showalter (University of California, Davis)
FiehnHILIC001198	Gallic acid	C7H6O5	170.022	[M−H]−	N	169.013	LC-ESI-QFT	Thermo Q Exactive HF	HCD (NCE 20-30-40%)	Megan Showalter (University of California, Davis)
FiehnHILIC001200	gamma-Glutamylglutamine	C10H17N3O6	275.112	[M−H]−	N	274.104	LC-ESI-QFT	Thermo Q Exactive HF	HCD (NCE 20-30-40%)	Megan Showalter (University of California, Davis)
FiehnHILIC001201	gamma-Glutamylleucine	C11H20N2O5	260.137	[M−H]−	N	259.13	LC-ESI-QFT	Thermo Q Exactive HF	HCD (NCE 20-30-40%)	Megan Showalter (University of California, Davis)
FiehnHILIC001202	gamma-Glutamylmethionine	C10H18N2O5S	278.094	[M−H]−	N	277.087	LC-ESI-QFT	Thermo Q Exactive HF	HCD (NCE 20-30-40%)	Megan Showalter (University of California, Davis)
FiehnHILIC001203	gamma-Glutamyltyrosine	C14H18N2O6	310.116	[M−H]−	N	309.109	LC-ESI-QFT	Thermo Q Exactive HF	HCD (NCE 20-30-40%)	Megan Showalter (University of California, Davis)
FiehnHILIC001204	Geniposide	C17H24O10	388.137	[M−H]−	N	387.13	LC-ESI-QFT	Thermo Q Exactive HF	HCD (NCE 20-30-40%)	Megan Showalter (University of California, Davis)
FiehnHILIC001205	Gentisinic acid	C7H6O4	154.027	[M−H]−	N	153.018	LC-ESI-QFT	Thermo Q Exactive HF	HCD (NCE 20-30-40%)	Megan Showalter (University of California, Davis)
FiehnHILIC001206	Geranic acid	C10H16O2	168.115	[M−H]−	N	167.107	LC-ESI-QFT	Thermo Q Exactive HF	HCD (NCE 20-30-40%)	Megan Showalter (University of California, Davis)
FiehnHILIC001207	Gibberellic acid	C19H22O6	346.142	[M−H]−	N	345.134	LC-ESI-QFT	Thermo Q Exactive HF	HCD (NCE 20-30-40%)	Megan Showalter (University of California, Davis)
FiehnHILIC001208	Glimepiride	C24H34N4O5S	490.225	[M−H]−	N	489.217	LC-ESI-QFT	Thermo Q Exactive HF	HCD (NCE 20-30-40%)	Megan Showalter (University of California, Davis)
FiehnHILIC001209	Glu-Gln	C10H17N3O6	275.112	[M−H]−	N	274.105	LC-ESI-QFT	Thermo Q Exactive HF	HCD (NCE 20-30-40%)	Megan Showalter (University of California, Davis)
FiehnHILIC001210	Glu-Thr	C9H16N2O6	248.101	[M−H]−	N	247.093	LC-ESI-QFT	Thermo Q Exactive HF	HCD (NCE 20-30-40%)	Megan Showalter (University of California, Davis)
FiehnHILIC001211	Glu-Val-Phe	C19H27N3O6	393.19	[M−H]−	N	392.182	LC-ESI-QFT	Thermo Q Exactive HF	HCD (NCE 20-30-40%)	Megan Showalter (University of California, Davis)
FiehnHILIC001212	Glucoraphanin	C12H23NO10S3	437.048	[M−H]−	N	436.041	LC-ESI-QFT	Thermo Q Exactive HF	HCD (NCE 20-30-40%)	Megan Showalter (University of California, Davis)
FiehnHILIC001213	Glucosamine-6-phosphate	C6H14NO8P	259.046	[M−H]−	N	258.038	LC-ESI-QFT	Thermo Q Exactive HF	HCD (NCE 20-30-40%)	Megan Showalter (University of California, Davis)
FiehnHILIC001214	Glucose-1-phosphate	C6H13O9P	260.03	[M−H]−	N	259.023	LC-ESI-QFT	Thermo Q Exactive HF	HCD (NCE 20-30-40%)	Megan Showalter (University of California, Davis)
FiehnHILIC001215	Glucose-6-phosphate	C6H13O9P	260.03	[M−H]−	N	259.023	LC-ESI-QFT	Thermo Q Exactive HF	HCD (NCE 20-30-40%)	Megan Showalter (University of California, Davis)
FiehnHILIC001216	Glucose	C6H12O6	180.063	[M−H]−	N	179.055	LC-ESI-QFT	Thermo Q Exactive HF	HCD (NCE 20-30-40%)	Megan Showalter (University of California, Davis)
FiehnHILIC001217	Glucuronic acid	C6H10O7	194.043	[M−H]−	N	193.035	LC-ESI-QFT	Thermo Q Exactive HF	HCD (NCE 20-30-40%)	Megan Showalter (University of California, Davis)
FiehnHILIC001218	Glucuronic acid	C6H10O7	194.043	[M−H]−	N	193.035	LC-ESI-QFT	Thermo Q Exactive HF	HCD (NCE 20-30-40%)	Megan Showalter (University of California, Davis)
FiehnHILIC001219	Glutamic acid-2,3,3,4,4-d5	C5H9NO4	148.059	[M−H]−	N	151.076	LC-ESI-QFT	Thermo Q Exactive HF	HCD (NCE 20-30-40%)	Megan Showalter (University of California, Davis)
FiehnHILIC001220	Glutamic acid	C5H9NO4	147.053	[M−H]−	N	146.045	LC-ESI-QFT	Thermo Q Exactive HF	HCD (NCE 20-30-40%)	Megan Showalter (University of California, Davis)
FiehnHILIC001221	Glutamine	C5H10N2O3	146.069	[M−H]−	N	145.061	LC-ESI-QFT	Thermo Q Exactive HF	HCD (NCE 20-30-40%)	Megan Showalter (University of California, Davis)
FiehnHILIC001223	Glutathione (oxidized)	C20H32N6O12S2	612.152	[M−H]−	N	611.146	LC-ESI-QFT	Thermo Q Exactive HF	HCD (NCE 20-30-40%)	Megan Showalter (University of California, Davis)
FiehnHILIC001224	Glutathione (reduced)	C10H17N3O6S	307.084	[M−H]−	N	306.077	LC-ESI-QFT	Thermo Q Exactive HF	HCD (NCE 20-30-40%)	Megan Showalter (University of California, Davis)
FiehnHILIC001225	Gly-Gly-Gly	C6H11N3O4	189.075	[M−H]−	N	188.067	LC-ESI-QFT	Thermo Q Exactive HF	HCD (NCE 20-30-40%)	Megan Showalter (University of California, Davis)
FiehnHILIC001226	Gly-Ile	C8H16N2O3	188.116	[M−H]−	N	187.108	LC-ESI-QFT	Thermo Q Exactive HF	HCD (NCE 20-30-40%)	Megan Showalter (University of California, Davis)
FiehnHILIC001227	Gly-Tyr-Ala	C14H19N3O5	309.132	[M−H]−	N	308.125	LC-ESI-QFT	Thermo Q Exactive HF	HCD (NCE 20-30-40%)	Megan Showalter (University of California, Davis)
FiehnHILIC001228	Gly-Tyr	C11H14N2O4	238.095	[M−H]−	N	237.088	LC-ESI-QFT	Thermo Q Exactive HF	HCD (NCE 20-30-40%)	Megan Showalter (University of California, Davis)
FiehnHILIC001229	Gly-Val	C7H14N2O3	174.1	[M−H]−	N	173.092	LC-ESI-QFT	Thermo Q Exactive HF	HCD (NCE 20-30-40%)	Megan Showalter (University of California, Davis)
FiehnHILIC001231	Glyceric acid	C3H6O4	106.027	[M−H]−	N	105.018	LC-ESI-QFT	Thermo Q Exactive HF	HCD (NCE 20-30-40%)	Megan Showalter (University of California, Davis)
FiehnHILIC001233	Glycitein	C16H12O5	284.068	[M−H]−	N	283.061	LC-ESI-QFT	Thermo Q Exactive HF	HCD (NCE 20-30-40%)	Megan Showalter (University of California, Davis)
FiehnHILIC001235	Gly-Leu	C8H16N2O3	188.116	[M−H]−	N	187.108	LC-ESI-QFT	Thermo Q Exactive HF	HCD (NCE 20-30-40%)	Megan Showalter (University of California, Davis)
FiehnHILIC001236	Goserelin	C59H84N18O14	1268.64	[M−H]−	N	1267.63	LC-ESI-QFT	Thermo Q Exactive HF	HCD (NCE 20-30-40%)	Megan Showalter (University of California, Davis)
FiehnHILIC001238	Guanine	C5H5N5O	151.049	[M−H]−	N	150.041	LC-ESI-QFT	Thermo Q Exactive HF	HCD (NCE 20-30-40%)	Megan Showalter (University of California, Davis)
FiehnHILIC001239	Guanosine-3',5'-cyclic monophosphate	C10H12N5O7P	345.047	[M−H]−	N	344.04	LC-ESI-QFT	Thermo Q Exactive HF	HCD (NCE 20-30-40%)	Megan Showalter (University of California, Davis)
FiehnHILIC001240	Guanosine-5'-monophosphate	C10H14N5O8P	363.058	[M−H]−	N	362.051	LC-ESI-QFT	Thermo Q Exactive HF	HCD (NCE 20-30-40%)	Megan Showalter (University of California, Davis)
FiehnHILIC001241	Guanosine	C10H13N5O5	283.092	[M−H]−	N	282.084	LC-ESI-QFT	Thermo Q Exactive HF	HCD (NCE 20-30-40%)	Megan Showalter (University of California, Davis)
FiehnHILIC001243	Heneicosanoic acid	C21H42O2	326.318	[M−H]−	N	325.311	LC-ESI-QFT	Thermo Q Exactive HF	HCD (NCE 20-30-40%)	Megan Showalter (University of California, Davis)
FiehnHILIC001245	Histamine	C5H9N3	111.08	[M−H]−	N	110.071	LC-ESI-QFT	Thermo Q Exactive HF	HCD (NCE 20-30-40%)	Megan Showalter (University of California, Davis)
FiehnHILIC001246	Histidine	C6H9N3O2	155.069	[M−H]−	N	154.061	LC-ESI-QFT	Thermo Q Exactive HF	HCD (NCE 20-30-40%)	Megan Showalter (University of California, Davis)
FiehnHILIC001247	Homoarginine	C7H16N4O2	188.127	[M−H]−	N	187.119	LC-ESI-QFT	Thermo Q Exactive HF	HCD (NCE 20-30-40%)	Megan Showalter (University of California, Davis)
FiehnHILIC001248	Homocystine	C8H16N2O4S2	268.055	[M−H]−	N	267.048	LC-ESI-QFT	Thermo Q Exactive HF	HCD (NCE 20-30-40%)	Megan Showalter (University of California, Davis)
FiehnHILIC001249	Homogentisic acid	C8H8O4	168.042	[M−H]−	N	167.034	LC-ESI-QFT	Thermo Q Exactive HF	HCD (NCE 20-30-40%)	Megan Showalter (University of California, Davis)
FiehnHILIC001250	Homoserine	C4H9NO3	119.058	[M−H]−	N	118.05	LC-ESI-QFT	Thermo Q Exactive HF	HCD (NCE 20-30-40%)	Megan Showalter (University of California, Davis)
FiehnHILIC001251	Homovanillic acid	C9H10O4	182.058	[M−H]−	N	181.05	LC-ESI-QFT	Thermo Q Exactive HF	HCD (NCE 20-30-40%)	Megan Showalter (University of California, Davis)
FiehnHILIC001252	Honokiol	C18H18O2	266.131	[M−H]−	N	265.123	LC-ESI-QFT	Thermo Q Exactive HF	HCD (NCE 20-30-40%)	Megan Showalter (University of California, Davis)
FiehnHILIC001253	Hydrocinnamic acid	C9H10O2	150.068	[M−H]−	N	149.064	LC-ESI-QFT	Thermo Q Exactive HF	HCD (NCE 20-30-40%)	Megan Showalter (University of California, Davis)
FiehnHILIC001254	Hyperoside	C21H20O12	464.095	[M−H]−	N	463.088	LC-ESI-QFT	Thermo Q Exactive HF	HCD (NCE 20-30-40%)	Megan Showalter (University of California, Davis)
FiehnHILIC001255	Hypoxanthine	C5H4N4O	136.039	[M−H]−	N	135.03	LC-ESI-QFT	Thermo Q Exactive HF	HCD (NCE 20-30-40%)	Megan Showalter (University of California, Davis)
FiehnHILIC001256	Idarubicin	C26H27NO9	497.169	[M−H]−	N	496.161	LC-ESI-QFT	Thermo Q Exactive HF	HCD (NCE 20-30-40%)	Megan Showalter (University of California, Davis)
FiehnHILIC001257	Imatinib	C29H31N7O	493.259	[M−H]−	N	492.252	LC-ESI-QFT	Thermo Q Exactive HF	HCD (NCE 20-30-40%)	Megan Showalter (University of California, Davis)
FiehnHILIC001258	Indarubicin	C16H10N2O2	262.074	[M−H]−	N	261.067	LC-ESI-QFT	Thermo Q Exactive HF	HCD (NCE 20-30-40%)	Megan Showalter (University of California, Davis)
FiehnHILIC001259	Indinavir	C36H47N5O4	613.363	[M−H]−	N	612.355	LC-ESI-QFT	Thermo Q Exactive HF	HCD (NCE 20-30-40%)	Megan Showalter (University of California, Davis)
FiehnHILIC001260	Indole-3-acetamide	C10H10N2O	174.079	[M−H]−	N	173.071	LC-ESI-QFT	Thermo Q Exactive HF	HCD (NCE 20-30-40%)	Megan Showalter (University of California, Davis)
FiehnHILIC001261	Indole-3-carboxaldehyde	C9H7NO	145.053	[M−H]−	N	144.044	LC-ESI-QFT	Thermo Q Exactive HF	HCD (NCE 20-30-40%)	Megan Showalter (University of California, Davis)
FiehnHILIC001262	Indole-3-carboxylic acid	C9H7NO2	161.048	[M−H]−	N	160.04	LC-ESI-QFT	Thermo Q Exactive HF	HCD (NCE 20-30-40%)	Megan Showalter (University of California, Davis)
FiehnHILIC001263	Indolelactic acid	C11H11NO3	205.074	[M−H]−	N	204.066	LC-ESI-QFT	Thermo Q Exactive HF	HCD (NCE 20-30-40%)	Megan Showalter (University of California, Davis)
FiehnHILIC001265	Indoxyl sulfate	C8H7NO4S	213.01	[M−H]−	N	212.002	LC-ESI-QFT	Thermo Q Exactive HF	HCD (NCE 20-30-40%)	Megan Showalter (University of California, Davis)
FiehnHILIC001266	Inosine-5-monophosphate	C10H13N4O8P	348.047	[M−H]−	N	347.039	LC-ESI-QFT	Thermo Q Exactive HF	HCD (NCE 20-30-40%)	Megan Showalter (University of California, Davis)
FiehnHILIC001267	Inosine	C10H12N4O5	268.081	[M−H]−	N	267.074	LC-ESI-QFT	Thermo Q Exactive HF	HCD (NCE 20-30-40%)	Megan Showalter (University of California, Davis)
FiehnHILIC001268	Inositol	C6H12O6	180.063	[M−H]−	N	179.055	LC-ESI-QFT	Thermo Q Exactive HF	HCD (NCE 20-30-40%)	Megan Showalter (University of California, Davis)
FiehnHILIC001269	Irbesartan	C25H28N6O	428.232	[M−H]−	N	427.225	LC-ESI-QFT	Thermo Q Exactive HF	HCD (NCE 20-30-40%)	Megan Showalter (University of California, Davis)
FiehnHILIC001270	Irinotecan	C33H38N4O6	586.279	[M−H]−	N	585.272	LC-ESI-QFT	Thermo Q Exactive HF	HCD (NCE 20-30-40%)	Megan Showalter (University of California, Davis)
FiehnHILIC001272	Isoleucine	C6H13NO2	131.095	[M−H]−	N	130.086	LC-ESI-QFT	Thermo Q Exactive HF	HCD (NCE 20-30-40%)	Megan Showalter (University of California, Davis)
FiehnHILIC001273	Isomaltose	C12H22O11	342.116	[M−H]−	N	341.109	LC-ESI-QFT	Thermo Q Exactive HF	HCD (NCE 20-30-40%)	Megan Showalter (University of California, Davis)
FiehnHILIC001274	Isomaltose	C12H22O11	342.116	[M−H]−	N	341.109	LC-ESI-QFT	Thermo Q Exactive HF	HCD (NCE 20-30-40%)	Megan Showalter (University of California, Davis)
FiehnHILIC001275	Isopentenyladenine	C10H13N5	203.117	[M−H]−	N	202.109	LC-ESI-QFT	Thermo Q Exactive HF	HCD (NCE 20-30-40%)	Megan Showalter (University of California, Davis)
FiehnHILIC001276	Isoquercetrin	C21H20O12	464.095	[M−H]−	N	463.088	LC-ESI-QFT	Thermo Q Exactive HF	HCD (NCE 20-30-40%)	Megan Showalter (University of California, Davis)
FiehnHILIC001277	Isorhamnetin-3-glucoside	C22H22O12	478.111	[M−H]−	N	477.105	LC-ESI-QFT	Thermo Q Exactive HF	HCD (NCE 20-30-40%)	Megan Showalter (University of California, Davis)
FiehnHILIC001278	Isorhamnetin-3-O-rutinoside	C28H32O16	624.169	[M−H]−	N	623.163	LC-ESI-QFT	Thermo Q Exactive HF	HCD (NCE 20-30-40%)	Megan Showalter (University of California, Davis)
FiehnHILIC001279	Isorhamnetin	C16H12O7	316.058	[M−H]−	N	315.051	LC-ESI-QFT	Thermo Q Exactive HF	HCD (NCE 20-30-40%)	Megan Showalter (University of California, Davis)
FiehnHILIC001280	Isoxanthopterin	C6H5N5O2	179.044	[M−H]−	N	178.036	LC-ESI-QFT	Thermo Q Exactive HF	HCD (NCE 20-30-40%)	Megan Showalter (University of California, Davis)
FiehnHILIC001281	Isradipine	C19H21N3O5	371.148	[M−H]−	N	370.14	LC-ESI-QFT	Thermo Q Exactive HF	HCD (NCE 20-30-40%)	Megan Showalter (University of California, Davis)
FiehnHILIC001282	Kaempferol-3-O-rutinoside	C27H30O15	594.158	[M−H]−	N	593.153	LC-ESI-QFT	Thermo Q Exactive HF	HCD (NCE 20-30-40%)	Megan Showalter (University of California, Davis)
FiehnHILIC001283	Kaempferol	C15H10O6	286.048	[M−H]−	N	285.041	LC-ESI-QFT	Thermo Q Exactive HF	HCD (NCE 20-30-40%)	Megan Showalter (University of California, Davis)
FiehnHILIC001285	Kynurenic acid	C10H7NO3	189.043	[M−H]−	N	188.034	LC-ESI-QFT	Thermo Q Exactive HF	HCD (NCE 20-30-40%)	Megan Showalter (University of California, Davis)
FiehnHILIC001286	Kynurenine	C10H12N2O3	208.085	[M−H]−	N	207.077	LC-ESI-QFT	Thermo Q Exactive HF	HCD (NCE 20-30-40%)	Megan Showalter (University of California, Davis)
FiehnHILIC001287	L-694,247	C20H21N5O3S	411.137	[M−H]−	N	410.129	LC-ESI-QFT	Thermo Q Exactive HF	HCD (NCE 20-30-40%)	Megan Showalter (University of California, Davis)
FiehnHILIC001288	Lacidipine	C26H33NO6	455.231	[M−H]−	N	454.223	LC-ESI-QFT	Thermo Q Exactive HF	HCD (NCE 20-30-40%)	Megan Showalter (University of California, Davis)
FiehnHILIC001289	Lactitol	C12H24O11	344.132	[M−H]−	N	343.125	LC-ESI-QFT	Thermo Q Exactive HF	HCD (NCE 20-30-40%)	Megan Showalter (University of California, Davis)
FiehnHILIC001290	Lactose	C12H22O11	342.116	[M−H]−	N	341.109	LC-ESI-QFT	Thermo Q Exactive HF	HCD (NCE 20-30-40%)	Megan Showalter (University of California, Davis)
FiehnHILIC001291	Lactose	C12H22O11	342.116	[M−H]−	N	341.109	LC-ESI-QFT	Thermo Q Exactive HF	HCD (NCE 20-30-40%)	Megan Showalter (University of California, Davis)
FiehnHILIC001292	Lactulose	C12H22O11	342.116	[M−H]−	N	341.109	LC-ESI-QFT	Thermo Q Exactive HF	HCD (NCE 20-30-40%)	Megan Showalter (University of California, Davis)
FiehnHILIC001293	Lamivudine	C8H11N3O3S	229.052	[M−H]−	N	228.044	LC-ESI-QFT	Thermo Q Exactive HF	HCD (NCE 20-30-40%)	Megan Showalter (University of California, Davis)
FiehnHILIC001294	Laricitrin	C16H12O8	332.053	[M−H]−	N	331.046	LC-ESI-QFT	Thermo Q Exactive HF	HCD (NCE 20-30-40%)	Megan Showalter (University of California, Davis)
FiehnHILIC001295	Letrozol	C17H11N5	285.101	[M−H]−	N	284.094	LC-ESI-QFT	Thermo Q Exactive HF	HCD (NCE 20-30-40%)	Megan Showalter (University of California, Davis)
FiehnHILIC001296	Leucine	C6H13NO2	131.095	[M−H]−	N	130.086	LC-ESI-QFT	Thermo Q Exactive HF	HCD (NCE 20-30-40%)	Megan Showalter (University of California, Davis)
FiehnHILIC001298	Levosulpiride	C15H23N3O4S	341.141	[M−H]−	N	340.133	LC-ESI-QFT	Thermo Q Exactive HF	HCD (NCE 20-30-40%)	Megan Showalter (University of California, Davis)
FiehnHILIC001299	Linoleic acid	C18H32O2	280.24	[M−H]−	N	279.233	LC-ESI-QFT	Thermo Q Exactive HF	HCD (NCE 20-30-40%)	Megan Showalter (University of California, Davis)
FiehnHILIC001300	Lipoic acid	C8H14O2S2	206.044	[M−H]−	N	205.036	LC-ESI-QFT	Thermo Q Exactive HF	HCD (NCE 20-30-40%)	Megan Showalter (University of California, Davis)
FiehnHILIC001301	Liquiritigenin	C15H12O4	256.074	[M−H]−	N	255.066	LC-ESI-QFT	Thermo Q Exactive HF	HCD (NCE 20-30-40%)	Megan Showalter (University of California, Davis)
FiehnHILIC001304	Loxoprofen	C15H18O3	246.126	[M−H]−	N	245.118	LC-ESI-QFT	Thermo Q Exactive HF	HCD (NCE 20-30-40%)	Megan Showalter (University of California, Davis)
FiehnHILIC001305	Lumazine	C6H4N4O2	164.033	[M−H]−	N	163.025	LC-ESI-QFT	Thermo Q Exactive HF	HCD (NCE 20-30-40%)	Megan Showalter (University of California, Davis)
FiehnHILIC001306	Lysine	C6H14N2O2	146.106	[M−H]−	N	145.097	LC-ESI-QFT	Thermo Q Exactive HF	HCD (NCE 20-30-40%)	Megan Showalter (University of California, Davis)
FiehnHILIC001308	Maleic acid	C4H4O4	116.011	[M−H]−	N	115.002	LC-ESI-QFT	Thermo Q Exactive HF	HCD (NCE 20-30-40%)	Megan Showalter (University of California, Davis)
FiehnHILIC001309	Malic acid	C4H6O5	134.022	[M−H]−	N	133.013	LC-ESI-QFT	Thermo Q Exactive HF	HCD (NCE 20-30-40%)	Megan Showalter (University of California, Davis)
FiehnHILIC001310	Malioxamycin	C9H16N2O6	248.101	[M−H]−	N	247.093	LC-ESI-QFT	Thermo Q Exactive HF	HCD (NCE 20-30-40%)	Megan Showalter (University of California, Davis)
FiehnHILIC001311	Malonic acid	C3H4O4	104.011	[M−H]−	N	103.002	LC-ESI-QFT	Thermo Q Exactive HF	HCD (NCE 20-30-40%)	Megan Showalter (University of California, Davis)
FiehnHILIC001312	Maltose	C12H22O11	342.116	[M−H]−	N	341.109	LC-ESI-QFT	Thermo Q Exactive HF	HCD (NCE 20-30-40%)	Megan Showalter (University of California, Davis)
FiehnHILIC001313	Maltose	C12H22O11	342.116	[M−H]−	N	341.109	LC-ESI-QFT	Thermo Q Exactive HF	HCD (NCE 20-30-40%)	Megan Showalter (University of California, Davis)
FiehnHILIC001314	Maltotriose	C18H32O16	504.169	[M−H]−	N	503.163	LC-ESI-QFT	Thermo Q Exactive HF	HCD (NCE 20-30-40%)	Megan Showalter (University of California, Davis)
FiehnHILIC001315	Mandelic acid	C8H8O3	152.047	[M−H]−	N	151.039	LC-ESI-QFT	Thermo Q Exactive HF	HCD (NCE 20-30-40%)	Megan Showalter (University of California, Davis)
FiehnHILIC001316	Mannitol	C6H14O6	182.079	[M−H]−	N	181.071	LC-ESI-QFT	Thermo Q Exactive HF	HCD (NCE 20-30-40%)	Megan Showalter (University of California, Davis)
FiehnHILIC001317	Mannose	C6H12O6	180.063	[M−H]−	N	179.055	LC-ESI-QFT	Thermo Q Exactive HF	HCD (NCE 20-30-40%)	Megan Showalter (University of California, Davis)
FiehnHILIC001318	Melatonin	C13H16N2O2	232.121	[M−H]−	N	231.114	LC-ESI-QFT	Thermo Q Exactive HF	HCD (NCE 20-30-40%)	Megan Showalter (University of California, Davis)
FiehnHILIC001319	Melezitose	C18H32O16	504.169	[M−H]−	N	503.162	LC-ESI-QFT	Thermo Q Exactive HF	HCD (NCE 20-30-40%)	Megan Showalter (University of California, Davis)
FiehnHILIC001320	Melibiose	C12H22O11	342.116	[M−H]−	N	341.109	LC-ESI-QFT	Thermo Q Exactive HF	HCD (NCE 20-30-40%)	Megan Showalter (University of California, Davis)
FiehnHILIC001321	Melibiose	C12H22O11	342.116	[M−H]−	N	341.109	LC-ESI-QFT	Thermo Q Exactive HF	HCD (NCE 20-30-40%)	Megan Showalter (University of California, Davis)
FiehnHILIC001322	Mestranol	C21H26O2	310.193	[M−H]−	N	309.174	LC-ESI-QFT	Thermo Q Exactive HF	HCD (NCE 20-30-40%)	Megan Showalter (University of California, Davis)
FiehnHILIC001323	Methionine-methyl-13C-methyl-d3	C5H11NO2S	150.054	[M−H]−	N	152.065	LC-ESI-QFT	Thermo Q Exactive HF	HCD (NCE 20-30-40%)	Megan Showalter (University of California, Davis)
FiehnHILIC001325	Methioninesulfoxide	C5H11NO3S	165.046	[M−H]−	N	164.038	LC-ESI-QFT	Thermo Q Exactive HF	HCD (NCE 20-30-40%)	Megan Showalter (University of California, Davis)
FiehnHILIC001326	Methotrexate	C20H22N8O5	454.171	[M−H]−	N	453.163	LC-ESI-QFT	Thermo Q Exactive HF	HCD (NCE 20-30-40%)	Megan Showalter (University of California, Davis)
FiehnHILIC001327	Methyl-2-hydroxyisobutyric acid	C5H10O3	118.063	[M−H]−	N	117.044	LC-ESI-QFT	Thermo Q Exactive HF	HCD (NCE 20-30-40%)	Megan Showalter (University of California, Davis)
FiehnHILIC001328	Methyl-4-hydroxy-3-methoxybenzoate	C9H10O4	182.058	[M−H]−	N	181.05	LC-ESI-QFT	Thermo Q Exactive HF	HCD (NCE 20-30-40%)	Megan Showalter (University of California, Davis)
FiehnHILIC001329	Methyl-beta-galactopyranoside	C7H14O6	194.079	[M−H]−	N	193.071	LC-ESI-QFT	Thermo Q Exactive HF	HCD (NCE 20-30-40%)	Megan Showalter (University of California, Davis)
FiehnHILIC001331	Methylgallate	C8H8O5	184.037	[M−H]−	N	183.029	LC-ESI-QFT	Thermo Q Exactive HF	HCD (NCE 20-30-40%)	Megan Showalter (University of California, Davis)
FiehnHILIC001332	Methylmalonic acid	C4H6O4	118.027	[M−H]−	N	117.018	LC-ESI-QFT	Thermo Q Exactive HF	HCD (NCE 20-30-40%)	Megan Showalter (University of California, Davis)
FiehnHILIC001333	Methylsuccinic acid	C5H8O4	132.042	[M−H]−	N	131.034	LC-ESI-QFT	Thermo Q Exactive HF	HCD (NCE 20-30-40%)	Megan Showalter (University of California, Davis)
FiehnHILIC001334	Miglitol	C8H17NO5	207.111	[M−H]−	N	206.103	LC-ESI-QFT	Thermo Q Exactive HF	HCD (NCE 20-30-40%)	Megan Showalter (University of California, Davis)
FiehnHILIC001335	Milrinone	C12H9N3O	211.075	[M−H]−	N	210.066	LC-ESI-QFT	Thermo Q Exactive HF	HCD (NCE 20-30-40%)	Megan Showalter (University of California, Davis)
FiehnHILIC001337	Mucic acid	C6H10O8	210.038	[M−H]−	N	209.03	LC-ESI-QFT	Thermo Q Exactive HF	HCD (NCE 20-30-40%)	Megan Showalter (University of California, Davis)
FiehnHILIC001338	Muramic acid	C9H17NO7	251.101	[M−H]−	N	250.093	LC-ESI-QFT	Thermo Q Exactive HF	HCD (NCE 20-30-40%)	Megan Showalter (University of California, Davis)
FiehnHILIC001339	Myricetin	C15H10O8	318.038	[M−H]−	N	317.031	LC-ESI-QFT	Thermo Q Exactive HF	HCD (NCE 20-30-40%)	Megan Showalter (University of California, Davis)
FiehnHILIC001340	N,N-Dimethylarginine	C8H18N4O2	202.143	[M−H]−	N	201.135	LC-ESI-QFT	Thermo Q Exactive HF	HCD (NCE 20-30-40%)	Megan Showalter (University of California, Davis)
FiehnHILIC001342	N,N-Dimethylglycine	C4H9NO2	103.063	[M−H]−	N	102.055	LC-ESI-QFT	Thermo Q Exactive HF	HCD (NCE 20-30-40%)	Megan Showalter (University of California, Davis)
FiehnHILIC001343	N-(2-Furoyl)glycine	C7H7NO4	169.038	[M−H]−	N	168.029	LC-ESI-QFT	Thermo Q Exactive HF	HCD (NCE 20-30-40%)	Megan Showalter (University of California, Davis)
FiehnHILIC001344	N-2-Fluorenylacetamide	C15H13NO	223.1	[M−H]−	N	222.088	LC-ESI-QFT	Thermo Q Exactive HF	HCD (NCE 20-30-40%)	Megan Showalter (University of California, Davis)
FiehnHILIC001345	N-2-Hydroxycyclopentyladenosine	C15H21N5O5	351.154	[M−H]−	N	350.147	LC-ESI-QFT	Thermo Q Exactive HF	HCD (NCE 20-30-40%)	Megan Showalter (University of California, Davis)
FiehnHILIC001346	N-Acetylalanine	C5H9NO3	131.058	[M−H]−	N	130.05	LC-ESI-QFT	Thermo Q Exactive HF	HCD (NCE 20-30-40%)	Megan Showalter (University of California, Davis)
FiehnHILIC001347	N-Acetylaspartic acid	C6H9NO5	175.048	[M−H]−	N	174.04	LC-ESI-QFT	Thermo Q Exactive HF	HCD (NCE 20-30-40%)	Megan Showalter (University of California, Davis)
FiehnHILIC001348	N-Acetylaspartylglutamic acid	C11H16N2O8	304.091	[M−H]−	N	303.083	LC-ESI-QFT	Thermo Q Exactive HF	HCD (NCE 20-30-40%)	Megan Showalter (University of California, Davis)
FiehnHILIC001349	N-Acetylcysteine	C5H9NO3S	163.03	[M−H]−	N	162.022	LC-ESI-QFT	Thermo Q Exactive HF	HCD (NCE 20-30-40%)	Megan Showalter (University of California, Davis)
FiehnHILIC001350	N-Acetylcytidine	C11H15N3O6	285.096	[M−H]−	N	284.089	LC-ESI-QFT	Thermo Q Exactive HF	HCD (NCE 20-30-40%)	Megan Showalter (University of California, Davis)
FiehnHILIC001351	N-Acetylglucosamine	C8H15NO6	221.09	[M−H]−	N	220.082	LC-ESI-QFT	Thermo Q Exactive HF	HCD (NCE 20-30-40%)	Megan Showalter (University of California, Davis)
FiehnHILIC001352	N-Acetylglutamic acid	C7H11NO5	189.064	[M−H]−	N	188.056	LC-ESI-QFT	Thermo Q Exactive HF	HCD (NCE 20-30-40%)	Megan Showalter (University of California, Davis)
FiehnHILIC001353	N-Acetylglycine	C4H7NO3	117.043	[M−H]−	N	116.034	LC-ESI-QFT	Thermo Q Exactive HF	HCD (NCE 20-30-40%)	Megan Showalter (University of California, Davis)
FiehnHILIC001354	N-Acetylhistidine	C8H11N3O3	197.08	[M−H]−	N	196.072	LC-ESI-QFT	Thermo Q Exactive HF	HCD (NCE 20-30-40%)	Megan Showalter (University of California, Davis)
FiehnHILIC001355	N-Acetylleucine	C8H15NO3	173.105	[M−H]−	N	172.097	LC-ESI-QFT	Thermo Q Exactive HF	HCD (NCE 20-30-40%)	Megan Showalter (University of California, Davis)
FiehnHILIC001356	N-Acetylmannosamine	C8H15NO6	221.09	[M−H]−	N	220.082	LC-ESI-QFT	Thermo Q Exactive HF	HCD (NCE 20-30-40%)	Megan Showalter (University of California, Davis)
FiehnHILIC001357	N-Acetylmethionine	C7H13NO3S	191.062	[M−H]−	N	190.054	LC-ESI-QFT	Thermo Q Exactive HF	HCD (NCE 20-30-40%)	Megan Showalter (University of California, Davis)
FiehnHILIC001358	N-Acetylneuraminic acid	C11H19NO9	309.106	[M−H]−	N	308.099	LC-ESI-QFT	Thermo Q Exactive HF	HCD (NCE 20-30-40%)	Megan Showalter (University of California, Davis)
FiehnHILIC001359	N-Acetylphenylalanine	C11H13NO3	207.09	[M−H]−	N	206.082	LC-ESI-QFT	Thermo Q Exactive HF	HCD (NCE 20-30-40%)	Megan Showalter (University of California, Davis)
FiehnHILIC001360	N-Acetylserine	C5H9NO4	147.053	[M−H]−	N	146.045	LC-ESI-QFT	Thermo Q Exactive HF	HCD (NCE 20-30-40%)	Megan Showalter (University of California, Davis)
FiehnHILIC001361	N-Acetylserotonin	C12H14N2O2	218.106	[M−H]−	N	217.098	LC-ESI-QFT	Thermo Q Exactive HF	HCD (NCE 20-30-40%)	Megan Showalter (University of California, Davis)
FiehnHILIC001362	N-Acetyltryptophan	C13H14N2O3	246.1	[M−H]−	N	245.093	LC-ESI-QFT	Thermo Q Exactive HF	HCD (NCE 20-30-40%)	Megan Showalter (University of California, Davis)
FiehnHILIC001363	N-alpha-methylhistamine	C6H11N3	125.095	[M−H]−	N	124.087	LC-ESI-QFT	Thermo Q Exactive HF	HCD (NCE 20-30-40%)	Megan Showalter (University of California, Davis)
FiehnHILIC001364	N-Carbobenzyloxyleucine	C14H19NO4	265.131	[M−H]−	N	264.124	LC-ESI-QFT	Thermo Q Exactive HF	HCD (NCE 20-30-40%)	Megan Showalter (University of California, Davis)
FiehnHILIC001365	N-Cinnamoylglycine	C11H11NO3	205.074	[M−H]−	N	204.066	LC-ESI-QFT	Thermo Q Exactive HF	HCD (NCE 20-30-40%)	Megan Showalter (University of California, Davis)
FiehnHILIC001366	N-cyano-N'-(1,1-dimethylpropyl)-N'-3-pyridinyl-guanidine	C12H17N5	231.148	[M−H]−	N	230.141	LC-ESI-QFT	Thermo Q Exactive HF	HCD (NCE 20-30-40%)	Megan Showalter (University of California, Davis)
FiehnHILIC001367	N-epsilon-Acetyllysine	C8H16N2O3	188.116	[M−H]−	N	187.108	LC-ESI-QFT	Thermo Q Exactive HF	HCD (NCE 20-30-40%)	Megan Showalter (University of California, Davis)
FiehnHILIC001368	N-Formylmethionine	C6H11NO3S	177.046	[M−H]−	N	176.038	LC-ESI-QFT	Thermo Q Exactive HF	HCD (NCE 20-30-40%)	Megan Showalter (University of California, Davis)
FiehnHILIC001369	N-gamma-Acetyl-N-2-formyl-5-methoxykynurenamine	C13H16N2O4	264.111	[M−H]−	N	263.104	LC-ESI-QFT	Thermo Q Exactive HF	HCD (NCE 20-30-40%)	Megan Showalter (University of California, Davis)
FiehnHILIC001370	N-Isobutyrylglycine	C6H11NO3	145.074	[M−H]−	N	144.065	LC-ESI-QFT	Thermo Q Exactive HF	HCD (NCE 20-30-40%)	Megan Showalter (University of California, Davis)
FiehnHILIC001371	N-Isovalerylglycine	C7H13NO3	159.09	[M−H]−	N	158.081	LC-ESI-QFT	Thermo Q Exactive HF	HCD (NCE 20-30-40%)	Megan Showalter (University of California, Davis)
FiehnHILIC001373	N-Methylanthranilic acid	C8H9NO2	151.063	[M−H]−	N	150.055	LC-ESI-QFT	Thermo Q Exactive HF	HCD (NCE 20-30-40%)	Megan Showalter (University of California, Davis)
FiehnHILIC001374	N-Methylglutamic acid	C6H11NO4	161.069	[M−H]−	N	160.061	LC-ESI-QFT	Thermo Q Exactive HF	HCD (NCE 20-30-40%)	Megan Showalter (University of California, Davis)
FiehnHILIC001375	N-Methylhistidine	C7H11N3O2	169.085	[M−H]−	N	168.077	LC-ESI-QFT	Thermo Q Exactive HF	HCD (NCE 20-30-40%)	Megan Showalter (University of California, Davis)
FiehnHILIC001378	N-Methyllysine	C7H16N2O2	160.121	[M−H]−	N	159.113	LC-ESI-QFT	Thermo Q Exactive HF	HCD (NCE 20-30-40%)	Megan Showalter (University of California, Davis)
FiehnHILIC001379	N-Methylphenylalanine	C10H13NO2	179.095	[M−H]−	N	178.086	LC-ESI-QFT	Thermo Q Exactive HF	HCD (NCE 20-30-40%)	Megan Showalter (University of California, Davis)
FiehnHILIC001380	N-Methylserine	C4H9NO3	119.058	[M−H]−	N	118.05	LC-ESI-QFT	Thermo Q Exactive HF	HCD (NCE 20-30-40%)	Megan Showalter (University of California, Davis)
FiehnHILIC001381	N-Methylthreonine	C5H11NO3	133.074	[M−H]−	N	132.065	LC-ESI-QFT	Thermo Q Exactive HF	HCD (NCE 20-30-40%)	Megan Showalter (University of California, Davis)
FiehnHILIC001382	N-Methyltyrosine	C10H13NO3	195.09	[M−H]−	N	194.081	LC-ESI-QFT	Thermo Q Exactive HF	HCD (NCE 20-30-40%)	Megan Showalter (University of California, Davis)
FiehnHILIC001383	N-Methylvaline	C6H13NO2	131.095	[M−H]−	N	130.086	LC-ESI-QFT	Thermo Q Exactive HF	HCD (NCE 20-30-40%)	Megan Showalter (University of California, Davis)
FiehnHILIC001384	N-omega-Acetylhistamine	C7H11N3O	153.09	[M−H]−	N	152.082	LC-ESI-QFT	Thermo Q Exactive HF	HCD (NCE 20-30-40%)	Megan Showalter (University of California, Davis)
FiehnHILIC001385	N2,N2-Dimethylguanosine	C12H17N5O5	311.123	[M−H]−	N	310.116	LC-ESI-QFT	Thermo Q Exactive HF	HCD (NCE 20-30-40%)	Megan Showalter (University of California, Davis)
FiehnHILIC001386	N2-Methylguanosine	C11H15N5O5	297.107	[M−H]−	N	296.1	LC-ESI-QFT	Thermo Q Exactive HF	HCD (NCE 20-30-40%)	Megan Showalter (University of California, Davis)
FiehnHILIC001387	N6-Isopentenyladenosine	C15H21N5O4	335.159	[M−H]−	N	334.152	LC-ESI-QFT	Thermo Q Exactive HF	HCD (NCE 20-30-40%)	Megan Showalter (University of California, Davis)
FiehnHILIC001388	N6-Methyladenosine	C11H15N5O4	281.112	[M−H]−	N	280.105	LC-ESI-QFT	Thermo Q Exactive HF	HCD (NCE 20-30-40%)	Megan Showalter (University of California, Davis)
FiehnHILIC001389	Naltrindole	C26H26N2O3	414.194	[M−H]−	N	413.187	LC-ESI-QFT	Thermo Q Exactive HF	HCD (NCE 20-30-40%)	Megan Showalter (University of California, Davis)
FiehnHILIC001390	Naringin	C27H32O14	580.179	[M−H]−	N	579.173	LC-ESI-QFT	Thermo Q Exactive HF	HCD (NCE 20-30-40%)	Megan Showalter (University of California, Davis)
FiehnHILIC001391	Nateglinide	C19H27NO3	317.199	[M−H]−	N	316.191	LC-ESI-QFT	Thermo Q Exactive HF	HCD (NCE 20-30-40%)	Megan Showalter (University of California, Davis)
FiehnHILIC001392	Nelfinavir	C32H45N3O4S	567.313	[M−H]−	N	566.305	LC-ESI-QFT	Thermo Q Exactive HF	HCD (NCE 20-30-40%)	Megan Showalter (University of California, Davis)
FiehnHILIC001393	Nervonic acid	C24H46O2	366.35	[M−H]−	N	365.343	LC-ESI-QFT	Thermo Q Exactive HF	HCD (NCE 20-30-40%)	Megan Showalter (University of California, Davis)
FiehnHILIC001394	Nicotinic acid	C6H5NO2	123.032	[M−H]−	N	122.024	LC-ESI-QFT	Thermo Q Exactive HF	HCD (NCE 20-30-40%)	Megan Showalter (University of California, Davis)
FiehnHILIC001395	Nicotinoylglycine	C8H8N2O3	180.053	[M−H]−	N	179.046	LC-ESI-QFT	Thermo Q Exactive HF	HCD (NCE 20-30-40%)	Megan Showalter (University of California, Davis)
FiehnHILIC001396	Nifekalant	C19H27N5O5	405.201	[M−H]−	N	404.193	LC-ESI-QFT	Thermo Q Exactive HF	HCD (NCE 20-30-40%)	Megan Showalter (University of California, Davis)
FiehnHILIC001397	Nimodipine	C21H26N2O7	418.174	[M−H]−	N	417.167	LC-ESI-QFT	Thermo Q Exactive HF	HCD (NCE 20-30-40%)	Megan Showalter (University of California, Davis)
FiehnHILIC001398	Nitazoxanide	C12H9N3O5S	307.026	[M−H]−	N	306.019	LC-ESI-QFT	Thermo Q Exactive HF	HCD (NCE 20-30-40%)	Megan Showalter (University of California, Davis)
FiehnHILIC001399	Nitrazepam	C15H11N3O3	281.08	[M−H]−	N	280.073	LC-ESI-QFT	Thermo Q Exactive HF	HCD (NCE 20-30-40%)	Megan Showalter (University of California, Davis)
FiehnHILIC001400	Nitrendipine	C18H20N2O6	360.132	[M−H]−	N	359.124	LC-ESI-QFT	Thermo Q Exactive HF	HCD (NCE 20-30-40%)	Megan Showalter (University of California, Davis)
FiehnHILIC001401	Nizatidine	C12H21N5O2S2	331.114	[M−H]−	N	330.106	LC-ESI-QFT	Thermo Q Exactive HF	HCD (NCE 20-30-40%)	Megan Showalter (University of California, Davis)
FiehnHILIC001402	Norepinephrine	C8H11NO3	169.074	[M−H]−	N	168.066	LC-ESI-QFT	Thermo Q Exactive HF	HCD (NCE 20-30-40%)	Megan Showalter (University of California, Davis)
FiehnHILIC001403	Norleucine	C6H13NO2	131.095	[M−H]−	N	130.086	LC-ESI-QFT	Thermo Q Exactive HF	HCD (NCE 20-30-40%)	Megan Showalter (University of California, Davis)
FiehnHILIC001404	O-Acetylsalicylic acid	C9H8O4	180.042	[M−H]−	N	179.034	LC-ESI-QFT	Thermo Q Exactive HF	HCD (NCE 20-30-40%)	Megan Showalter (University of California, Davis)
FiehnHILIC001405	O-Phosphocolamine	C2H8NO4P	141.019	[M−H]−	N	140.011	LC-ESI-QFT	Thermo Q Exactive HF	HCD (NCE 20-30-40%)	Megan Showalter (University of California, Davis)
FiehnHILIC001406	O-Phosphoserine	C3H8NO6P	185.009	[M−H]−	N	184.001	LC-ESI-QFT	Thermo Q Exactive HF	HCD (NCE 20-30-40%)	Megan Showalter (University of California, Davis)
FiehnHILIC001407	O-Phosphothreonine	C4H10NO6P	199.025	[M−H]−	N	198.017	LC-ESI-QFT	Thermo Q Exactive HF	HCD (NCE 20-30-40%)	Megan Showalter (University of California, Davis)
FiehnHILIC001408	O-Succinylhomoserine	C8H13NO6	219.074	[M−H]−	N	218.067	LC-ESI-QFT	Thermo Q Exactive HF	HCD (NCE 20-30-40%)	Megan Showalter (University of California, Davis)
FiehnHILIC001409	Octadecanedioic acid	C18H34O4	314.246	[M−H]−	N	313.239	LC-ESI-QFT	Thermo Q Exactive HF	HCD (NCE 20-30-40%)	Megan Showalter (University of California, Davis)
FiehnHILIC001410	Oleic acid	C18H34O2	282.256	[M−H]−	N	281.249	LC-ESI-QFT	Thermo Q Exactive HF	HCD (NCE 20-30-40%)	Megan Showalter (University of California, Davis)
FiehnHILIC001411	Olmesartan	C24H26N6O3	446.207	[M−H]−	N	445.199	LC-ESI-QFT	Thermo Q Exactive HF	HCD (NCE 20-30-40%)	Megan Showalter (University of California, Davis)
FiehnHILIC001412	Olopatadine	C21H23NO3	337.168	[M−H]−	N	336.16	LC-ESI-QFT	Thermo Q Exactive HF	HCD (NCE 20-30-40%)	Megan Showalter (University of California, Davis)
FiehnHILIC001413	Omeprazole	C17H19N3O3S	345.115	[M−H]−	N	344.107	LC-ESI-QFT	Thermo Q Exactive HF	HCD (NCE 20-30-40%)	Megan Showalter (University of California, Davis)
FiehnHILIC001414	Orlistat	C29H53NO5	495.392	[M−H]−	N	494.385	LC-ESI-QFT	Thermo Q Exactive HF	HCD (NCE 20-30-40%)	Megan Showalter (University of California, Davis)
FiehnHILIC001416	Ornithine	C5H12N2O2	132.09	[M−H]−	N	131.082	LC-ESI-QFT	Thermo Q Exactive HF	HCD (NCE 20-30-40%)	Megan Showalter (University of California, Davis)
FiehnHILIC001417	Orotic acid	C5H4N2O4	156.017	[M−H]−	N	155.009	LC-ESI-QFT	Thermo Q Exactive HF	HCD (NCE 20-30-40%)	Megan Showalter (University of California, Davis)
FiehnHILIC001418	Orthanilic acid	C6H7NO3S	173.015	[M−H]−	N	172.006	LC-ESI-QFT	Thermo Q Exactive HF	HCD (NCE 20-30-40%)	Megan Showalter (University of California, Davis)
FiehnHILIC001419	Otenzepad	C24H31N5O2	421.248	[M−H]−	N	420.241	LC-ESI-QFT	Thermo Q Exactive HF	HCD (NCE 20-30-40%)	Megan Showalter (University of California, Davis)
FiehnHILIC001420	Oxaloacetic acid	C4H4O5	132.006	[M−H]−	N	130.991	LC-ESI-QFT	Thermo Q Exactive HF	HCD (NCE 20-30-40%)	Megan Showalter (University of California, Davis)
FiehnHILIC001421	Oxaprozin	C18H15NO3	293.105	[M−H]−	N	292.098	LC-ESI-QFT	Thermo Q Exactive HF	HCD (NCE 20-30-40%)	Megan Showalter (University of California, Davis)
FiehnHILIC001423	Oxytetracycline	C22H24N2O9	460.148	[M−H]−	N	459.141	LC-ESI-QFT	Thermo Q Exactive HF	HCD (NCE 20-30-40%)	Megan Showalter (University of California, Davis)
FiehnHILIC001424	Ozagrel	C13H12N2O2	228.09	[M−H]−	N	227.082	LC-ESI-QFT	Thermo Q Exactive HF	HCD (NCE 20-30-40%)	Megan Showalter (University of California, Davis)
FiehnHILIC001425	P-Anisic acid	C8H8O3	152.047	[M−H]−	N	151.039	LC-ESI-QFT	Thermo Q Exactive HF	HCD (NCE 20-30-40%)	Megan Showalter (University of California, Davis)
FiehnHILIC001426	P-Coumaric acid	C9H8O3	164.047	[M−H]−	N	163.039	LC-ESI-QFT	Thermo Q Exactive HF	HCD (NCE 20-30-40%)	Megan Showalter (University of California, Davis)
FiehnHILIC001427	P-Toluenesulfonic acid	C7H8O3S	172.019	[M−H]−	N	171.011	LC-ESI-QFT	Thermo Q Exactive HF	HCD (NCE 20-30-40%)	Megan Showalter (University of California, Davis)
FiehnHILIC001428	Palatinose	C12H22O11	342.116	[M−H]−	N	341.109	LC-ESI-QFT	Thermo Q Exactive HF	HCD (NCE 20-30-40%)	Megan Showalter (University of California, Davis)
FiehnHILIC001429	Palmitic acid	C16H32O2	256.24	[M−H]−	N	255.233	LC-ESI-QFT	Thermo Q Exactive HF	HCD (NCE 20-30-40%)	Megan Showalter (University of California, Davis)
FiehnHILIC001431	Pantothenic acid	C9H17NO5	219.111	[M−H]−	N	218.103	LC-ESI-QFT	Thermo Q Exactive HF	HCD (NCE 20-30-40%)	Megan Showalter (University of California, Davis)
FiehnHILIC001432	Parabanic acid	C3H2N2O3	114.007	[M−H]−	N	112.998	LC-ESI-QFT	Thermo Q Exactive HF	HCD (NCE 20-30-40%)	Megan Showalter (University of California, Davis)
FiehnHILIC001433	Paraoxon	C10H14NO6P	275.056	[M−H]−	N	274.041	LC-ESI-QFT	Thermo Q Exactive HF	HCD (NCE 20-30-40%)	Megan Showalter (University of California, Davis)
FiehnHILIC001434	Parecoxib	C19H18N2O4S	370.099	[M−H]−	N	369.091	LC-ESI-QFT	Thermo Q Exactive HF	HCD (NCE 20-30-40%)	Megan Showalter (University of California, Davis)
FiehnHILIC001435	Pemoline	C9H8N2O2	176.059	[M−H]−	N	175.05	LC-ESI-QFT	Thermo Q Exactive HF	HCD (NCE 20-30-40%)	Megan Showalter (University of California, Davis)
FiehnHILIC001436	Penciclovir	C10H15N5O3	253.117	[M−H]−	N	252.11	LC-ESI-QFT	Thermo Q Exactive HF	HCD (NCE 20-30-40%)	Megan Showalter (University of California, Davis)
FiehnHILIC001437	Phenyl-beta-glucopyranoside	C12H16O6	256.095	[M−H]−	N	255.087	LC-ESI-QFT	Thermo Q Exactive HF	HCD (NCE 20-30-40%)	Megan Showalter (University of California, Davis)
FiehnHILIC001438	Phenylacetylglutamine	C13H16N2O4	264.111	[M−H]−	N	263.103	LC-ESI-QFT	Thermo Q Exactive HF	HCD (NCE 20-30-40%)	Megan Showalter (University of California, Davis)
FiehnHILIC001439	Phenylacetylglycine	C10H11NO3	193.074	[M−H]−	N	192.066	LC-ESI-QFT	Thermo Q Exactive HF	HCD (NCE 20-30-40%)	Megan Showalter (University of California, Davis)
FiehnHILIC001440	Phenylalanine	C9H11NO2	165.079	[M−H]−	N	164.071	LC-ESI-QFT	Thermo Q Exactive HF	HCD (NCE 20-30-40%)	Megan Showalter (University of California, Davis)
FiehnHILIC001441	Phenylphosphoric acid	C6H7O4P	174.008	[M−H]−	N	173	LC-ESI-QFT	Thermo Q Exactive HF	HCD (NCE 20-30-40%)	Megan Showalter (University of California, Davis)
FiehnHILIC001442	Phenylpyruvic acid	C9H8O3	164.047	[M−H]−	N	163.039	LC-ESI-QFT	Thermo Q Exactive HF	HCD (NCE 20-30-40%)	Megan Showalter (University of California, Davis)
FiehnHILIC001443	Phloretin	C15H14O5	274.084	[M−H]−	N	273.077	LC-ESI-QFT	Thermo Q Exactive HF	HCD (NCE 20-30-40%)	Megan Showalter (University of California, Davis)
FiehnHILIC001444	Phlorobenzophenone	C13H10O4	230.058	[M−H]−	N	229.05	LC-ESI-QFT	Thermo Q Exactive HF	HCD (NCE 20-30-40%)	Megan Showalter (University of California, Davis)
FiehnHILIC001445	Phloroglucinol	C6H6O3	126.032	[M−H]−	N	125.023	LC-ESI-QFT	Thermo Q Exactive HF	HCD (NCE 20-30-40%)	Megan Showalter (University of California, Davis)
FiehnHILIC001446	Phosphoenolpyruvic acid	C3H5O6P	167.982	[M−H]−	N	166.974	LC-ESI-QFT	Thermo Q Exactive HF	HCD (NCE 20-30-40%)	Megan Showalter (University of California, Davis)
FiehnHILIC001447	Phosphomycin	C3H7O4P	138.008	[M−H]−	N	137	LC-ESI-QFT	Thermo Q Exactive HF	HCD (NCE 20-30-40%)	Megan Showalter (University of California, Davis)
FiehnHILIC001449	Phosphotyrosine	C9H12NO6P	261.04	[M−H]−	N	260.033	LC-ESI-QFT	Thermo Q Exactive HF	HCD (NCE 20-30-40%)	Megan Showalter (University of California, Davis)
FiehnHILIC001450	Phthalic acid	C8H6O4	166.027	[M−H]−	N	165.018	LC-ESI-QFT	Thermo Q Exactive HF	HCD (NCE 20-30-40%)	Megan Showalter (University of California, Davis)
FiehnHILIC001451	Piceatannol	C14H12O4	244.074	[M−H]−	N	243.066	LC-ESI-QFT	Thermo Q Exactive HF	HCD (NCE 20-30-40%)	Megan Showalter (University of California, Davis)
FiehnHILIC001452	Piceid	C20H22O8	390.131	[M−H]−	N	389.124	LC-ESI-QFT	Thermo Q Exactive HF	HCD (NCE 20-30-40%)	Megan Showalter (University of California, Davis)
FiehnHILIC001453	Picrotin	C15H18O7	310.105	[M−H]−	N	309.098	LC-ESI-QFT	Thermo Q Exactive HF	HCD (NCE 20-30-40%)	Megan Showalter (University of California, Davis)
FiehnHILIC001454	Pidotimod	C9H12N2O4S	244.052	[M−H]−	N	243.044	LC-ESI-QFT	Thermo Q Exactive HF	HCD (NCE 20-30-40%)	Megan Showalter (University of California, Davis)
FiehnHILIC001455	Pimelic acid	C7H12O4	160.074	[M−H]−	N	159.065	LC-ESI-QFT	Thermo Q Exactive HF	HCD (NCE 20-30-40%)	Megan Showalter (University of California, Davis)
FiehnHILIC001456	Pinacidil	C13H19N5	245.164	[M−H]−	N	244.156	LC-ESI-QFT	Thermo Q Exactive HF	HCD (NCE 20-30-40%)	Megan Showalter (University of California, Davis)
FiehnHILIC001457	Pioglitazone	C19H20N2O3S	356.119	[M−H]−	N	355.112	LC-ESI-QFT	Thermo Q Exactive HF	HCD (NCE 20-30-40%)	Megan Showalter (University of California, Davis)
FiehnHILIC001458	Piroxicam	C15H13N3O4S	331.063	[M−H]−	N	330.055	LC-ESI-QFT	Thermo Q Exactive HF	HCD (NCE 20-30-40%)	Megan Showalter (University of California, Davis)
FiehnHILIC001460	Pizotifen	C19H21NS	295.139	[M−H]−	N	294.138	LC-ESI-QFT	Thermo Q Exactive HF	HCD (NCE 20-30-40%)	Megan Showalter (University of California, Davis)
FiehnHILIC001461	Porphobilinogen	C10H14N2O4	226.095	[M−H]−	N	225.088	LC-ESI-QFT	Thermo Q Exactive HF	HCD (NCE 20-30-40%)	Megan Showalter (University of California, Davis)
FiehnHILIC001462	Pravastatin	C23H36O7	424.246	[M−H]−	N	423.238	LC-ESI-QFT	Thermo Q Exactive HF	HCD (NCE 20-30-40%)	Megan Showalter (University of California, Davis)
FiehnHILIC001463	Procysteine	C4H5NO3S	146.999	[M−H]−	N	145.99	LC-ESI-QFT	Thermo Q Exactive HF	HCD (NCE 20-30-40%)	Megan Showalter (University of California, Davis)
FiehnHILIC001464	Proline-hydroxyproline	C10H16N2O4	228.111	[M−H]−	N	227.103	LC-ESI-QFT	Thermo Q Exactive HF	HCD (NCE 20-30-40%)	Megan Showalter (University of California, Davis)
FiehnHILIC001465	Proline	C5H9NO2	115.063	[M−H]−	N	114.055	LC-ESI-QFT	Thermo Q Exactive HF	HCD (NCE 20-30-40%)	Megan Showalter (University of California, Davis)
FiehnHILIC001468	Prostaglandin E1	C20H34O5	354.241	[M−H]−	N	353.233	LC-ESI-QFT	Thermo Q Exactive HF	HCD (NCE 20-30-40%)	Megan Showalter (University of California, Davis)
FiehnHILIC001469	Pseudouridine	C9H12N2O6	244.07	[M−H]−	N	243.062	LC-ESI-QFT	Thermo Q Exactive HF	HCD (NCE 20-30-40%)	Megan Showalter (University of California, Davis)
FiehnHILIC001470	Psicose	C6H12O6	180.063	[M−H]−	N	179.055	LC-ESI-QFT	Thermo Q Exactive HF	HCD (NCE 20-30-40%)	Megan Showalter (University of California, Davis)
FiehnHILIC001471	Purine	C5H4N4	120.044	[M−H]−	N	119.035	LC-ESI-QFT	Thermo Q Exactive HF	HCD (NCE 20-30-40%)	Megan Showalter (University of California, Davis)
FiehnHILIC001472	Pyridoxal-5'-phosphate	C8H10NO6P	247.025	[M−H]−	N	246.017	LC-ESI-QFT	Thermo Q Exactive HF	HCD (NCE 20-30-40%)	Megan Showalter (University of California, Davis)
FiehnHILIC001473	Pyridoxamine	C8H12N2O2	168.09	[M−H]−	N	167.082	LC-ESI-QFT	Thermo Q Exactive HF	HCD (NCE 20-30-40%)	Megan Showalter (University of California, Davis)
FiehnHILIC001474	Pyridoxine	C8H11NO3	169.074	[M−H]−	N	168.066	LC-ESI-QFT	Thermo Q Exactive HF	HCD (NCE 20-30-40%)	Megan Showalter (University of California, Davis)
FiehnHILIC001478	Quercetin-3-O-beta-glucopyranosyl-6'-acetate	C23H22O13	506.106	[M−H]−	N	505.099	LC-ESI-QFT	Thermo Q Exactive HF	HCD (NCE 20-30-40%)	Megan Showalter (University of California, Davis)
FiehnHILIC001479	Quinic acid	C7H12O6	192.063	[M−H]−	N	191.055	LC-ESI-QFT	Thermo Q Exactive HF	HCD (NCE 20-30-40%)	Megan Showalter (University of California, Davis)
FiehnHILIC001480	Quinolinic acid	C7H5NO4	167.022	[M−H]−	N	166.014	LC-ESI-QFT	Thermo Q Exactive HF	HCD (NCE 20-30-40%)	Megan Showalter (University of California, Davis)
FiehnHILIC001482	Raffinose	C18H32O16	504.169	[M−H]−	N	503.162	LC-ESI-QFT	Thermo Q Exactive HF	HCD (NCE 20-30-40%)	Megan Showalter (University of California, Davis)
FiehnHILIC001483	Raltitrexed	C21H22N4O6S	458.126	[M−H]−	N	457.119	LC-ESI-QFT	Thermo Q Exactive HF	HCD (NCE 20-30-40%)	Megan Showalter (University of California, Davis)
FiehnHILIC001484	Ramipril	C23H32N2O5	416.231	[M−H]−	N	415.223	LC-ESI-QFT	Thermo Q Exactive HF	HCD (NCE 20-30-40%)	Megan Showalter (University of California, Davis)
FiehnHILIC001485	Ranitidine	C13H22N4O3S	314.141	[M−H]−	N	313.134	LC-ESI-QFT	Thermo Q Exactive HF	HCD (NCE 20-30-40%)	Megan Showalter (University of California, Davis)
FiehnHILIC001486	Repaglinide	C27H36N2O4	452.268	[M−H]−	N	451.26	LC-ESI-QFT	Thermo Q Exactive HF	HCD (NCE 20-30-40%)	Megan Showalter (University of California, Davis)
FiehnHILIC001487	Resveratrol	C14H12O3	228.079	[M−H]−	N	227.071	LC-ESI-QFT	Thermo Q Exactive HF	HCD (NCE 20-30-40%)	Megan Showalter (University of California, Davis)
FiehnHILIC001488	Riboflavin	C17H20N4O6	376.138	[M−H]−	N	375.131	LC-ESI-QFT	Thermo Q Exactive HF	HCD (NCE 20-30-40%)	Megan Showalter (University of California, Davis)
FiehnHILIC001489	Ribose	C5H10O5	150.053	[M−H]−	N	149.045	LC-ESI-QFT	Thermo Q Exactive HF	HCD (NCE 20-30-40%)	Megan Showalter (University of California, Davis)
FiehnHILIC001490	Ribose	C5H10O5	150.053	[M−H]−	N	149.045	LC-ESI-QFT	Thermo Q Exactive HF	HCD (NCE 20-30-40%)	Megan Showalter (University of California, Davis)
FiehnHILIC001491	Ribose-5-phosphate	C5H11O8P	230.019	[M−H]−	N	229.012	LC-ESI-QFT	Thermo Q Exactive HF	HCD (NCE 20-30-40%)	Megan Showalter (University of California, Davis)
FiehnHILIC001492	Rifabutin	C46H62N4O11	846.442	[M−H]−	N	845.435	LC-ESI-QFT	Thermo Q Exactive HF	HCD (NCE 20-30-40%)	Megan Showalter (University of California, Davis)
FiehnHILIC001493	Rifapentine	C47H64N4O12	876.452	[M−H]−	N	875.445	LC-ESI-QFT	Thermo Q Exactive HF	HCD (NCE 20-30-40%)	Megan Showalter (University of California, Davis)
FiehnHILIC001494	Rifaximin	C43H51N3O11	785.352	[M−H]−	N	784.345	LC-ESI-QFT	Thermo Q Exactive HF	HCD (NCE 20-30-40%)	Megan Showalter (University of California, Davis)
FiehnHILIC001496	Ritonavir	C37H48N6O5S2	720.313	[M−H]−	N	719.304	LC-ESI-QFT	Thermo Q Exactive HF	HCD (NCE 20-30-40%)	Megan Showalter (University of California, Davis)
FiehnHILIC001497	Rofecoxib	C17H14O4S	314.061	[M−H]−	N	313.054	LC-ESI-QFT	Thermo Q Exactive HF	HCD (NCE 20-30-40%)	Megan Showalter (University of California, Davis)
FiehnHILIC001498	Rosigltazone	C18H19N3O3S	357.115	[M−H]−	N	356.107	LC-ESI-QFT	Thermo Q Exactive HF	HCD (NCE 20-30-40%)	Megan Showalter (University of California, Davis)
FiehnHILIC001500	S-Adenosyl-homocysteine	C14H20N6O5S	384.122	[M−H]−	N	383.114	LC-ESI-QFT	Thermo Q Exactive HF	HCD (NCE 20-30-40%)	Megan Showalter (University of California, Davis)
FiehnHILIC001501	Salicin	C13H18O7	286.105	[M−H]−	N	285.098	LC-ESI-QFT	Thermo Q Exactive HF	HCD (NCE 20-30-40%)	Megan Showalter (University of California, Davis)
FiehnHILIC001502	Salicylic acid	C7H6O3	138.032	[M−H]−	N	137.023	LC-ESI-QFT	Thermo Q Exactive HF	HCD (NCE 20-30-40%)	Megan Showalter (University of California, Davis)
FiehnHILIC001503	Salicylic alcohol	C7H8O2	124.052	[M−H]−	N	123.044	LC-ESI-QFT	Thermo Q Exactive HF	HCD (NCE 20-30-40%)	Megan Showalter (University of California, Davis)
FiehnHILIC001504	Salmeterol	C25H37NO4	415.272	[M−H]−	N	414.265	LC-ESI-QFT	Thermo Q Exactive HF	HCD (NCE 20-30-40%)	Megan Showalter (University of California, Davis)
FiehnHILIC001505	Saquinavir	C38H50N6O5	670.384	[M−H]−	N	669.377	LC-ESI-QFT	Thermo Q Exactive HF	HCD (NCE 20-30-40%)	Megan Showalter (University of California, Davis)
FiehnHILIC001507	Scopoletin	C10H8O4	192.042	[M−H]−	N	191.035	LC-ESI-QFT	Thermo Q Exactive HF	HCD (NCE 20-30-40%)	Megan Showalter (University of California, Davis)
FiehnHILIC001508	Secobarbital	C12H18N2O3	238.132	[M−H]−	N	237.125	LC-ESI-QFT	Thermo Q Exactive HF	HCD (NCE 20-30-40%)	Megan Showalter (University of California, Davis)
FiehnHILIC001509	Secoisolariciresinol	C20H26O6	362.173	[M−H]−	N	361.166	LC-ESI-QFT	Thermo Q Exactive HF	HCD (NCE 20-30-40%)	Megan Showalter (University of California, Davis)
FiehnHILIC001511	Shikimic acid	C7H10O5	174.053	[M−H]−	N	173.045	LC-ESI-QFT	Thermo Q Exactive HF	HCD (NCE 20-30-40%)	Megan Showalter (University of California, Davis)
FiehnHILIC001512	Sinapic acid	C11H12O5	224.068	[M−H]−	N	223.061	LC-ESI-QFT	Thermo Q Exactive HF	HCD (NCE 20-30-40%)	Megan Showalter (University of California, Davis)
FiehnHILIC001513	Sorbitol-6-phosphate	C6H15O9P	262.045	[M−H]−	N	261.038	LC-ESI-QFT	Thermo Q Exactive HF	HCD (NCE 20-30-40%)	Megan Showalter (University of California, Davis)
FiehnHILIC001514	Sorbitol	C6H14O6	182.079	[M−H]−	N	181.071	LC-ESI-QFT	Thermo Q Exactive HF	HCD (NCE 20-30-40%)	Megan Showalter (University of California, Davis)
FiehnHILIC001515	Sorbose	C6H12O6	180.063	[M−H]−	N	179.055	LC-ESI-QFT	Thermo Q Exactive HF	HCD (NCE 20-30-40%)	Megan Showalter (University of California, Davis)
FiehnHILIC001516	Sotalol	C12H20N2O3S	272.119	[M−H]−	N	271.112	LC-ESI-QFT	Thermo Q Exactive HF	HCD (NCE 20-30-40%)	Megan Showalter (University of California, Davis)
FiehnHILIC001517	Stavudine	C10H12N2O4	224.08	[M−H]−	N	223.072	LC-ESI-QFT	Thermo Q Exactive HF	HCD (NCE 20-30-40%)	Megan Showalter (University of California, Davis)
FiehnHILIC001518	Succinic acid	C4H6O4	118.027	[M−H]−	N	117.018	LC-ESI-QFT	Thermo Q Exactive HF	HCD (NCE 20-30-40%)	Megan Showalter (University of California, Davis)
FiehnHILIC001519	Sucrose	C12H22O11	342.116	[M−H]−	N	341.109	LC-ESI-QFT	Thermo Q Exactive HF	HCD (NCE 20-30-40%)	Megan Showalter (University of California, Davis)
FiehnHILIC001520	Sulfasalazine	C18H14N4O5S	398.068	[M−H]−	N	397.061	LC-ESI-QFT	Thermo Q Exactive HF	HCD (NCE 20-30-40%)	Megan Showalter (University of California, Davis)
FiehnHILIC001521	Sulfasalazine	C18H14N4O5S	398.068	[M−H]−	N	397.061	LC-ESI-QFT	Thermo Q Exactive HF	HCD (NCE 20-30-40%)	Megan Showalter (University of California, Davis)
FiehnHILIC001522	Syringic acid	C9H10O5	198.053	[M−H]−	N	197.045	LC-ESI-QFT	Thermo Q Exactive HF	HCD (NCE 20-30-40%)	Megan Showalter (University of California, Davis)
FiehnHILIC001523	Tacrolimus	C44H69NO12	803.482	[M−H]−	N	802.475	LC-ESI-QFT	Thermo Q Exactive HF	HCD (NCE 20-30-40%)	Megan Showalter (University of California, Davis)
FiehnHILIC001524	Tagatose	C6H12O6	180.063	[M−H]−	N	179.055	LC-ESI-QFT	Thermo Q Exactive HF	HCD (NCE 20-30-40%)	Megan Showalter (University of California, Davis)
FiehnHILIC001525	Taldalafil	C22H19N3O4	389.138	[M−H]−	N	388.13	LC-ESI-QFT	Thermo Q Exactive HF	HCD (NCE 20-30-40%)	Megan Showalter (University of California, Davis)
FiehnHILIC001526	Tartaric acid	C4H6O6	150.016	[M−H]−	N	149.008	LC-ESI-QFT	Thermo Q Exactive HF	HCD (NCE 20-30-40%)	Megan Showalter (University of California, Davis)
FiehnHILIC001527	Taurine	C2H7NO3S	125.015	[M−H]−	N	124.006	LC-ESI-QFT	Thermo Q Exactive HF	HCD (NCE 20-30-40%)	Megan Showalter (University of California, Davis)
FiehnHILIC001528	Taurocholic acid	C26H45NO7S	515.292	[M−H]−	N	514.285	LC-ESI-QFT	Thermo Q Exactive HF	HCD (NCE 20-30-40%)	Megan Showalter (University of California, Davis)
FiehnHILIC001529	Taxifolin	C15H12O7	304.058	[M−H]−	N	303.051	LC-ESI-QFT	Thermo Q Exactive HF	HCD (NCE 20-30-40%)	Megan Showalter (University of California, Davis)
FiehnHILIC001530	Telmisartan	C33H30N4O2	514.237	[M−H]−	N	513.229	LC-ESI-QFT	Thermo Q Exactive HF	HCD (NCE 20-30-40%)	Megan Showalter (University of California, Davis)
FiehnHILIC001531	tert-Butyric acid	C6H12O2	116.084	[M−H]−	N	115.069	LC-ESI-QFT	Thermo Q Exactive HF	HCD (NCE 20-30-40%)	Megan Showalter (University of California, Davis)
FiehnHILIC001532	TES	C6H15NO6S	229.062	[M−H]−	N	228.054	LC-ESI-QFT	Thermo Q Exactive HF	HCD (NCE 20-30-40%)	Megan Showalter (University of California, Davis)
FiehnHILIC001533	Theanine	C7H14N2O3	174.1	[M−H]−	N	173.092	LC-ESI-QFT	Thermo Q Exactive HF	HCD (NCE 20-30-40%)	Megan Showalter (University of California, Davis)
FiehnHILIC001534	Theophylline	C7H8N4O2	180.065	[M−H]−	N	179.057	LC-ESI-QFT	Thermo Q Exactive HF	HCD (NCE 20-30-40%)	Megan Showalter (University of California, Davis)
FiehnHILIC001536	Threonic acid	C4H8O5	136.037	[M−H]−	N	135.029	LC-ESI-QFT	Thermo Q Exactive HF	HCD (NCE 20-30-40%)	Megan Showalter (University of California, Davis)
FiehnHILIC001537	Threonine	C4H9NO3	119.058	[M−H]−	N	118.05	LC-ESI-QFT	Thermo Q Exactive HF	HCD (NCE 20-30-40%)	Megan Showalter (University of California, Davis)
FiehnHILIC001538	Thymidine	C10H14N2O5	242.09	[M−H]−	N	241.083	LC-ESI-QFT	Thermo Q Exactive HF	HCD (NCE 20-30-40%)	Megan Showalter (University of California, Davis)
FiehnHILIC001539	Thymidine 5'-monophosphate	C10H15N2O8P	322.057	[M−H]−	N	321.05	LC-ESI-QFT	Thermo Q Exactive HF	HCD (NCE 20-30-40%)	Megan Showalter (University of California, Davis)
FiehnHILIC001540	Tolterodine	C22H31NO	325.241	[M−H]−	N	324.233	LC-ESI-QFT	Thermo Q Exactive HF	HCD (NCE 20-30-40%)	Megan Showalter (University of California, Davis)
FiehnHILIC001541	Tomelukast	C16H22N4O3	318.169	[M−H]−	N	317.161	LC-ESI-QFT	Thermo Q Exactive HF	HCD (NCE 20-30-40%)	Megan Showalter (University of California, Davis)
FiehnHILIC001542	Topiramate	C12H21NO8S	339.099	[M−H]−	N	338.091	LC-ESI-QFT	Thermo Q Exactive HF	HCD (NCE 20-30-40%)	Megan Showalter (University of California, Davis)
FiehnHILIC001543	Topotecan	C23H23N3O5	421.164	[M−H]−	N	420.156	LC-ESI-QFT	Thermo Q Exactive HF	HCD (NCE 20-30-40%)	Megan Showalter (University of California, Davis)
FiehnHILIC001544	Toradol	C15H13NO3	255.09	[M−H]−	N	254.082	LC-ESI-QFT	Thermo Q Exactive HF	HCD (NCE 20-30-40%)	Megan Showalter (University of California, Davis)
FiehnHILIC001545	Torasemide	C16H20N4O3S	348.126	[M−H]−	N	347.118	LC-ESI-QFT	Thermo Q Exactive HF	HCD (NCE 20-30-40%)	Megan Showalter (University of California, Davis)
FiehnHILIC001546	Trehalose-6-Phosphate	C12H23O14P	422.083	[M−H]−	N	421.076	LC-ESI-QFT	Thermo Q Exactive HF	HCD (NCE 20-30-40%)	Megan Showalter (University of California, Davis)
FiehnHILIC001547	Trehalose	C12H22O11	342.116	[M−H]−	N	341.109	LC-ESI-QFT	Thermo Q Exactive HF	HCD (NCE 20-30-40%)	Megan Showalter (University of California, Davis)
FiehnHILIC001548	Tremulacin	C27H28O11	528.163	[M−H]−	N	527.155	LC-ESI-QFT	Thermo Q Exactive HF	HCD (NCE 20-30-40%)	Megan Showalter (University of California, Davis)
FiehnHILIC001551	Tropisetron	C17H20N2O2	284.152	[M−H]−	N	283.145	LC-ESI-QFT	Thermo Q Exactive HF	HCD (NCE 20-30-40%)	Megan Showalter (University of California, Davis)
FiehnHILIC001552	Tryptophan	C11H12N2O2	204.09	[M−H]−	N	203.082	LC-ESI-QFT	Thermo Q Exactive HF	HCD (NCE 20-30-40%)	Megan Showalter (University of California, Davis)
FiehnHILIC001553	Tyr-Tyr-Tyr	C27H29N3O7	507.201	[M−H]−	N	506.193	LC-ESI-QFT	Thermo Q Exactive HF	HCD (NCE 20-30-40%)	Megan Showalter (University of California, Davis)
FiehnHILIC001554	Tyr-Tyr	C18H20N2O5	344.137	[M−H]−	N	343.13	LC-ESI-QFT	Thermo Q Exactive HF	HCD (NCE 20-30-40%)	Megan Showalter (University of California, Davis)
FiehnHILIC001555	Tyrosine	C9H11NO3	181.074	[M−H]−	N	180.066	LC-ESI-QFT	Thermo Q Exactive HF	HCD (NCE 20-30-40%)	Megan Showalter (University of California, Davis)
FiehnHILIC001556	Uracil	C4H4N2O2	112.027	[M−H]−	N	111.019	LC-ESI-QFT	Thermo Q Exactive HF	HCD (NCE 20-30-40%)	Megan Showalter (University of California, Davis)
FiehnHILIC001557	Urapidil	C20H29N5O3	387.227	[M−H]−	N	386.219	LC-ESI-QFT	Thermo Q Exactive HF	HCD (NCE 20-30-40%)	Megan Showalter (University of California, Davis)
FiehnHILIC001558	Ureidoglutaric acid	C6H10N2O5	190.059	[M−H]−	N	189.051	LC-ESI-QFT	Thermo Q Exactive HF	HCD (NCE 20-30-40%)	Megan Showalter (University of California, Davis)
FiehnHILIC001559	Uridine 5'-monophosphate	C9H13N2O9P	324.036	[M−H]−	N	323.029	LC-ESI-QFT	Thermo Q Exactive HF	HCD (NCE 20-30-40%)	Megan Showalter (University of California, Davis)
FiehnHILIC001560	Uridine diphosphate galactose	C15H24N2O17P2	566.055	[M−H]−	N	565.048	LC-ESI-QFT	Thermo Q Exactive HF	HCD (NCE 20-30-40%)	Megan Showalter (University of California, Davis)
FiehnHILIC001561	Uridine diphosphate glucuronic acid	C15H22N2O18P2	580.034	[M−H]−	N	579.028	LC-ESI-QFT	Thermo Q Exactive HF	HCD (NCE 20-30-40%)	Megan Showalter (University of California, Davis)
FiehnHILIC001562	Uridine-5-diphosphoacetylgalactosamine	C17H27N3O17P2	607.082	[M−H]−	N	606.075	LC-ESI-QFT	Thermo Q Exactive HF	HCD (NCE 20-30-40%)	Megan Showalter (University of California, Davis)
FiehnHILIC001563	Uridine-5-diphosphoacetylglucosamine	C17H27N3O17P2	607.082	[M−H]−	N	606.075	LC-ESI-QFT	Thermo Q Exactive HF	HCD (NCE 20-30-40%)	Megan Showalter (University of California, Davis)
FiehnHILIC001564	Uridine	C9H12N2O6	244.07	[M−H]−	N	243.062	LC-ESI-QFT	Thermo Q Exactive HF	HCD (NCE 20-30-40%)	Megan Showalter (University of California, Davis)
FiehnHILIC001565	Uridine diphosphate glucose	C15H24N2O17P2	566.055	[M−H]−	N	565.049	LC-ESI-QFT	Thermo Q Exactive HF	HCD (NCE 20-30-40%)	Megan Showalter (University of California, Davis)
FiehnHILIC001566	Urocanic acid	C6H6N2O2	138.043	[M−H]−	N	137.035	LC-ESI-QFT	Thermo Q Exactive HF	HCD (NCE 20-30-40%)	Megan Showalter (University of California, Davis)
FiehnHILIC001567	Vaccenic acid	C18H34O2	282.256	[M−H]−	N	281.249	LC-ESI-QFT	Thermo Q Exactive HF	HCD (NCE 20-30-40%)	Megan Showalter (University of California, Davis)
FiehnHILIC001568	Valaciclovir	C13H20N6O4	324.155	[M−H]−	N	323.147	LC-ESI-QFT	Thermo Q Exactive HF	HCD (NCE 20-30-40%)	Megan Showalter (University of California, Davis)
FiehnHILIC001569	Valdecoxib	C16H14N2O3S	314.073	[M−H]−	N	313.065	LC-ESI-QFT	Thermo Q Exactive HF	HCD (NCE 20-30-40%)	Megan Showalter (University of California, Davis)
FiehnHILIC001570	Valine	C5H11NO2	117.079	[M−H]−	N	116.071	LC-ESI-QFT	Thermo Q Exactive HF	HCD (NCE 20-30-40%)	Megan Showalter (University of California, Davis)
FiehnHILIC001571	Valsartan	C24H29N5O3	435.227	[M−H]−	N	434.219	LC-ESI-QFT	Thermo Q Exactive HF	HCD (NCE 20-30-40%)	Megan Showalter (University of California, Davis)
FiehnHILIC001572	Vanillic acid	C8H8O4	168.042	[M−H]−	N	167.034	LC-ESI-QFT	Thermo Q Exactive HF	HCD (NCE 20-30-40%)	Megan Showalter (University of California, Davis)
FiehnHILIC001573	Vanillin	C8H8O3	152.047	[M−H]−	N	151.039	LC-ESI-QFT	Thermo Q Exactive HF	HCD (NCE 20-30-40%)	Megan Showalter (University of California, Davis)
FiehnHILIC001574	Vardenafil	C23H32N6O4S	488.221	[M−H]−	N	487.213	LC-ESI-QFT	Thermo Q Exactive HF	HCD (NCE 20-30-40%)	Megan Showalter (University of California, Davis)
FiehnHILIC001575	Verbascose	C30H52O26	828.275	[M−H]−	N	827.268	LC-ESI-QFT	Thermo Q Exactive HF	HCD (NCE 20-30-40%)	Megan Showalter (University of California, Davis)
FiehnHILIC001576	Vincristine	C46H56N4O10	824.4	[M−H]−	N	823.393	LC-ESI-QFT	Thermo Q Exactive HF	HCD (NCE 20-30-40%)	Megan Showalter (University of California, Davis)
FiehnHILIC001577	Vitexin	C21H20O10	432.106	[M−H]−	N	431.099	LC-ESI-QFT	Thermo Q Exactive HF	HCD (NCE 20-30-40%)	Megan Showalter (University of California, Davis)
FiehnHILIC001579	Warfarin	C19H16O4	308.105	[M−H]−	N	309.103	LC-ESI-QFT	Thermo Q Exactive HF	HCD (NCE 20-30-40%)	Megan Showalter (University of California, Davis)
FiehnHILIC001580	Willardiine	C7H9N3O4	199.059	[M−H]−	N	198.051	LC-ESI-QFT	Thermo Q Exactive HF	HCD (NCE 20-30-40%)	Megan Showalter (University of California, Davis)
FiehnHILIC001581	Xanthosine	C10H12N4O6	284.076	[M−H]−	N	283.068	LC-ESI-QFT	Thermo Q Exactive HF	HCD (NCE 20-30-40%)	Megan Showalter (University of California, Davis)
FiehnHILIC001582	Xylitol	C5H12O5	152.068	[M−H]−	N	151.06	LC-ESI-QFT	Thermo Q Exactive HF	HCD (NCE 20-30-40%)	Megan Showalter (University of California, Davis)
FiehnHILIC001584	Zafirlukast	C31H33N3O6S	575.209	[M−H]−	N	574.201	LC-ESI-QFT	Thermo Q Exactive HF	HCD (NCE 20-30-40%)	Megan Showalter (University of California, Davis)
FiehnHILIC001585	Zeranol	C18H26O5	322.178	[M−H]−	N	321.17	LC-ESI-QFT	Thermo Q Exactive HF	HCD (NCE 20-30-40%)	Megan Showalter (University of California, Davis)
FiehnHILIC001586	Zileuton	C11H12N2O2S	236.062	[M−H]−	N	235.054	LC-ESI-QFT	Thermo Q Exactive HF	HCD (NCE 20-30-40%)	Megan Showalter (University of California, Davis)
