# Supplementary material for: Expanding the Coverage of Metabolic Landscape in Cultivated Rice with Integrated Computational Approaches
Source: Genomics Proteomics Bioinformatics. 2021 Feb 23;20(4):702–14. doi: 10.1016/j.gpb.2020.06.018 (PMC9880819; doi:10.1016/j.gpb.2020.06.018)
Supplement: Supplementary Table S12 — The detailed information of the identification with standard compounds for 17 metabolite features [file mmc22.xlsx]

## Sheet: Sheet1
Table S12 The detailed information of the identification with standard compounds for 17 metabolite features
Note: ID, The id of metabolite features in the MS2T library of rice grains.
Retention Time (rice MS2T), The retention time of metabolite feature in the MS2T library of rice grains.
Retention Time (standard compound), The retention time of standard compound acquired by the same metabolic analysis method.
*, The matching results of MS/MS spectra between metabolite features with standard compounds were listed in Figure S9.
ID	Name	Classification	Exact Mass	Ion Mode	Retention Time (rice MS2T)	Retention Time (standard compound)
RSM00089p	Trigonelline	Alkaloids	137.048	positive	1.003	0.95
RSM00290n	Jasmonic acid	Fatty acids	210.126	negative	8.202	8.15
RSM04010p	Isoquercitrin	Flavonoids	464.095	positive	4.774	4.75
RSM05067p	Rhoifolin;Apigenin 7-O-neohesperidoside	Flavonoids	578.164	positive	5.228	5.37
RSM00535n	Naringenin	Flavonoids	272.068	negative	7.881	7.82
RSM00234n	Syringic acid	Organic acids	198.053	negative	3.69	3.66
RSM00009n	Succinic acid	Organic acids	118.027	negative	1.149	1.27
RSM00033n	Malic acid	Organic acids	134.022	negative	0.998	0.98
RSM00117p	Coumarin	Phenylpropanoids	146.037	positive	6.467	6.4
RSM03072p	Riboflavin	Vitamins	376.138	positive	3.721	3.68
RSM00123p	L-Lysine	Amino acids	146.106	positive	0.867	0.88
RSM00154p	L-Histidine	Amino acids	155.069	positive	0.872	0.91
RSM00254p	L-Arginine	Amino acids	174.112	positive	0.886	0.91
RSM00021p	L-Valine	Amino acids	117.079	positive	1.011	1.02
RSM00137p	L-Methionine	Amino acids	149.051	positive	1.083	1.12
RSM00202p	Phenylalanine	Amino acids	165.079	positive	1.87	1.86
RSM00449p	L-Tryptophan	Amino acids	204.09	positive	2.462	2.49
