# Supplementary material for: Expanding the Coverage of Metabolic Landscape in Cultivated Rice with Integrated Computational Approaches
Source: Genomics Proteomics Bioinformatics. 2021 Feb 23;20(4):702–14. doi: 10.1016/j.gpb.2020.06.018 (PMC9880819; doi:10.1016/j.gpb.2020.06.018)
Supplement: Supplementary Table S13 — The mass spectra of metabolites mentioned in paper [file mmc23.xlsx]

## Sheet: Sheet1
Table S13 The mass spectra of metabolites mentioned in paper
CompID: RSM01562p
Sample: mixture
Retention_Time: 8.073
Ion_Mode: pos
MS_Type: MS2
Frangmentation_Mode: 27.50
Exact_Mass: 300.06311
Precursor: 301.0703
Precursor_Type: [M+H]+
Peak: m/z	Intensity	Relative_Intensity
	57.5802	3151.81	2.5
	58.8059	2638.23	2.1
	67.0549	3621.81	2.9
	69.0704	3887.54	3.1
	72.5764	2811.03	2.2
	77.5944	2752.77	2.2
	81.0703	14070.4	11.2
	83.0858	2905.84	2.3
	91.0547	4266.47	3.4
	93.07	6276.33	5
	95.0858	18868	15
	97.4305	2975.84	2.4
	105.07	7224.79	5.8
	107.086	19571.2	15.6
	109.065	4798.63	3.8
	109.101	16566	13.2
	117.07	3494.19	2.8
	119.086	15430.7	12.3
	121.065	4297.49	3.4
	121.101	14339.5	11.4
	123.116	4130.96	3.3
	129.237	3286.04	2.6
	129.503	2951.34	2.4
	129.642	3148.32	2.5
	131.086	3509.88	2.8
	133.101	12550.4	10
	135.08	4554.03	3.6
	135.117	5278.58	4.2
	145.101	12409.8	9.9
	149.119	2910.73	2.3
	149.132	4899.62	3.9
	153.017	3966.29	3.2
	157.101	12702.7	10.1
	159.117	21275.8	17
	161.095	6638.34	5.3
	161.132	6591.52	5.3
	163.183	3116.03	2.5
	171.117	6828.2	5.4
	173.096	3692.76	2.9
	173.132	4631.92	3.7
	177.055	4877.16	3.9
	181.065	4119.48	3.3
	181.102	5630.64	4.5
	185.132	5784.65	4.6
	197.133	3673.1	2.9
	199.148	4270.11	3.4
	201.162	3260.08	2.6
	204.407	2984.39	2.4
	224.742	2936.53	2.3
	227.179	3637.39	2.9
	241.085	7026.12	5.6
	241.195	4185.52	3.3
	242.885	3172.82	2.5
	255.173	4640.92	3.7
	255.21	15140.2	12.1
	258.052	63815.3	50.9
	265.197	3992.91	3.2
	269.08	6055.49	4.8
	283.205	19739.9	15.7
	286.047	576578	459.8
	301.07	1.25259e+06	999
	301.215	95726.1	76.3
//
CompID: RSM02165p
Sample: mixture
Retention_Time: 8.004
Ion_Mode: pos
MS_Type: MS2
Frangmentation_Mode: 27.50
Exact_Mass: 330.07353
Precursor: 331.0811
Precursor_Type: [M+H]+
Peak: m/z	Intensity	Relative_Intensity
	67.0547	6145.8	3.5
	74.7201	2819.22	1.6
	79.0545	4074.32	2.3
	80.7306	3492.39	2
	81.0702	7392.65	4.2
	85.0646	3206.71	1.8
	93.0701	7528.4	4.3
	95.0493	4750.61	2.7
	95.0858	13927.1	7.9
	97.065	5046.94	2.9
	105.07	4697.82	2.7
	106.852	3665.73	2.1
	107.086	5485.61	3.1
	109.065	3870.76	2.2
	119.086	4894.85	2.8
	120.038	3232.38	1.8
	121.101	3687.49	2.1
	135.116	3275.81	1.9
	137.059	13648	7.8
	145.101	7061.33	4
	147.116	5250.65	3
	151.075	5463.36	3.1
	153.018	4217.84	2.4
	160.566	2997.68	1.7
	161.095	5638.13	3.2
	171.117	5328.9	3
	178.026	6893.61	3.9
	207.615	3362.08	1.9
	225.089	3869.45	2.2
	267.177	3201.73	1.8
	270.052	196274	111.9
	273.039	5614.73	3.2
	285.185	6988.91	4
	286.048	30486.7	17.4
	287.055	50845.2	29
	298.047	7819.15	4.5
	299.054	7035.07	4
	301.034	34249	19.5
	302.043	29877.5	17
	313.179	6135.8	3.5
	315.05	648186	369.5
	316.058	161706	92.2
	316.092	5262.8	3
	331.081	1.75264e+06	999
	331.185	36117.7	20.6
//
CompID: RSM02540p
Sample: mixture
Retention_Time: 8.003
Ion_Mode: pos
MS_Type: MS2
Frangmentation_Mode: 27.50
Exact_Mass: 346.06833
Precursor: 347.0753
Precursor_Type: [M+H]+
Peak: m/z	Intensity	Relative_Intensity
	60.093	2702.98	19.2
	61.4927	3044.68	21.6
	62.1953	2462.39	17.5
	69.157	2776.81	19.7
	78.4579	2962.95	21
	79.1152	3013.52	21.4
	81.0705	7220.56	51.2
	93.07	3759.45	26.7
	95.0325	2753.86	19.5
	95.0857	6143.6	43.6
	109.065	3912.03	27.8
	109.101	4383.36	31.1
	137.059	5738.87	40.7
	144.839	3144.56	22.3
	145.101	3693.41	26.2
	147.081	3970.53	28.2
	151.038	3628.01	25.7
	153.018	6843.45	48.6
	161.096	4949.57	35.1
	181.05	4441.13	31.5
	216.042	5663.17	40.2
	231.065	24181.7	171.6
	244.037	4697.44	33.3
	245.045	3951.02	28
	255.028	14043.8	99.7
	259.059	39012.8	276.9
	272.032	4825.77	34.3
	273.037	3619.06	25.7
	278.673	3409.76	24.2
	283.169	3915.42	27.8
	287.053	33795.7	239.9
	301.068	5617.76	39.9
	301.178	11686.6	82.9
	302.04	4000.4	28.4
	304.054	4467.43	31.7
	314.04	17791.6	126.3
	315.05	49223.4	349.4
	317.029	20156	143.1
	319.081	16149.5	114.6
	329.173	14724.1	104.5
	331.042	22928.5	162.7
	332.053	6441.91	45.7
	347.075	140754	999
	347.184	26602.6	188.8
	347.222	5775.55	41
//
CompID: RSM03041p
Sample: mixture
Retention_Time: 8.188
Ion_Mode: pos
MS_Type: MS2
Frangmentation_Mode: 27.50
Exact_Mass: 374.09977
Precursor: 375.1072
Precursor_Type: [M+H]+
Peak: m/z	Intensity	Relative_Intensity
	64.9631	3218.31	5.2
	69.0345	3460.67	5.6
	77.9489	3227.68	5.3
	95.086	3949.44	6.4
	104.044	3561.93	5.8
	104.059	3846.71	6.3
	105.07	3826.93	6.2
	107.086	4118.7	6.7
	109.065	3124.41	5.1
	115.285	3167.43	5.2
	115.841	3176.67	5.2
	119.086	4060.46	6.6
	121.101	3876.19	6.3
	133.807	3804.39	6.2
	254.054	3433.94	5.6
	255.065	21782.4	35.5
	256.073	25070	40.8
	270.052	50479.9	82.2
	284.068	141591	230.5
	286.047	7551.02	12.3
	287.055	26602	43.3
	299.054	97514.4	158.7
	300.062	6928.03	11.3
	301.032	5163.21	8.4
	311.055	17721.1	28.8
	312.063	18682.2	30.4
	315.049	224505	365.4
	316.058	60079.5	97.8
	329.066	69342.7	112.9
	330.072	14707.1	23.9
	331.081	453043	737.4
	375.107	613762	999
//
CompID: RSM03151p
Sample: mixture
Retention_Time: 9.976
Ion_Mode: pos
MS_Type: MS2
Frangmentation_Mode: 27.50
Exact_Mass: 384.084
Precursor: 385.0913
Precursor_Type: [M+H]+
Peak: m/z	Intensity	Relative_Intensity
	64.2492	2959.46	2.5
	73.6253	3548.32	3
	105.07	3553.08	3
	109.101	3938.41	3.3
	119.085	4076.44	3.4
	145.028	4312.61	3.6
	177.053	3748.55	3.2
	201.201	3893.25	3.3
	255.065	14384.3	12.2
	256.072	22759.1	19.2
	257.044	8513.37	7.2
	270.052	6758.95	5.7
	272.068	15950.5	13.5
	283.06	4819.43	4.1
	284.067	120348	101.7
	287.054	33378	28.2
	299.055	101018	85.4
	300.063	18506.2	15.6
	311.02	4053.04	3.4
	311.053	28533.8	24.1
	312.062	7908.72	6.7
	313.071	55840.5	47.2
	315.049	54303.2	45.9
	315.086	148352	125.4
	316.057	27528.2	23.3
	327.048	8298.08	7
	329.065	53210.8	45
	331.081	161688	136.7
	341.065	283040	239.3
	357.096	29328.7	24.8
	369.06	4346.25	3.7
	385.091	1.18176e+06	999
//
CompID: RSM03170p
Sample: mixture
Retention_Time: 8.67
Ion_Mode: pos
MS_Type: MS2
Frangmentation_Mode: 27.50
Exact_Mass: 386.09961
Precursor: 387.1069
Precursor_Type: [M+H]+
Peak: m/z	Intensity	Relative_Intensity
	54.2466	2637.74	5.2
	55.0187	3239.34	6.4
	55.055	8228.19	16.3
	60.7675	2788.33	5.5
	63.0574	2792.28	5.5
	65.6705	2966.51	5.9
	67.0548	5056.84	10
	68.1943	2697.65	5.3
	69.0704	3422.6	6.8
	79.0546	3225.19	6.4
	80.0825	2911.77	5.8
	81.0704	6252.16	12.4
	83.0494	4531.32	9
	83.0859	7436.13	14.7
	93.0699	14793.6	29.3
	95.0494	3848.92	7.6
	95.0858	4187.27	8.3
	97.101	14629	29
	107.086	5987.05	11.9
	109.065	5772.93	11.4
	119.049	5142.97	10.2
	121.102	3761.51	7.5
	125.096	7280.16	14.4
	131.049	6343.92	12.6
	133.101	3950.8	7.8
	137.06	286646	567.9
	145.065	4105.05	8.1
	147.043	7112.17	14.1
	147.079	6464.58	12.8
	165.055	4063.68	8.1
	166.008	3855.95	7.6
	167.07	17661.3	35
	173.059	6646.04	13.2
	175.038	4768.02	9.4
	175.074	4738.97	9.4
	181.049	41716.8	82.6
	191.071	8267.07	16.4
	207.064	8346.22	16.5
	231.079	4141.07	8.2
	270.052	15637.1	31
	284.068	11494.8	22.8
	297.074	5537.02	11
	298.083	13859	27.5
	299.054	13646.1	27
	299.088	5905.17	11.7
	300.061	3916.91	7.8
	313.07	26961.6	53.4
	315.048	64122.8	127
	315.083	12050.2	23.9
	316.057	18881.5	37.4
	327.086	39837.4	78.9
	329.063	20500	40.6
	330.073	4647.44	9.2
	331.081	113567	225
	341.065	40738.2	80.7
	343.079	13763	27.3
	351.12	4038.91	8
	355.081	5131.75	10.2
	357.129	6376.05	12.6
	369.132	6977.4	13.8
	387.105	504268	999
	387.142	42617	84.4
//
CompID: RSM03359p
Sample: mixture
Retention_Time: 8.103
Ion_Mode: pos
MS_Type: MS2
Frangmentation_Mode: 27.50
Exact_Mass: 402.09473
Precursor: 403.1023
Precursor_Type: [M+H]+
Peak: m/z	Intensity	Relative_Intensity
	52.3737	3443.04	8.4
	56.6794	3241.32	7.9
	60.2982	3156.77	7.7
	60.9887	3130.21	7.6
	67.0548	4071.47	9.9
	69.0704	4809.18	11.7
	71.5934	3551.14	8.6
	79.0548	3935.54	9.6
	81.0704	5053.55	12.3
	93.0704	5360.35	13
	95.086	8056.88	19.6
	103.611	3581.48	8.7
	107.086	4842.67	11.8
	121.102	4060.55	9.9
	123.08	4259.44	10.4
	140.041	3356.3	8.2
	163.27	3472.33	8.4
	254.057	7819.71	19
	255.064	74444.8	181.1
	256.073	95081.2	231.3
	275.201	4814.27	11.7
	283.06	6028.78	14.7
	284.068	384598	935.5
	287.055	31613	76.9
	299.055	239917	583.6
	300.063	6945.93	16.9
	301.072	7717.91	18.8
	311.055	51233.9	124.6
	312.062	38089.8	92.7
	315.051	31655.5	77
	322.802	4630.58	11.3
	329.065	103711	252.3
	330.072	43838.2	106.6
	331.081	7246.05	17.6
	367.254	5634.11	13.7
	373.091	36073.6	87.7
	385.259	6954.25	16.9
	403.102	410688	999
//
CompID: RSM03380p
Sample: mixture
Retention_Time: 7.274
Ion_Mode: pos
MS_Type: MS2
Frangmentation_Mode: 27.50
Exact_Mass: 404.11047
Precursor: 405.1177
Precursor_Type: [M+H]+
Peak: m/z	Intensity	Relative_Intensity
	72.4327	3197.84	4.2
	77.7906	2749.54	3.6
	79.7112	2836.53	3.8
	94.403	3589.92	4.8
	119.161	3746.69	5
	120.801	3325.88	4.4
	250.197	4023.76	5.3
	270.052	56485.4	75
	284.067	16972.6	22.5
	286.046	6667.58	8.8
	287.055	18761.8	24.9
	299.056	15847.6	21
	302.039	4839.08	6.4
	315.049	205158	272.2
	315.086	6951.35	9.2
	316.057	76507.4	101.5
	329.064	5061.02	6.7
	331.081	752836	999
	380.154	4066.6	5.4
	405.118	405759	538.4
//
CompID: RSM03551p
Sample: mixture
Retention_Time: 6.995
Ion_Mode: pos
MS_Type: MS2
Frangmentation_Mode: 27.50
Exact_Mass: 418.08955
Precursor: 419.0972
Precursor_Type: [M+H]+
Peak: m/z	Intensity	Relative_Intensity
	50.1775	3093.2	11.9
	59.4764	2701.64	10.4
	60.1549	3168.18	12.2
	61.3694	3388.01	13
	65.2195	2857.37	11
	83.1706	3491.91	13.4
	99.0444	4020.32	15.5
	106.944	3776.83	14.5
	153.018	6487.44	24.9
	181.05	7250.38	27.9
	191.07	8242.16	31.7
	209.08	4281.95	16.5
	251.727	3797.58	14.6
	255.064	27541.1	105.9
	256.073	49121.4	188.8
	284.068	190007	730.3
	287.056	17016.3	65.4
	299.055	184636	709.6
	301.069	5291.1	20.3
	306.33	3845.97	14.8
	311.055	31224.9	120
	312.063	29767.6	114.4
	315.05	25017.2	96.2
	316.058	5264.06	20.2
	329.065	59803.7	229.9
	330.072	18656.4	71.7
	331.081	85724.5	329.5
	401.229	4286.23	16.5
	419.097	259920	999
	419.243	74955.6	288.1
//
CompID: RSM03729p
Sample: mixture
Retention_Time: 7.671
Ion_Mode: pos
MS_Type: MS2
Frangmentation_Mode: 27.50
Exact_Mass: 434.12101
Precursor: 435.1285
Precursor_Type: [M+H]+
Peak: m/z	Intensity	Relative_Intensity
	58.3907	3592.01	3.6
	59.998	3300.06	3.3
	81.0701	4871.3	4.9
	89.6251	3263.97	3.3
	159.116	4004.46	4
	178.027	4512.6	4.5
	181.049	17007	17.1
	255.064	8102.24	8.1
	256.072	15395.7	15.5
	257.834	4594.54	4.6
	270.052	77847	78.2
	284.068	77312.2	77.7
	286.045	15545.9	15.6
	287.055	30942.3	31.1
	292.102	4533.08	4.6
	299.055	58414.5	58.7
	301.036	5159.42	5.2
	302.041	7301.21	7.3
	312.063	20333.2	20.4
	315.05	260910	262.1
	316.057	105590	106.1
	329.064	30467.3	30.6
	330.073	18728	18.8
	331.081	994285	999
	373.092	4350.06	4.4
	403.103	17170.2	17.3
	435.128	643610	646.7
//
CompID: RSM03824p
Sample: mixture
Retention_Time: 4.843
Ion_Mode: pos
MS_Type: MS2
Frangmentation_Mode: 27.50
Exact_Mass: 446.12096
Precursor: 447.1284
Precursor_Type: [M+H]+
Peak: m/z	Intensity	Relative_Intensity
	52.9268	5092.29	2.7
	57.3932	5026.02	2.7
	76.0221	9309.54	5
	81.034	12837.3	6.8
	85.029	11273.6	6
	94.2441	6316.33	3.4
	106.209	5819.44	3.1
	109.029	12298.7	6.5
	111.945	5962.59	3.2
	121.028	7855.61	4.2
	140.115	7210.64	3.8
	145.028	26941.2	14.3
	162.022	6862.81	3.7
	179.034	9490.18	5.1
	181.049	7715.53	4.1
	209.045	7543.52	4
	257.044	28091.8	15
	267.065	109614	58.4
	281.082	26037.7	13.9
	282.052	8188.17	4.4
	283.058	7940.49	4.2
	284.068	37166	19.8
	285.074	63226.6	33.7
	295.061	8842.67	4.7
	297.075	1.87633e+06	999
	298.084	11006.2	5.9
	308.066	28849.1	15.4
	309.076	70124.8	37.3
	309.108	8789.33	4.7
	311.055	10847.5	5.8
	311.091	29637.8	15.8
	319.095	46022.2	24.5
	321.076	14466.5	7.7
	322.084	49299.5	26.2
	323.091	552295	294.1
	327.086	868380	462.3
	335.09	36947.8	19.7
	337.106	360003	191.7
	337.148	10275.6	5.5
	347.091	59954.7	31.9
	349.07	12745.5	6.8
	351.086	484193	257.8
	363.086	149478	79.6
	365.1	40199.1	21.4
	375.086	193395	103
	381.05	13188.9	7
	381.096	314824	167.6
	393.097	197292	105
	411.107	277057	147.5
	429.118	422193	224.8
	447.128	154317	82.2
	447.187	11208.9	6
//
CompID: RSM03991p
Sample: mixture
Retention_Time: 4.221
Ion_Mode: pos
MS_Type: MS2
Frangmentation_Mode: 27.50
Exact_Mass: 462.11591
Precursor: 463.1228
Precursor_Type: [M+H]+
Peak: m/z	Intensity	Relative_Intensity
	57.0341	4141.09	9.4
	63.1881	3218.09	7.3
	68.2678	3487.93	7.9
	85.0286	50193.7	114.3
	86.0321	7793.65	17.8
	95.6088	3461.84	7.9
	97.0285	15518.6	35.3
	105.194	3672.55	8.4
	106.029	4411.47	10
	118.049	3748.99	8.5
	121.064	17477.8	39.8
	127.039	15260.9	34.8
	145.049	16072.4	36.6
	146.052	5006.02	11.4
	212.655	4393.32	10
	283.06	28271.1	64.4
	300.064	8359.9	19
	301.07	19303.5	44
	313.07	438613	999
	317.417	4762.65	10.8
	323.689	4386.79	10
	325.071	17442.6	39.7
	327.085	14309.5	32.6
	335.089	5884.06	13.4
	337.069	4528.39	10.3
	338.077	9402.3	21.4
	339.085	115670	263.5
	343.08	176191	401.3
	353.102	73236.6	166.8
	363.085	7168.71	16.3
	365.063	4625.42	10.5
	367.08	109886	250.3
	379.08	24028.7	54.7
	381.096	5711.58	13
	391.081	44834.6	102.1
	397.092	63489.4	144.6
	409.092	38708.1	88.2
	427.102	56187.1	128
	445.112	83546	190.3
	463.062	5648.62	12.9
	463.125	23913.2	54.5
//
CompID: RSM04010p
Sample: mixture
Retention_Time: 4.774
Ion_Mode: pos
MS_Type: MS2
Frangmentation_Mode: 27.50
Exact_Mass: 464.09532
Precursor: 465.1021
Precursor_Type: [M+H]+
Peak: m/z	Intensity	Relative_Intensity
	53.0394	3610.74	4.1
	56.278	3252.96	3.7
	57.0341	5381.08	6.2
	58.0917	3744.36	4.3
	60.8128	3011.27	3.5
	61.0291	7083.82	8.1
	62.1476	3043.99	3.5
	64.3306	3133.08	3.6
	69.0341	28619.8	32.8
	71.0498	4151.81	4.8
	73.7838	3688.42	4.2
	76.022	22115.5	25.4
	81.0338	19785.4	22.7
	85.0289	103696	119
	91.0391	4660.3	5.3
	97.0288	27893.1	32
	109.029	6526.24	7.5
	124.039	5706.05	6.5
	127.039	17439.3	20
	137.023	6424.18	7.4
	139.112	13570	15.6
	140.115	6630.66	7.6
	145.049	5046.34	5.8
	162.022	6814.56	7.8
	165.019	5183.02	5.9
	192.231	3613.31	4.1
	197.843	3736.73	4.3
	257.044	6023.67	6.9
	268.084	4229.57	4.9
	303.049	870357	999
	308.09	8964.14	10.3
	309.093	15645.2	18
	321.789	4644.47	5.3
	338.967	4385.48	5
	447.194	4683.09	5.4
	465.158	4722.93	5.4
//
CompID: RSM04142p
Sample: mixture
Retention_Time: 5.081
Ion_Mode: pos
MS_Type: MS2
Frangmentation_Mode: 27.50
Exact_Mass: 476.13152
Precursor: 477.1388
Precursor_Type: [M+H]+
Peak: m/z	Intensity	Relative_Intensity
	53.1953	9287.28	3.4
	59.7291	9375.87	3.4
	60.6918	10760	3.9
	61.1598	9058.99	3.3
	65.1815	9804.15	3.6
	68.347	10482.7	3.8
	85.0288	42688.5	15.6
	109.029	20198.7	7.4
	112.357	13455.5	4.9
	114.037	11326.1	4.1
	138.272	11196.2	4.1
	141.468	11272	4.1
	175.038	17055.1	6.2
	191.512	11570.6	4.2
	193.368	10364.1	3.8
	209.648	11423.4	4.2
	219.064	22352.7	8.2
	257.046	12569.9	4.6
	266.037	11730.5	4.3
	275.056	19214.1	7
	282.051	20761.2	7.6
	297.076	165510	60.6
	310.082	15773.7	5.8
	311.088	11417.9	4.2
	312.061	91964.9	33.7
	314.078	50194.6	18.4
	315.084	91661.4	33.6
	324.064	40850.2	15
	324.1	16044	5.9
	327.086	2726610	999
	334.084	18255.7	6.7
	338.078	186710	68.4
	339.085	92394.9	33.9
	341.102	49162.5	18
	342.074	214466	78.6
	349.107	23554.8	8.6
	351.086	26212.5	9.6
	352.094	137860	50.5
	353.102	646746	237
	357.096	1.15871e+06	424.5
	365.101	20643.3	7.6
	367.117	490901	179.9
	369.098	21229.2	7.8
	377.101	57477.8	21.1
	378.073	15998.8	5.9
	379.078	16681.3	6.1
	380.091	13218.7	4.8
	381.096	720715	264.1
	390.072	27128.7	9.9
	393.096	200204	73.4
	395.111	27113.2	9.9
	405.097	249804	91.5
	408.084	76041.8	27.9
	411.107	462762	169.6
	423.106	309979	113.6
	441.117	446067	163.4
	459.128	627393	229.9
	477.139	245362	89.9
//
CompID: RSM04164p
Sample: mixture
Retention_Time: 8.392
Ion_Mode: pos
MS_Type: MS2
Frangmentation_Mode: 27.50
Exact_Mass: 478.12555
Precursor: 479.1325
Precursor_Type: [M+H]+
Peak: m/z	Intensity	Relative_Intensity
	52.7155	3044.71	17.3
	59.0323	2953.37	16.8
	65.0891	3716.66	21.1
	80.6654	4182.79	23.7
	103.098	4200.95	23.8
	107.05	4706.07	26.7
	107.086	5861.38	33.3
	107.32	3715.57	21.1
	118.984	3327.73	18.9
	133.029	7432.27	42.2
	137.059	6557.09	37.2
	153.018	24637.4	139.8
	241.049	9197.61	52.2
	284.07	4946.36	28.1
	301.072	5317.38	30.2
	313.07	36576.9	207.6
	315.049	6009.08	34.1
	315.084	6829.31	38.8
	316.057	7800.19	44.3
	327.05	6720.58	38.1
	327.086	5385.67	30.6
	329.066	13657.1	77.5
	331.079	4193.93	23.8
	341.065	7533.81	42.8
	383.365	4298.3	24.4
	404.089	6896.06	39.1
	405.096	8995.04	51
	412.67	5153.27	29.2
	421.092	9143.48	51.9
	433.088	37910.9	215.1
	435.11	8854.1	50.2
	447.106	19505.5	110.7
	464.621	4995.89	28.4
	479.133	176040	999
//
CompID: RSM04201p
Sample: mixture
Retention_Time: 9.786
Ion_Mode: pos
MS_Type: MS2
Frangmentation_Mode: 27.50
Exact_Mass: 480.10525
Precursor: 481.1119
Precursor_Type: [M+H]+
Peak: m/z	Intensity	Relative_Intensity
	55.6383	3120.37	15.9
	59.2203	3088.91	15.7
	59.4755	3409.24	17.3
	65.0391	15169.2	77.2
	67.2156	3034.39	15.4
	80.7272	4041.07	20.6
	81.106	4309.6	21.9
	81.8664	4025.18	20.5
	92.1679	4610.92	23.5
	93.0338	4502.74	22.9
	98.1734	3682.08	18.7
	111.044	5221.9	26.6
	137.06	20693.4	105.3
	139.039	22950.4	116.8
	149.059	4597.09	23.4
	153.018	37361.7	190.1
	184.112	3424.53	17.4
	241.048	9153.75	46.6
	272.067	5705.92	29
	273.074	8130.28	41.4
	284.069	4216.67	21.5
	286.046	8025.11	40.8
	286.083	5569.94	28.3
	287.055	8906.17	45.3
	301.069	4879.41	24.8
	313.072	5867.16	29.9
	313.898	4134.71	21
	314.077	82899.6	421.8
	315.049	21540.2	109.6
	315.086	72443.5	368.6
	329.065	8001.23	40.7
	435.071	51244.1	260.7
	481.112	196336	999
	500.847	3869.35	19.7
	509.76	5539.31	28.2
//
CompID: RSM04297p
Sample: mixture
Retention_Time: 9.75
Ion_Mode: pos
MS_Type: MS2
Frangmentation_Mode: 27.50
Exact_Mass: 490.12638
Precursor: 491.1331
Precursor_Type: [M+H]+
Peak: m/z	Intensity	Relative_Intensity
	53.5293	2979.65	29.7
	63.4776	3711.96	37
	73.9135	3519.87	35.1
	80.5485	3321.6	33.1
	82.0049	3692.74	36.8
	102.047	6255.02	62.4
	103.055	8464.57	84.5
	105.07	6538.62	65.2
	130.041	7696.01	76.8
	131.049	27606.4	275.4
	133.065	8531.38	85.1
	137.06	5939.64	59.3
	139.05	3969.36	39.6
	147.044	15591.3	155.6
	153.018	63788.5	636.5
	161.06	25191.7	251.4
	162.067	34609.5	345.3
	179.447	4136.91	41.3
	180.052	4601.06	45.9
	213.054	9330.93	93.1
	241.049	45053.8	449.5
	255.065	9067.17	90.5
	256.072	4959.04	49.5
	265.21	3793.28	37.8
	269.043	6689.19	66.7
	273.075	23143.7	230.9
	284.066	32325.3	322.5
	286.047	28278.7	282.2
	299.055	20161.6	201.2
	301.07	16315.1	162.8
	311.057	4532.38	45.2
	313.07	21524.5	214.8
	314.044	7448.52	74.3
	314.077	46933.7	468.3
	328.057	5504.94	54.9
	329.065	60387	602.5
	331.08	14971.3	149.4
	459.107	100125	999
	491.134	85385.6	851.9
	491.295	4888.73	48.8
//
CompID: RSM04355p
Sample: mixture
Retention_Time: 9.202
Ion_Mode: pos
MS_Type: MS2
Frangmentation_Mode: 27.50
Exact_Mass: 494.1208
Precursor: 495.1278
Precursor_Type: [M+H]+
Peak: m/z	Intensity	Relative_Intensity
	72.5264	9205.33	5.6
	76.1152	9469.89	5.8
	89.6	10282.4	6.3
	91.0546	13080.9	8
	92.1667	8962.01	5.5
	119.049	14593.1	8.9
	137.06	23064.1	14
	147.044	121713	74.1
	148.052	164206	99.9
	153.018	62242.9	37.9
	161.06	21042.5	12.8
	162.067	20300.4	12.4
	168.746	9936.47	6
	216.042	44467.6	27.1
	253.049	39135.1	23.8
	259.06	48044.7	29.2
	270.051	134351	81.8
	271.06	11945.4	7.3
	272.031	56061.3	34.1
	283.059	38654.3	23.5
	286.047	16912.4	10.3
	287.054	1427599	868.9
	299.055	122671	74.7
	300.063	38439	23.4
	301.07	10192	6.2
	302.042	59706.2	36.3
	313.07	36446.3	22.2
	315.049	529335	322.2
	316.057	138975	84.6
	317.065	170670	103.9
	327.047	76191.5	46.4
	329.065	20066.7	12.2
	357.061	46236.1	28.1
	371.077	18387.3	11.2
	421.088	11790.8	7.2
	462.093	40653.6	24.7
	465.119	87157.7	53
	477.118	235375	143.3
	495.128	1.64135e+06	999
//
CompID: RSM04382p
Sample: mixture
Retention_Time: 7.995
Ion_Mode: pos
MS_Type: MS2
Frangmentation_Mode: 27.50
Exact_Mass: 496.13649
Precursor: 497.1440
Precursor_Type: [M+H]+
Peak: m/z	Intensity	Relative_Intensity
	50.6703	3162.39	0.9
	80.1099	3958.77	1.1
	92.1078	4327.85	1.3
	178.025	11091	3.2
	194.217	4651.3	1.4
	242.059	6831.23	2
	270.052	276951	80.4
	271.058	6241.91	1.8
	273.039	8340.6	2.4
	286.047	40401.3	11.7
	287.054	77164.7	22.4
	298.047	8228.08	2.4
	299.055	20042.7	5.8
	301.034	59635.6	17.3
	302.042	30338.9	8.8
	315.05	943210	273.9
	316.057	366735	106.5
	331.081	3.44024e+06	999
	469.154	5165.92	1.5
	497.144	1.0292e+06	298.9
//
CompID: RSM04383p
Sample: mixture
Retention_Time: 8.25
Ion_Mode: pos
MS_Type: MS2
Frangmentation_Mode: 27.50
Exact_Mass: 496.13649
Precursor: 497.1438
Precursor_Type: [M+H]+
Peak: m/z	Intensity	Relative_Intensity
	53.7378	6223.55	1.1
	59.4776	5656.38	1
	61.5887	7103.64	1.2
	96.3958	7600.46	1.3
	107.049	6274.16	1.1
	112.668	7162.14	1.2
	118.354	6205.14	1.1
	137.932	7206.57	1.2
	140.727	7296.96	1.3
	162.3	7374.76	1.3
	178.025	8459.48	1.5
	258.049	10152.9	1.7
	270.052	425788	73.3
	286.048	63286.9	10.9
	287.054	113649	19.6
	288.062	9810.34	1.7
	293.181	8437.48	1.5
	298.046	25788.9	4.4
	299.056	10522.4	1.8
	301.035	53691.4	9.2
	302.041	77478.8	13.3
	313.034	8521.56	1.5
	315.049	1.44841e+06	249.4
	316.057	573222	98.7
	331.081	5801820	999
	497.144	1.1199e+06	192.8
//
CompID: RSM04504p
Sample: mixture
Retention_Time: 7.38
Ion_Mode: pos
MS_Type: MS2
Frangmentation_Mode: 27.50
Exact_Mass: 508.13676
Precursor: 509.1436
Precursor_Type: [M+H]+
Peak: m/z	Intensity	Relative_Intensity
	60.3438	3630.4	5
	66.02	3871.96	5.4
	81.0703	3986.66	5.5
	94.0415	6192.12	8.6
	104.216	3967.63	5.5
	107.049	5432.77	7.5
	109.065	37857.7	52.5
	114.091	7352.4	10.2
	122.036	11005.7	15.3
	137.06	447475	620.5
	153.018	22717.8	31.5
	153.38	4462.86	6.2
	194.597	5382.3	7.5
	252.88	5244.96	7.3
	294.052	46824.8	64.9
	295.06	84386.4	117
	306.053	7197.6	10
	307.097	5802.78	8
	311.055	9151.31	12.7
	322.046	169989	235.7
	323.054	22609.5	31.4
	324.062	5703.82	7.9
	331.083	6039.46	8.4
	334.049	10054.7	13.9
	339.049	85100.8	118
	339.087	6198.07	8.6
	340.057	219002	303.7
	341.065	9795.66	13.6
	351.05	7592.84	10.5
	352.056	21971.2	30.5
	355.08	720416	999
	367.083	40732.5	56.5
	398.081	5937.57	8.2
	399.086	24237.5	33.6
	401.065	9966.22	13.8
	415.08	7372.32	10.2
	416.087	5827.34	8.1
	427.081	27126.5	37.6
	429.059	10599.5	14.7
	431.115	6059.63	8.4
	433.092	7492.93	10.4
	443.073	40462.7	56.1
	443.205	6142.31	8.5
	444.084	9946.84	13.8
	445.093	18549.9	25.7
	457.094	5142.03	7.1
	458.097	10732.4	14.9
	459.108	21041.8	29.2
	461.086	40961	56.8
	475.102	28163.5	39.1
	476.109	30449.6	42.2
	491.134	85806.5	119
	509.143	584858	811
//
CompID: RSM04691p
Sample: mixture
Retention_Time: 8.738
Ion_Mode: pos
MS_Type: MS2
Frangmentation_Mode: 27.50
Exact_Mass: 524.13148
Precursor: 525.1384
Precursor_Type: [M+H]+
Peak: m/z	Intensity	Relative_Intensity
	59.9641	4250.32	3.5
	79.2149	5154.08	4.2
	95.0497	4517.18	3.7
	107.049	19166.7	15.6
	123.044	6950.32	5.6
	125.06	9252.34	7.5
	135.044	8625.22	7
	137.059	5709.79	4.6
	147.044	19477.1	15.8
	149.06	22418.5	18.2
	150.068	21145.3	17.2
	151.026	12076	9.8
	151.039	339347	275.6
	151.048	12607.6	10.2
	153.018	230579	187.3
	153.054	22409.8	18.2
	163.039	7762.88	6.3
	177.054	21793.2	17.7
	178.027	7662.99	6.2
	178.062	104755	85.1
	195.065	24877.7	20.2
	196.073	26290.2	21.4
	213.054	36617.1	29.7
	218.546	5264.85	4.3
	220.178	5082.14	4.1
	241.049	190123	154.4
	254.057	10907.1	8.9
	255.064	168495	136.9
	256.072	190619	154.8
	258.052	8229.38	6.7
	269.043	47735.2	38.8
	270.052	60784.2	49.4
	271.06	9736.62	7.9
	273.075	56191.5	45.6
	283.06	41628.9	33.8
	284.067	815679	662.5
	286.046	85727.3	69.6
	287.054	70030.6	56.9
	298.049	6586.79	5.3
	299.054	480002	389.9
	300.062	29828.8	24.2
	300.664	5194.55	4.2
	301.036	13512.5	11
	301.07	73926.5	60
	311.054	111590	90.6
	312.062	60203.4	48.9
	313.035	6923.14	5.6
	313.07	20748	16.9
	314.042	21363.8	17.4
	315.049	233562	189.7
	315.085	9983.47	8.1
	316.058	79046.2	64.2
	329.065	566484	460.1
	329.514	4824.63	3.9
	330.072	63739.6	51.8
	331.08	718959	583.9
	343.079	11840.9	9.6
	344.089	27144.1	22
	435.91	4876.6	4
	493.113	7224.1	5.9
	495.129	18432.6	15
	525.138	1.22998e+06	999
//
CompID: RSM04702p
Sample: mixture
Retention_Time: 8.389
Ion_Mode: pos
MS_Type: MS2
Frangmentation_Mode: 27.50
Exact_Mass: 526.14716
Precursor: 527.1544
Precursor_Type: [M+H]+
Peak: m/z	Intensity	Relative_Intensity
	60.3542	74229.8	1.4
	63.4393	70673.2	1.3
	63.9267	73469.3	1.4
	80.5724	82385.8	1.6
	153.017	109806	2.1
	178.026	127487	2.4
	191.796	92163.9	1.8
	270.052	3998961	76.3
	286.047	570544	10.9
	287.054	1.106e+06	21.1
	298.047	197748	3.8
	299.053	114645	2.2
	301.034	416473	7.9
	302.04	170143	3.2
	315.049	11334698	216.3
	316.057	4.79398e+06	91.5
	316.094	187347	3.6
	331.081	52360496	999
	527.154	9301613	177.5
//
CompID: RSM04767p
Sample: mixture
Retention_Time: 4.542
Ion_Mode: pos
MS_Type: MS2
Frangmentation_Mode: 27.50
Exact_Mass: 534.13688
Precursor: 535.1444
Precursor_Type: [M+H]+
Peak: m/z	Intensity	Relative_Intensity
	55.0187	23054.9	39.4
	79.8539	9902.45	16.9
	99.5677	10452.4	17.9
	110.847	11754.8	20.1
	121.028	83436	142.6
	153.643	10472.1	17.9
	193.158	13278.9	22.7
	283.062	13195.9	22.6
	285.573	11200.2	19.1
	294.053	23055.6	39.4
	295.06	352433	602.3
	295.09	18689.9	31.9
	307.059	235509	402.5
	308.068	59926.5	102.4
	309.074	57080.3	97.5
	313.072	14800.9	25.3
	319.059	22652.5	38.7
	320.067	19675.1	33.6
	321.075	284958	487
	323.092	15451.4	26.4
	325.07	293623	501.8
	329.081	19305.5	33
	333.074	125681	214.8
	334.082	11748.6	20.1
	335.091	86552.9	147.9
	336.062	21948.5	37.5
	337.07	332637	568.5
	339.087	21017.2	35.9
	345.075	97198.2	166.1
	347.093	13464.3	23
	348.063	15031.5	25.7
	349.07	492894	842.3
	349.11	22420.6	38.3
	351.086	159426	272.5
	355.08	27294.2	46.6
	361.07	246728	421.6
	361.109	17338.7	29.6
	362.075	18679.4	31.9
	363.086	227224	388.3
	367.081	57969	99.1
	371.094	17310	29.6
	373.07	176325	301.3
	375.086	133222	227.7
	377.102	25824.9	44.1
	379.081	584563	999
	381.099	16289.9	27.8
	387.084	79729.1	136.3
	389.103	45025.9	76.9
	391.081	450964	770.7
	393.097	24047.5	41.1
	397.091	64262.1	109.8
	399.085	62984.6	107.6
	403.081	138746	237.1
	405.097	113209	193.5
	409.092	211640	361.7
	415.08	123358	210.8
	417.097	95291	162.8
	421.093	42675.5	72.9
	427.102	148718	254.2
	430.844	11455.1	19.6
	433.09	255534	436.7
	445.09	189436	323.7
	451.1	89618.3	153.2
	463.102	67250.7	114.9
	469.113	211638	361.7
	481.114	226507	387.1
	499.123	456955	780.9
	502.655	11401.5	19.5
	517.134	427874	731.2
	519.819	12961.8	22.2
	535.065	23881.2	40.8
	535.144	562955	962.1
//
CompID: RSM04878p
Sample: mixture
Retention_Time: 7.739
Ion_Mode: pos
MS_Type: MS2
Frangmentation_Mode: 27.50
Exact_Mass: 548.15242
Precursor: 549.1598
Precursor_Type: [M+H]+
Peak: m/z	Intensity	Relative_Intensity
	57.0344	67705.1	97.3
	81.034	5024.52	7.2
	82.8816	3978.11	5.7
	85.0289	17068.2	24.5
	99.0445	38469.1	55.3
	103.039	36156.1	51.9
	109.029	22560.1	32.4
	113.16	4765.33	6.8
	116.422	4094.61	5.9
	117.055	136389	195.9
	127.039	44835.7	64.4
	137.059	6540.63	9.4
	147.044	17878.1	25.7
	150.48	4471.17	6.4
	151.04	4689.51	6.7
	153.018	66701.6	95.8
	157.085	4789.76	6.9
	201.076	10631.9	15.3
	219.084	4602.77	6.6
	221.965	3846.64	5.5
	241.048	5243.61	7.5
	243.069	5007.23	7.2
	268.298	4448.01	6.4
	271.061	5090.82	7.3
	299.054	9812.22	14.1
	315.05	48529	69.7
	316.058	73767.9	106
	329.066	8974.41	12.9
	331.081	695346	999
	405.117	53966.8	77.5
	446.143	5180.15	7.4
	487.162	7363.19	10.6
	531.151	27892.4	40.1
	549.16	236073	339.2
//
CompID: RSM04966p
Sample: mixture
Retention_Time: 4.442
Ion_Mode: pos
MS_Type: MS2
Frangmentation_Mode: 27.50
Exact_Mass: 564.14714
Precursor: 565.1549
Precursor_Type: [M+H]+
Peak: m/z	Intensity	Relative_Intensity
	57.0344	4292.32	27.9
	60.2362	4677.91	30.4
	60.8103	3701.22	24.1
	70.0985	4187.06	27.3
	73.029	9043.2	58.9
	81.034	4362.62	28.4
	85.029	5480.24	35.7
	96.6839	5178.37	33.7
	109.029	6621.04	43.1
	118.964	4378.64	28.5
	121.028	24378.8	158.7
	128.004	4962.13	32.3
	145.108	5005.81	32.6
	198.467	4704.09	30.6
	265.071	4592.95	29.9
	271.059	8828.05	57.5
	283.059	143467	933.8
	283.089	5996.35	39
	295.061	27311.2	177.8
	307.06	10739.1	69.9
	309.074	38721.5	252
	313.07	153491	999
	313.105	9066.26	59
	316.41	4855.49	31.6
	321.075	8342.36	54.3
	323.091	35442.8	230.7
	325.071	5718.98	37.2
	333.074	7969.11	51.9
	337.07	68184.8	443.8
	347.096	4122.26	26.8
	349.071	34751.7	226.2
	351.087	6279.91	40.9
	361.07	24153.9	157.2
	367.08	25573.2	166.4
	379.081	40550.2	263.9
	391.08	9199.79	59.9
	397.09	14949	97.3
	405.097	6382.62	41.5
	415.101	23547.8	153.3
	433.113	103724	675.1
	493.546	4907.71	31.9
	529.134	16827.9	109.5
	547.142	7935.01	51.6
	565.154	20284	132
	567.952	4964.61	32.3
//
CompID: RSM05065p
Sample: mixture
Retention_Time: 6.072
Ion_Mode: pos
MS_Type: MS2
Frangmentation_Mode: 27.50
Exact_Mass: 578.12668
Precursor: 579.1331
Precursor_Type: [M+H]+
Peak: m/z	Intensity	Relative_Intensity
	54.5545	4365.49	3.2
	68.4426	4090.07	3
	69.0341	4407.6	3.2
	71.6955	3968.81	2.9
	75.8559	5127	3.8
	109.761	5180.99	3.8
	270.051	31729.3	23.3
	315.049	110102	80.8
	316.057	66419.9	48.7
	331.08	1.36186e+06	999
	493.131	30603.3	22.4
	515.101	4401.63	3.2
	535.137	5884.63	4.3
	579.133	201959	148.1
//
CompID: RSM05128p
Sample: mixture
Retention_Time: 3.91
Ion_Mode: pos
MS_Type: MS2
Frangmentation_Mode: 27.50
Exact_Mass: 594.15797
Precursor: 595.1651
Precursor_Type: [M+H]+
Peak: m/z	Intensity	Relative_Intensity
	51.2223	3757.16	33.8
	67.4609	3920.18	35.3
	79.8306	4169.91	37.5
	81.5905	4170.29	37.5
	85.0285	19003.2	170.9
	97.0284	9518.42	85.6
	103.439	4139.85	37.2
	109.029	8166.56	73.4
	109.7	4777.02	43
	121.029	5413.34	48.7
	124.04	7251.01	65.2
	127.039	11243.6	101.1
	130.949	4211.36	37.9
	151.039	21049.4	189.3
	167.07	6153.42	55.3
	181.05	8750.66	78.7
	232.892	5082.19	45.7
	271.059	68742.2	618.3
	275.301	4611.93	41.5
	313.069	8736.14	78.6
	324.061	17563.2	158
	325.069	85473.7	768.7
	337.07	59035.2	531
	339.085	6591.9	59.3
	350.077	6900.09	62.1
	351.086	29420.4	264.6
	352.094	7179.63	64.6
	355.081	88062.6	792
	363.086	11178.1	100.5
	365.1	11293.3	101.6
	367.08	77184.4	694.2
	377.098	7131.29	64.1
	379.08	68748.5	618.3
	381.095	35986.9	323.7
	391.082	15992.7	143.8
	392.083	6994.02	62.9
	393.097	9503.34	85.5
	395.11	10402.4	93.6
	397.093	8248.11	74.2
	403.077	6427.33	57.8
	405.099	9255.88	83.2
	409.091	111074	999
	421.091	30427.9	273.7
	427.102	6763.57	60.8
	433.097	24777.9	222.9
	435.108	10649.1	95.8
	439.1	24874.9	223.7
	447.11	5497.97	49.4
	451.102	7228.85	65
	461.62	4593.55	41.3
	463.099	26505.8	238.4
	469.107	7860.33	70.7
	475.116	25878.3	232.7
	481.11	6194.49	55.7
	487.114	31075.6	279.5
	499.123	36170.3	325.3
	505.114	6604.18	59.4
	511.121	30217.6	271.8
	523.12	6147.97	55.3
	529.134	29822.5	268.2
	541.132	28335.9	254.9
	559.144	42086	378.5
	577.152	98241	883.6
	595.163	48464.3	435.9
//
CompID: RSM05322p
Sample: mixture
Retention_Time: 5.561
Ion_Mode: pos
MS_Type: MS2
Frangmentation_Mode: 27.50
Exact_Mass: 638.18417
Precursor: 639.1918
Precursor_Type: [M+H]+
Peak: m/z	Intensity	Relative_Intensity
	57.034	5270.86	0.7
	57.199	4396.66	0.6
	62.6864	4320.26	0.6
	71.0498	46449	6.3
	82.865	5871.71	0.8
	85.029	59847	8.1
	124.039	6500	0.9
	129.054	5751.34	0.8
	153.018	8054.77	1.1
	177.055	9315.58	1.3
	178.026	9612.91	1.3
	187.072	5894.17	0.8
	211.896	5881.34	0.8
	270.052	185232	25.1
	286.047	9544.42	1.3
	287.056	56535.4	7.7
	301.034	33584.8	4.6
	302.042	10021.5	1.4
	306.061	6815.44	0.9
	315.049	635584	86.2
	316.057	381729	51.8
	316.095	9983.34	1.4
	331.081	7365468	999
	382.524	5904.9	0.8
	493.133	76312.3	10.4
	580.195	6214.57	0.8
	639.192	327548	44.4
//
CompID: RSM05403p
Sample: mixture
Retention_Time: 10.032
Ion_Mode: pos
MS_Type: MS2
Frangmentation_Mode: 27.50
Exact_Mass: 654.17323
Precursor: 655.1795
Precursor_Type: [M+H]+
Peak: m/z	Intensity	Relative_Intensity
	59.2668	5157.16	18.5
	60.8005	4063	14.6
	86.9659	4646.28	16.7
	88.9625	4398.23	15.8
	91.0551	4876.37	17.5
	105.07	11575.7	41.6
	107.049	5184.43	18.6
	119.049	27191.2	97.8
	123.886	5143.71	18.5
	133.064	50221.4	180.6
	137.06	80326	288.8
	147.044	135448	487
	152.5	4751.95	17.1
	157.065	6741.46	24.2
	175.039	9287.15	33.4
	243.598	4911.54	17.7
	270.052	10364.4	37.3
	277.085	6245.62	22.5
	307.096	5997.64	21.6
	315.048	44465	159.9
	316.057	22903.9	82.3
	325.228	5317.27	19.1
	331.08	277864	999
	355.079	56830.4	204.3
	491.133	58733.4	211.2
	509.142	19568.6	70.4
	561.504	6366.99	22.9
	570.828	6202.17	22.3
	655.176	35421.3	127.3
//
CompID: RSM05474p
Sample: mixture
Retention_Time: 9.735
Ion_Mode: pos
MS_Type: MS2
Frangmentation_Mode: 27.50
Exact_Mass: 672.18375
Precursor: 673.1901
Precursor_Type: [M+H]+
Peak: m/z	Intensity	Relative_Intensity
	50.9004	4360.34	8.2
	50.9457	3667.3	6.9
	54.4052	4553.46	8.5
	72.5395	4533.19	8.5
	81.495	5755.56	10.8
	85.3597	4603.34	8.6
	91.0545	31643.2	59.2
	119.049	89934.7	168.1
	137.06	5985.75	11.2
	147.044	385046	719.8
	153.018	31712.8	59.3
	179.07	24754	46.3
	241.049	20758.3	38.8
	269.046	5945.32	11.1
	270.052	46668.1	87.2
	303.89	5574.15	10.4
	314.08	9534.23	17.8
	315.049	135878	254
	315.08	5253.47	9.8
	316.058	44726.8	83.6
	329.064	80865.8	151.2
	331.08	534385	999
	459.106	48855.2	91.3
	491.133	79623.9	148.9
	673.187	51706.8	96.7
//
CompID: RSM05479p
Sample: mixture
Retention_Time: 7.764
Ion_Mode: pos
MS_Type: MS2
Frangmentation_Mode: 27.50
Exact_Mass: 674.19946
Precursor: 675.2064
Precursor_Type: [M+H]+
Peak: m/z	Intensity	Relative_Intensity
	62.2538	4860.34	3.2
	92.015	5145.92	3.4
	99.6507	4855.64	3.2
	100.291	5009.34	3.3
	101.683	4827.33	3.2
	121.065	6941.06	4.6
	133.028	5898.25	3.9
	137.059	29071	19.2
	149.059	31690.6	20.9
	153.018	48925	32.3
	153.053	9104.83	6
	168.1	5936.44	3.9
	177.054	25040.8	16.5
	179.07	9024.97	6
	202.728	5323.77	3.5
	216.002	4966.47	3.3
	235.075	5464.47	3.6
	239.069	5398.34	3.6
	241.049	32800.8	21.6
	270.052	89356	59
	272.103	5496.11	3.6
	273.077	5892.37	3.9
	286.046	22423	14.8
	287.055	30513.2	20.1
	298.047	7747.62	5.1
	298.121	7325.68	4.8
	300.136	8301.11	5.5
	301.034	19365.9	12.8
	301.069	11503	7.6
	302.041	9773.58	6.4
	315.049	307183	202.7
	316.022	5443.45	3.6
	316.057	158996	104.9
	327.121	12662.3	8.4
	328.13	112764	74.4
	329.064	66213	43.7
	330.075	7632.47	5
	331.08	1.51381e+06	999
	352.297	5592.75	3.7
	373.092	41745.5	27.5
	412.627	5991.33	4
	477.122	8059.51	5.3
	675.206	333074	219.8
//
CompID: RSM05526p
Sample: mixture
Retention_Time: 6.921
Ion_Mode: pos
MS_Type: MS2
Frangmentation_Mode: 27.50
Exact_Mass: 688.19965
Precursor: 689.2071
Precursor_Type: [M+H]+
Peak: m/z	Intensity	Relative_Intensity
	57.0343	6606.92	2
	67.3904	5534.55	1.7
	69.0341	31406.6	9.6
	73.0289	9808.61	3
	81.0338	8054.81	2.5
	85.0289	46581.2	14.2
	89.4974	5513.38	1.7
	91.0549	11449.2	3.5
	97.0289	28124.8	8.6
	109.029	5666.36	1.7
	119.049	71597.5	21.8
	121.066	6955.41	2.1
	124.052	8032.14	2.4
	125.06	7700.56	2.3
	127.039	6167.74	1.9
	137.06	50028.7	15.2
	142.196	5195.96	1.6
	145.028	7444.36	2.3
	147.044	78589.3	23.9
	149.059	9835.23	3
	151.039	35798.5	10.9
	151.075	27016	8.2
	153.018	245630	74.8
	161.059	13156.2	4
	161.175	6068.61	1.8
	162.068	20811.2	6.3
	163.075	8534.77	2.6
	177.054	31314.7	9.5
	179.07	133856	40.8
	180.078	5791.02	1.8
	213.055	11601.6	3.5
	241.049	154586	47.1
	269.044	38484.9	11.7
	270.052	121353	37
	273.076	47093.5	14.3
	284.067	10505.5	3.2
	286.047	75043.8	22.9
	287.054	28121.5	8.6
	298.049	8637.87	2.6
	299.054	8485.53	2.6
	301.034	23188.8	7.1
	301.07	89480.7	27.3
	302.043	6385.87	1.9
	311.054	12239.7	3.7
	314.041	14086.8	4.3
	315.049	410173	125
	316.057	246150	75
	329.065	903851	275.4
	331.081	3.279e+06	999
	371.554	7031.45	2.1
	373.09	19220.8	5.9
	459.104	14070.7	4.3
	479.131	24225.8	7.4
	491.133	59208.9	18
	509.141	42679.1	13
	527.154	40796	12.4
	689.206	192981	58.8
//
CompID: RSM05574p
Sample: mixture
Retention_Time: 8.834
Ion_Mode: pos
MS_Type: MS2
Frangmentation_Mode: 27.50
Exact_Mass: 704.20989
Precursor: 705.2163
Precursor_Type: [M+H]+
Peak: m/z	Intensity	Relative_Intensity
	51.0593	4442.11	7.4
	51.1924	4264.04	7.1
	51.3002	4008.28	6.7
	54.5423	4348.11	7.3
	55.9607	4951.2	8.3
	63.247	4556.26	7.6
	92.1704	29370.2	49
	95.0859	10005.2	16.7
	108.917	5276.13	8.8
	119.05	7073.42	11.8
	127.593	5587.7	9.3
	137.059	40602.9	67.8
	145.028	22358.2	37.3
	151.039	43778.9	73.1
	151.451	6089.07	10.2
	159.081	5631.36	9.4
	161.133	5949.23	9.9
	174.068	10415.5	17.4
	177.054	35791.5	59.7
	177.916	5578.33	9.3
	195.152	6015.6	10
	219.081	6657.14	11.1
	221.077	5554.13	9.3
	223.092	10111.2	16.9
	239.107	7342.91	12.3
	243.097	22868.9	38.2
	249.09	8928.05	14.9
	253.086	6382.63	10.7
	261.108	48058.4	80.2
	263.069	10880.3	18.2
	267.101	28551.1	47.6
	270.052	35109.2	58.6
	272.104	9828.66	16.4
	273.128	8485.44	14.2
	277.085	12384.4	20.7
	278.094	24568.5	41
	279.101	6922.27	11.6
	285.111	8048.53	13.4
	295.097	11464.4	19.1
	297.111	8163.29	13.6
	299.127	50405.8	84.1
	300.134	9183.53	15.3
	309.111	27213	45.4
	310.12	50478.8	84.2
	315.05	107733	179.8
	316.056	44828.9	74.8
	327.121	203206	339.1
	328.13	133198	222.3
	329.068	7434.88	12.4
	331.081	598696	999
	339.19	6053.04	10.1
	355.206	33469.6	55.8
	357.2	55720.8	93
	375.208	12739.6	21.3
	386.085	5612.05	9.4
	531.327	6059.34	10.1
	675.206	46200.2	77.1
	705.419	8720.45	14.6
//
CompID: RSM05648p
Sample: mixture
Retention_Time: 5.104
Ion_Mode: pos
MS_Type: MS2
Frangmentation_Mode: 27.50
Exact_Mass: 740.19442
Precursor: 741.2011
Precursor_Type: [M+H]+
Peak: m/z	Intensity	Relative_Intensity
	51.711	5573.06	3.9
	56.8737	5310.91	3.7
	57.5337	5597.58	3.9
	78.3751	5850.76	4.1
	81.034	64281.4	45.2
	81.0994	6005.76	4.2
	85.0288	30891.6	21.7
	91.0545	50299.1	35.3
	97.7323	7332.95	5.2
	99.008	6068.22	4.3
	109.028	30674.7	21.5
	119.049	176693	124.1
	124.039	8569.04	6
	147.044	1422032	999
	152.965	6048.86	4.2
	162.055	8590.66	6
	165.054	28447.8	20
	267.064	13025	9.2
	271.059	51221.5	36
	281.081	8171	5.7
	283.059	413035	290.2
	284.068	7475.74	5.3
	291.086	32294	22.7
	295.058	44357.1	31.2
	307.059	8490.66	6
	309.04	13163.1	9.2
	309.075	66422.9	46.7
	309.102	21755.7	15.3
	313.07	605014	425
	321.073	9535.33	6.7
	323.09	81991	57.6
	333.077	10537.6	7.4
	337.03	11335	8
	337.069	205163	144.1
	349.068	57370.4	40.3
	351.087	29451.4	20.7
	352.053	6187.95	4.3
	361.071	44030.8	30.9
	367.08	45615	32
	370.332	6960.32	4.9
	379.079	73092.3	51.3
	385.165	9507.31	6.7
	397.091	13158	9.2
	415.101	92081	64.7
	433.112	318105	223.5
	579.148	11035.5	7.8
	621.158	27093.9	19
	721.898	6868.35	4.8
	741.201	149285	104.9
//
CompID: RSM05758p
Sample: mixture
Retention_Time: 4.515
Ion_Mode: pos
MS_Type: MS2
Frangmentation_Mode: 27.50
Exact_Mass: 786.19957
Precursor: 787.2050
Precursor_Type: [M+H]+
Peak: m/z	Intensity	Relative_Intensity
	58.2509	5551.87	9.6
	61.1395	5488.92	9.5
	66.5249	5577.7	9.6
	69.0339	6409.01	11
	81.0339	39243.3	67.6
	85.0289	9711.16	16.7
	106.029	15273.3	26.3
	109.029	26994	46.5
	117.034	50595.7	87.2
	124.039	43712.2	75.3
	145.028	342142	589.5
	149.06	12907.5	22.2
	162.056	7189.15	12.4
	177.054	579775	999
	235.93	6100.84	10.5
	287.055	12583.9	21.7
	299.054	195404	336.7
	311.053	10020.4	17.3
	325.034	9980.74	17.2
	325.068	45074.9	77.7
	329.065	269695	464.7
	339.084	9380.55	16.2
	339.109	8990.24	15.5
	353.065	84786.2	146.1
	365.065	27225.9	46.9
	373.889	7639.21	13.2
	377.066	28493.2	49.1
	383.074	13211.7	22.8
	395.075	24706.4	42.6
	413.085	13027.6	22.4
	431.097	45354.4	78.1
	449.107	126186	217.4
	625.149	11128.5	19.2
	761.855	7321.71	12.6
	762.045	7036.93	12.1
	787.205	53895.8	92.9
//
CompID: RSM05814p
Sample: mixture
Retention_Time: 6.033
Ion_Mode: pos
MS_Type: MS2
Frangmentation_Mode: 27.50
Exact_Mass: 830.22563
Precursor: 831.2333
Precursor_Type: [M+H]+
Peak: m/z	Intensity	Relative_Intensity
	65.0391	7364.47	3
	69.2322	6918.71	2.9
	76.3139	6063.74	2.5
	81.3771	8016.77	3.3
	91.0546	8171.21	3.4
	97.0288	97820.8	40.5
	119.049	45015.2	18.6
	146.058	6905.98	2.9
	147.044	70707.8	29.3
	149.023	10917.2	4.5
	167.034	41534.2	17.2
	175.039	164165	68
	177.054	9058.57	3.8
	181.049	9498.22	3.9
	207.065	184120	76.2
	207.108	7377.89	3.1
	229.085	11658.3	4.8
	252.62	7481.19	3.1
	270.052	52855.2	21.9
	275.092	16398.8	6.8
	287.054	15551.4	6.4
	298.044	8251.1	3.4
	303.082	9235.92	3.8
	315.049	238514	98.8
	316.057	118796	49.2
	321.097	51102.8	21.2
	331.081	2412540	999
	339.107	11304.1	4.7
	373.09	7740.17	3.2
	493.134	147501	61.1
	617.594	6824.78	2.8
	831.226	30982.1	12.8
	838.225	7626.21	3.2
//
CompID: RSM00330n
UniqFeature: 221.00899-3.119
Sample: mixture
Retention_Time: 3.119
Ion_Mode: neg
MS_Type: MS2
Frangmentation_Mode: 27.50
Exact_Mass: 222.01625
Precursor: 221.0090
Precursor_Type: [M-H]-
Peak: m/z	Intensity	Relative_Intensity
	51.8167	2067.99	3.6
	57.8155	2236.4	3.9
	59.0138	223019	392.3
	65.0032	4799.79	8.4
	66.3524	2179.71	3.8
	71.0135	4999.68	8.8
	73.0293	15192.3	26.7
	82.4541	2266.56	4
	83.0137	3368.62	5.9
	87.0078	2286	4
	89.0397	25551.7	44.9
	91.0186	3400.97	6
	93.0344	2512.07	4.4
	95.0505	4562.31	8
	101.024	17561.9	30.9
	105.034	6035.13	10.6
	107.014	4649.85	8.2
	109.029	4958.88	8.7
	113.024	4205.57	7.4
	119.919	2313.86	4.1
	120.675	2427.57	4.3
	120.996	3361.37	5.9
	123.045	11249	19.8
	130.042	5932.96	10.4
	131.05	39144.3	68.9
	132.021	3227.35	5.7
	133.029	182619	321.2
	133.066	3653.34	6.4
	135.009	65386	115
	147.045	3647.91	6.4
	149.024	3546.46	6.2
	149.06	13982.2	24.6
	150.032	3854.49	6.8
	151.003	18649.5	32.8
	156.311	2539.8	4.5
	159.044	2664.53	4.7
	161.003	3965.04	7
	161.046	19165.5	33.7
	175.04	4929.96	8.7
	177.019	567946	999
	177.053	28912.9	50.9
	178.027	6337.37	11.1
	193.051	5588.89	9.8
	197.771	2362.76	4.2
	206.022	2843.26	5
	221.009	106365	187.1
	221.046	17506.1	30.8
	221.117	4303.25	7.6
//
CompID: RSM00909n
UniqFeature: 313.03541-9.212
Sample: mixture
Retention_Time: 9.212
Ion_Mode: neg
MS_Type: MS2
Frangmentation_Mode: 27.50
Exact_Mass: 314.04267
Precursor: 313.0356
Precursor_Type: [M-H]-
Peak: m/z	Intensity	Relative_Intensity
	51.6278	2502.61	12.8
	54.2538	2253.05	11.6
	59.0138	5374.77	27.6
	62.4337	2367.64	12.1
	91.6295	2563.85	13.2
	116.364	2779.74	14.3
	122.231	3410.59	17.5
	145.915	2519.69	12.9
	160.017	6527.28	33.5
	198.032	21306.5	109.3
	202.028	22506.7	115.5
	214.027	17874.6	91.7
	226.027	46907.7	240.6
	242.022	45176.1	231.8
	270.017	97994.1	502.7
	274.013	4423.85	22.7
	285.041	88843.1	455.8
	313.035	194737	999
	313.072	7516	38.6
	313.203	6651.11	34.1
	313.236	4941.86	25.4
	324.456	3609.43	18.5
//
CompID: RSM00910n
UniqFeature: 313.03556-8.01
Sample: mixture
Retention_Time: 8.01
[truncated: 1,534 more rows]
